# Supplementary material for: Seed-borne bacteria drive wheat rhizosphere microbiome assembly via niche partitioning and facilitation
Source: Nat Microbiol. 2025 Mar 26;10(5):1130–44. doi: 10.1038/s41564-025-01973-1 (PMC12055584; doi:10.1038/s41564-025-01973-1)
Supplement: Supplementary file 4 — Supplementary Tables 1–9. [file 41564_2025_1973_MOESM4_ESM.xlsx]

## Sheet: Table1
Supplementary Table 1. Enumeration of colony forming units of the rhizosphere microbiome during the propagation cycles.
Condition	replicate (bio.tech)	Environment	order	Cycle	CFUs_g	RGB_col
SoilWash	1.1	SoilWash	2	SoilWash	950000	#e2b3b3
SoilWash	1.2	SoilWash	2	SoilWash	1140000	#e2b3b3
SoilWash	1.3	SoilWash	2	SoilWash	1120000	#e2b3b3
SoilWash	1.4	SoilWash	2	SoilWash	1090000	#e2b3b3
SoilWash	1.5	SoilWash	2	SoilWash	770000	#e2b3b3
SoilWash	2.1	SoilWash	2	SoilWash	1110000	#e2b3b3
SoilWash	2.2	SoilWash	2	SoilWash	930000	#e2b3b3
SoilWash	2.3	SoilWash	2	SoilWash	1190000	#e2b3b3
SoilWash	2.4	SoilWash	2	SoilWash	1010000	#e2b3b3
SoilWash	2.5	SoilWash	2	SoilWash	1130000	#e2b3b3
SoilWash	3.1	SoilWash	2	SoilWash	1100000	#e2b3b3
SoilWash	3.2	SoilWash	2	SoilWash	800000	#e2b3b3
SoilWash	3.3	SoilWash	2	SoilWash	800000	#e2b3b3
SoilWash	3.4	SoilWash	2	SoilWash	1700000	#e2b3b3
SoilWash	3.5	SoilWash	2	SoilWash	1600000	#e2b3b3
SoilWash	4.1	SoilWash	2	SoilWash	900000	#e2b3b3
SoilWash	4.2	SoilWash	2	SoilWash	1400000	#e2b3b3
SoilWash	4.3	SoilWash	2	SoilWash	1000000	#e2b3b3
SoilWash	4.4	SoilWash	2	SoilWash	1100000	#e2b3b3
SoilWash	4.5	SoilWash	2	SoilWash	600000	#e2b3b3
SoilWash	5.1	SoilWash	2	SoilWash	1540000	#e2b3b3
SoilWash	5.2	SoilWash	2	SoilWash	1270000	#e2b3b3
SoilWash	5.3	SoilWash	2	SoilWash	1130000	#e2b3b3
SoilWash	5.4	SoilWash	2	SoilWash	1250000	#e2b3b3
SoilWash	6.1	SoilWash	2	SoilWash	1700000	#e2b3b3
SoilWash	6.2	SoilWash	2	SoilWash	1200000	#e2b3b3
SoilWash	6.3	SoilWash	2	SoilWash	2100000	#e2b3b3
SoilWash	6.4	SoilWash	2	SoilWash	800000	#e2b3b3
Cycle1	1.1	Rhizosphere	3	1	4.56495e+07	#98b307
Cycle1	1.2	Rhizosphere	3	1	3.18822e+07	#98b307
Cycle1	1.3	Rhizosphere	3	1	4.34757e+07	#98b307
Cycle1	1.4	Rhizosphere	3	1	3.85485e+07	#98b307
Cycle1	1.5	Rhizosphere	3	1	4.05774e+07	#98b307
Cycle1	1.6	Rhizosphere	3	1	4.34757e+07	#98b307
Cycle1	2.1	Rhizosphere	3	1	4.31666e+07	#98b307
Cycle1	2.2	Rhizosphere	3	1	3.8133e+07	#98b307
Cycle1	2.3	Rhizosphere	3	1	4.57596e+07	#98b307
Cycle1	2.4	Rhizosphere	3	1	4.72849e+07	#98b307
Cycle1	2.5	Rhizosphere	3	1	1.52532e+07	#98b307
Cycle1	3.1	Rhizosphere	3	1	6.12231e+07	#98b307
Cycle1	3.2	Rhizosphere	3	1	5.24769e+07	#98b307
Cycle1	3.3	Rhizosphere	3	1	5.19521e+07	#98b307
Cycle1	3.4	Rhizosphere	3	1	7.52169e+07	#98b307
Cycle1	3.5	Rhizosphere	3	1	5.24769e+07	#98b307
Cycle1	4.1	Rhizosphere	3	1	5.65183e+07	#98b307
Cycle1	4.2	Rhizosphere	3	1	94494366	#98b307
Cycle1	4.3	Rhizosphere	3	1	3.56583e+07	#98b307
Cycle1	4.4	Rhizosphere	3	1	1.78291e+07	#98b307
Cycle2	1.1	Rhizosphere	4	2	4.98681e+07	#53a30d
Cycle2	1.2	Rhizosphere	4	2	3.88802e+07	#53a30d
Cycle2	1.3	Rhizosphere	4	2	5.07134e+07	#53a30d
Cycle2	1.4	Rhizosphere	4	2	5.20657e+07	#53a30d
Cycle2	1.5	Rhizosphere	4	2	6.25465e+07	#53a30d
Cycle2	2.1	Rhizosphere	4	2	4.20765e+07	#53a30d
Cycle2	2.2	Rhizosphere	4	2	3.72259e+07	#53a30d
Cycle2	2.3	Rhizosphere	4	2	2.25611e+07	#53a30d
Cycle2	2.4	Rhizosphere	4	2	4.2979e+07	#53a30d
Cycle2	2.5	Rhizosphere	4	2	6.20431e+07	#53a30d
Cycle2	2.6	Rhizosphere	4	2	4.51223e+07	#53a30d
Cycle2	3.1	Rhizosphere	4	2	7.45686e+07	#53a30d
Cycle2	3.2	Rhizosphere	4	2	6.88326e+07	#53a30d
Cycle2	3.3	Rhizosphere	4	2	4.25615e+07	#53a30d
Cycle2	3.4	Rhizosphere	4	2	5.62133e+07	#53a30d
Cycle2	3.5	Rhizosphere	4	2	4.58884e+07	#53a30d
Cycle2	4.1	Rhizosphere	4	2	3.97023e+07	#53a30d
Cycle2	4.2	Rhizosphere	4	2	3.6093e+07	#53a30d
Cycle2	4.3	Rhizosphere	4	2	4.45562e+07	#53a30d
Cycle2	4.4	Rhizosphere	4	2	4.23159e+07	#53a30d
Cycle2	4.5	Rhizosphere	4	2	3.73376e+07	#53a30d
Cycle3	1.1	Rhizosphere	5	3	3.17417e+07	#1f9313
Cycle3	1.2	Rhizosphere	5	3	3.95471e+07	#1f9313
Cycle3	1.3	Rhizosphere	5	3	1.04071e+07	#1f9313
Cycle3	1.4	Rhizosphere	5	3	2.7683e+07	#1f9313
Cycle3	1.5	Rhizosphere	5	3	26017817	#1f9313
Cycle3	1.6	Rhizosphere	5	3	7.28499e+07	#1f9313
Cycle3	2.1	Rhizosphere	5	3	4.78011e+07	#1f9313
Cycle3	2.2	Rhizosphere	5	3	3.26243e+07	#1f9313
Cycle3	2.3	Rhizosphere	5	3	3.82409e+07	#1f9313
Cycle3	2.4	Rhizosphere	5	3	4.78011e+07	#1f9313
Cycle3	3.1	Rhizosphere	5	3	2.21682e+07	#1f9313
Cycle3	3.2	Rhizosphere	5	3	2.29327e+07	#1f9313
Cycle3	3.3	Rhizosphere	5	3	5.09615e+07	#1f9313
Cycle3	3.4	Rhizosphere	5	3	2.30176e+07	#1f9313
Cycle3	3.5	Rhizosphere	5	3	2.88782e+07	#1f9313
Cycle3	3.6	Rhizosphere	5	3	3.39743e+07	#1f9313
Cycle3	4.1	Rhizosphere	5	3	2.52974e+07	#1f9313
Cycle3	4.2	Rhizosphere	5	3	2.47811e+07	#1f9313
Cycle3	4.3	Rhizosphere	5	3	6.19528e+07	#1f9313
Cycle3	4.4	Rhizosphere	5	3	2.9221e+07	#1f9313
Cycle3	4.5	Rhizosphere	5	3	2.99438e+07	#1f9313
Cycle3	4.6	Rhizosphere	5	3	3.09764e+07	#1f9313
Cycle4	1.1	Rhizosphere	6	4	1.99053e+07	#178435
Cycle4	1.2	Rhizosphere	6	4	2.60364e+07	#178435
Cycle4	1.3	Rhizosphere	6	4	1.67977e+07	#178435
Cycle4	1.4	Rhizosphere	6	4	2.08291e+07	#178435
Cycle4	1.5	Rhizosphere	6	4	1.67977e+07	#178435
Cycle4	1.6	Rhizosphere	6	4	2.51965e+07	#178435
Cycle4	2.1	Rhizosphere	6	4	2.94753e+07	#178435
Cycle4	2.2	Rhizosphere	6	4	3.41193e+07	#178435
Cycle4	2.3	Rhizosphere	6	4	2.84328e+07	#178435
Cycle4	2.4	Rhizosphere	6	4	3.50671e+07	#178435
Cycle4	2.5	Rhizosphere	6	4	3.88581e+07	#178435
Cycle4	2.6	Rhizosphere	6	4	5.68656e+07	#178435
Cycle4	3.1	Rhizosphere	6	4	2.80962e+07	#178435
Cycle4	3.2	Rhizosphere	6	4	3.37154e+07	#178435
Cycle4	3.3	Rhizosphere	6	4	6.74309e+07	#178435
Cycle4	3.4	Rhizosphere	6	4	2.87705e+07	#178435
Cycle4	3.5	Rhizosphere	6	4	2.58485e+07	#178435
Cycle4	4.1	Rhizosphere	6	4	2.07134e+07	#178435
Cycle4	4.2	Rhizosphere	6	4	2.81763e+07	#178435
Cycle4	4.3	Rhizosphere	6	4	2.28457e+07	#178435
Cycle4	4.4	Rhizosphere	6	4	2.17034e+07	#178435
Cycle4	4.5	Rhizosphere	6	4	1.9038e+07	#178435
Cycle4	4.6	Rhizosphere	6	4	3.04609e+07	#178435
Cycle5	1.1	Rhizosphere	7	5	2.33884e+07	#1b7656
Cycle5	1.2	Rhizosphere	7	5	2.53084e+07	#1b7656
Cycle5	1.3	Rhizosphere	7	5	2.61811e+07	#1b7656
Cycle5	1.4	Rhizosphere	7	5	1.97231e+07	#1b7656
Cycle5	1.5	Rhizosphere	7	5	2.00721e+07	#1b7656
Cycle5	2.1	Rhizosphere	7	5	2.03616e+07	#1b7656
Cycle5	2.2	Rhizosphere	7	5	2.22705e+07	#1b7656
Cycle5	2.3	Rhizosphere	7	5	1.74187e+07	#1b7656
Cycle5	2.4	Rhizosphere	7	5	1.98844e+07	#1b7656
Cycle5	3.1	Rhizosphere	7	5	2.27308e+07	#1b7656
Cycle5	3.2	Rhizosphere	7	5	2.92388e+07	#1b7656
Cycle5	3.3	Rhizosphere	7	5	2.13161e+07	#1b7656
Cycle5	3.4	Rhizosphere	7	5	2.73525e+07	#1b7656
Cycle5	3.5	Rhizosphere	7	5	4.71594e+07	#1b7656
Cycle5	4.1	Rhizosphere	7	5	2.40208e+07	#1b7656
Cycle6	1.1	Rhizosphere	8	6	2.32348e+07	#2e7272
Cycle6	1.2	Rhizosphere	8	6	2.38095e+07	#2e7272
Cycle6	1.3	Rhizosphere	8	6	23727422	#2e7272
Cycle6	1.4	Rhizosphere	8	6	3.61248e+07	#2e7272
Cycle6	1.5	Rhizosphere	8	6	8.21018e+06	#2e7272
Cycle6	2.1	Rhizosphere	8	6	2.60743e+07	#2e7272
Cycle6	2.2	Rhizosphere	8	6	3.03874e+07	#2e7272
Cycle6	2.3	Rhizosphere	8	6	4.90119e+07	#2e7272
Cycle6	2.4	Rhizosphere	8	6	2.4604e+07	#2e7272
Cycle6	2.5	Rhizosphere	8	6	2.94072e+07	#2e7272
Cycle6	3.1	Rhizosphere	8	6	2.02109e+07	#2e7272
Cycle6	3.2	Rhizosphere	8	6	1.4601e+07	#2e7272
Cycle6	3.3	Rhizosphere	8	6	2.30542e+07	#2e7272
Cycle6	3.4	Rhizosphere	8	6	1.63685e+07	#2e7272
Cycle6	3.5	Rhizosphere	8	6	2.07488e+07	#2e7272
Cycle6	3.6	Rhizosphere	8	6	7.68474e+06	#2e7272
Cycle6	4.1	Rhizosphere	8	6	2.81613e+07	#2e7272
Cycle6	4.2	Rhizosphere	8	6	2.16625e+07	#2e7272
Cycle6	4.3	Rhizosphere	8	6	2.88834e+07	#2e7272
Cycle6	4.4	Rhizosphere	8	6	3.75484e+07	#2e7272
SbRB	1.1	RaSTB	10	7	5.76334e+06	#cea241
SbRB	1.2	RaSTB	10	7	7.7418e+06	#cea241
SbRB	1.3	RaSTB	10	7	6.27946e+06	#cea241
SbRB	1.4	RaSTB	10	7	7.7418e+06	#cea241
SbRB	2.1	RaSTB	10	7	8.70516e+06	#cea241
SbRB	2.2	RaSTB	10	7	9.11005e+06	#cea241
SbRB	2.3	RaSTB	10	7	1.02235e+07	#cea241
SbRB	2.4	RaSTB	10	7	1.01223e+07	#cea241
SbRB	3.1	RaSTB	10	7	7.11018e+06	#cea241
SbRB	3.2	RaSTB	10	7	9.27414e+06	#cea241
SbRB	3.3	RaSTB	10	7	7.57388e+06	#cea241
SbRB	3.4	RaSTB	10	7	7.72845e+06	#cea241
SbRB	4.1	RaSTB	10	7	2.00482e+07	#cea241
SbRB	4.2	RaSTB	10	7	2.31771e+07	#cea241
SbRB	4.3	RaSTB	10	7	1.69193e+07	#cea241
SbRB	4.4	RaSTB	10	7	1.50651e+07	#cea241
Recovered	1.1	Rhizosphere	9	8	2.31766e+07	#00a087
Recovered	1.2	Rhizosphere	9	8	2.35601e+07	#00a087
Recovered	2.1	Rhizosphere	9	8	2.25985e+07	#00a087
Recovered	3.1	Rhizosphere	9	8	2.71282e+07	#00a087
Recovered	3.2	Rhizosphere	9	8	2.80636e+07	#00a087
Recovered	4.1	Rhizosphere	9	8	3.13121e+07	#00a087
Recovered	4.2	Rhizosphere	9	8	3.06494e+07	#00a087
Recovered	4.3	Rhizosphere	9	8	3.31345e+07	#00a087

## Sheet: Table2
Supplementary Table 2. Number of taxa per sample obtained by 16S rRNA profiling.
Sample	Tax_level	Number
SbRB	ASVs	60
SbRB	Species	46
SbRB	Genus	34
RhizCom	ASVs	464
RhizCom	Species	177
RhizCom	Genus	126
Recovered	ASVs	415
Recovered	Species	177
Recovered	Genus	129
Soil	ASVs	2473
Soil	Species	454
Soil	Genus	368
SoilWash	ASVs	2153
SoilWash	Species	418
SoilWash	Genus	312

## Sheet: Table3
Supplementary Table 3. Contribution of soil wash and SbRB to the RhizCom.
Mean values of ASV relative abundances across replicates (n = 4).
ASV	Cycle1	Cycle2	Cycle3	Cycle4	Cycle5	Mean Cycles 1-5	RhizCom (Cycle 6)	Recovered	Soil	SoilWash	SbRB	Traced Soil wash/SbRB?	Soil wash AND SbRB origin?	Traced to cycles?	Origin	Kingdom	Phylum	Class	Order	Family	Genus	Species
ASV1	15.8094	17.7907	17.3418	25.0357	22.3679	19.6691	32.5209	3.93873	0.13387	0.573933	0.00134881	YES	YES	-	Soil/SbRB	Bacteria	Bacteroidota	Bacteroidia	Flavobacteriales	Flavobacteriaceae	Flavobacterium	aquidurense						Total ASVs:	464
ASV2	0.281321	1.44864	0.477084	6.63023	4.06989	2.58143	10.7844	7.87563	0.00405494	0.188878	0.000395608	YES	YES	-	Soil/SbRB	Bacteria	Proteobacteria	Gammaproteobacteria	Enterobacterales	Yersiniaceae	Serratia	plymuthica
ASV8658	0.0170912	0.727921	4.57956	3.98228	3.33554	2.52848	3.95983	1.06767	0	0	0	no	no	YES	CYCLES	Bacteria	Proteobacteria	Gammaproteobacteria	Burkholderiales	Comamonadaceae	Rhodoferax								Number	%
ASV30	3.30454	2.67637	0.998097	6.13369	5.3532	3.69318	3.8264	1.66835	0	0.0122067	0	YES	no	-	Soilwash	Bacteria	Proteobacteria	Gammaproteobacteria	Enterobacterales	Yersiniaceae	Rahnella1							Total RhizCom ASVs traced to soilwash or SbRB:	53	11.4224
ASV9004	0.038585	0.108483	0.414155	0.914066	2.28731	0.752519	3.14828	15.4976	0	0	0.000251751	YES	no	-	SbRB	Bacteria	Bacteroidota	Bacteroidia	Sphingobacteriales	Sphingobacteriaceae	Pedobacter	borealis						Total RhizCom ASVs traced to SbRB:	25	5.38793
ASV8752	0.0212223	0.815732	2.53907	2.1977	2.59398	1.63354	2.32971	2.79994	0	0	0	no	no	YES	CYCLES	Bacteria	Proteobacteria	Gammaproteobacteria	Burkholderiales	Comamonadaceae	Acidovorax	facilis						Total RhizCom ASVs traced to Soil:	33	7.11207
ASV9113	0.00570723	0.290902	2.13718	1.86102	3.14539	1.48804	1.98997	0.270004	0	0	0.00464377	YES	no	-	SbRB	Bacteria	Bacteroidota	Bacteroidia	Cytophagales	Spirosomaceae	Emticicia							Total RhizCom ASVs traced to Cycles:	329	70.9052
ASV7489	0.569686	2.70892	1.29689	2.11485	2.88577	1.91523	1.91997	2.00675	0	0	0	no	no	YES	CYCLES	Bacteria	Proteobacteria	Alphaproteobacteria	Rhizobiales	Rhizobiaceae	Rhizobium group							Total RhizCom ASVs not tracced:	82	17.6724
ASV5	0.0184321	0.191938	0.0396055	1.02862	0.658671	0.387453	1.6939	1.26045	0	0	0	no	no	YES	CYCLES	Bacteria	Proteobacteria	Gammaproteobacteria	Enterobacterales	Yersiniaceae	Serratia	plymuthica
ASV8775	0.233162	1.20859	1.05783	0.904822	1.66794	1.01447	1.37665	5.63117	0	0	0	no	no	YES	CYCLES	Bacteria	Proteobacteria	Gammaproteobacteria	Burkholderiales	Comamonadaceae	Acidovorax							Soil wash ASVs found in RhizCom:	33	7.11207
ASV302	0.130769	0.334289	0.595668	0.853865	1.78232	0.739383	1.21712	1.68367	0	0	0	no	no	YES	CYCLES	Bacteria	Proteobacteria	Gammaproteobacteria	Pseudomonadales	Pseudomonadaceae	Pseudomonas							Total relative abundance (%) in soil wash:	4.08111	0.87955
ASV7505	0.0120753	0.0880572	0.104734	0.488236	1.46052	0.430725	1.21114	0.69506	0	0	0	no	no	YES	CYCLES	Bacteria	Proteobacteria	Alphaproteobacteria	Rhizobiales	Rhizobiaceae	Rhizobium group							Total relative abundance (%) in RhizCom:	51.8181	11.1677
ASV9210	0.0375264	0.67654	1.66114	2.04916	1.48334	1.18154	1.12118	0.607826	0	0	0	no	no	YES	CYCLES	Bacteria	Bacteroidota	Bacteroidia	Sphingobacteriales	Sphingobacteriaceae	Pedobacter
ASV22	1.51798	1.23966	0.291984	2.34837	1.7101	1.42162	1.03667	0.361117	0	0	0	no	no	YES	CYCLES	Bacteria	Proteobacteria	Gammaproteobacteria	Enterobacterales	Yersiniaceae	Rahnella1							SbRB ASVs found in RhizCom:	25	5.38793
ASV8700	4.99288	1.59609	1.15438	0.713475	1.10439	1.91224	1.00365	0.0546357	0.0703118	0.0778506	0	YES	no	-	Soilwash	Bacteria	Proteobacteria	Gammaproteobacteria	Burkholderiales	Comamonadaceae	Rhodoferax							Total relative abundance (%) in SbRB:	84.6883	18.2518
ASV8889	1.24835	0.935419	0.174677	0.131568	0.301976	0.558398	1.00048	1.94973	0.0586035	0.0842718	0	YES	no	-	Soilwash	Bacteria	Bacteroidota	Bacteroidia	Cytophagales	Spirosomaceae	Dyadobacter							Total relative abundance (%) in RhizCom:	50.8785	10.9652
ASV7561	0.028097	0.320105	0.417107	0.66365	1.37832	0.561455	0.966457	0.4088	0	0	0	no	no	YES	CYCLES	Bacteria	Proteobacteria	Alphaproteobacteria	Rhizobiales	Devosiaceae	Devosia
ASV3128	0	0.0833004	0.204226	0.38804	0.87106	0.309325	0.929924	2.59719	0	0	0	no	no	YES	CYCLES	Bacteria	Verrucomicrobiota	Verrucomicrobiae	Verrucomicrobiales	Rubritaleaceae	Luteolibacter							Cycles ASVs found in RhizCom:	381	82.1121
ASV9784	0.0127938	0.747914	1.59737	1.73757	0.860833	0.991296	0.828469	0.251798	0	0	0	no	no	YES	CYCLES	Bacteria	Bacteroidota	Bacteroidia	Flavobacteriales	Flavobacteriaceae	Flavobacterium							Total relative abundance (%) in Cycles (mean):	85.9279	18.5189
ASV10	0.658862	0.571193	0.172389	1.33219	1.09557	0.76604	0.766187	0.343395	0	0.00431042	0	YES	no	-	Soilwash	Bacteria	Proteobacteria	Gammaproteobacteria	Enterobacterales	Yersiniaceae	Rahnella1							Total relative abundance (%) in RhizCom:	99.4977	21.4435
ASV6520	0	0	0.235237	0.396748	1.03732	0.33386	0.732865	0.280976	0	0	0	no	no	YES	CYCLES	Bacteria	Proteobacteria	Alphaproteobacteria	Caulobacterales	Caulobacteraceae	Brevundimonas	kwangchunensis
ASV8698	0	0.0659454	0.693359	0.796983	0.778169	0.466891	0.695869	0.0268649	0	0	0	no	no	YES	CYCLES	Bacteria	Proteobacteria	Gammaproteobacteria	Burkholderiales	Comamonadaceae	Rhodoferax							BOTH Soil wash and SbRB ASVs contribution:		5
ASV6488	0.276809	0.280272	0.46388	0.571016	1.15855	0.550106	0.654774	2.12976	0	0	0	no	no	YES	CYCLES	Bacteria	Proteobacteria	Alphaproteobacteria	Caulobacterales	Caulobacteraceae	Caulobacter	vibrioides
ASV723	0	0.0183208	0.390234	0.305149	0.479897	0.23872	0.625735	0.031755	0	0	0	no	no	YES	CYCLES	Bacteria	Proteobacteria	Gammaproteobacteria	Burkholderiales	Comamonadaceae	Pelomonas
ASV8888	0.137236	0.116508	0.0307123	0.0785397	0.18804	0.110207	0.618259	1.36047	0	0	0	no	no	YES	CYCLES	Bacteria	Bacteroidota	Bacteroidia	Cytophagales	Spirosomaceae	Dyadobacter
ASV9097	0	0.0334073	0.261878	0.995382	1.09931	0.477996	0.601616	0.551473	0	0	0	no	no	YES	CYCLES	Bacteria	Bacteroidota	Bacteroidia	Sphingobacteriales	Sphingobacteriaceae	Pedobacter
ASV822	0.301199	0.210175	0.626188	0.424695	0.630108	0.438473	0.599625	0.328824	0	0	0	no	no	YES	CYCLES	Bacteria	Proteobacteria	Gammaproteobacteria	Burkholderiales	Methylophilaceae	Methylotenera
ASV403	0.0320742	0.224561	0.217151	0.435611	0.821069	0.346093	0.589487	2.03368	0	0	0	no	no	YES	CYCLES	Bacteria	Proteobacteria	Alphaproteobacteria	Rhodobacterales	Rhodobacteraceae	Pseudorhodobacter
ASV8767	0.139187	0.92147	1.25198	0.576661	0.467973	0.671454	0.559518	0.173361	0	0	0	no	no	YES	CYCLES	Bacteria	Proteobacteria	Gammaproteobacteria	Burkholderiales	Comamonadaceae	Acidovorax	facilis
ASV411	0	0	0.0187868	0.046725	0.35434	0.0839704	0.528554	0.176719	0	0	0	no	no	YES	CYCLES	Bacteria	Proteobacteria	Alphaproteobacteria	Rhodobacterales	Rhodobacteraceae	Rhodobacter
ASV9598	0.00760769	0.0173091	0.128044	0.438873	0.58231	0.234829	0.525287	0.000687064	0	0	0	no	no	YES	CYCLES	Bacteria	Bacteroidota	Bacteroidia	Chitinophagales	Chitinophagaceae	Chitinophaga
ASV8875	0.00718504	0.0361611	0.0579165	0.263304	0.661701	0.205253	0.438489	0.0406385	0	0	0	no	no	YES	CYCLES	Bacteria	Bacteroidota	Bacteroidia	Cytophagales	Spirosomaceae	Dyadobacter
ASV7968	0.00685016	0.110863	1.57729	1.14744	0.638818	0.696253	0.436336	0.510184	0	0	0	no	no	YES	CYCLES	Bacteria	Proteobacteria	Gammaproteobacteria	Burkholderiales	Oxalobacteraceae	Massilia
ASV9031	0.0833225	0.164732	0.390255	0.401379	0.629511	0.33384	0.406773	0.0644175	0	0	0	no	no	YES	CYCLES	Bacteria	Bacteroidota	Bacteroidia	Sphingobacteriales	Sphingobacteriaceae	Pedobacter
ASV8870	0.497387	2.15059	1.17462	1.85792	1.54664	1.44543	0.371601	0.0547782	0	0	0	no	no	YES	CYCLES	Bacteria	Bacteroidota	Bacteroidia	Cytophagales	Spirosomaceae	Dyadobacter
ASV9872	0	0.00288564	0.00153913	0.114699	0.180442	0.0599131	0.367228	1.20427	0	0	0	no	no	YES	CYCLES	Bacteria	Bacteroidota	Bacteroidia	Flavobacteriales	Flavobacteriaceae	Flavobacterium
ASV282	0.0172483	0.0719964	0.083811	0.225377	0.502907	0.180268	0.349182	0.584703	0	0	0	no	no	YES	CYCLES	Bacteria	Proteobacteria	Alphaproteobacteria	Rhizobiales	Kaistiaceae	Kaistia
ASV1007	1.16348	1.09602	1.42441	0.0820889	0.31524	0.816248	0.342793	1.58528	0	0	15.9379	YES	no	-	SbRB	Bacteria	Firmicutes	Bacilli	Paenibacillales	Paenibacillaceae	Paenibacillus
ASV3172	0.00125429	0.0434848	0.104475	0.202158	0.292892	0.128853	0.326219	0.219801	0	0	0	no	no	YES	CYCLES	Bacteria	Verrucomicrobiota	Verrucomicrobiae	Verrucomicrobiales	Verrucomicrobiaceae	Verrucomicrobium
ASV7515	0.163894	0.573101	0.41427	0.384686	0.472971	0.401784	0.319099	0.370327	0.0264248	0	0	no	no	YES	CYCLES	Bacteria	Proteobacteria	Alphaproteobacteria	Rhizobiales	Devosiaceae	Devosia
ASV8762	0.0364541	0.301171	0.774621	0.333443	0.352498	0.359637	0.314656	0.287438	0	0	0	no	no	YES	CYCLES	Bacteria	Proteobacteria	Gammaproteobacteria	Burkholderiales	Comamonadaceae	Acidovorax
ASV1568	0.106115	0.0530365	0.0129287	0.178128	0.0492876	0.0798993	0.309642	0.00234218	0.0316338	0.0574161	0.413082	YES	YES	-	Soil/SbRB	Bacteria	Firmicutes	Bacilli	Paenibacillales	Paenibacillaceae	Paenibacillus	xylanexedens
ASV6415	1.01554	2.52526	0.919328	0.343802	0.547216	1.07023	0.302119	0.984501	0	0	2.63786	YES	no	-	SbRB	Bacteria	Actinobacteriota	Actinobacteria	Micrococcales	Microbacteriaceae	Curtobacterium	flaccumfaciens
ASV65	0.749282	0.157692	0.746363	0.181576	1.19791	0.606565	0.297918	0.0493605	0.00852582	0	8.02906	YES	no	-	SbRB	Bacteria	Proteobacteria	Gammaproteobacteria	Enterobacterales	Erwiniaceae	Pantoea	agglomerans
ASV410	0.136026	0.643755	0.408151	0.390758	0.511917	0.418121	0.296321	0.171695	0	0	0	no	no	YES	CYCLES	Bacteria	Proteobacteria	Alphaproteobacteria	Rhodobacterales	Rhodobacteraceae	Pseudorhodobacter
ASV763	0.00855305	0.0224683	0.17086	0.120005	0.223563	0.10909	0.295136	0.0548381	0	0	0	no	no	YES	CYCLES	Bacteria	Proteobacteria	Gammaproteobacteria	Burkholderiales	Comamonadaceae	Roseateles
ASV8721	0	0	0.00294963	0.0134641	0.095255	0.0223338	0.292321	0.650825	0	0	0	no	no	YES	CYCLES	Bacteria	Proteobacteria	Gammaproteobacteria	Burkholderiales	Comamonadaceae	Comamonas
ASV392	4.37851	0.44532	0.0627561	0.173498	0.253941	1.06281	0.285594	0.0976167	0.342993	1.13268	0	YES	no	-	Soilwash	Bacteria	Proteobacteria	Gammaproteobacteria	Pseudomonadales	Pseudomonadaceae	Pseudomonas	frederiksbergensis
ASV59	0	0	0.0831649	0.00727535	1.04846	0.227781	0.27497	0	0	0	0.107473	YES	no	-	SbRB	Bacteria	Proteobacteria	Gammaproteobacteria	Enterobacterales	Erwiniaceae	Pantoea	agglomerans
ASV8558	0	0	0.0305173	0.113707	0.263507	0.0815462	0.271481	0.147665	0	0	0	no	no	YES	CYCLES	Bacteria	Armatimonadota	Fimbriimonadia	Fimbriimonadales	Fimbriimonadaceae	Fimbriimonas
ASV7893	0.0129961	0.102508	1.0256	0.67386	0.384703	0.439934	0.268988	0.295043	0	0	0	no	no	YES	CYCLES	Bacteria	Proteobacteria	Gammaproteobacteria	Burkholderiales	Oxalobacteraceae	Massilia
ASV330	0.195269	0.0490562	0.178419	0.178424	0.122006	0.144635	0.265124	0.204587	0	0	0	no	no	YES	CYCLES	Bacteria	Proteobacteria	Gammaproteobacteria	Pseudomonadales	Pseudomonadaceae	Pseudomonas	antarctica
ASV6510	0	0.00827061	0.201505	0.261318	0.414649	0.177149	0.254515	0.463395	0	0	0	no	no	YES	CYCLES	Bacteria	Proteobacteria	Alphaproteobacteria	Caulobacterales	Caulobacteraceae	Brevundimonas
ASV9067	3.19409	5.94334	4.13994	1.36994	0.487534	3.02697	0.233699	5.72274	0	0.0216398	0	YES	no	-	Soilwash	Bacteria	Bacteroidota	Bacteroidia	Sphingobacteriales	Sphingobacteriaceae	Pedobacter
ASV9612	0	0.00295443	0.0200531	0.156372	0.238479	0.0835717	0.233692	0	0	0	0	no	no	YES	CYCLES	Bacteria	Bacteroidota	Bacteroidia	Chitinophagales	Chitinophagaceae	Chitinophaga
ASV7959	0.253196	0.290159	0.542278	0.273208	0.202423	0.312253	0.227278	0.0520804	0.0099735	0	0	no	no	YES	CYCLES	Bacteria	Proteobacteria	Gammaproteobacteria	Burkholderiales	Oxalobacteraceae	Janthinobacterium	lividum
ASV381	0.122628	0.0460035	0.0741009	0.129019	0.335507	0.141452	0.22365	0.0111566	0	0	0	no	no	YES	CYCLES	Bacteria	Proteobacteria	Gammaproteobacteria	Pseudomonadales	Pseudomonadaceae	Pseudomonas	umsongensis
ASV364	1.27142	0.932947	0.47464	0.168103	0.138967	0.597215	0.220696	0.0829176	0	0	0	no	no	YES	CYCLES	Bacteria	Proteobacteria	Gammaproteobacteria	Pseudomonadales	Pseudomonadaceae	Pseudomonas
ASV9417	0.236233	1.23396	2.52577	1.65406	0.348391	1.19968	0.220393	0.0531238	0	0	0	no	no	YES	CYCLES	Bacteria	Bacteroidota	Bacteroidia	Flavobacteriales	Flavobacteriaceae	Flavobacterium
ASV58	2.33354	0.461303	0.157835	0.0299085	0.720491	0.740616	0.214639	0.0632798	0	0	3.49236	YES	no	-	SbRB	Bacteria	Proteobacteria	Gammaproteobacteria	Enterobacterales	Erwiniaceae	Pantoea	vagans
ASV3198	0.020476	0.869836	0.734899	0.72396	0.456236	0.561081	0.201597	0.179037	0	0	0	no	no	YES	CYCLES	Bacteria	Verrucomicrobiota	Verrucomicrobiae	Verrucomicrobiales	Verrucomicrobiaceae	Prosthecobacter
ASV8694	0	0	0	0.0084642	0.0841068	0.0185142	0.196141	0	0	0	0	no	no	YES	CYCLES	Bacteria	Proteobacteria	Gammaproteobacteria	Burkholderiales	Comamonadaceae	Rhodoferax
ASV9220	0.0055034	0.315705	0.530695	0.187712	0.210085	0.24994	0.195885	0.0306219	0	0	0	no	no	YES	CYCLES	Bacteria	Bacteroidota	Bacteroidia	Flavobacteriales	Crocinitomicaceae	Fluviicola
ASV3163	0	0.0177298	0.0225888	0.0684089	0.177717	0.0572889	0.194806	0.0212027	0	0	0	no	no	YES	CYCLES	Bacteria	Verrucomicrobiota	Verrucomicrobiae	Verrucomicrobiales	Rubritaleaceae	Luteolibacter
ASV8015	0.00126795	0.00720117	0.0141134	0.043659	0.0896653	0.0311814	0.169599	0.0464455	0	0	0	no	no	YES	CYCLES	Bacteria	Proteobacteria	Gammaproteobacteria	Burkholderiales	Oxalobacteraceae	Herminiimonas	arsenitoxidans
ASV8771	0.0475429	0.153046	0.171164	0.19587	0.329389	0.179402	0.16908	0.157741	0	0	0	no	no	YES	CYCLES	Bacteria	Proteobacteria	Gammaproteobacteria	Burkholderiales	Comamonadaceae	Variovorax	boronicumulans
ASV997	0	0	0	0	0.120577	0.0241153	0.165068	0.158608	0	0	5.37554	YES	no	-	SbRB	Bacteria	Firmicutes	Bacilli	Paenibacillales	Paenibacillaceae	Paenibacillus	hordei
ASV7704	0	0	0	0.033174	0.16687	0.0400089	0.16391	0.154305	0	0	0	no	no	YES	CYCLES	Bacteria	Proteobacteria	Alphaproteobacteria	Sphingomonadales	Sphingomonadaceae	Sphingomonas
ASV277	0.0744118	0.245568	0.165474	0.182541	0.300477	0.193694	0.162986	0	0	0	0	no	no	YES	CYCLES	Bacteria	Proteobacteria	Alphaproteobacteria	Rhizobiales	Rhizobiaceae	Rhizobium group
ASV354	0	0.0327544	0.134647	0.142228	0.218461	0.105618	0.162874	0.0955992	0	0	0	no	no	YES	CYCLES	Bacteria	Proteobacteria	Gammaproteobacteria	Pseudomonadales	Pseudomonadaceae	Pseudomonas	viridiflava
ASV9625	0	0.00256669	0.177115	0.259786	0.221992	0.132292	0.153931	0.00273254	0	0	0	no	no	YES	CYCLES	Bacteria	Bacteroidota	Bacteroidia	Chitinophagales	Chitinophagaceae	Filimonas
ASV9624	0	0.00822616	0.174129	0.271258	0.211179	0.132958	0.152549	0.00207856	0	0	0	no	no	YES	CYCLES	Bacteria	Bacteroidota	Bacteroidia	Chitinophagales	Chitinophagaceae	Filimonas
ASV8017	0.421373	0.0305404	0.0147307	0.294375	0.182463	0.188696	0.152177	1.60966	0.148179	1.06991	0	YES	no	-	Soilwash	Bacteria	Proteobacteria	Gammaproteobacteria	Burkholderiales	Oxalobacteraceae	Duganella
ASV9100	0.109029	0.125974	0.473953	0.457845	0.207678	0.274896	0.141217	0.0133321	0	0	0	no	no	YES	CYCLES	Bacteria	Bacteroidota	Bacteroidia	Sphingobacteriales	Sphingobacteriaceae	Pedobacter
ASV50	0.00501717	0.0635693	0.00597125	0.0262617	1.75972	0.372109	0.138703	0.0126065	0	0	1.40678	YES	no	-	SbRB	Bacteria	Proteobacteria	Gammaproteobacteria	Enterobacterales	Erwiniaceae	Pantoea
ASV321	0.18285	0.0576498	0.0330595	0.0586182	0.22293	0.111022	0.132516	0.00731244	0	0	0	no	no	YES	CYCLES	Bacteria	Proteobacteria	Gammaproteobacteria	Pseudomonadales	Pseudomonadaceae	Pseudomonas	protegens
ASV8268	0.033199	0.150137	0.228733	0.155916	0.131861	0.139969	0.132329	0.0354391	0	0	0	no	no	YES	CYCLES	Bacteria	Proteobacteria	Gammaproteobacteria	Burkholderiales	Oxalobacteraceae	Herbaspirillum
ASV3474	0	0.000624197	0.0641851	0.0333552	0.095826	0.0387981	0.129143	0.026266	0	0	0	no	no	YES	CYCLES	Bacteria	Verrucomicrobiota	Verrucomicrobiae	Chthoniobacterales	Chthoniobacteraceae	Chthoniobacter
ASV8776	0.00281263	0.0243366	0.283753	0.153205	0.176951	0.128212	0.128616	0.152597	0	0	0	no	no	YES	CYCLES	Bacteria	Proteobacteria	Gammaproteobacteria	Burkholderiales	Comamonadaceae	Ramlibacter
ASV8003	0	0.00825008	0.57388	0.291169	0.190497	0.212759	0.124789	0.183277	0	0	0	no	no	YES	CYCLES	Bacteria	Proteobacteria	Gammaproteobacteria	Burkholderiales	Oxalobacteraceae	Massilia
ASV356	0.434915	0.082529	0.0394523	0.151334	0.0657376	0.154794	0.122089	0.386924	0	0.0684508	0	YES	no	-	Soilwash	Bacteria	Proteobacteria	Gammaproteobacteria	Pseudomonadales	Pseudomonadaceae	Pseudomonas	brassicacearum
ASV9442	0.21219	0.490656	0.255749	0.114461	0.161746	0.24696	0.12182	0.00596551	0	0	0	no	no	YES	CYCLES	Bacteria	Bacteroidota	Bacteroidia	Chitinophagales	Chitinophagaceae	Taibaiella
ASV9103	2.58545	7.89584	6.42763	1.98043	0.425863	3.86304	0.121375	0.213955	0	0	0	no	no	YES	CYCLES	Bacteria	Bacteroidota	Bacteroidia	Sphingobacteriales	Sphingobacteriaceae	Pedobacter
ASV9089	0.175058	0.108391	0.344072	0.372981	0.17314	0.234728	0.12052	9.33017	0	0	0	no	no	YES	CYCLES	Bacteria	Bacteroidota	Bacteroidia	Sphingobacteriales	Sphingobacteriaceae	Pedobacter
ASV9027	0.0163176	0.0421379	0.0661546	0.136966	0.1962	0.0915552	0.120131	0.0118232	0	0	0	no	no	YES	CYCLES	Bacteria	Bacteroidota	Bacteroidia	Sphingobacteriales	Sphingobacteriaceae	Pedobacter
ASV7562	0.0196606	0.0760847	0.121164	0.149197	0.216174	0.116456	0.117437	0.0439111	0.0100768	0	0	no	no	YES	CYCLES	Bacteria	Proteobacteria	Alphaproteobacteria	Rhizobiales	Rhizobiaceae	Rhizobium group
ASV7888	0.0120753	0.0193799	0.0691227	0.0818103	0.126385	0.0617546	0.114759	0	0	0	0	no	no	YES	CYCLES	Bacteria	Proteobacteria	Gammaproteobacteria	Burkholderiales	Oxalobacteraceae	Duganella
ASV1575	0	0	0	0	0	0	0.114302	0.0372174	0	0	0	no	no	no	NONE	Bacteria	Firmicutes	Bacilli	Paenibacillales	Paenibacillaceae	Saccharibacillus
ASV7934	0	0.0107792	0.357382	0.278564	0.159342	0.161213	0.113658	0.152785	0	0	0	no	no	YES	CYCLES	Bacteria	Proteobacteria	Gammaproteobacteria	Burkholderiales	Oxalobacteraceae	Massilia
ASV1163	0.233788	0.195915	0.149659	0.166552	0.131359	0.175455	0.112254	0	0.0223803	0.00951797	0	YES	no	-	Soilwash	Bacteria	Firmicutes	Bacilli	Paenibacillales	Paenibacillaceae	Paenibacillus	castaneae
ASV5370	0.0319895	0.255712	0.0546202	0.124487	0.181075	0.129577	0.111187	0.528766	0	0	0	no	no	YES	CYCLES	Bacteria	Bdellovibrionota	Bdellovibrionia	Bdellovibrionales	Bdellovibrionaceae	Bdellovibrio
ASV7307	0.065474	0.32832	0.0923182	0.0363582	0.873743	0.279243	0.110096	0.0105111	0	0	8.14951	YES	no	-	SbRB	Bacteria	Actinobacteriota	Actinobacteria	Micrococcales	Sanguibacteraceae	Sanguibacter-Flavimobilis
ASV390	0.231089	0.0640566	0.0455385	0.0650391	0.160741	0.113293	0.104011	0.00317899	0	0.0145567	0	YES	no	-	Soilwash	Bacteria	Proteobacteria	Gammaproteobacteria	Pseudomonadales	Pseudomonadaceae	Pseudomonas	vancouverensis
ASV690	0	0.0189704	0.263735	0.0804333	0.093639	0.0913555	0.099788	0	0	0	0	no	no	YES	CYCLES	Bacteria	Proteobacteria	Gammaproteobacteria	Salinisphaerales	Solimonadaceae	Solimonas
ASV7581	0	0	0.0345129	0.0583154	0.141836	0.0469329	0.0965536	0	0	0	0	no	no	YES	CYCLES	Bacteria	Proteobacteria	Alphaproteobacteria	Rhizobiales	Rhizobiaceae	Shinella
ASV37	1.84446	0.341997	2.07951	0.209149	0.922266	1.07948	0.0951453	0	0	0.00472291	0.0174298	YES	YES	-	Soil/SbRB	Bacteria	Proteobacteria	Gammaproteobacteria	Enterobacterales	Erwiniaceae	Pantoea	agglomerans
ASV1574	0.0324056	0.0631267	0.0390963	0.114026	0.114212	0.0725733	0.0933487	0	0	0	0	no	no	YES	CYCLES	Bacteria	Firmicutes	Bacilli	Paenibacillales	Paenibacillaceae	Paenibacillus	amylolyticus
ASV689	0	0.00390551	0.211389	0.0991258	0.0952797	0.08194	0.0899325	0.000532667	0	0	0	no	no	YES	CYCLES	Bacteria	Proteobacteria	Gammaproteobacteria	Salinisphaerales	Solimonadaceae	Solimonas
ASV8062	0.20043	0.494874	0.449058	0.186047	0.101036	0.286289	0.0888461	0.0600153	0.00159859	0.0203074	0	YES	no	-	Soilwash	Bacteria	Proteobacteria	Gammaproteobacteria	Pseudomonadales	Cellvibrionaceae	Cellvibrio	gandavensis
ASV6508	0	0	0.0295723	0.0388809	0.159397	0.04557	0.0850326	0.0409786	0	0	0	no	no	YES	CYCLES	Bacteria	Proteobacteria	Alphaproteobacteria	Caulobacterales	Caulobacteraceae	Caulobacter
ASV724	0.0100012	0.0078779	0.0722319	0.0782614	0.100827	0.0538399	0.0839262	0.00606971	0	0	0	no	no	YES	CYCLES	Bacteria	Proteobacteria	Gammaproteobacteria	Burkholderiales	Comamonadaceae	Paucibacter
ASV8026	0	0	0.490994	0.252182	0.106623	0.16996	0.0829716	0.116808	0	0	0	no	no	YES	CYCLES	Bacteria	Proteobacteria	Gammaproteobacteria	Burkholderiales	Oxalobacteraceae	Massilia
ASV7600	0	0.0110229	0.0357533	0.0689268	0.129831	0.0491068	0.0816706	0.0358009	0	0	0	no	no	YES	CYCLES	Bacteria	Proteobacteria	Alphaproteobacteria	Rhizobiales	Rhizobiaceae	Mesorhizobium
ASV8337	0.0204171	0.0956354	0.0464708	0.0577113	0.0882377	0.0616945	0.0805396	0.0372007	0.023519	0	0	no	no	YES	CYCLES	Bacteria	Proteobacteria	Gammaproteobacteria	Burkholderiales	Alcaligenaceae	Achromobacter	piechaudii
ASV287	0.0881221	0.385668	0.161216	0.159164	0.1743	0.193694	0.0802025	1.4317	0	0	0	no	no	YES	CYCLES	Bacteria	Proteobacteria	Alphaproteobacteria	Rhizobiales	Rhizobiaceae	Rhizobium group
ASV342	0.0929167	0.159253	0.246007	0.117077	0.142477	0.151546	0.0796271	0.0501852	0	0	0	no	no	YES	CYCLES	Bacteria	Proteobacteria	Gammaproteobacteria	Pseudomonadales	Pseudomonadaceae	Pseudomonas	viridiflava
ASV9021	0.516054	0.29118	0.314345	0.158725	0.131622	0.282385	0.0787872	0.103167	0	0.00413557	0	YES	no	-	Soilwash	Bacteria	Bacteroidota	Bacteroidia	Sphingobacteriales	Sphingobacteriaceae	Pedobacter
ASV1718	0	0.0153088	0.0290588	0.0269272	0.0503899	0.0243369	0.0778971	0	0	0	0	no	no	YES	CYCLES	Bacteria	Verrucomicrobiota	Verrucomicrobiae	Opitutales	Opitutaceae	Diplosphaera
ASV9034	0	0.0238817	0.1079	0.172157	0.132984	0.0873844	0.0770193	0.0337677	0	0	0	no	no	YES	CYCLES	Bacteria	Bacteroidota	Bacteroidia	Sphingobacteriales	Sphingobacteriaceae	Pedobacter	luteus
ASV7522	0	0.0692488	0.0735769	0.0808784	0.114515	0.0676439	0.0761904	1.55934	0	0	0	no	no	YES	CYCLES	Bacteria	Proteobacteria	Alphaproteobacteria	Rhizobiales	Devosiaceae	Devosia	neptuniae
ASV175	0	0.0557649	0.10576	0.0899835	0.109675	0.0722368	0.0738118	0.0762109	0	0	0	no	no	YES	CYCLES	Bacteria	Proteobacteria	Alphaproteobacteria	Acetobacterales	Acetobacteraceae	Roseococcus
ASV8878	0	0.00711844	0.00767977	0.0502451	0.0875525	0.0305192	0.0735137	0.0109248	0	0	0	no	no	YES	CYCLES	Bacteria	Bacteroidota	Bacteroidia	Cytophagales	Spirosomaceae	Dyadobacter	fermentans
ASV7915	0.000557323	0	0	0.143721	0.0969032	0.0482363	0.0721172	0.0979953	0	0	0	no	no	YES	CYCLES	Bacteria	Proteobacteria	Gammaproteobacteria	Burkholderiales	Oxalobacteraceae	Duganella
ASV846	0.127001	0.0393535	0.171958	0.110099	0.0743857	0.10456	0.0709028	0.0512557	0	0.0167036	0	YES	no	-	Soilwash	Bacteria	Proteobacteria	Gammaproteobacteria	Burkholderiales	Oxalobacteraceae	Massilia
ASV7900	0	0	0.0344472	0.0414922	0.0661875	0.0284254	0.0700056	0	0	0	0	no	no	YES	CYCLES	Bacteria	Proteobacteria	Gammaproteobacteria	Burkholderiales	Oxalobacteraceae	Duganella
ASV7709	0	0.0017379	0.00543237	0.0485585	0.096658	0.0304773	0.0681545	0.0383437	0	0	0	no	no	YES	CYCLES	Bacteria	Proteobacteria	Alphaproteobacteria	Sphingomonadales	Sphingomonadaceae	Sphingobium
ASV7636	0	0.0197065	0.0263003	0.0395823	0.109794	0.0390767	0.0679669	0.0421662	0	0	0	no	no	YES	CYCLES	Bacteria	Proteobacteria	Alphaproteobacteria	Rhizobiales	Beijerinckiaceae	28-YEA-48
ASV6918	0	0	0	0.05519	0.114492	0.0339363	0.0656525	0	0	0	0	no	no	YES	CYCLES	Bacteria	Bdellovibrionota	Bdellovibrionia	Bdellovibrionales	Bdellovibrionaceae	Bdellovibrio
ASV3168	0.0016906	0.024873	0.00384782	0.0223603	0.0601046	0.0225753	0.0654315	1.26867	0	0	0	no	no	YES	CYCLES	Bacteria	Verrucomicrobiota	Verrucomicrobiae	Verrucomicrobiales	Rubritaleaceae	Luteolibacter
ASV189	0	0.00249953	0.00417038	0.0321636	0.0839493	0.0245566	0.0617372	0.0332912	0	0	0	no	no	YES	CYCLES	Bacteria	Proteobacteria	Alphaproteobacteria	Acetobacterales	Acetobacteraceae	Roseomonas
ASV274	0.012421	0.0974172	0	0.0314171	0.0247245	0.033196	0.0610669	0.0327855	0	0	2.75099	YES	no	-	SbRB	Bacteria	Proteobacteria	Alphaproteobacteria	Rhizobiales	Rhizobiaceae	Rhizobium group
ASV294	0.00596341	0.037888	0.11344	0.0506635	0.0400943	0.0496099	0.0592833	0	0	0	0	no	no	YES	CYCLES	Bacteria	Proteobacteria	Gammaproteobacteria	Pseudomonadales	Cellvibrionaceae	Cellvibrio
ASV8482	0	0.0104467	0.0345638	0.0634662	0.0756877	0.0368329	0.058964	0.0387097	0	0	0	no	no	YES	CYCLES	Bacteria	Proteobacteria	Alphaproteobacteria	Reyranellales	Reyranellaceae	Reyranella
ASV385	0.806573	0.232358	0.860065	0.0224998	0.0255539	0.38941	0.0560158	0	0	0	0	no	no	YES	CYCLES	Bacteria	Proteobacteria	Gammaproteobacteria	Pseudomonadales	Pseudomonadaceae	Pseudomonas
ASV9700	0	0.00296819	0.117372	0.0470367	0.0615362	0.0457826	0.0554812	0.018379	0	0	0	no	no	YES	CYCLES	Bacteria	Bacteroidota	Bacteroidia	Chitinophagales	Chitinophagaceae	Sediminibacterium	roseum
ASV6503	0.194032	0.306456	0.321227	0.15475	0.158597	0.227013	0.0549416	0.114722	0.0747025	0	0	no	no	YES	CYCLES	Bacteria	Proteobacteria	Alphaproteobacteria	Caulobacterales	Caulobacteraceae	Caulobacter
ASV9217	0.0700957	0.178501	0.188218	0.119369	0.0566039	0.122557	0.0539899	0.0509345	0	0	0	no	no	YES	CYCLES	Bacteria	Bacteroidota	Bacteroidia	Sphingobacteriales	Sphingobacteriaceae	Pedobacter
ASV6532	0	0.0142323	0.142952	0.0736828	0.0961648	0.0654064	0.0518782	0.0374763	0	0	0	no	no	YES	CYCLES	Bacteria	Myxococcota	Myxococcia	Myxococcales	Anaeromyxobacteraceae	Anaeromyxobacter
ASV1569	0.019567	0.0123391	0.0144285	0.0545024	0.0546853	0.0311044	0.0516053	0.00395672	0	0	0	no	no	YES	CYCLES	Bacteria	Firmicutes	Bacilli	Paenibacillales	Paenibacillaceae	Paenibacillus	amylolyticus
ASV60	0	0	0	0	0.680215	0.136043	0.0514109	0	0	0	0	no	no	YES	CYCLES	Bacteria	Proteobacteria	Gammaproteobacteria	Enterobacterales	Erwiniaceae	Pantoea
ASV3629	0	0	0.0066657	0.0307183	0.0640753	0.0202919	0.0500315	0.0038936	0	0	0	no	no	YES	CYCLES	Bacteria	Verrucomicrobiota	Verrucomicrobiae	Pedosphaerales	Pedosphaeraceae	RS25G
ASV859	0.0169829	0.17793	0.125315	0.0208361	0.0242055	0.0730539	0.0496233	0	0	0	0	no	no	YES	CYCLES	Bacteria	Proteobacteria	Gammaproteobacteria	Burkholderiales	Oxalobacteraceae	Massilia
ASV415	0	0.00923401	0.0589667	0.063006	0.0749634	0.041234	0.0495265	0.022182	0	0	0	no	no	YES	CYCLES	Bacteria	Proteobacteria	Alphaproteobacteria	Rhodobacterales	Rhodobacteraceae	Rhodobacter
ASV8019	0	0.00468661	0.0145147	0.0372962	0.0490668	0.0211129	0.0487704	0.00468435	0	0	0	no	no	YES	CYCLES	Bacteria	Proteobacteria	Gammaproteobacteria	Burkholderiales	Oxalobacteraceae	Duganella
ASV3140	0.0655137	0.891174	0.308784	0.149132	0.132493	0.309419	0.0466839	0.00753956	0	0	0	no	no	YES	CYCLES	Bacteria	Verrucomicrobiota	Verrucomicrobiae	Verrucomicrobiales	Rubritaleaceae	Luteolibacter
ASV8794	0	0	0	0.0190071	0.0348544	0.0107723	0.0463903	0.0427243	0	0	0	no	no	YES	CYCLES	Bacteria	Proteobacteria	Gammaproteobacteria	Burkholderiales	Comamonadaceae	Caenimonas
ASV8745	0	0.0544129	0.0526605	0.0679511	0.0867628	0.0523575	0.0463824	0.074275	0	0	0	no	no	YES	CYCLES	Bacteria	Proteobacteria	Gammaproteobacteria	Burkholderiales	Comamonadaceae	Hydrogenophaga
ASV223	0.0030103	0.00780246	0.0618188	0.0475964	0.0299604	0.0300377	0.0462695	0.0164492	0	0	0	no	no	YES	CYCLES	Bacteria	Proteobacteria	Gammaproteobacteria	Xanthomonadales	Xanthomonadaceae	Stenotrophomonas	rhizophila
ASV8010	0.0648863	0.0958099	0.139325	0.0672292	0.0602758	0.0855053	0.0458899	0	0	0	0	no	no	YES	CYCLES	Bacteria	Proteobacteria	Gammaproteobacteria	Burkholderiales	Oxalobacteraceae	Oxalicibacterium
ASV8774	0.00802747	0.058298	0.0685708	0.0581716	0.0975064	0.0581149	0.045077	0.0140683	0	0	0	no	no	YES	CYCLES	Bacteria	Proteobacteria	Gammaproteobacteria	Burkholderiales	Comamonadaceae	Variovorax
ASV6526	0.0108161	0.115893	0.900709	0.372964	0.224104	0.324897	0.0449355	0.0620126	0.00202747	0	0	no	no	YES	CYCLES	Bacteria	Proteobacteria	Alphaproteobacteria	Caulobacterales	Caulobacteraceae	Brevundimonas	subvibrioides
ASV9012	0.197227	0.120429	0.160568	0.0720915	0.0768763	0.125439	0.0437236	0.16914	0	0.0112912	0	YES	no	-	Soilwash	Bacteria	Bacteroidota	Bacteroidia	Sphingobacteriales	Sphingobacteriaceae	Pedobacter	agri
ASV3130	0	0	0	0.00523809	0.0183083	0.00470928	0.0416227	0.0852994	0	0	0	no	no	YES	CYCLES	Bacteria	Verrucomicrobiota	Verrucomicrobiae	Verrucomicrobiales	Rubritaleaceae	Luteolibacter
ASV9532	0	0.00140444	0.00600261	0.0103006	0.0484895	0.0132394	0.0410546	0.000355112	0	0	0	no	no	YES	CYCLES	Bacteria	Bacteroidota	Bacteroidia	Chitinophagales	Chitinophagaceae	Aurantisolimonas
ASV9083	0.148899	0.122118	0.0418663	0.0359518	0.0383973	0.0774464	0.040953	0.00766409	0.0682582	0	0	no	no	YES	CYCLES	Bacteria	Bacteroidota	Bacteroidia	Sphingobacteriales	Sphingobacteriaceae	Pedobacter
ASV7609	0	0	0	0.00261886	0.0297294	0.00646965	0.0408735	0.0363179	0	0	0	no	no	YES	CYCLES	Bacteria	Proteobacteria	Alphaproteobacteria	Rhizobiales	Rhizobiaceae	Rhizobium group
ASV7516	0.00781902	0.0836661	0.0648384	0.0620655	0.077656	0.059209	0.0399572	0.00969391	0	0	0	no	no	YES	CYCLES	Bacteria	Proteobacteria	Alphaproteobacteria	Rhizobiales	Devosiaceae	Devosia
ASV9028	0.0596989	0.0937289	0.147402	0.102596	0.0406473	0.0888146	0.0391006	0	0	0	0	no	no	YES	CYCLES	Bacteria	Bacteroidota	Bacteroidia	Sphingobacteriales	Sphingobacteriaceae	Pedobacter
ASV9005	0.119722	0.0725707	0.0602652	0.0431586	0.0667615	0.0724957	0.0379976	0.166149	0	0	0	no	no	YES	CYCLES	Bacteria	Bacteroidota	Bacteroidia	Sphingobacteriales	Sphingobacteriaceae	Pedobacter
ASV1582	0	0	0	0	0	0	0.0377458	0.000687064	0	0	0	no	no	no	NONE	Bacteria	Firmicutes	Bacilli	Paenibacillales	Paenibacillaceae	Saccharibacillus
ASV1578	0	0	0	0	0	0	0.037014	0	0	0	0	no	no	no	NONE	Bacteria	Firmicutes	Bacilli	Paenibacillales	Paenibacillaceae	Saccharibacillus
ASV6423	0	0	0.00531727	0.0280534	0.0746342	0.021601	0.0358443	0.00137413	0	0	0	no	no	YES	CYCLES	Bacteria	Actinobacteriota	Actinobacteria	Propionibacteriales	Nocardioidaceae	Marmoricola
ASV9466	0	0	0	0.00946182	0.0218274	0.00625784	0.0358281	0.00109909	0	0	0	no	no	YES	CYCLES	Bacteria	Bacteroidota	Bacteroidia	Chitinophagales	Chitinophagaceae	Rurimicrobium
ASV8754	0.196131	0.191889	0.100317	0.0631359	0.0655336	0.123401	0.0348726	0.0258539	0	0	0	no	no	YES	CYCLES	Bacteria	Proteobacteria	Gammaproteobacteria	Burkholderiales	Comamonadaceae	Variovorax	paradoxus
ASV969	0.183127	0.162538	0.053878	0	0.0304114	0.0859907	0.0345925	1.95985	0	0	7.93255	YES	no	-	SbRB	Bacteria	Firmicutes	Bacilli	Paenibacillales	Paenibacillaceae	Paenibacillus
ASV7926	0	0.0303818	0.0467569	0.044055	0.0479972	0.0338382	0.0341157	0	0	0	0	no	no	YES	CYCLES	Bacteria	Proteobacteria	Gammaproteobacteria	Burkholderiales	Oxalobacteraceae	Duganella
ASV9075	0	0.00747297	0.188345	0.168644	0.0679001	0.0864725	0.0334786	0.00815018	0	0	0	no	no	YES	CYCLES	Bacteria	Bacteroidota	Bacteroidia	Sphingobacteriales	Sphingobacteriaceae	Pedobacter
ASV7671	0.0174365	0.0391772	0.0740008	0.0602429	0.0695118	0.0520738	0.0329896	0.0275253	0	0	0	no	no	YES	CYCLES	Bacteria	Proteobacteria	Alphaproteobacteria	Sphingomonadales	Sphingomonadaceae	Sphingopyxis	alaskensis
ASV9455	0.000752575	0.0113085	0.0151534	0.050393	0.0407805	0.0236776	0.032886	0.423677	0	0	0	no	no	YES	CYCLES	Bacteria	Bacteroidota	Bacteroidia	Chitinophagales	Chitinophagaceae	Rurimicrobium
ASV9902	0.0265128	0.00477001	0.0171562	0.0288582	0.047246	0.0249086	0.032637	0.031463	0.0598331	0.00838582	0	YES	no	-	Soilwash	Bacteria	Bacteroidota	Bacteroidia	Flavobacteriales	Flavobacteriaceae	Flavobacterium
ASV8827	0	0	0.0085658	0.00790297	0.0336166	0.0100171	0.0323709	0.0197372	0	0	0	no	no	YES	CYCLES	Bacteria	Proteobacteria	Gammaproteobacteria	Burkholderiales	Comamonadaceae	Caenimonas
ASV947	0	0	0	0	0	0	0.032344	0	0	0	0	no	no	no	NONE	Bacteria	Firmicutes	Bacilli	Paenibacillales	Paenibacillaceae	Paenibacillus
ASV3204	0.00250534	0.00531149	0.0296352	0.00527463	0.0297976	0.0145049	0.0315568	0.00800545	0	0	0	no	no	YES	CYCLES	Bacteria	Verrucomicrobiota	Verrucomicrobiae	Verrucomicrobiales	Verrucomicrobiaceae	Roseimicrobium
ASV7519	0.0348848	0.0404025	0.0334365	0.0299719	0.0422147	0.0361821	0.0305365	0.0517467	0.00337912	0	0	no	no	YES	CYCLES	Bacteria	Proteobacteria	Alphaproteobacteria	Rhizobiales	Beijerinckiaceae	Bosea
ASV9335	0.0213995	0.0325157	0.033127	0.0574366	0.0409881	0.0370934	0.0305327	0.0121267	0	0	0	no	no	YES	CYCLES	Bacteria	Bacteroidota	Bacteroidia	Sphingobacteriales	Sphingobacteriaceae	Mucilaginibacter
ASV1581	0	0	0	0	0	0	0.0296296	0	0	0	0	no	no	no	NONE	Bacteria	Firmicutes	Bacilli	Paenibacillales	Paenibacillaceae	Saccharibacillus
ASV6490	0.0194559	0.0516509	0.0342504	0.0552653	0.0686025	0.045845	0.0284044	0.0047406	0	0	0	no	no	YES	CYCLES	Bacteria	Proteobacteria	Alphaproteobacteria	Caulobacterales	Caulobacteraceae	Asticcacaulis
ASV3175	0.00647882	0.0468572	0.0568616	0.0377857	0.0409346	0.0377836	0.0282247	0.0261713	0.00944987	0	0	no	no	YES	CYCLES	Bacteria	Verrucomicrobiota	Verrucomicrobiae	Verrucomicrobiales	Verrucomicrobiaceae	Verrucomicrobium
ASV7545	0.0121243	0.086156	0.0483922	0.0566015	0.0477023	0.0501952	0.0282069	0.00120236	0	0	0	no	no	YES	CYCLES	Bacteria	Proteobacteria	Alphaproteobacteria	Rhizobiales	Devosiaceae	Devosia
ASV7933	0.00407659	0.0207849	0.0362703	0.0265417	0.0317257	0.0238799	0.0278994	0.40913	0	0	0	no	no	YES	CYCLES	Bacteria	Proteobacteria	Gammaproteobacteria	Burkholderiales	Oxalobacteraceae	Oxalicibacterium
ASV7580	0	0.0180461	0.0124504	0.0296848	0.0393589	0.0199081	0.0278764	0.0305566	0	0	0	no	no	YES	CYCLES	Bacteria	Proteobacteria	Alphaproteobacteria	Rhizobiales	Rhizobiaceae	Shinella
ASV8668	0.800505	0.802789	0.723905	0.207908	0.113809	0.529783	0.0278415	0	0	0	0	no	no	YES	CYCLES	Bacteria	Proteobacteria	Gammaproteobacteria	Burkholderiales	Comamonadaceae	Rhodoferax
ASV847	0	0	0.0224698	0.0209152	0.0148215	0.0116413	0.0277378	0.0254971	0	0	0	no	no	YES	CYCLES	Bacteria	Proteobacteria	Gammaproteobacteria	Burkholderiales	Oxalobacteraceae	Massilia	violaceinigra
ASV9892	0.407644	0.0237399	0.00329298	0.00917721	0.0176715	0.0923051	0.0265971	0.0053484	0.00700585	0.00732503	0	YES	no	-	Soilwash	Bacteria	Bacteroidota	Bacteroidia	Flavobacteriales	Flavobacteriaceae	Flavobacterium	frigidimaris
ASV8000	0	0	0	0.0556271	0.0308429	0.017294	0.026168	0.0425117	0	0.00877196	0	YES	no	-	Soilwash	Bacteria	Proteobacteria	Gammaproteobacteria	Burkholderiales	Oxalobacteraceae	Rugamonas
ASV7574	0	0.0410793	0.0135348	0.0205352	0.0407155	0.023173	0.0260895	0.0255703	0	0	0	no	no	YES	CYCLES	Bacteria	Proteobacteria	Alphaproteobacteria	Rhizobiales	Beijerinckiaceae	alphaI cluster
ASV308	0.15845	0.0971337	0.052466	0.00618405	0	0.0628468	0.0259444	0	0	0	0	no	no	YES	CYCLES	Bacteria	Proteobacteria	Gammaproteobacteria	Pseudomonadales	Pseudomonadaceae	Pseudomonas
ASV3135	0.00595761	0.103788	0.0430058	0.0671442	0.0592197	0.0558231	0.0258657	0.0287329	0	0	0	no	no	YES	CYCLES	Bacteria	Verrucomicrobiota	Verrucomicrobiae	Verrucomicrobiales	Rubritaleaceae	Luteolibacter
ASV8674	0	0	0.0124302	0	0.0116996	0.00482596	0.0255046	0	0	0	0	no	no	YES	CYCLES	Bacteria	Proteobacteria	Gammaproteobacteria	Burkholderiales	Comamonadaceae	Rhodoferax
ASV7583	0	0.0162812	0.0107711	0.0195436	0.0347737	0.0162739	0.025212	0.0179429	0	0	0	no	no	YES	CYCLES	Bacteria	Proteobacteria	Alphaproteobacteria	Rhizobiales	Beijerinckiaceae	alphaI cluster
ASV1767	0	0	0.00507751	0.00960709	0.0130554	0.005548	0.0251114	0.00269709	0	0	0	no	no	YES	CYCLES	Bacteria	Verrucomicrobiota	Verrucomicrobiae	Opitutales	Opitutaceae	Opitutus
ASV7547	0	0.0694585	0.0202658	0.0336906	0.0317909	0.0310412	0.0248165	0.0512754	0	0	0	no	no	YES	CYCLES	Bacteria	Proteobacteria	Alphaproteobacteria	Rhizobiales	Beijerinckiaceae	Bosea
ASV6497	0	0.00608592	0.0300337	0.0263954	0.0574235	0.0239877	0.0247721	0.0295177	0	0	0	no	no	YES	CYCLES	Bacteria	Proteobacteria	Alphaproteobacteria	Caulobacterales	Caulobacteraceae	Brevundimonas
ASV9866	0.103343	0.0104126	0.00220075	0.00557959	0.0232461	0.0289564	0.0245513	0.00413987	0.0351886	0.0146364	0	YES	no	-	Soilwash	Bacteria	Bacteroidota	Bacteroidia	Flavobacteriales	Flavobacteriaceae	Flavobacterium
ASV7941	0.00148619	0.0338403	0.144129	0.0878134	0.0402616	0.0615061	0.024489	0.0268116	0	0	0	no	no	YES	CYCLES	Bacteria	Proteobacteria	Gammaproteobacteria	Burkholderiales	Oxalobacteraceae	Massilia
ASV8720	0	0.0168668	0.022289	0	0.0110736	0.0100459	0.0237796	0	0	0	0	no	no	YES	CYCLES	Bacteria	Proteobacteria	Gammaproteobacteria	Burkholderiales	Comamonadaceae	Comamonas
ASV285	0.00487908	0.0403181	0.0195849	0.0566901	0.0433024	0.0329549	0.0235147	0.017573	0	0	0	no	no	YES	CYCLES	Bacteria	Proteobacteria	Alphaproteobacteria	Rhizobiales	Kaistiaceae	Kaistia
ASV9218	0.0148021	0.17682	0.314047	0.215656	0.0410383	0.152473	0.0233955	0.00730106	0	0	0	no	no	YES	CYCLES	Bacteria	Bacteroidota	Bacteroidia	Sphingobacteriales	Sphingobacteriaceae	Pedobacter
ASV8791	0	0.00187464	0.0449496	0.0151319	0.0211316	0.0166176	0.022923	0.159386	0	0	0	no	no	YES	CYCLES	Bacteria	Proteobacteria	Gammaproteobacteria	Burkholderiales	Comamonadaceae	Caenimonas
ASV1573	0	0	0	0.0106131	0	0.00212262	0.0227912	0	0	0	0.0388698	YES	no	-	SbRB	Bacteria	Firmicutes	Bacilli	Paenibacillales	Paenibacillaceae	Paenibacillus
ASV7565	0.0400728	0.027534	0.0160769	0.0128415	0.0257985	0.0244647	0.0226551	0.0507885	0	0	0	no	no	YES	CYCLES	Bacteria	Proteobacteria	Alphaproteobacteria	Rhizobiales	Beijerinckiaceae	alphaI cluster
ASV9534	0	0.00238336	0.00811941	0.0232451	0.0392057	0.0145907	0.0224916	0	0	0	0	no	no	YES	CYCLES	Bacteria	Bacteroidota	Bacteroidia	Chitinophagales	Chitinophagaceae	Aurantisolimonas
ASV7711	0.002913	0.0428845	0.0350207	0.0434539	0.0294613	0.0307467	0.0224817	0.00085883	0	0	0	no	no	YES	CYCLES	Bacteria	Proteobacteria	Alphaproteobacteria	Sphingomonadales	Sphingomonadaceae	Sphingobium
ASV1577	0	0	0	0	0	0	0.0219662	0.0138485	0	0	0	no	no	no	NONE	Bacteria	Firmicutes	Bacilli	Paenibacillales	Paenibacillaceae	Saccharibacillus
ASV9460	0	0	0.00641368	0.0076782	0.0162474	0.00606786	0.0217574	0	0	0	0	no	no	YES	CYCLES	Bacteria	Bacteroidota	Bacteroidia	Chitinophagales	Chitinophagaceae	Rurimicrobium
ASV934	0.0970886	0.0374494	0.0256565	0.03136	0.021204	0.0425517	0.0213755	0	0	0	0	no	no	YES	CYCLES	Bacteria	Firmicutes	Bacilli	Paenibacillales	Paenibacillaceae	Paenibacillus
ASV334	0.146578	0.0397383	0	0.0134574	0.0116709	0.042289	0.0209878	0	0	0.0267036	0	YES	no	-	Soilwash	Bacteria	Proteobacteria	Gammaproteobacteria	Pseudomonadales	Pseudomonadaceae	Pseudomonas	granadensis
ASV951	0	0	0	0	0	0	0.020242	0	0	0	0	no	no	no	NONE	Bacteria	Firmicutes	Bacilli	Paenibacillales	Paenibacillaceae	Paenibacillus
ASV7560	0.00597318	0.0387666	0.0407275	0.052773	0.0431482	0.0362777	0.0201915	0.0193671	0	0	0	no	no	YES	CYCLES	Bacteria	Proteobacteria	Alphaproteobacteria	Rhizobiales	Devosiaceae	Devosia
ASV9397	0.00655107	0.0564964	0.217515	0.0914929	0.0258236	0.0795759	0.0200513	0.00562631	0	0	0	no	no	YES	CYCLES	Bacteria	Bacteroidota	Bacteroidia	Sphingobacteriales	Sphingobacteriaceae	Mucilaginibacter
ASV8504	0.0076063	0.0236829	0.024192	0.0278038	0.0326935	0.0231957	0.0197322	0.0191024	0	0	0	no	no	YES	CYCLES	Bacteria	Proteobacteria	Alphaproteobacteria	Rhizobiales	Xanthobacteraceae	Rhodopseudomonas
ASV6475	0.355361	0.455552	0.00526264	0.0615478	0.0549413	0.186533	0.0196485	0.0695798	0	0	1.72645	YES	no	-	SbRB	Bacteria	Actinobacteriota	Actinobacteria	Micrococcales	Microbacteriaceae	Curtobacterium	herbarum
ASV9132	0	0.00788305	0.0127748	0.00261612	0.0103671	0.0067282	0.0194767	0.013046	0	0	0	no	no	YES	CYCLES	Bacteria	Bacteroidota	Bacteroidia	Sphingobacteriales	Sphingobacteriaceae	Pedobacter
ASV499	0	0.00966069	0.00229415	0.0146395	0.0564358	0.016606	0.019344	0.0102329	0	0	0	no	no	YES	CYCLES	Bacteria	Proteobacteria	Gammaproteobacteria	Burkholderiales	Burkholderiaceae	Cupriavidus	basilensis
ASV909	0	0	1.016	0.0410048	0.0471812	0.220838	0.019265	0.219589	0	0	22.924	YES	no	-	SbRB	Bacteria	Firmicutes	Bacilli	Paenibacillales	Paenibacillaceae	Paenibacillus	chinensis
ASV9874	0.551007	0.602442	0.179496	0.09589	0.00523405	0.286814	0.0192323	0	0	0	0	no	no	YES	CYCLES	Bacteria	Bacteroidota	Bacteroidia	Flavobacteriales	Flavobacteriaceae	Flavobacterium
ASV8035	0	0	0	0	0	0	0.0184774	0	0	0	0	no	no	no	NONE	Bacteria	Proteobacteria	Gammaproteobacteria	Burkholderiales	Oxalobacteraceae	Duganella
ASV632	0	0	0.0103044	0.00782552	0.0256131	0.0087486	0.0181389	0.0318474	0	0	0	no	no	YES	CYCLES	Bacteria	Proteobacteria	Alphaproteobacteria	Rhizobiales	Rhizobiaceae	Aminobacter
ASV9399	0	0.00374929	0.130718	0.0256762	0.0187717	0.035783	0.0174801	0	0	0	0	no	no	YES	CYCLES	Bacteria	Bacteroidota	Bacteroidia	Sphingobacteriales	Sphingobacteriaceae	Mucilaginibacter
ASV7501	0.0255641	0.11757	0.0592494	0.0305741	0.0338142	0.0533544	0.0174099	0.00136627	0	0	0	no	no	YES	CYCLES	Bacteria	Proteobacteria	Alphaproteobacteria	Rhizobiales	Devosiaceae	Devosia
ASV9087	1.29244	0.875867	0.328293	0.157254	0.0544938	0.54167	0.0173218	0.00393041	0	0.0130393	0	YES	no	-	Soilwash	Bacteria	Bacteroidota	Bacteroidia	Sphingobacteriales	Sphingobacteriaceae	Pedobacter
ASV9017	0	0	0	0	0	0	0.0172707	0	0	0	0	no	no	no	NONE	Bacteria	Bacteroidota	Bacteroidia	Sphingobacteriales	Sphingobacteriaceae	Pedobacter
ASV329	0	0	0.0175461	0	0.00499673	0.00450856	0.017085	0	0	0	0	no	no	YES	CYCLES	Bacteria	Proteobacteria	Gammaproteobacteria	Pseudomonadales	Pseudomonadaceae	Pseudomonas	rhizosphaerae
ASV603	0	0.00147626	0.00609463	0.0225135	0.0258347	0.0111838	0.0170124	0.0143463	0	0	0	no	no	YES	CYCLES	Bacteria	Proteobacteria	Gammaproteobacteria	Burkholderiales	Alcaligenaceae	Pigmentiphaga
ASV216	0	0	0	0	0	0	0.0167136	0	0	0	0	no	no	no	NONE	Bacteria	Proteobacteria	Gammaproteobacteria	Xanthomonadales	Xanthomonadaceae	Xanthomonas	citri
ASV8333	0.102428	0.00562393	0	0.00169284	0.00488666	0.0229264	0.0163701	0.133667	0.831495	0.184085	0	YES	no	-	Soilwash	Bacteria	Proteobacteria	Gammaproteobacteria	Burkholderiales	Oxalobacteraceae	Collimonas
ASV840	0.0388476	0.0134093	0.0463855	0	0.0204321	0.0238149	0.0163473	0.0267951	0	0	0	no	no	YES	CYCLES	Bacteria	Proteobacteria	Gammaproteobacteria	Burkholderiales	Oxalobacteraceae	Massilia	violaceinigra
ASV2283	0	0	0	0.00448723	0.0165981	0.00421707	0.016271	0.00142045	0	0	0	no	no	YES	CYCLES	Bacteria	Planctomycetota	Planctomycetes	Planctomycetales	Rubinisphaeraceae	SH-PL14
ASV8502	0	0.00645847	0.0398778	0.0121981	0.00634006	0.0129749	0.0159544	0.0643283	0	0	0	no	no	YES	CYCLES	Bacteria	Proteobacteria	Alphaproteobacteria	Reyranellales	Reyranellaceae	Reyranella
ASV337	0	0	0	0	0	0	0.0157851	0	0	0	0	no	no	no	NONE	Bacteria	Proteobacteria	Gammaproteobacteria	Pseudomonadales	Pseudomonadaceae	Pseudomonas	rhizosphaerae
ASV7578	0	0	0.00153913	0.00733585	0.0141375	0.0046025	0.0155981	0.00244525	0	0	0	no	no	YES	CYCLES	Bacteria	Proteobacteria	Alphaproteobacteria	Rhizobiales	Rhizobiaceae	Mesorhizobium
ASV8332	0	0	0	0.00664246	0.00517376	0.00236324	0.0152826	0.001598	0	0	0	no	no	YES	CYCLES	Bacteria	Proteobacteria	Gammaproteobacteria	Burkholderiales	Oxalobacteraceae	Herminiimonas
ASV6935	0	0.0106637	0.00487855	0.0356526	0.0234282	0.0149246	0.0152588	0.00771092	0	0	0	no	no	YES	CYCLES	Bacteria	Bdellovibrionota	Bdellovibrionia	Bdellovibrionales	Bdellovibrionaceae	Bdellovibrio
ASV2279	0	0	0	0.00142987	0.0161691	0.00351979	0.0143837	0.0152066	0	0	0	no	no	YES	CYCLES	Bacteria	Planctomycetota	Planctomycetes	Planctomycetales	Rubinisphaeraceae	SH-PL14
ASV319	0	0	0	0	0.00303373	0.000606745	0.0141505	0.0101496	0	0	0	no	no	YES	CYCLES	Bacteria	Proteobacteria	Gammaproteobacteria	Pseudomonadales	Pseudomonadaceae	Pseudomonas
ASV33	0	0	0	0	0	0	0.013917	0	0	0	2.16604	YES	no	-	SbRB	Bacteria	Proteobacteria	Gammaproteobacteria	Enterobacterales	Erwiniaceae	Pantoea	ananatis
ASV8001	0.0387549	0.146317	0.127023	0.0590313	0.0245356	0.0791323	0.0138205	0	0	0	0	no	no	YES	CYCLES	Bacteria	Proteobacteria	Gammaproteobacteria	Burkholderiales	Oxalobacteraceae	Duganella
ASV9382	0.554378	1.42949	1.05663	0.302683	0.0649746	0.681631	0.0136469	0	0	0.0260545	0	YES	no	-	Soilwash	Bacteria	Bacteroidota	Bacteroidia	Sphingobacteriales	Sphingobacteriaceae	Mucilaginibacter
ASV8031	0.0469012	0	0	0.0300591	0.0151834	0.0184287	0.0132628	0.226609	0	0.109477	0	YES	no	-	Soilwash	Bacteria	Proteobacteria	Gammaproteobacteria	Burkholderiales	Oxalobacteraceae	Duganella
ASV420	0	0	0	0	0.0090613	0.00181226	0.0131801	0.0152627	0	0	0	no	no	YES	CYCLES	Bacteria	Proteobacteria	Alphaproteobacteria	Rhodobacterales	Rhodobacteraceae	Gemmobacter
ASV952	0.0296237	0.00631427	0	0.00551738	0.00876869	0.0100448	0.0126942	0.00630853	0	0	0	no	no	YES	CYCLES	Bacteria	Firmicutes	Bacilli	Paenibacillales	Paenibacillaceae	Paenibacillus
ASV1752	0	0	0.00263227	0.0152044	0.0112693	0.00582118	0.0126152	0.0168048	0	0	0	no	no	YES	CYCLES	Bacteria	Verrucomicrobiota	Verrucomicrobiae	Opitutales	Opitutaceae	Opitutus
ASV7803	0	0.0139156	0.0419805	0.0118962	0.0212278	0.017804	0.012481	0	0	0	0	no	no	YES	CYCLES	Bacteria	Proteobacteria	Alphaproteobacteria	Rhizobiales	Devosiaceae	Devosia
ASV7889	0.0491255	0.057321	0.0941116	0.0201658	0.0171195	0.0475687	0.0121663	0.00216442	0	0	0	no	no	YES	CYCLES	Bacteria	Proteobacteria	Gammaproteobacteria	Burkholderiales	Oxalobacteraceae	Herbaspirillum
ASV7912	0.0317484	0.129686	0.209616	0.0811818	0.0163051	0.0937075	0.0121454	0.0224029	0.0490479	0	0	no	no	YES	CYCLES	Bacteria	Proteobacteria	Gammaproteobacteria	Burkholderiales	Oxalobacteraceae	Massilia
ASV7714	0	0.00342267	0.0123205	0.0159758	0.0141391	0.00917163	0.0120956	0.0131786	0	0	0	no	no	YES	CYCLES	Bacteria	Proteobacteria	Alphaproteobacteria	Sphingomonadales	Sphingomonadaceae	Sphingobium
ASV9223	0.00570577	0.0560229	0.0799436	0.0319448	0.0244183	0.0396071	0.0119734	0.00137413	0	0	0	no	no	YES	CYCLES	Bacteria	Bacteroidota	Bacteroidia	Flavobacteriales	Flavobacteriaceae	Flavobacterium
ASV7521	0.00222929	0.0210654	0.00611087	0.008826	0.0143259	0.0105115	0.0117488	0.00440337	0	0	0	no	no	YES	CYCLES	Bacteria	Proteobacteria	Alphaproteobacteria	Rhizobiales	Devosiaceae	Devosia
ASV9077	0.0427144	0.0203895	0.000900451	0.00707502	0.0129697	0.0168098	0.0113636	0.0116989	0.0242328	0	0	no	no	YES	CYCLES	Bacteria	Bacteroidota	Bacteroidia	Sphingobacteriales	Sphingobacteriaceae	Pedobacter	steynii
ASV7901	0	0	0	0	0	0	0.0113075	0	0	0	0	no	no	no	NONE	Bacteria	Proteobacteria	Gammaproteobacteria	Burkholderiales	Oxalobacteraceae	Duganella
ASV3162	0	0.0153446	0.0560366	0.0213466	0.0224657	0.0230387	0.0111171	0.00301845	0	0	0	no	no	YES	CYCLES	Bacteria	Verrucomicrobiota	Verrucomicrobiae	Verrucomicrobiales	Rubritaleaceae	Luteolibacter
ASV7683	0	0.00421795	0.0101583	0.016681	0.0266404	0.0115395	0.0110391	0.0166178	0	0	0	no	no	YES	CYCLES	Bacteria	Proteobacteria	Alphaproteobacteria	Sphingomonadales	Sphingomonadaceae	Sphingomonas
ASV7883	0.0264797	0.038105	0.0173828	0.0163913	0.0145951	0.0225908	0.0109796	0.00351059	0.0147654	0	0	no	no	YES	CYCLES	Bacteria	Proteobacteria	Gammaproteobacteria	Burkholderiales	Oxalobacteraceae	Herbaspirillum	hiltneri
ASV9807	0	0.00234331	0.00420978	0.0249992	0.0096926	0.00824898	0.0106741	0.00333303	0	0	0	no	no	YES	CYCLES	Bacteria	Bacteroidota	Bacteroidia	Flavobacteriales	Flavobacteriaceae	Flavobacterium
ASV190	0	0.00706387	0.00765203	0.0189448	0.0321867	0.0131695	0.0104871	0.00955542	0	0	0	no	no	YES	CYCLES	Bacteria	Proteobacteria	Alphaproteobacteria	Acetobacterales	Acetobacteraceae	Roseomonas
ASV7399	0.00845299	0.0199743	0.00263227	0.0113906	0.0196396	0.012418	0.0102851	0.00738279	0	0	0	no	no	YES	CYCLES	Bacteria	Actinobacteriota	Actinobacteria	Micrococcales	Micrococcaceae	Paenarthrobacter
ASV873	0.00175601	0.00608304	0.0413642	0.0294848	0.0102182	0.0177813	0.00988719	0.000659454	0	0	0	no	no	YES	CYCLES	Bacteria	Proteobacteria	Gammaproteobacteria	Burkholderiales	Methylophilaceae	Methylovorus
ASV8797	0.0132979	0.0176754	0.0320426	0.0269273	0.0203433	0.0220573	0.00974846	0.0283973	0	0	0	no	no	YES	CYCLES	Bacteria	Proteobacteria	Gammaproteobacteria	Burkholderiales	Comamonadaceae	Caenimonas
ASV91	0	0.00933497	0.0193567	0.0125854	0.0125562	0.0107666	0.00968396	0	0	0	0	no	no	YES	CYCLES	Bacteria	Proteobacteria	Gammaproteobacteria	Salinisphaerales	Solimonadaceae	Alkanibacter
ASV7712	0.0312666	0.019991	0.0600899	0.0210909	0.00942794	0.0283732	0.00938017	0	0	0	0	no	no	YES	CYCLES	Bacteria	Proteobacteria	Alphaproteobacteria	Sphingomonadales	Sphingomonadaceae	Sphingobium
ASV7369	0.0490956	0.00420419	0	0.00760381	0.0135122	0.0148832	0.0092122	0.0198712	0.069681	0.0900484	0	YES	no	-	Soilwash	Bacteria	Actinobacteriota	Actinobacteria	Micrococcales	Micrococcaceae	Arthrobacter
ASV9095	0.0611233	0.0287571	0.00360587	0.00426559	0.00921082	0.0213926	0.00907122	0	0	0	0	no	no	YES	CYCLES	Bacteria	Bacteroidota	Bacteroidia	Sphingobacteriales	Sphingobacteriaceae	Pedobacter
ASV7936	0	0	0	0	0	0	0.00887206	0	0	0	0	no	no	no	NONE	Bacteria	Proteobacteria	Gammaproteobacteria	Burkholderiales	Oxalobacteraceae	Duganella
ASV7539	0.0738965	0.158343	0.0226055	0.0142604	0.0229914	0.0584193	0.00873554	0.155811	0	0	0	no	no	YES	CYCLES	Bacteria	Proteobacteria	Alphaproteobacteria	Rhizobiales	Beijerinckiaceae	Bosea
ASV5614	0	0.00467864	0.00531729	0.00911026	0.0112277	0.00606679	0.00872812	0.00535566	0	0	0	no	no	YES	CYCLES	Bacteria	Gemmatimonadota	Gemmatimonadetes	Gemmatimonadales	Gemmatimonadaceae	Gemmatimonas
ASV1008	0.0438021	0.0152902	0	0.00478605	0.00992084	0.0147598	0.00865405	0	0	0.00472291	0	YES	no	-	Soilwash	Bacteria	Firmicutes	Bacilli	Paenibacillales	Paenibacillaceae	Paenibacillus
ASV3487	0	0	0.0143729	0	0	0.00287458	0.0086203	0	0	0	0	no	no	YES	CYCLES	Bacteria	Verrucomicrobiota	Verrucomicrobiae	Chthoniobacterales	Chthoniobacteraceae	Chthoniobacter
ASV388	0	0	0	0	0	0	0.00853605	0	0	0	0	no	no	no	NONE	Bacteria	Proteobacteria	Gammaproteobacteria	Pseudomonadales	Pseudomonadaceae	Pseudomonas
ASV8778	0	0	0	0	0.00277097	0.000554193	0.00834714	0.000659454	0	0	0	no	no	YES	CYCLES	Bacteria	Proteobacteria	Gammaproteobacteria	Burkholderiales	Comamonadaceae	Ramlibacter
ASV9809	0.0117038	0.119811	0.107575	0.049574	0.0198155	0.0616959	0.00826929	0.0405798	0	0	0	no	no	YES	CYCLES	Bacteria	Bacteroidota	Bacteroidia	Flavobacteriales	Flavobacteriaceae	Flavobacterium
ASV331	0	0	0	0.00873042	0.00542696	0.00283148	0.0082417	0	0	0	0	no	no	YES	CYCLES	Bacteria	Proteobacteria	Gammaproteobacteria	Pseudomonadales	Pseudomonadaceae	Pseudomonas
ASV9066	0	0.0015622	0.00685741	0.0190531	0.0156554	0.00862562	0.00814969	0.0093424	0	0	0	no	no	YES	CYCLES	Bacteria	Bacteroidota	Bacteroidia	Sphingobacteriales	Sphingobacteriaceae	Pedobacter
ASV1540	0.000845299	0.00568537	0.00541601	0.0080902	0.00766263	0.0055399	0.00814394	0.0147051	0	0	0	no	no	YES	CYCLES	Bacteria	Firmicutes	Bacilli	Paenibacillales	Paenibacillaceae	Cohnella
ASV6438	0.0596703	0.000733341	0.00443168	0.00552403	0.0318538	0.0204426	0.00793837	0.019284	0	0	0	no	no	YES	CYCLES	Bacteria	Actinobacteriota	Actinobacteria	Propionibacteriales	Nocardioidaceae	Nocardioides
ASV7791	0.00830309	0.0300344	0.0561034	0.0217817	0.0235704	0.0279586	0.00788922	0.0162438	0	0	0	no	no	YES	CYCLES	Bacteria	Proteobacteria	Alphaproteobacteria	Rhizobiales	Devosiaceae	Devosia
ASV1579	0	0	0	0	0	0	0.00782829	0	0	0	0	no	no	no	NONE	Bacteria	Firmicutes	Bacilli	Paenibacillales	Paenibacillaceae	Saccharibacillus
ASV1178	0.011749	0	0	0.00463355	0.0087535	0.00502721	0.00776669	0	0	0	0	no	no	YES	CYCLES	Bacteria	Firmicutes	Bacilli	Paenibacillales	Paenibacillaceae	Paenibacillus	liaoningensis
ASV7914	0.040398	0.0937753	0.113952	0.0379368	0.00609918	0.0584322	0.00771971	0	0	0	0	no	no	YES	CYCLES	Bacteria	Proteobacteria	Gammaproteobacteria	Burkholderiales	Oxalobacteraceae	Duganella
ASV7405	0	0	0.00458831	0	0.00169337	0.00125634	0.00735909	0.0302342	0	0	0	no	no	YES	CYCLES	Bacteria	Actinobacteriota	Actinobacteria	Micrococcales	Microbacteriaceae	Yonghaparkia
ASV8671	0	0	0.0156411	0.00360114	0.00835592	0.00551964	0.00730337	0	0	0	0	no	no	YES	CYCLES	Bacteria	Proteobacteria	Gammaproteobacteria	Burkholderiales	Comamonadaceae	Rhodoferax
ASV2633	0	0	0.00263227	0.00593061	0.00664838	0.00304225	0.00721278	0.00316434	0	0	0	no	no	YES	CYCLES	Bacteria	Planctomycetota	Planctomycetes	Planctomycetales	Schlesneriaceae	Planctopirus
ASV485	0	0	0	0.00291014	0.0306427	0.00671056	0.00712373	0	0	0	0	no	no	YES	CYCLES	Bacteria	Proteobacteria	Gammaproteobacteria	Burkholderiales	Oxalobacteraceae	Noviherbaspirillum
ASV1570	0	0	0.00626226	0	0	0.00125245	0.00687114	0	0	0	0	no	no	YES	CYCLES	Bacteria	Firmicutes	Bacilli	Paenibacillales	Paenibacillaceae	Paenibacillus
ASV9079	0.0230668	0.01287	0.00600261	0.00936439	0.00580097	0.0114209	0.00681496	0	0	0	0	no	no	YES	CYCLES	Bacteria	Bacteroidota	Bacteroidia	Sphingobacteriales	Sphingobacteriaceae	Pedobacter
ASV1741	0	0	0	0.00358424	0.00826919	0.00237069	0.00679704	0	0	0	0	no	no	YES	CYCLES	Bacteria	Verrucomicrobiota	Verrucomicrobiae	Opitutales	Opitutaceae	Cephaloticoccus
ASV1608	0	0	0	0	0.030862	0.00617241	0.0067547	0	0	0	0	no	no	YES	CYCLES	Bacteria	Firmicutes	Bacilli	Paenibacillales	Paenibacillaceae	Paenibacillus
ASV7977	0	0	0	0	0	0	0.00661056	0	0	0	0	no	no	no	NONE	Bacteria	Proteobacteria	Gammaproteobacteria	Burkholderiales	Oxalobacteraceae	Duganella
ASV7692	0	0	0	0.0167883	0.0160145	0.00656056	0.00659457	0.000532667	0.0100405	0	0	no	no	YES	CYCLES	Bacteria	Proteobacteria	Alphaproteobacteria	Sphingomonadales	Sphingomonadaceae	Sphingomonas
ASV339	0	0	0.00497207	0.0189881	0	0.00479203	0.00622665	0.0582001	0	0	0	no	no	YES	CYCLES	Bacteria	Proteobacteria	Gammaproteobacteria	Pseudomonadales	Pseudomonadaceae	Pseudomonas	yamanorum
ASV366	0.102678	0.0480918	0.0162892	0	0	0.0334117	0.00618128	0.00315418	0	0	0	no	no	YES	CYCLES	Bacteria	Proteobacteria	Gammaproteobacteria	Pseudomonadales	Pseudomonadaceae	Pseudomonas	azotoformans
ASV6494	0	0.00308876	0	0.000866375	0.00123282	0.00103759	0.0059407	0.00487317	0	0	0	no	no	YES	CYCLES	Bacteria	Proteobacteria	Alphaproteobacteria	Caulobacterales	Caulobacteraceae	Caulobacter
ASV39	0	0	0	0	0	0	0.00591471	0	0	0	0	no	no	no	NONE	Bacteria	Proteobacteria	Gammaproteobacteria	Enterobacterales	Erwiniaceae	Pantoea	ananatis
ASV8828	0.000815319	0.00818454	0.0140389	0.00705714	0.0118303	0.00838523	0.00583246	0.00237345	0	0	0	no	no	YES	CYCLES	Bacteria	Proteobacteria	Gammaproteobacteria	Burkholderiales	Comamonadaceae	Ramlibacter
ASV3207	0	0.000781102	0	0.00145507	0.0109452	0.00263627	0.00582702	0.00483607	0	0	0	no	no	YES	CYCLES	Bacteria	Verrucomicrobiota	Verrucomicrobiae	Verrucomicrobiales	Verrucomicrobiaceae	Roseimicrobium
ASV9267	0	0.0120137	0.0325414	0.0161881	0.0114007	0.0144288	0.005639	0.00463051	0	0	0	no	no	YES	CYCLES	Bacteria	Bacteroidota	Bacteroidia	Sphingobacteriales	Sphingobacteriaceae	Mucilaginibacter
ASV6480	0	0	0	0.00545652	0	0.0010913	0.00559258	0	0	0	0.00151563	YES	no	-	SbRB	Bacteria	Actinobacteriota	Actinobacteria	Micrococcales	Microbacteriaceae	Rathayibacter	caricis
ASV9105	0.00491648	0.0019635	0.000761889	0	0.00184731	0.00189784	0.00555425	0	0	0	0	no	no	YES	CYCLES	Bacteria	Bacteroidota	Bacteroidia	Sphingobacteriales	Sphingobacteriaceae	Pedobacter
ASV1723	0.00316987	0.0618284	0.0401008	0.0141948	0.0121836	0.0262955	0.00553376	0	0	0	0	no	no	YES	CYCLES	Bacteria	Verrucomicrobiota	Verrucomicrobiae	Opitutales	Opitutaceae	IMCC26134
ASV6563	0	0	0	0.00347537	0.000365056	0.000768085	0.00552476	0	0	0	0	no	no	YES	CYCLES	Bacteria	Myxococcota	Myxococcia	Myxococcales	Myxococcaceae	P3OB-42
ASV8727	0.168622	0.123028	0.100455	0.0280612	0.00840447	0.085714	0.00550127	0.02101	0	0	0	no	no	YES	CYCLES	Bacteria	Proteobacteria	Gammaproteobacteria	Burkholderiales	Comamonadaceae	Acidovorax
ASV6925	0	0.000624881	0	0.000433187	0.00116564	0.000444741	0.00547927	0.00106533	0	0	0	no	no	YES	CYCLES	Bacteria	Bdellovibrionota	Bdellovibrionia	Bdellovibrionales	Bdellovibrionaceae	Bdellovibrio
ASV9531	0	0	0	0.0010913	0.00405167	0.0010286	0.00543017	0.0415095	0	0	0	no	no	YES	CYCLES	Bacteria	Bacteroidota	Bacteroidia	Chitinophagales	Chitinophagaceae	Lacibacter
ASV9261	0	0.00421795	0.0560651	0.0184336	0.00440157	0.0166236	0.00539278	0	0	0	0	no	no	YES	CYCLES	Bacteria	Bacteroidota	Bacteroidia	Sphingobacteriales	Sphingobacteriaceae	Mucilaginibacter
ASV882	0.00389434	0.208031	0.361144	0.0712234	0.0264025	0.134139	0.00527634	0.153134	0	0	0	no	no	YES	CYCLES	Bacteria	Proteobacteria	Gammaproteobacteria	Xanthomonadales	Xanthomonadaceae	Lysobacter
ASV237	0.00969479	0.0621585	0.0439759	0.0419748	0.0163367	0.0348281	0.00519978	0.0226731	0	0	0	no	no	YES	CYCLES	Bacteria	Proteobacteria	Gammaproteobacteria	Xanthomonadales	Xanthomonadaceae	Stenotrophomonas	rhizophila
ASV8739	0	0	0.00246261	0	0	0.000492522	0.00514037	0	0	0	0	no	no	YES	CYCLES	Bacteria	Proteobacteria	Gammaproteobacteria	Burkholderiales	Comamonadaceae	Polaromonas
ASV9498	0	0	0	0.00286702	0.00439181	0.00145177	0.00508791	0	0	0	0	no	no	YES	CYCLES	Bacteria	Bacteroidota	Bacteroidia	Chitinophagales	Chitinophagaceae	Edaphobaculum
ASV4	0	0	0	0	0	0	0.00500389	0	0	0	0	no	no	no	NONE	Bacteria	Proteobacteria	Gammaproteobacteria	Enterobacterales	Yersiniaceae	Serratia
ASV8839	0	0	0.00531736	0.00320083	0.00641827	0.00298729	0.0049559	0.00142045	0	0	0	no	no	YES	CYCLES	Bacteria	Proteobacteria	Gammaproteobacteria	Burkholderiales	Comamonadaceae	Ramlibacter
ASV7879	0	0	0	0.00756175	0.000892273	0.0016908	0.00487094	0.00117109	0	0	0	no	no	YES	CYCLES	Bacteria	Proteobacteria	Gammaproteobacteria	Burkholderiales	Oxalobacteraceae	Duganella
ASV7715	0	0	0.00253875	0.00400478	0.0126219	0.00383309	0.00485495	0	0.0112217	0	0	no	no	YES	CYCLES	Bacteria	Proteobacteria	Alphaproteobacteria	Sphingomonadales	Sphingomonadaceae	Altererythrobacter
ASV328	0.0579388	0.00124976	0	0.0168771	0	0.0152131	0.00477194	0	0	0	0	no	no	YES	CYCLES	Bacteria	Proteobacteria	Gammaproteobacteria	Pseudomonadales	Pseudomonadaceae	Pseudomonas	rhizosphaerae
ASV1076	0	0	0	0	0	0	0.00472696	0.00826769	0	0	0	no	no	no	NONE	Bacteria	Firmicutes	Bacilli	Paenibacillales	Paenibacillaceae	Paenibacillus
ASV7697	0	0	0.0129287	0	0.00446433	0.00347861	0.00464266	0	0	0	0	no	no	YES	CYCLES	Bacteria	Proteobacteria	Alphaproteobacteria	Sphingomonadales	Sphingomonadaceae	Sphingomonas	wittichii
ASV194	0	0	0	0.00811155	0.00174846	0.001972	0.00453696	0	0	0	0	no	no	YES	CYCLES	Bacteria	Proteobacteria	Alphaproteobacteria	Acetobacterales	Acetobacteraceae	Roseomonas	lacus
ASV6616	0.00250858	0.0282289	0.0173922	0.0120523	0.00799341	0.0136351	0.00451302	0.011241	0	0	0	no	no	YES	CYCLES	Bacteria	Bdellovibrionota	Bdellovibrionia	Bacteriovoracales	Bacteriovoracaceae	Bacteriovorax
ASV710	0	0.000733341	0	0.00231801	0.00807361	0.00222499	0.00448299	0.000887779	0	0	0	no	no	YES	CYCLES	Bacteria	Proteobacteria	Gammaproteobacteria	Salinisphaerales	Solimonadaceae	Nevskia
ASV9445	0.154749	0.0936074	0.0558651	0.0174492	0.0129548	0.0669252	0.00437874	0	0	0	0	no	no	YES	CYCLES	Bacteria	Bacteroidota	Bacteroidia	Chitinophagales	Chitinophagaceae	Taibaiella
ASV9022	0	0	0	0	0	0	0.00434905	0	0	0	0	no	no	no	NONE	Bacteria	Bacteroidota	Bacteroidia	Sphingobacteriales	Sphingobacteriaceae	Pedobacter
ASV7592	0	0	0	0	0.00953789	0.00190758	0.00433506	0	0	0	0	no	no	YES	CYCLES	Bacteria	Proteobacteria	Alphaproteobacteria	Rhizobiales	Rhizobiaceae	Mesorhizobium
ASV365	0	0	0	0	0	0	0.00427125	0	0	0	0	no	no	no	NONE	Bacteria	Proteobacteria	Gammaproteobacteria	Pseudomonadales	Pseudomonadaceae	Pseudomonas
ASV858	0.00856085	0	0	0	0	0.00171217	0.00417509	0	0	0	0	no	no	YES	CYCLES	Bacteria	Proteobacteria	Gammaproteobacteria	Burkholderiales	Oxalobacteraceae	Massilia
ASV1530	0.121096	0.0818316	0.0423469	0.0142572	0.0136143	0.0546293	0.00416609	0	0	0	0	no	no	YES	CYCLES	Bacteria	Firmicutes	Bacilli	Paenibacillales	Paenibacillaceae	Cohnella
ASV9431	0.0352555	0.0703508	0.101661	0.054543	0.0155924	0.0554805	0.0041511	0.003745	0	0	0	no	no	YES	CYCLES	Bacteria	Bacteroidota	Bacteroidia	Flavobacteriales	Flavobacteriaceae	Flavobacterium
ASV841	0	0	0	0	0	0	0.00397814	0	0	0	0	no	no	no	NONE	Bacteria	Proteobacteria	Gammaproteobacteria	Burkholderiales	Oxalobacteraceae	Massilia
ASV929	0.0103264	0.00225927	0	0	0	0.00251713	0.00396301	0	0	0	0	no	no	YES	CYCLES	Bacteria	Firmicutes	Bacilli	Paenibacillales	Paenibacillaceae	Paenibacillus	periandrae
ASV6926	0.00521451	0.0581671	0	0.00457341	0.016154	0.0168218	0.00394418	0.0061549	0	0	0	no	no	YES	CYCLES	Bacteria	Bdellovibrionota	Bdellovibrionia	Bdellovibrionales	Bdellovibrionaceae	Bdellovibrio
ASV49	0	0	0	0	0	0	0.00389984	0	0	0	0	no	no	no	NONE	Bacteria	Proteobacteria	Gammaproteobacteria	Enterobacterales	Erwiniaceae	Pantoea	agglomerans
ASV3234	0	0	0	0	0.00400251	0.000800501	0.00382717	0.127277	0	0	0	no	no	YES	CYCLES	Bacteria	Verrucomicrobiota	Verrucomicrobiae	Verrucomicrobiales	Verrucomicrobiaceae	Prosthecobacter
ASV8746	0.0016906	0	0	0	0	0.00033812	0.00382717	0	0	0	0	no	no	YES	CYCLES	Bacteria	Proteobacteria	Gammaproteobacteria	Burkholderiales	Comamonadaceae	Hydrogenophaga
ASV232	0.00278661	0.00920218	0.002031	0.0215719	0.0187016	0.0108587	0.0038265	0	0	0	0	no	no	YES	CYCLES	Bacteria	Proteobacteria	Gammaproteobacteria	Xanthomonadales	Xanthomonadaceae	Stenotrophomonas
ASV2359	0	0	0	0	0	0	0.00378696	0	0	0	0	no	no	no	NONE	Bacteria	Planctomycetota	Planctomycetes	Planctomycetales	Rubinisphaeraceae	SH-PL14
ASV6609	0.0331396	0.0914495	0.0236542	0.0103182	0.00194273	0.0321009	0.00372025	0	0	0	0	no	no	YES	CYCLES	Bacteria	Bdellovibrionota	Bdellovibrionia	Bacteriovoracales	Bacteriovoracaceae	Bacteriovorax
ASV8025	0	0	0	0.00494674	0	0.000989348	0.0036532	0	0	0	0	no	no	YES	CYCLES	Bacteria	Proteobacteria	Gammaproteobacteria	Burkholderiales	Oxalobacteraceae	Duganella
ASV9026	0.00801396	0.0154542	0.0118126	0.0120062	0.00200781	0.00985896	0.00363221	0	0	0	0	no	no	YES	CYCLES	Bacteria	Bacteroidota	Bacteroidia	Sphingobacteriales	Sphingobacteriaceae	Pedobacter	alluvionis
ASV7958	0.00285362	0.00256669	0.00754174	0.00640166	0	0.00387274	0.00347924	0	0	0	0	no	no	YES	CYCLES	Bacteria	Proteobacteria	Gammaproteobacteria	Burkholderiales	Oxalobacteraceae	Duganella
ASV8790	0	0.00595924	0.00983455	0.00691678	0.00897075	0.00633626	0.00347924	0.00723243	0	0	0	no	no	YES	CYCLES	Bacteria	Proteobacteria	Gammaproteobacteria	Burkholderiales	Comamonadaceae	Ramlibacter
ASV1077	0	0	0	0.00181884	0.00889896	0.00214356	0.00345212	0	0	0	0	no	no	YES	CYCLES	Bacteria	Firmicutes	Bacilli	Paenibacillales	Paenibacillaceae	Paenibacillus
ASV1759	0	0.00106183	0.00644783	0.00582555	0.00329946	0.00332693	0.0034329	0.0108944	0	0	0	no	no	YES	CYCLES	Bacteria	Verrucomicrobiota	Verrucomicrobiae	Opitutales	Opitutaceae	Cephaloticoccus
ASV3165	0	0.0117489	0.00741472	0.000145492	0.00279184	0.00442018	0.00338132	0.00136749	0	0	0	no	no	YES	CYCLES	Bacteria	Verrucomicrobiota	Verrucomicrobiae	Verrucomicrobiales	Rubritaleaceae	Luteolibacter
ASV7664	0	0	0.0196642	0	0.00561648	0.00505613	0.003364	0.00136627	0	0	0	no	no	YES	CYCLES	Bacteria	Proteobacteria	Alphaproteobacteria	Rhizobiales	Xanthobacteraceae	Pseudorhodoplanes
ASV6601	0.0316267	0.0414899	0	0.000727535	0.00150647	0.0150701	0.00334626	0	0	0	0	no	no	YES	CYCLES	Bacteria	Bdellovibrionota	Bdellovibrionia	Bacteriovoracales	Bacteriovoracaceae	Peredibacter
ASV414	0	0	0.00190109	0.000866375	0.00504561	0.00156261	0.00330528	0	0	0	0	no	no	YES	CYCLES	Bacteria	Proteobacteria	Alphaproteobacteria	Rhodobacterales	Rhodobacteraceae	Rhodobacter
ASV7410	0	0	0	0	0.0128982	0.00257965	0.00330528	0.0218944	0	0	0	no	no	YES	CYCLES	Bacteria	Actinobacteriota	Actinobacteria	Micrococcales	Microbacteriaceae	Chryseoglobus
ASV1535	0	0	0	0	0	0	0.00329728	0	0	0	0	no	no	no	NONE	Bacteria	Firmicutes	Bacilli	Paenibacillales	Paenibacillaceae	Cohnella
ASV8	0.0552616	1.29756	0.205703	0.246178	0.0417619	0.369294	0.00323781	0	0	0.0376614	0	YES	no	-	Soilwash	Bacteria	Proteobacteria	Gammaproteobacteria	Enterobacterales	Yersiniaceae	Serratia
ASV8464	0	0	0	0	0.00252555	0.00050511	0.00323781	0	0	0	0	no	no	YES	CYCLES	Bacteria	Proteobacteria	Alphaproteobacteria	Sphingomonadales	Sphingomonadaceae	Sphingobium	rhizovicinum
ASV48	0	0.0645599	0.00944978	0.00654782	0	0.0161115	0.00315701	0	0	0	0	no	no	YES	CYCLES	Bacteria	Proteobacteria	Gammaproteobacteria	Enterobacterales	Erwiniaceae	Pantoea
ASV7673	0	0	0	0	0	0	0.00315701	0	0	0	0	no	no	no	NONE	Bacteria	Bacteroidota	Bacteroidia	Flavobacteriales	Flavobacteriaceae	Flavobacterium
ASV111	0	0	0.00131614	0	0	0.000263227	0.00311003	0	0	0	0	no	no	YES	CYCLES	Bacteria	Proteobacteria	Gammaproteobacteria	Salinisphaerales	Solimonadaceae	Alkanibacter
ASV9791	0	0.00239208	0	0.000784355	0.000153943	0.000666076	0.0030976	0	0	0	0	no	no	YES	CYCLES	Bacteria	Bacteroidota	Bacteroidia	Flavobacteriales	Flavobacteriaceae	Flavobacterium
ASV8738	0.105693	0.159513	0.0824926	0.0291142	0.0104881	0.0774602	0.00294036	0.00230823	0	0	0	no	no	YES	CYCLES	Bacteria	Proteobacteria	Gammaproteobacteria	Burkholderiales	Comamonadaceae	Polaromonas
ASV9104	0.286628	0.200306	0.0425741	0.00609422	0	0.10712	0.00294036	0	0	0	0	no	no	YES	CYCLES	Bacteria	Bacteroidota	Bacteroidia	Sphingobacteriales	Sphingobacteriaceae	Pedobacter
ASV6586	0.98716	0.280962	0.0379691	0.0138294	0.0125137	0.266487	0.00293607	0.415423	0.00649679	0	0	no	no	YES	CYCLES	Bacteria	Bdellovibrionota	Bdellovibrionia	Bacteriovoracales	Bacteriovoracaceae	Peredibacter
ASV185	0	0	0	0.00250991	0.00761771	0.00202552	0.00285661	0	0	0	0	no	no	YES	CYCLES	Bacteria	Proteobacteria	Alphaproteobacteria	Acetobacterales	Acetobacteraceae	Roseomonas
ASV7601	0	0	0.00617168	0.00529636	0.0057237	0.00343835	0.00283712	0	0	0	0	no	no	YES	CYCLES	Bacteria	Proteobacteria	Alphaproteobacteria	Rhizobiales	Beijerinckiaceae	Camelimonas
ASV7508	0.064892	0.140341	0.0255404	0.0294594	0.0243716	0.0569208	0.00278339	0	0	0	0	no	no	YES	CYCLES	Bacteria	Proteobacteria	Alphaproteobacteria	Rhizobiales	Rhizobiaceae	Allorhizobium-Neorhizobium-Pararhizobium-Rhizobium
ASV413	0.0162648	0.0291037	0.0256007	0.0200442	0.0241305	0.0230288	0.00259989	0	0	0	0	no	no	YES	CYCLES	Bacteria	Proteobacteria	Alphaproteobacteria	Rhodobacterales	Rhodobacteraceae	Rhodobacter
ASV7554	0	0	0	0	0.000582819	0.000116564	0.00259989	0	0	0	0	no	no	YES	CYCLES	Bacteria	Proteobacteria	Alphaproteobacteria	Rhizobiales	Beijerinckiaceae	Methylobacterium-Methylorubrum
ASV8689	0	0.00406173	0.0793074	0.0357987	0.0150518	0.0268439	0.00259989	0	0	0	0	no	no	YES	CYCLES	Bacteria	Proteobacteria	Gammaproteobacteria	Burkholderiales	Comamonadaceae	Rhodoferax
ASV7668	0.00241506	0.0185348	0	0	0	0.00418997	0.00259444	0.00257649	0.00270329	0.00429355	1.44809	YES	YES	-	Soil/SbRB	Bacteria	Proteobacteria	Alphaproteobacteria	Sphingomonadales	Sphingomonadaceae	Sphingomonas	faeni
ASV6467	0	0	0	0	0	0	0.00243547	0	0	0	0	no	no	no	NONE	Bacteria	Actinobacteriota	Actinobacteria	Micrococcales	Microbacteriaceae	Microbacterium	foliorum
ASV8876	0.0797465	0.0834451	0.056008	0.0546238	0.0146209	0.0576888	0.00243547	0	0	0	0	no	no	YES	CYCLES	Bacteria	Bacteroidota	Bacteroidia	Cytophagales	Spirosomaceae	Dyadobacter
ASV3227	0	0.00128335	0.00745811	0.00459985	0.00777162	0.00422259	0.00242847	0.00601791	0	0	0	no	no	YES	CYCLES	Bacteria	Verrucomicrobiota	Verrucomicrobiae	Verrucomicrobiales	Verrucomicrobiaceae	Roseimicrobium
ASV416	0.124202	0.244174	0.0533618	0.0173567	0.0157916	0.0909773	0.00242148	0.00257649	0.00177185	0	0	no	no	YES	CYCLES	Bacteria	Proteobacteria	Alphaproteobacteria	Rhodobacterales	Rhodobacteraceae	Rhodobacter
ASV8042	0	0	0	0.00627633	0.00341451	0.00193817	0.00241909	0.00835976	0	0.00825856	0	YES	no	-	Soilwash	Bacteria	Proteobacteria	Gammaproteobacteria	Burkholderiales	Oxalobacteraceae	Massilia
ASV9214	0.0025359	0.0345935	0.074187	0.0497292	0.00782136	0.0337734	0.00233772	0	0	0	0	no	no	YES	CYCLES	Bacteria	Bacteroidota	Bacteroidia	Sphingobacteriales	Sphingobacteriaceae	Pedobacter
ASV8499	0	0	0.00102366	0.00210975	0.00127769	0.000882221	0.00232498	0.0102616	0	0	0	no	no	YES	CYCLES	Bacteria	Proteobacteria	Alphaproteobacteria	Reyranellales	Reyranellaceae	Reyranella
ASV672	0	0	0.00497207	0.00355496	0.00414111	0.00253363	0.00226151	0.0049242	0	0	0	no	no	YES	CYCLES	Bacteria	Proteobacteria	Gammaproteobacteria	Burkholderiales	Methylophilaceae	Methylovorus
ASV7610	0	0	0	0	0	0	0.00226151	0	0	0	0	no	no	no	NONE	Bacteria	Proteobacteria	Alphaproteobacteria	Rhizobiales	Rhizobiaceae	Rhizobium group
ASV8732	0	0.00128335	0.00393209	0	0	0.00104309	0.00224851	0	0	0	0	no	no	YES	CYCLES	Bacteria	Proteobacteria	Gammaproteobacteria	Burkholderiales	Comamonadaceae	Polaromonas
ASV7518	0	0.00052137	0	0	0	0.000104274	0.00221516	0.0020799	0	0	0.00157344	YES	no	-	SbRB	Bacteria	Proteobacteria	Alphaproteobacteria	Rhizobiales	Beijerinckiaceae	Methylobacterium-Methylorubrum
ASV6489	0	0	0.00307826	0.00931151	0.0197165	0.00642125	0.00208754	0.00669887	0	0	0	no	no	YES	CYCLES	Bacteria	Proteobacteria	Alphaproteobacteria	Caulobacterales	Caulobacteraceae	Brevundimonas
ASV8569	0	0	0	0	0	0	0.00206043	0	0	0	0	no	no	no	NONE	Bacteria	Bacteroidota	Bacteroidia	Flavobacteriales	Flavobacteriaceae	Flavobacterium
ASV182	0	0	0.000877425	0.00129956	0.000971364	0.00062967	0.00197905	0	0	0	0	no	no	YES	CYCLES	Bacteria	Proteobacteria	Alphaproteobacteria	Acetobacterales	Acetobacteraceae	Roseomonas
ASV8349	0	0	0	0	0	0	0.00197231	0.000532667	0	0	0	no	no	no	NONE	Bacteria	Proteobacteria	Gammaproteobacteria	Burkholderiales	Alcaligenaceae	Verticiella
ASV960	0	0	0	0.00101845	0.0051916	0.00124201	0.00191358	0	0	0	0	no	no	YES	CYCLES	Bacteria	Firmicutes	Bacilli	Paenibacillales	Paenibacillaceae	Paenibacillus
ASV6528	0	0	0.00409465	0.00457067	0	0.00173306	0.00190259	0	0	0	0	no	no	YES	CYCLES	Bacteria	Proteobacteria	Alphaproteobacteria	Caulobacterales	Caulobacteraceae	Phenylobacterium
ASV839	0	0	0	0	0	0	0.00190259	0	0	0	0	no	no	no	NONE	Bacteria	Proteobacteria	Gammaproteobacteria	Burkholderiales	Oxalobacteraceae	Massilia
ASV959	0.005759	0.00421671	0	0.0037828	0.00472845	0.00369739	0.00185707	0	0	0	0	no	no	YES	CYCLES	Bacteria	Firmicutes	Bacilli	Paenibacillales	Paenibacillaceae	Paenibacillus
ASV753	0	0.000937322	0.00163868	0.000727535	0.00455684	0.00157208	0.00176608	0	0	0	0	no	no	YES	CYCLES	Bacteria	Proteobacteria	Gammaproteobacteria	Burkholderiales	Comamonadaceae	Methylibium
ASV958	0	0	0	0	0.00107073	0.000214145	0.00173962	0	0	0	0	no	no	YES	CYCLES	Bacteria	Firmicutes	Bacilli	Paenibacillales	Paenibacillaceae	Paenibacillus
ASV5616	0	0	0	0	0.00178455	0.000356909	0.00173462	0.0156114	0	0	0	no	no	YES	CYCLES	Bacteria	Gemmatimonadota	Gemmatimonadetes	Gemmatimonadales	Gemmatimonadaceae	Gemmatimonas
ASV6464	0	0	0.00175485	0.00504956	0.0156103	0.00448295	0.00173362	0.00856949	0	0	0	no	no	YES	CYCLES	Bacteria	Actinobacteriota	Actinobacteria	Propionibacteriales	Nocardioidaceae	Nocardioides	furvisabuli
ASV1735	0	0	0	0.00130943	0	0.000261886	0.00172963	0	0	0	0	no	no	YES	CYCLES	Bacteria	Verrucomicrobiota	Verrucomicrobiae	Opitutales	Opitutaceae	IMCC26134
ASV8497	0	0	0	0	0.00249836	0.000499673	0.00172963	0	0	0	0	no	no	YES	CYCLES	Bacteria	Proteobacteria	Alphaproteobacteria	Reyranellales	Reyranellaceae	Reyranella
ASV224	0	0	0	0	0	0	0.00167136	0	0	0	0	no	no	no	NONE	Bacteria	Proteobacteria	Gammaproteobacteria	Xanthomonadales	Xanthomonadaceae	Stenotrophomonas	rhizophila
ASV6529	0	0.00312441	0.0234235	0.00349182	0.00821188	0.00765032	0.00167136	0	0	0	0	no	no	YES	CYCLES	Bacteria	Proteobacteria	Alphaproteobacteria	Caulobacterales	Caulobacteraceae	Phenylobacterium
ASV7408	0	0	0	0.0172432	0.01113	0.00567463	0.00167136	0	0	0	0	no	no	YES	CYCLES	Bacteria	Actinobacteriota	Actinobacteria	Micrococcales	Microbacteriaceae	Galbitalea
ASV9231	0.00374389	0.010616	0.0168852	0.00232788	0	0.0067146	0.00167136	0	0	0	0	no	no	YES	CYCLES	Bacteria	Bacteroidota	Bacteroidia	Flavobacteriales	Flavobacteriaceae	Flavobacterium
ASV7490	0	0.00981613	0.00864511	0.00305534	0.00374309	0.00505193	0.00156566	0.00720927	0	0	0	no	no	YES	CYCLES	Bacteria	Proteobacteria	Alphaproteobacteria	Rhizobiales	Rhizobiaceae	Rhizobium group
ASV7643	0	0	0	0	0	0	0.00156566	0	0	0	0	no	no	no	NONE	Bacteria	Bacteroidota	Bacteroidia	Flavobacteriales	Flavobacteriaceae	Flavobacterium
ASV8493	0	0.00140444	0.00160861	0.00489419	0.00444109	0.00246967	0.00156566	0.00171766	0	0	0	no	no	YES	CYCLES	Bacteria	Proteobacteria	Alphaproteobacteria	Reyranellales	Reyranellaceae	Reyranella
ASV735	0.0181316	0.0572055	0.196397	0.0289417	0.00566034	0.0612672	0.00156366	0	0	0	0	no	no	YES	CYCLES	Bacteria	Proteobacteria	Gammaproteobacteria	Burkholderiales	Comamonadaceae	Pelomonas
ASV7595	0.0403874	0.058909	0.0362996	0.0218261	0.00577799	0.03264	0.00155666	0	0	0	0	no	no	YES	CYCLES	Bacteria	Proteobacteria	Alphaproteobacteria	Rhizobiales	Rhizobiaceae	Ensifer	adhaerens
ASV7612	0	0	0	0	0	0	0.00155666	0	0	0	0	no	no	no	NONE	Bacteria	Proteobacteria	Alphaproteobacteria	Rhodobacterales	Rhodobacteraceae	Rhodobacter
ASV945	0.846479	0.237114	0.018903	0.0160776	0.00743252	0.225201	0.00155666	0	0.119726	0.164865	0	YES	no	-	Soilwash	Bacteria	Firmicutes	Bacilli	Paenibacillales	Paenibacillaceae	Paenibacillus
ASV6466	0.0106568	0.0213608	0.0117846	0	0	0.00876043	0.00148565	0.0036694	0	0	0.0766293	YES	no	-	SbRB	Bacteria	Actinobacteriota	Actinobacteria	Micrococcales	Microbacteriaceae	Microbacterium
ASV8725	0	0	0	0	0	0	0.00147173	0	0	0	0	no	no	no	NONE	Bacteria	Proteobacteria	Gammaproteobacteria	Burkholderiales	Comamonadaceae	Variovorax
ASV2585	0	0	0	0	0.00107073	0.000214145	0.00143867	0	0	0	0	no	no	YES	CYCLES	Bacteria	Planctomycetota	Planctomycetes	Planctomycetales	Schlesneriaceae	Schlesneria
ASV8737	0.00204352	0.0179539	0.00507082	0.00541983	0	0.00609761	0.0013837	0.00783006	0	0	0	no	no	YES	CYCLES	Bacteria	Proteobacteria	Gammaproteobacteria	Burkholderiales	Comamonadaceae	Polaromonas
ASV957	0	0.00275003	0	0	0	0.000550006	0.00129995	0.00206119	0	0	0	no	no	YES	CYCLES	Bacteria	Firmicutes	Bacilli	Paenibacillales	Paenibacillaceae	Paenibacillus
ASV2708	0	0	0	0	0.000892273	0.000178455	0.00121074	0	0	0	0	no	no	YES	CYCLES	Bacteria	Planctomycetota	Planctomycetes	Isosphaerales	Isosphaeraceae	Singulisphaera
ASV7520	0	0	0	0.00322582	0.00335783	0.00131673	0.00121074	0	0	0	0	no	no	YES	CYCLES	Bacteria	Proteobacteria	Alphaproteobacteria	Rhizobiales	Hyphomicrobiaceae	Pedomicrobium
ASV813	0	0	0	0.00938069	0.00135991	0.00214812	0.00121074	0.000887779	0	0	0	no	no	YES	CYCLES	Bacteria	Proteobacteria	Gammaproteobacteria	Burkholderiales	Sutterellaceae	AAP99
ASV8793	0	0	0.0076193	0	0.001963	0.00191646	0.00121074	0	0	0	0	no	no	YES	CYCLES	Bacteria	Proteobacteria	Gammaproteobacteria	Burkholderiales	Comamonadaceae	Caenimonas
ASV967	0.0557465	0.025696	0.00830289	0.00423921	0	0.0187969	0.00121074	0	0	0	0	no	no	YES	CYCLES	Bacteria	Firmicutes	Bacilli	Paenibacillales	Paenibacillaceae	Paenibacillus
ASV3155	0.00551384	0.00578357	0.00246261	0.00528223	0.00189347	0.00418714	0.00111424	0	0	0	0	no	no	YES	CYCLES	Bacteria	Verrucomicrobiota	Verrucomicrobiae	Verrucomicrobiales	Rubritaleaceae	Luteolibacter
ASV8490	0	0	0	0	0	0	0.00104377	0	0.0135842	0	0	no	no	no	NONE	Bacteria	Proteobacteria	Alphaproteobacteria	Reyranellales	Reyranellaceae	Reyranella
ASV6517	0	0.00086895	0.00118475	0.00319957	0	0.00105065	0.00103778	0.0204141	0	0	0	no	no	YES	CYCLES	Bacteria	Proteobacteria	Alphaproteobacteria	Caulobacterales	Caulobacteraceae	Phenylobacterium
ASV7531	0.00232457	0.00444396	0	0.0058075	0.00270533	0.00305627	0.00103778	0.00219818	0	0	0	no	no	YES	CYCLES	Bacteria	Proteobacteria	Alphaproteobacteria	Rhizobiales	Beijerinckiaceae	alphaI cluster
ASV28	0	0	0	0	0	0	0.000928533	0	0	0	0	no	no	no	NONE	Bacteria	Bacteroidota	Bacteroidia	Flavobacteriales	Flavobacteriaceae	Flavobacterium
ASV3133	0	0	0	0	0	0	0.000928533	0	0	0	0	no	no	no	NONE	Bacteria	Proteobacteria	Alphaproteobacteria	Rhizobiales	Devosiaceae	Devosia
ASV8707	0	0	0	0	0	0	0.000928533	0	0	0	0	no	no	no	NONE	Bacteria	Proteobacteria	Gammaproteobacteria	Burkholderiales	Comamonadaceae	Xylophilus
ASV1583	0	0	0	0	0	0	0.000883039	0	0	0	0	no	no	no	NONE	Bacteria	Proteobacteria	Alphaproteobacteria	Rhizobiales	Rhizobiaceae	Rhizobium group
ASV31	0	0	0	0	0	0	0.000883039	0	0	0	0	no	no	no	NONE	Bacteria	Verrucomicrobiota	Verrucomicrobiae	Verrucomicrobiales	Rubritaleaceae	Luteolibacter
ASV6479	0	0	0	0	0	0	0.000883039	0	0	0	0	no	no	no	NONE	Bacteria	Bacteroidota	Bacteroidia	Chitinophagales	Chitinophagaceae	Chitinophaga
ASV1756	0	0.000468661	0	0.00237272	0	0.000568276	0.00086981	0	0	0	0	no	no	YES	CYCLES	Bacteria	Verrucomicrobiota	Verrucomicrobiae	Opitutales	Opitutaceae	Lacunisphaera
ASV7550	0	0	0.0011699	0.00173275	0.000923655	0.000765261	0.00086981	0	0	0	0	no	no	YES	CYCLES	Bacteria	Proteobacteria	Alphaproteobacteria	Rhizobiales	Rhizobiales Incertae Sedis	Phreatobacter
ASV7679	0	0.0159687	0.0412254	0.00627977	0.00939388	0.0145735	0.00086981	0	0	0	0	no	no	YES	CYCLES	Bacteria	Proteobacteria	Alphaproteobacteria	Sphingomonadales	Sphingomonadaceae	Novosphingobium
ASV885	0	0	0	0	0	0	0.00086981	0	0	0	0	no	no	no	NONE	Bacteria	Bacteroidota	Bacteroidia	Cytophagales	Spirosomaceae	Emticicia
ASV1596	0.0219419	0.00580421	0.0153517	0.00283721	0.00239875	0.00966676	0.000742826	0	0	0	0	no	no	YES	CYCLES	Bacteria	Firmicutes	Bacilli	Paenibacillales	Paenibacillaceae	Paenibacillus
ASV1716	0	0	0	0	0	0	0.000742826	0	0	0	0	no	no	no	NONE	Bacteria	Bacteroidota	Bacteroidia	Cytophagales	Spirosomaceae	Emticicia
ASV230	0	0	0.0047713	0	0	0.000954261	0.000742826	0	0	0	0	no	no	YES	CYCLES	Bacteria	Proteobacteria	Gammaproteobacteria	Xanthomonadales	Xanthomonadaceae	Pseudoxanthomonas	mexicana
ASV6932	0	0	0	0	0	0	0.000742826	0.012903	0	0	0	no	no	no	NONE	Bacteria	Bdellovibrionota	Bdellovibrionia	Bdellovibrionales	Bdellovibrionaceae	Bdellovibrio
ASV2687	0	0	0	0.000545652	0.000777092	0.000264549	0.000695848	0	0	0	0	no	no	YES	CYCLES	Bacteria	Planctomycetota	Planctomycetes	Planctomycetales	Schlesneriaceae	Schlesneria
ASV7695	0	0	0	0	0	0	0.000695848	0	0	0	0	no	no	no	NONE	Bacteria	Bacteroidota	Bacteroidia	Flavobacteriales	Flavobacteriaceae	Flavobacterium
ASV422	0	0	0	0	0	0	0.00069185	0	0	0	0	no	no	no	NONE	Bacteria	Proteobacteria	Alphaproteobacteria	Rhodobacterales	Rhodobacteraceae	Rubellimicrobium
ASV7523	0	0.00596773	0.000438712	0	0	0.00128129	0.00069185	0	0	0	0.0480144	YES	no	-	SbRB	Bacteria	Proteobacteria	Alphaproteobacteria	Rhizobiales	Beijerinckiaceae	Methylobacterium-Methylorubrum
ASV8308	0	0.00374809	0.0040012	0.00127319	0.00135991	0.00207648	0.00069185	0	0	0	0	no	no	YES	CYCLES	Bacteria	Proteobacteria	Gammaproteobacteria	Burkholderiales	Oxalobacteraceae	Massilia
ASV8815	0	0.0017379	0.0154596	0.00203141	0	0.00384579	0.00069185	0	0	0	0	no	no	YES	CYCLES	Bacteria	Proteobacteria	Gammaproteobacteria	Burkholderiales	Comamonadaceae	Ramlibacter
ASV9120	0	0.00289841	0.0124436	0.0160949	0.0077254	0.00783246	0.00069185	0	0.0035437	0	0	no	no	YES	CYCLES	Bacteria	Bacteroidota	Bacteroidia	Cytophagales	Spirosomaceae	Emticicia
ASV1534	0	0	0	0	0	0	0.000588693	0	0	0	0	no	no	no	NONE	Bacteria	Proteobacteria	Gammaproteobacteria	Burkholderiales	Oxalobacteraceae	Duganella
ASV6561	0	0	0	0	0.00142764	0.000285527	0.000588693	0	0	0	0	no	no	YES	CYCLES	Bacteria	Myxococcota	Myxococcia	Myxococcales	Myxococcaceae	P3OB-42
ASV760	0	0	0	0	0	0	0.000588693	0	0	0	0	no	no	no	NONE	Bacteria	Proteobacteria	Gammaproteobacteria	Burkholderiales	Comamonadaceae	Pelomonas
ASV8934	0	0	0	0	0	0	0.000588693	0	0	0	0	no	no	no	NONE	Bacteria	Bacteroidota	Bacteroidia	Sphingobacteriales	Sphingobacteriaceae	Pedobacter
ASV9890	0	0	0	0	0	0	0.000588693	0	0	0	0	no	no	no	NONE	Bacteria	Bacteroidota	Bacteroidia	Flavobacteriales	Flavobacteriaceae	Flavobacterium
ASV2688	0	0	0	0	0	0	0.00055712	0	0	0	0	no	no	no	NONE	Bacteria	Proteobacteria	Alphaproteobacteria	Rhizobiales	Devosiaceae	Devosia
ASV618	0	0	0	0	0	0	0.00055712	0	0	0	0	no	no	no	NONE	Bacteria	Bacteroidota	Bacteroidia	Flavobacteriales	Flavobacteriaceae	Flavobacterium
ASV8801	0.00484297	0.00784547	0	0.000872954	0	0.00271228	0.00055712	0	0	0	0	no	no	YES	CYCLES	Bacteria	Proteobacteria	Gammaproteobacteria	Burkholderiales	Comamonadaceae	Caenimonas
ASV1000	0	0	0	0	0	0	0.000521886	0	0	0	0	no	no	no	NONE	Bacteria	Firmicutes	Bacilli	Paenibacillales	Paenibacillaceae	Paenibacillus
ASV36	0	0	0	0	0	0	0.000521886	0	0	0	0	no	no	no	NONE	Bacteria	Proteobacteria	Alphaproteobacteria	Rhizobiales	Kaistiaceae	Kaistia
ASV8669	0	0.00202864	0.00016925	0	0	0.000439578	0.000521886	0	0	0	0	no	no	YES	CYCLES	Bacteria	Proteobacteria	Gammaproteobacteria	Burkholderiales	Comamonadaceae	Rhodoferax
ASV9134	0	0.0018235	0.000615652	0.00138081	0.0014184	0.00104767	0.000519887	0.00978968	0	0	0	no	no	YES	CYCLES	Bacteria	Bacteroidota	Bacteroidia	Sphingobacteriales	Sphingobacteriaceae	Pedobacter
ASV69	0	0	0	0	0	0	0.000518888	0	0	0	0	no	no	no	NONE	Bacteria	Verrucomicrobiota	Verrucomicrobiae	Verrucomicrobiales	Verrucomicrobiaceae	Verrucomicrobium
ASV8347	0	0	0	0	0	0	0.000518888	0	0	0	0	no	no	no	NONE	Bacteria	Proteobacteria	Alphaproteobacteria	Caulobacterales	Caulobacteraceae	Caulobacter
ASV9110	0	0	0	0	0	0	0.000518888	0	0	0	0	no	no	no	NONE	Bacteria	Proteobacteria	Gammaproteobacteria	Pseudomonadales	Pseudomonadaceae	Pseudomonas
ASV2329	0	0	0	0	0	0	0.000371413	0	0	0	0	no	no	no	NONE	Bacteria	Proteobacteria	Gammaproteobacteria	Burkholderiales	Burkholderiaceae	Cupriavidus
ASV235	0	0	0	0	0	0	0.000371413	0	0	0	0	no	no	no	NONE	Bacteria	Proteobacteria	Alphaproteobacteria	Caulobacterales	Caulobacteraceae	Caulobacter
ASV6633	0	0	0	0	0	0	0.000371413	0	0	0	0	no	no	no	NONE	Bacteria	Actinobacteriota	Actinobacteria	Micrococcales	Microbacteriaceae	Curtobacterium
ASV7375	0	0	0	0	0	0	0.000371413	0	0	0	0	no	no	no	NONE	Bacteria	Proteobacteria	Alphaproteobacteria	Rhizobiales	Devosiaceae	Devosia
ASV8690	0	0	0	0	0	0	0.000371413	0	0	0	0	no	no	no	NONE	Bacteria	Planctomycetota	Planctomycetes	Isosphaerales	Isosphaeraceae	Singulisphaera
ASV8826	0	0	0	0	0	0	0.000371413	0	0	0	0	no	no	no	NONE	Bacteria	Proteobacteria	Gammaproteobacteria	Burkholderiales	Comamonadaceae	Caenimonas
ASV9201	0	0	0	0	0	0	0.000371413	0	0	0	0	no	no	no	NONE	Bacteria	Proteobacteria	Gammaproteobacteria	Burkholderiales	Oxalobacteraceae	Massilia
ASV9458	0	0	0	0	0	0	0.000371413	0	0	0	0	no	no	no	NONE	Bacteria	Bacteroidota	Bacteroidia	Chitinophagales	Chitinophagaceae	Rurimicrobium
ASV737	0.00466551	0.00394149	0.00123895	0.0023038	0.000153943	0.00246074	0.000359669	0	0	0	0	no	no	YES	CYCLES	Bacteria	Proteobacteria	Gammaproteobacteria	Burkholderiales	Comamonadaceae	Pelomonas
ASV176	0	0	0	0	0	0	0.000347924	0	0	0	0	no	no	no	NONE	Bacteria	Proteobacteria	Gammaproteobacteria	Burkholderiales	Methylophilaceae	Methylotenera
ASV7713	0	0	0	0	0	0	0.000347924	0	0	0	0	no	no	no	NONE	Bacteria	Proteobacteria	Alphaproteobacteria	Reyranellales	Reyranellaceae	Reyranella
ASV823	0	0	0	0	0	0	0.000347924	0	0	0	0	no	no	no	NONE	Bacteria	Firmicutes	Bacilli	Paenibacillales	Paenibacillaceae	Paenibacillus
ASV826	0	0	0	0	0	0	0.000347924	0	0	0	0	no	no	no	NONE	Bacteria	Firmicutes	Bacilli	Paenibacillales	Paenibacillaceae	Paenibacillus
ASV8687	0	0	0	0	0	0	0.000347924	0	0	0	0	no	no	no	NONE	Bacteria	Bacteroidota	Bacteroidia	Sphingobacteriales	Sphingobacteriaceae	Pedobacter
ASV8756	0	0	0	0	0	0	0.000347924	0	0	0	0	no	no	no	NONE	Bacteria	Proteobacteria	Alphaproteobacteria	Sphingomonadales	Sphingomonadaceae	Sphingomonas
ASV9115	0	0	0	0	0	0	0.000347924	0	0	0	0	no	no	no	NONE	Bacteria	Bacteroidota	Bacteroidia	Cytophagales	Spirosomaceae	Emticicia
ASV9604	0	0	0	0	0	0	0.000347924	0	0	0	0	no	no	no	NONE	Bacteria	Proteobacteria	Gammaproteobacteria	Salinisphaerales	Solimonadaceae	Alkanibacter
ASV9759	0	0	0	0	0	0	0.000347924	0	0	0	0	no	no	no	NONE	Bacteria	Bacteroidota	Bacteroidia	Flavobacteriales	Weeksellaceae	Chryseobacterium
ASV324	0	0	0	0	0	0	0.000345925	0	0	0	0	no	no	no	NONE	Bacteria	Verrucomicrobiota	Verrucomicrobiae	Verrucomicrobiales	Rubritaleaceae	Luteolibacter
ASV363	0	0	0	0	0	0	0.000345925	0	0	0	0	no	no	no	NONE	Bacteria	Verrucomicrobiota	Verrucomicrobiae	Verrucomicrobiales	Rubritaleaceae	Luteolibacter
ASV491	0	0	0	0	0	0	0.000345925	0	0	0	0	no	no	no	NONE	Bacteria	Proteobacteria	Alphaproteobacteria	Caulobacterales	Caulobacteraceae	Caulobacter
ASV701	0	0	0	0	0.000777092	0.000155418	0.000345925	0	0	0	0	no	no	YES	CYCLES	Bacteria	Proteobacteria	Gammaproteobacteria	Salinisphaerales	Solimonadaceae	Panacagrimonas
ASV820	0	0	0	0	0	0	0.000345925	0	0	0	0	no	no	no	NONE	Bacteria	Proteobacteria	Alphaproteobacteria	Rhodobacterales	Rhodobacteraceae	Pseudorhodobacter
ASV9779	0	0	0	0	0	0	0.000345925	0	0	0	0	no	no	no	NONE	Bacteria	Bacteroidota	Bacteroidia	Cytophagales	Spirosomaceae	Dyadobacter
ASV8678	0	0	0	0	0	0	0.000185707	0	0	0	0	no	no	no	NONE	Bacteria	Proteobacteria	Alphaproteobacteria	Sphingomonadales	Sphingomonadaceae	Sphingomonas
ASV227	0	0.00062471	0	0.000649781	0.000461828	0.000347264	0.000172963	0	0	0	0	no	no	YES	CYCLES	Bacteria	Proteobacteria	Gammaproteobacteria	Xanthomonadales	Xanthomonadaceae	Stenotrophomonas
ASV7502	0	0	0	0	0	0	0.000172963	0.000219818	0	0	0	no	no	no	NONE	Bacteria	Proteobacteria	Alphaproteobacteria	Rhizobiales	Beijerinckiaceae	Methylorosula

## Sheet: Table4
Supplementary Table 4. Metagenome analysis statistics.
Statistics report created by SqueezeMeta v1.6.2 (21.stats.pl) on Jul 9, 14:51:41 2023 as part of the metagenome analysis pipeline.
# Parameters: Assembler; megahit, min length of contigs: 1000 bp
Statistics on reads	Assembly	RhizCom1	RhizCom2	RhizCom3	SbRB1	SbRB2	SbRB3	Soil1	Soil2	Soil3
Number of reads	3811820440	600000000	600000000	600000000	77026650	65791700	69002090	600000000	600000000	600000000
Number of bases	568510757718	89454990103	88298425148	88233768536	11323606870	9794956073	10281434920	90373748641	90362768107	90387059320
Statistics on contigs	Assembly
Number of contigs	1535233
Total length	5200683438
Longest contig	3685350
Shortest contig	1000
N50	5285
N90	1299
Contigs at superkingdom (k) rank	1457543	(94.9%), in 4 superkingdoms
Contigs at phylum (p) rank	1277927	(83.2%), in 133 phyla
Contigs at class (c) rank	810980	(52.8%), in 136 classes
Contigs at order (o) rank	487871	(31.8%), in 258 orders
Contigs at family (f) rank	361482	(23.5%), in 388 families
Contigs at genus (g) rank	239423	(15.6%), in 890 genera
Contigs at species (s) rank	118741	(7.7%), in 1059 species
Congruent	1506199	(98.1%)
Disparity >0	29035	(1.9%)
Disparity >= 0.25	18074	(1.2%)
Most abundant taxa	RhizCom1	RhizCom2	RhizCom3	SbRB1	SbRB2	SbRB3	Soil1	Soil2	Soil3
superkingdom	Bacteria	Bacteria	Bacteria	Bacteria	Bacteria	Bacteria	Bacteria	Bacteria	Bacteria
phylum	Proteobacteria	Proteobacteria	Proteobacteria	Proteobacteria	Proteobacteria	Proteobacteria	Proteobacteria	Proteobacteria	Proteobacteria
class	Betaproteobacteria	Betaproteobacteria	Betaproteobacteria	Bacilli	Gammaproteobacteria	Gammaproteobacteria	Alphaproteobacteria	Alphaproteobacteria	Alphaproteobacteria
order	Burkholderiales	Burkholderiales	Burkholderiales	Bacillales	Micrococcales	Enterobacterales	Hyphomicrobiales	Hyphomicrobiales	Hyphomicrobiales
family	Comamonadaceae	Comamonadaceae	Comamonadaceae	Paenibacillaceae	Erwiniaceae	Erwiniaceae	Nitrobacteraceae	Nitrobacteraceae	Nitrobacteraceae
genus	Flavobacterium	Flavobacterium	Flavobacterium	Paenibacillus	Pantoea	Pantoea	Bradyrhizobium	Bradyrhizobium	Bradyrhizobium
species	Brevundimonas sp.	Brevundimonas sp.	Rhodoferax sp.	Pantoea agglomerans	Clavibacter michiganensis	Clavibacter michiganensis	Verrucomicrobia bacterium	Verrucomicrobia bacterium	Verrucomicrobia bacterium
Statistics on ORFs	Assembly	RhizCom1	RhizCom2	RhizCom3	SbRB1	SbRB2	SbRB3	Soil1	Soil2	Soil3
Number of ORFs	5883178	2366821	2101103	2330487	231572	218712	149800	4699000	4865052	4689966
Number of rRNAs	2147	1424	1150	1372	756	729	688	2060	2083	2047
Number of tRNAs/tmRNAs	53907	20259	18000	19865	2611	2550	1833	46864	48523	46638
ORFs by Aragorn	53907	20259	18000	19865	2611	2550	1833	46864	48523	46638
ORFs by Prodigal	5827124	2345138	2081953	2309250	228205	215433	147279	4650076	4814446	4641281
ORFs by barrnap	2147	1424	1150	1372	756	729	688	2060	2083	2047
Orphans (no hits)	621017	180025	173991	178566	7854	7620	4676	456109	461672	455873
No tax assigned (with hits)	33307	18699	18312	18709	164	152	71	16203	16528	16158
KEGG annotations	3273536	1491585	1275086	1464005	165398	154185	107574	2761993	2861579	2753789
COG annotations	4426760	1956086	1702777	1923370	203186	190675	132709	3622555	3764819	3613544
Pfam annotations	3281702	1512931	1295089	1486891	162899	152061	106288	2764482	2866316	2756541
Statistics on bins	DAStool
Number of bins	821
Complete >= 50%	372
Complete >= 75%	180
Complete >= 90%	68
Contamination < 10%	478
Contamination >= 50%	77
Congruent bins	100
Disparity >0	721
Disparity >= 0.25	371
Hi-qual bins (>90% complete, <5% contam)	17
Good-qual bins (>75% complete, <10% contam)	42
Med-qual bins (>50% complete, <10% contam)	51
Loq-qual bins (<=50% complete, < 10% contam)	354

## Sheet: Table5
Supplementary Table 7. Kruskal-Wallis rank sum test of KEGG annotations TPMs across categories.
By groups
Treatment	mean	value	p.chisq	groups
Balanced-RhizCom	146.3	5142.38	0	b
Balanced-SbRB	158.29	5319.73		a
Balanced-Soil	126.57	4515.39		c
RhizCom enriched-RhizCom	22.86	4391.39	0	a
RhizCom enriched-SbRB	6.71	2007.86		c
RhizCom enriched-Soil	3.54	2552.75		b
RhizCom suppressed-RhizCom	4.07	123.654	0	c
RhizCom suppressed-SbRB	51.81	257.213		a
RhizCom suppressed-Soil	37.66	232.632		b
SbRB enriched-RhizCom	14.68	1390.92	0	b
SbRB enriched-SbRB	86.61	2459.3		a
SbRB enriched-Soil	5.57	979.784		c
SbRB suppressed-RhizCom	20.43	3629.42	0	a
SbRB suppressed-SbRB	1.71	1244.28		b
SbRB suppressed-Soil	24.13	3619.31		a
Soil enriched-RhizCom	11.21	2952.62	0	b
Soil enriched-SbRB	6.2	1913.89		c
Soil enriched-Soil	40.79	4593.99		a
Soil suppressed-RhizCom	49.65	727.752	0	b
Soil suppressed-SbRB	80.63	843.148		a
Soil suppressed-Soil	49.65	280.1		c
All vs. all.
Treatment	mean	value	p.chisq	groups
Balanced-meanTPM_RhizCom	158.294	26061.1	0	a
Balanced-meanTPM_SbRB	146.304	26297.1		a
Balanced-meanTPM_Soil	126.565	24977.6		b
RhizCom enriched-meanTPM_RhizCom	20.4289	13902.1		h
RhizCom enriched-meanTPM_SbRB	80.6326	6043.07		m
RhizCom enriched-meanTPM_Soil	40.7922	7308.53		l
RhizCom suppressed-meanTPM_RhizCom	24.1313	12797.6		ij
RhizCom suppressed-meanTPM_SbRB	4.07017	20667.8		d
RhizCom suppressed-meanTPM_Soil	51.8058	19290.4		e
SbRB enriched-meanTPM_RhizCom	5.56838	15516.2		g
SbRB enriched-meanTPM_SbRB	22.8565	23515.2		c
SbRB enriched-meanTPM_Soil	11.2066	12339		j
SbRB suppressed-meanTPM_RhizCom	14.682	15794.8		g
SbRB suppressed-meanTPM_SbRB	3.55814	5619.02		n
SbRB suppressed-meanTPM_Soil	86.6054	15786.7		g
Soil enriched-meanTPM_RhizCom	6.20029	9881.22		k
Soil enriched-meanTPM_SbRB	49.6482	6248.61		m
Soil enriched-meanTPM_Soil	37.6583	16835.4		f
Soil suppressed-meanTPM_RhizCom	3.54254	21425.2		d
Soil suppressed-meanTPM_SbRB	6.70596	23442.3		c
Soil suppressed-meanTPM_Soil	1.70844	13157.6		i

## Sheet: Table6
Supplementary Table 8. KEGG annotations per samples dominance categories.
			Highlighted genes. Filter the table for a better visualization.
					TPMs
Dominance category	KEGG.ID	GeneName	KEGGPATH	KEGGFUN	RhizCom1	RhizCom2	RhizCom3	RhizCom_mean	SD	SbRB1	SbRB2	SbRB3	SbRB_mean	SD	Soil1	Soil2	Soil3	Soil_mean	SD
RhizCom enriched	K02014	TC.FEV.OM	Brite Hierarchies; Protein families: signaling and cellular processes; Transporters	iron complex outermembrane recepter protein	4463.8	4406.75	4582.49	4484.35	73.2024	1585.83	1104.52	679.421	1123.26	370.277	356.157	543.073	363.029	420.753	86.5386
Soil enriched	K03088	rpoE	Brite Hierarchies; Protein families: genetic information processing; Transcription machinery	RNA polymerase sigma-70 factor, ECF subfamily	3575.49	3617.84	3447.6	3546.98	72.3635	1812.83	1781.68	1742.56	1779.03	28.7477	5954.32	5718.63	5965.57	5879.5	113.85
Balanced	K00059	fabG	Metabolism; Lipid metabolism; Fatty acid biosynthesis | Metabolism; Metabolism of cofactors and vitamins; Biotin metabolism | Metabolism; Biosynthesis of other secondary metabolites; Prodigiosin biosynthesis | Brite Hierarchies; Protein families: metabolism; Lipid biosynthesis proteins	3-oxoacyl-[acyl-carrier protein] reductase [EC:1.1.1.100]	3112.18	3117.94	3155.07	3128.4	19.006	3242.55	3190.38	3229.26	3220.73	22.1386	3612.43	3679.77	3609.38	3633.86	32.4875
SbRB enriched	K03406	mcp	Environmental Information Processing; Signal transduction; Two-component system | Cellular Processes; Cell motility; Bacterial chemotaxis | Brite Hierarchies; Protein families: signaling and cellular processes; Bacterial motility proteins	methyl-accepting chemotaxis protein	2450.7	2609.18	2659.09	2572.99	88.8417	4386.25	3869.68	3496.85	3917.59	364.672	334.702	423.566	348.257	368.842	39.0895
RhizCom enriched	K21572	susD	Brite Hierarchies; Protein families: signaling and cellular processes; Transporters	starch-binding outer membrane protein, SusD/RagB family	2220.13	2104.17	2034.15	2119.48	76.6937	2.54312	1.53437	0.0350236	1.37084	1.03043	72.4745	135.417	70.7165	92.8694	30.0945
SbRB enriched	K02529	lacI, galR	Brite Hierarchies; Protein families: genetic information processing; Transcription factors	LacI family transcriptional regulator	1995.49	2009.52	1953.99	1986.33	23.5765	3694.21	4234.13	4691.16	4206.5	407.472	287.141	366.32	310.155	321.205	33.2558
Balanced	K00799	GST, gst	Metabolism; Metabolism of other amino acids; Glutathione metabolism | Metabolism; Xenobiotics biodegradation and metabolism; Metabolism of xenobiotics by cytochrome P450 | Metabolism; Xenobiotics biodegradation and metabolism; Drug metabolism - cytochrome P450 | Metabolism; Xenobiotics biodegradation and metabolism; Drug metabolism - other enzymes | Human Diseases; Cancers: Overview; Pathways in …	glutathione S-transferase [EC:2.5.1.18]	1916.52	1974.31	2037.82	1976.21	49.5388	1007.73	888.949	793.772	896.818	87.5256	1005.17	1125.61	1010	1046.93	55.6735
SbRB suppressed	K07795	NA	Environmental Information Processing; Signal transduction; Two-component system | Brite Hierarchies; Protein families: signaling and cellular processes; Transporters	NA	1850.17	1994.48	2031.12	1958.59	78.1113	294.496	197.619	101.588	197.901	78.7546	1805.48	1881.81	1853.46	1846.92	31.5039
RhizCom enriched	K21573	susC	Brite Hierarchies; Protein families: signaling and cellular processes; Transporters	TonB-dependent starch-binding outer membrane protein SusC	1936.07	1842.06	1772.2	1850.11	67.1384	2.50343	0.948178	0.0540193	1.16854	1.01203	69.2392	122.528	67.8229	86.5301	25.4611
Balanced	K21023	mucR	Cellular Processes; Cellular community - prokaryotes; Biofilm formation - Pseudomonas aeruginosa	diguanylate cyclase [EC:2.7.7.65]	1729.99	1865.15	1869.82	1821.65	64.8447	1559.99	1042.7	599.851	1067.51	392.369	423.406	482.831	437.479	447.905	25.3556
Soil enriched	K01999	livK	Environmental Information Processing; Membrane transport; ABC transporters | Cellular Processes; Cellular community - prokaryotes; Quorum sensing | Brite Hierarchies; Protein families: signaling and cellular processes; Transporters	branched-chain amino acid transport system substrate-binding protein	1675.82	1782.7	1731.81	1730.11	43.6522	803.615	551.355	326.627	560.533	194.838	1984.27	2073.27	1999.82	2019.12	38.8143
RhizCom enriched	K18900	bpeT	Brite Hierarchies; Protein families: genetic information processing; Transcription factors | Brite Hierarchies; Protein families: signaling and cellular processes; Antimicrobial resistance genes	LysR family transcriptional regulator, regulator for bpeEF and oprC	1621.08	1687.69	1698.26	1669.01	34.1623	1369.85	1154.49	974.915	1166.42	161.45	167.933	254.253	174.417	198.868	39.2528
Soil enriched	K02004	ABC.CD.P	Brite Hierarchies; Protein families: signaling and cellular processes; Transporters	putative ABC transport system permease protein	1670.67	1648.11	1582.04	1633.61	37.605	843.423	809.353	837.125	829.967	14.8012	3073.53	3238.29	3312.32	3208.05	99.8014
Balanced	K13924	cheBR	Environmental Information Processing; Signal transduction; Two-component system | Cellular Processes; Cell motility; Bacterial chemotaxis | Brite Hierarchies; Protein families: signaling and cellular processes; Two-component system | Brite Hierarchies; Protein families: signaling and cellular processes; Bacterial motility proteins	two-component system, chemotaxis family, CheB/CheR fusion protein [EC:2.1.1.80 3.1.1.61]	1509.34	1530.64	1575.65	1538.54	27.6421	1368.86	753.847	133.101	751.935	504.498	995.031	1001.52	990.357	995.636	4.57707
Balanced	K02030	ABC.PA.S	Brite Hierarchies; Protein families: signaling and cellular processes; Transporters	polar amino acid transport system substrate-binding protein	1381.48	1507.66	1496.76	1461.96	57.0862	1106.09	1044.82	1014.24	1055.05	38.1886	589.832	665.651	610.495	621.993	32.0027
SbRB suppressed	K00249	ACADM, acd	Metabolism; Carbohydrate metabolism; Propanoate metabolism | Metabolism; Lipid metabolism; Fatty acid degradation | Metabolism; Amino acid metabolism; Valine, leucine and isoleucine degradation | Metabolism; Metabolism of other amino acids; beta-Alanine metabolism | Organismal Systems; Endocrine system; PPAR signaling pathway	acyl-CoA dehydrogenase [EC:1.3.8.7]	1369.19	1390.12	1437.71	1399.01	28.6716	349.659	224.565	121.469	231.898	93.3024	1680.91	1791.61	1659.83	1710.79	57.7958
Balanced	K02035	ABC.PE.S	Cellular Processes; Cellular community - prokaryotes; Quorum sensing | Brite Hierarchies; Protein families: signaling and cellular processes; Transporters	peptide/nickel transport system substrate-binding protein	1338.25	1370.97	1306.38	1338.54	26.3707	2247.22	2080.78	1915.03	2081.01	135.612	1394.41	1483.52	1432	1436.64	36.524
Balanced	K02483	K02483	Brite Hierarchies; Protein families: signaling and cellular processes; Two-component system	two-component system, OmpR family, response regulator	1213.16	1272.21	1268.6	1251.32	27.0266	1347.3	1189.88	1058.38	1198.52	118.109	691.582	757.801	707.037	718.806	28.2858
Balanced	K01990	ABC-2.A	Brite Hierarchies; Protein families: signaling and cellular processes; Transporters	ABC-2 type transport system ATP-binding protein	1199.86	1178.24	1168.92	1182.34	12.9616	1804.63	1827.59	1812.57	1814.93	9.52126	2470.24	2506.53	2485.83	2487.53	14.8657
RhizCom enriched	K02477	K02477	Brite Hierarchies; Protein families: signaling and cellular processes; Two-component system	two-component system, LytTR family, response regulator	1228.11	1170.28	1106.41	1168.27	49.706	321.725	186.527	64.7553	191.003	104.955	181.334	218.656	181.244	193.744	17.615
Balanced	K03719	lrp	Brite Hierarchies; Protein families: genetic information processing; Transcription factors | Brite Hierarchies; Protein families: genetic information processing; Chromosome and associated proteins	Lrp/AsnC family transcriptional regulator, leucine-responsive regulatory protein	1118.42	1172.95	1129.32	1140.23	23.5581	696.903	695.829	714.413	702.382	8.51858	193.175	250.192	200.612	214.66	25.3079
Balanced	K01997	livH	Environmental Information Processing; Membrane transport; ABC transporters | Cellular Processes; Cellular community - prokaryotes; Quorum sensing | Brite Hierarchies; Protein families: signaling and cellular processes; Transporters	branched-chain amino acid transport system permease protein	1107.72	1163.09	1149	1139.94	23.4985	649.236	505.735	383.419	512.797	108.634	1507.77	1548.15	1509.8	1521.9	18.5764
Balanced	K00344	qor, CRYZ	Not Included in Pathway or Brite; Unclassified: metabolism; Enzymes with EC numbers	NADPH2:quinone reductase [EC:1.6.5.5]	1105.49	1130.99	1125.85	1120.78	11.0119	1042.67	1005.94	981.777	1010.13	25.037	1256.24	1278.22	1275.56	1270.01	9.79385
Balanced	K01995	livG	Environmental Information Processing; Membrane transport; ABC transporters | Cellular Processes; Cellular community - prokaryotes; Quorum sensing | Brite Hierarchies; Protein families: signaling and cellular processes; Transporters	branched-chain amino acid transport system ATP-binding protein	1084.46	1133.2	1126.02	1114.56	21.4827	617.223	462.554	314.406	464.728	123.634	1438.24	1480.54	1441.75	1453.51	19.1666
SbRB suppressed	K00626	atoB	Metabolism; Carbohydrate metabolism; Pyruvate metabolism | Metabolism; Carbohydrate metabolism; Glyoxylate and dicarboxylate metabolism | Metabolism; Carbohydrate metabolism; Propanoate metabolism | Metabolism; Carbohydrate metabolism; Butanoate metabolism | Metabolism; Energy metabolism; Carbon fixation pathways in prokaryotes | Metabolism; Lipid metabolism; Fatty acid degradation | Metabolism; …	acetyl-CoA C-acetyltransferase [EC:2.3.1.9]	1074.2	1110.1	1126.51	1103.6	21.8427	219.812	168.068	123.772	170.551	39.2474	1112.46	1171.37	1075.35	1119.73	39.5347
Balanced	K01998	livM	Environmental Information Processing; Membrane transport; ABC transporters | Cellular Processes; Cellular community - prokaryotes; Quorum sensing | Brite Hierarchies; Protein families: signaling and cellular processes; Transporters	branched-chain amino acid transport system permease protein	1070.61	1120.07	1108.53	1099.74	21.1261	570.578	448.034	315.972	444.861	103.967	1470.31	1520.55	1485.29	1492.05	21.061
Balanced	K01992	ABC-2.P	Brite Hierarchies; Protein families: signaling and cellular processes; Transporters	ABC-2 type transport system permease protein	1124.14	1084.03	1081.99	1096.72	19.4055	1861.5	1704.75	1658.45	1741.56	86.8867	1597.43	1613.09	1619.44	1609.98	9.24994
Balanced	K03566	gcvA	Cellular Processes; Cellular community - prokaryotes; Biofilm formation - Escherichia coli | Brite Hierarchies; Protein families: genetic information processing; Transcription factors	LysR family transcriptional regulator, glycine cleavage system transcriptional activator	1036.98	1102.5	1097.71	1079.06	29.8199	585.486	596.034	619.527	600.349	14.2284	146.354	187.874	150.805	161.678	18.6123
Balanced	K01996	livF	Environmental Information Processing; Membrane transport; ABC transporters | Cellular Processes; Cellular community - prokaryotes; Quorum sensing | Brite Hierarchies; Protein families: signaling and cellular processes; Transporters	branched-chain amino acid transport system ATP-binding protein	1042.94	1111.59	1068.71	1074.41	28.3137	595.652	448.234	320.476	454.787	112.435	1463.53	1494.72	1450.65	1469.63	18.502
Balanced	K02033	ABC.PE.P	Cellular Processes; Cellular community - prokaryotes; Quorum sensing | Brite Hierarchies; Protein families: signaling and cellular processes; Transporters	peptide/nickel transport system permease protein	1003.14	1032.88	972.749	1002.92	24.5483	2017.74	1831.1	1646.67	1831.84	151.493	833.959	913.51	864.877	870.782	32.7442
Balanced	K02034	ABC.PE.P1	Cellular Processes; Cellular community - prokaryotes; Quorum sensing | Brite Hierarchies; Protein families: signaling and cellular processes; Transporters	peptide/nickel transport system permease protein	997.529	1034.43	971.715	1001.23	25.737	1991.89	1768.81	1612.49	1791.06	155.688	832.352	909.816	861.651	867.94	31.9356
Balanced	K07506	K07506	Brite Hierarchies; Protein families: genetic information processing; Transcription factors	AraC family transcriptional regulator	994.184	1000.97	1004.13	999.761	4.14908	642.673	627.765	634.031	634.823	6.11175	244.922	278.973	258.162	260.686	14.0153
Balanced	K02031	ABC.PE.A	Cellular Processes; Cellular community - prokaryotes; Quorum sensing | Brite Hierarchies; Protein families: signaling and cellular processes; Transporters	peptide/nickel transport system ATP-binding protein	992.118	1036.71	957.918	995.582	32.2595	1944.84	1845.51	1728.72	1839.69	88.3296	689.581	785.602	710.246	728.476	41.2655
Balanced	K07497	K07497	Not Included in Pathway or Brite; Unclassified: genetic information processing; Replication and repair	putative transposase	1001.77	986.736	962.601	983.701	16.1324	865.533	1193.24	1560.56	1206.44	283.896	1640.83	1643.83	1672.95	1652.53	14.4864
Soil suppressed	K07720	yesN	Environmental Information Processing; Signal transduction; Two-component system | Brite Hierarchies; Protein families: signaling and cellular processes; Two-component system	two-component system, response regulator YesN	977.793	978.46	950.762	969.005	12.9025	1685.96	1290.73	981.323	1319.34	288.378	104.496	125.794	100.169	110.153	11.2001
Balanced	K06147	ABCB-BAC	Brite Hierarchies; Protein families: signaling and cellular processes; Transporters	ATP-binding cassette, subfamily B, bacterial	963.799	962.139	958.835	961.591	2.06322	1358.96	1105.35	903.794	1122.7	186.226	965.389	1002.58	950.085	972.684	22.042
Balanced	K07090	K07090	Not Included in Pathway or Brite; Poorly characterized; Function unknown	uncharacterized protein	953.604	959.298	959.837	957.58	2.81953	651.324	573.564	519.707	581.532	54.0271	631.423	635.952	627.87	631.748	3.30735
Balanced	K03296	TC.HAE1	Not Included in Pathway or Brite; Unclassified: signaling and cellular processes; Transport	hydrophobic/amphiphilic exporter-1 (mainly G- bacteria), HAE1 family	948.642	965.977	943.901	952.84	9.48849	432.331	301.202	161.865	298.466	110.434	1061.16	1078.71	1053.81	1064.56	10.4428
Balanced	K02032	ABC.PE.A1	Cellular Processes; Cellular community - prokaryotes; Quorum sensing | Brite Hierarchies; Protein families: signaling and cellular processes; Transporters	peptide/nickel transport system ATP-binding protein	939.111	983.339	904.452	942.301	32.2846	1837.04	1791.22	1701.44	1776.57	56.3194	550.642	634.006	568.588	584.412	35.8254
Balanced	K03320	amt, AMT, MEP	Brite Hierarchies; Protein families: signaling and cellular processes; Transporters	ammonium transporter, Amt family	894.406	939.124	945.427	926.319	22.7119	909.765	656.965	417.619	661.45	200.942	630.905	660.373	624.053	638.444	15.7564
SbRB suppressed	K01768		Metabolism; Nucleotide metabolism; Purine metabolism | Cellular Processes; Cell growth and death; Meiosis - yeast | Cellular Processes; Cellular community - prokaryotes; Biofilm formation - Pseudomonas aeruginosa | Organismal Systems; Aging; Longevity regulating pathway - multiple species	adenylate cyclase [EC:4.6.1.1]	889.488	938.268	918.404	915.387	20.0285	330.617	251.52	142.512	241.55	77.1162	3435.53	3216.53	3326.78	3326.28	89.4072
RhizCom enriched	K07165	fecR	Not Included in Pathway or Brite; Unclassified: signaling and cellular processes; Signaling proteins	transmembrane sensor; Ferric citrate uptake sigma factor regulator FecR	912.456	882.32	925.761	906.846	18.1733	39.6921	85.4069	122.461	82.5199	33.8517	42.4883	66.0822	40.9797	49.8501	11.4944
Balanced	K01897	ACSL, fadD	Metabolism; Lipid metabolism; Fatty acid biosynthesis | Metabolism; Lipid metabolism; Fatty acid degradation | Cellular Processes; Transport and catabolism; Peroxisome | Cellular Processes; Cell growth and death; Ferroptosis | Cellular Processes; Cellular community - prokaryotes; Quorum sensing | Organismal Systems; Endocrine system; Adipocytokine signaling pathway | Organismal Systems; Endocrine…	long-chain acyl-CoA synthetase [EC:6.2.1.3]	885.471	912.644	909.756	902.623	12.186	470.299	575.812	678.039	574.717	84.8132	928.336	980.034	941.457	949.942	21.9416
Balanced	K02029	ABC.PA.P	Brite Hierarchies; Protein families: signaling and cellular processes; Transporters	polar amino acid transport system permease protein	868.458	931.956	906.112	902.175	26.0719	1439.68	1257.16	1069.68	1255.51	151.058	270.966	317.899	276.65	288.505	20.9137
SbRB suppressed	K07114	yfbK	Brite Hierarchies; Protein families: signaling and cellular processes; Transporters	Ca-activated chloride channel homolog	919.08	878.333	882.39	893.268	18.3273	192.887	146.505	128.41	155.934	27.1537	836.296	831.311	837.706	835.104	2.74359
Balanced	K03286	TC.OOP	Brite Hierarchies; Protein families: signaling and cellular processes; Transporters	OmpA-OmpF porin, OOP family	906.76	883.15	886.14	892.017	10.496	340.81	312.553	278.13	310.498	25.6304	244.874	266.898	239.126	250.299	11.9692
Balanced	K03574	mutT, NUDT15, MTH2	Brite Hierarchies; Protein families: genetic information processing; DNA repair and recombination proteins	8-oxo-dGTP diphosphatase [EC:3.6.1.55]	910.501	890.162	851.568	884.077	24.4411	1195.53	1128.89	1011.1	1111.84	76.2521	604.904	622.854	614.443	614.067	7.33284
Balanced	K02057	ABC.SS.P	Brite Hierarchies; Protein families: signaling and cellular processes; Transporters	simple sugar transport system permease protein	846.206	915.179	873.163	878.183	28.3812	1084.76	1172.1	1230.02	1162.29	59.708	366.729	424.46	383.267	391.485	24.2747
Balanced	K06889	K06889	Not Included in Pathway or Brite; Poorly characterized; Function unknown	uncharacterized protein	864.92	867.613	857.913	863.482	4.08851	630.301	580.353	486.27	565.641	59.7138	735.982	725.226	734.346	731.851	4.73207
Balanced	K03832	tonB	Brite Hierarchies; Protein families: signaling and cellular processes; Transporters	periplasmic protein TonB	877.962	846.191	852.77	858.974	13.6924	274.9	257.047	231.528	254.492	17.7985	327.118	364.682	339.831	343.877	15.5999
Balanced	K03892	arsR	Brite Hierarchies; Protein families: genetic information processing; Transcription factors	ArsR family transcriptional regulator, arsenate/arsenite/antimonite-responsive transcriptional repressor	849.352	836.857	827.719	837.976	8.86695	797.261	626.922	484.66	636.281	127.79	897.225	942.392	915.6	918.406	18.5456
Balanced	K02003	ABC.CD.A	Brite Hierarchies; Protein families: signaling and cellular processes; Transporters	putative ABC transport system ATP-binding protein	812.632	823.395	835.511	823.846	9.34598	878.197	887.683	909.082	891.654	12.9176	1191.92	1206.33	1179.5	1192.58	10.9648
Balanced	K03413	cheY	Environmental Information Processing; Signal transduction; Two-component system | Cellular Processes; Cell motility; Bacterial chemotaxis | Brite Hierarchies; Protein families: signaling and cellular processes; Two-component system | Brite Hierarchies; Protein families: signaling and cellular processes; Bacterial motility proteins	two-component system, chemotaxis family, chemotaxis protein CheY	817.581	815.756	831.294	821.544	6.93464	626.944	393.591	245.2	421.912	157.128	343.817	355.209	342.51	347.179	5.70356
Balanced	K06911	K06911	Not Included in Pathway or Brite; Poorly characterized; Function unknown	uncharacterized protein	787.68	837.641	801.817	809.046	21.0272	273.496	279.258	305.985	286.246	14.1544	522.367	535.554	503.366	520.429	13.2121
Balanced	K11527	K11527	Brite Hierarchies; Protein families: metabolism; Protein kinases | Brite Hierarchies; Protein families: signaling and cellular processes; Two-component system	two-component system, sensor histidine kinase and response regulator [EC:2.7.13.3]	774.759	814.466	828.971	806.065	22.9153	234.351	149.201	56.0192	146.524	72.8284	257.204	287.982	245.623	263.603	17.8753
Soil enriched	K12132	prkC, stkP	Brite Hierarchies; Protein families: metabolism; Protein kinases	eukaryotic-like serine/threonine-protein kinase [EC:2.7.11.1]	779.673	814.481	806.447	800.2	14.8808	579.987	665.814	717.062	654.288	56.5508	7252.19	6524.95	7143.66	6973.6	320.323
Soil enriched	K07749	frc	Not Included in Pathway or Brite; Unclassified: metabolism; Enzymes with EC numbers	formyl-CoA transferase [EC:2.8.3.16]	764.039	803.43	831.74	799.736	27.762	237.331	198.785	166.072	200.729	29.1236	864.428	920.581	869.475	884.828	25.3649
Balanced	K00001	adh	Metabolism; Carbohydrate metabolism; Glycolysis / Gluconeogenesis | Metabolism; Lipid metabolism; Fatty acid degradation | Metabolism; Amino acid metabolism; Tyrosine metabolism | Metabolism; Metabolism of cofactors and vitamins; Retinol metabolism | Metabolism; Xenobiotics biodegradation and metabolism; Chloroalkane and chloroalkene degradation | Metabolism; Xenobiotics biodegradation and metabo…	alcohol dehydrogenase [EC:1.1.1.1]	784.283	804.847	802.991	797.374	9.2876	1035.49	1120.7	1248.87	1135.02	87.6987	614.714	641.299	620.133	625.382	11.4703
Balanced	K02050	ABC.SN.P	Brite Hierarchies; Protein families: signaling and cellular processes; Transporters	NitT/TauT family transport system permease protein	773.265	809.423	804.809	795.832	16.0687	719.65	598.848	477.837	598.778	98.7197	1069.36	1068.3	1072.96	1070.21	1.99288
Balanced	K01759	GLO1, gloA	Metabolism; Carbohydrate metabolism; Pyruvate metabolism	lactoylglutathione lyase [EC:4.4.1.5]	794.888	800.568	788.633	794.696	4.87457	522.177	432.305	371.793	442.092	61.7824	744.171	782.234	769.871	765.425	15.8538
Balanced	K05799	pdhR	Brite Hierarchies; Protein families: genetic information processing; Transcription factors	GntR family transcriptional regulator, transcriptional repressor for pyruvate dehydrogenase complex	769.784	809.291	804.368	794.481	17.5787	912.674	918.395	948.973	926.681	15.9354	221.139	247.835	233.831	234.268	10.9028
Soil enriched	K02051	ABC.SN.S	Brite Hierarchies; Protein families: signaling and cellular processes; Transporters	NitT/TauT family transport system substrate-binding protein	741.694	774.304	768.443	761.48	14.1942	524.498	390.866	280.33	398.565	99.8301	1505.8	1452.93	1495.66	1484.79	22.91
Balanced	K09022	ridA, tdcF, RIDA	Not Included in Pathway or Brite; Unclassified: metabolism; Enzymes with EC numbers	2-iminobutanoate/2-iminopropanoate deaminase [EC:3.5.99.10]	754.446	768.923	748.154	757.174	8.69537	484.449	650.582	808.781	647.937	132.421	779.166	785.902	786.037	783.702	3.20767
Balanced	K16137	nemR	Brite Hierarchies; Protein families: genetic information processing; Transcription factors	TetR/AcrR family transcriptional regulator, transcriptional repressor for nem operon	744.346	758.334	762.503	755.061	7.7653	953.98	801.432	717.442	824.285	97.9092	350.775	388.227	359.877	366.293	15.9484
Balanced	K07001	K07001	Not Included in Pathway or Brite; Poorly characterized; General function prediction only	NTE family protein	729.711	755.757	768.688	751.386	16.2097	205.75	194.383	181.591	193.908	9.86875	597.329	591.547	587.559	592.145	4.01115
Balanced	K01190	lacZ	Metabolism; Carbohydrate metabolism; Galactose metabolism | Metabolism; Lipid metabolism; Sphingolipid metabolism | Metabolism; Glycan biosynthesis and metabolism; Other glycan degradation	beta-galactosidase [EC:3.2.1.23]	743.248	742.987	741.492	742.576	0.773745	523.057	518.65	502.115	514.607	9.01479	118.369	152.326	120.691	130.462	15.4892
SbRB suppressed	K01692	paaF, echA	Metabolism; Carbohydrate metabolism; Propanoate metabolism | Metabolism; Carbohydrate metabolism; Butanoate metabolism | Metabolism; Lipid metabolism; Fatty acid degradation | Metabolism; Amino acid metabolism; Valine, leucine and isoleucine degradation | Metabolism; Amino acid metabolism; Lysine degradation | Metabolism; Amino acid metabolism; Phenylalanine metabolism | Metabolism; Amino acid me…	enoyl-CoA hydratase [EC:4.2.1.17]	707.97	735.039	739.934	727.648	14.0569	151.038	120.856	84.6305	118.842	27.1483	752.373	794.724	744.163	763.753	22.1546
Balanced	K02049	ABC.SN.A	Brite Hierarchies; Protein families: signaling and cellular processes; Transporters	NitT/TauT family transport system ATP-binding protein	694.314	724.858	713.454	710.875	12.6022	499.647	442.574	389.396	443.872	45.0191	973.142	988.688	967.019	976.283	9.12084
Balanced	K02078	acpP	Metabolism; Lipid metabolism; Fatty acid biosynthesis | Metabolism; Biosynthesis of other secondary metabolites; Biosynthesis of secondary metabolites - unclassified	acyl carrier protein	717.061	702.807	696.037	705.302	8.76272	541.143	556.71	616.287	571.38	32.3836	552.953	561.147	539.253	551.118	9.03196
Balanced	K07263	pqqL	Brite Hierarchies; Protein families: metabolism; Peptidases	zinc protease [EC:3.4.24.-]	712.741	689.812	683.087	695.213	12.6944	211.706	167.611	141.205	173.507	29.0821	591.412	611.677	605.199	602.763	8.45083
Balanced	K00655	plsC	Metabolism; Lipid metabolism; Glycerolipid metabolism | Metabolism; Lipid metabolism; Glycerophospholipid metabolism | Brite Hierarchies; Protein families: metabolism; Lipid biosynthesis proteins	1-acyl-sn-glycerol-3-phosphate acyltransferase [EC:2.3.1.51]	672.356	674.476	680.805	675.879	3.58927	479.31	530.103	609.909	539.774	53.7538	442.387	453.827	445.425	447.213	4.8387
Balanced	K09017	rutR	Brite Hierarchies; Protein families: genetic information processing; Transcription factors	TetR/AcrR family transcriptional regulator	663.947	681.417	670.994	672.119	7.17624	467.74	580.667	670.942	573.117	83.1285	272.605	297.476	278.252	282.778	10.646
Balanced	K04761	oxyR	Cellular Processes; Cellular community - prokaryotes; Biofilm formation - Escherichia coli | Brite Hierarchies; Protein families: genetic information processing; Transcription factors	LysR family transcriptional regulator, hydrogen peroxide-inducible genes activator	652.431	689.005	673.216	671.551	14.9775	703.061	726.508	758.474	729.348	22.7112	204.096	218.433	205.244	209.258	6.50467
Balanced	K07636	phoR	Environmental Information Processing; Signal transduction; Two-component system | Brite Hierarchies; Protein families: metabolism; Protein kinases | Brite Hierarchies; Protein families: signaling and cellular processes; Two-component system	two-component system, OmpR family, phosphate regulon sensor histidine kinase PhoR [EC:2.7.13.3]	687.655	662.954	642.437	664.349	18.4865	520.078	456.238	373.697	450.004	59.9219	547.566	549.719	552.277	549.854	1.92574
Balanced	K05349	bglX	Metabolism; Carbohydrate metabolism; Starch and sucrose metabolism | Metabolism; Metabolism of other amino acids; Cyanoamino acid metabolism | Metabolism; Biosynthesis of other secondary metabolites; Phenylpropanoid biosynthesis	beta-glucosidase [EC:3.2.1.21]	667.064	650.469	661.811	659.781	6.92519	868.183	869.858	933.934	890.658	30.608	182.363	224.607	199.049	202.007	17.3726
Balanced	K00384	trxB, TRR	Metabolism; Metabolism of other amino acids; Selenocompound metabolism	thioredoxin reductase (NADPH) [EC:1.8.1.9]	647.453	662.897	627.72	646.023	14.3965	828.347	646.124	521.201	665.224	126.117	822.055	826.566	810.602	819.741	6.7193
Balanced	K00010	iolG	Metabolism; Carbohydrate metabolism; Inositol phosphate metabolism | Metabolism; Biosynthesis of other secondary metabolites; Streptomycin biosynthesis	myo-inositol 2-dehydrogenase / D-chiro-inositol 1-dehydrogenase [EC:1.1.1.18 1.1.1.369]	640.041	634.477	631.786	635.435	3.43718	844.344	963.32	1114.11	973.925	110.387	960.716	937.971	948.107	948.931	9.30391
Balanced	K01286		Not Included in Pathway or Brite; Unclassified: metabolism; Enzymes with EC numbers	D-alanyl-D-alanine carboxypeptidase [EC:3.4.16.4]	644.509	636.231	622.75	634.497	8.9672	460.362	409.313	373.085	414.253	35.8013	457.054	471.165	471.137	466.452	6.64575
SbRB suppressed	K10914	crp	Environmental Information Processing; Signal transduction; Two-component system | Cellular Processes; Cellular community - prokaryotes; Quorum sensing | Cellular Processes; Cellular community - prokaryotes; Biofilm formation - Vibrio cholerae | Cellular Processes; Cellular community - prokaryotes; Biofilm formation - Pseudomonas aeruginosa | Cellular Processes; Cellular community - prokaryotes; B…	CRP/FNR family transcriptional regulator, cyclic AMP receptor protein	617.384	647.933	636.324	633.88	12.5905	127.929	137.441	161.913	142.428	14.3151	766.398	736.6	756.366	753.122	12.3797
Balanced	K07107	ybgC	Not Included in Pathway or Brite; Unclassified: metabolism; Enzymes with EC numbers	acyl-CoA thioester hydrolase [EC:3.1.2.-]	623.585	630.787	642.021	632.131	7.58637	441.606	466.713	495.892	468.07	22.183	407.199	418.477	406.549	410.742	5.47625
Balanced	K02027	ABC.MS.S	Brite Hierarchies; Protein families: signaling and cellular processes; Transporters	multiple sugar transport system substrate-binding protein	636.553	656.687	601.044	631.428	23.0033	2043.03	1909.59	1777.08	1909.9	108.576	428.812	465.814	445.311	446.646	15.1356
Balanced	K00058	serA, PHGDH	Metabolism; Energy metabolism; Methane metabolism | Metabolism; Amino acid metabolism; Glycine, serine and threonine metabolism | Brite Hierarchies; Protein families: signaling and cellular processes; Exosome	D-3-phosphoglycerate dehydrogenase / 2-oxoglutarate reductase [EC:1.1.1.95 1.1.1.399]	625.942	627.874	631.911	628.576	2.48703	470.243	472.746	437.536	460.175	16.0407	692.053	705.605	685.879	694.512	8.23897
RhizCom enriched	K08738	CYC	Environmental Information Processing; Signal transduction; Two-component system | Cellular Processes; Cell growth and death; Apoptosis | Cellular Processes; Cell growth and death; Apoptosis - fly | Cellular Processes; Cell growth and death; Apoptosis - multiple species | Cellular Processes; Cell growth and death; p53 signaling pathway | Human Diseases; Cancers: Overview; Pathways in cancer | Huma…	cytochrome c	630.259	623.407	616.819	623.495	5.48716	255.831	176.662	78.0164	170.17	72.7374	383.862	385.356	381.263	383.494	1.69085
Balanced	K02016	ABC.FEV.S	Environmental Information Processing; Membrane transport; ABC transporters | Brite Hierarchies; Protein families: signaling and cellular processes; Transporters	iron complex transport system substrate-binding protein	612.134	636.366	613.375	620.625	11.142	1832.27	1815.19	1780.42	1809.29	21.5722	254.399	261.002	254.67	256.69	3.05061
Balanced	K00568	ubiG	Metabolism; Metabolism of cofactors and vitamins; Ubiquinone and other terpenoid-quinone biosynthesis	2-polyprenyl-6-hydroxyphenyl methylase / 3-demethylubiquinone-9 3-methyltransferase [EC:2.1.1.222 2.1.1.64]	603.156	609.081	637.915	616.718	15.183	441.982	375.378	320.122	379.161	49.821	814.402	829.125	843.038	828.855	11.6923
Balanced	K03790	rimJ	Brite Hierarchies; Protein families: genetic information processing; Ribosome biogenesis	[ribosomal protein S5]-alanine N-acetyltransferase [EC:2.3.1.267]	634.685	613.352	601.565	616.534	13.707	1294.49	1249.74	1201.5	1248.57	37.9712	455.431	472.72	463.972	464.041	7.05839
RhizCom enriched	K16135	dmlR	Brite Hierarchies; Protein families: genetic information processing; Transcription factors	LysR family transcriptional regulator, transcriptional activator for dmlA (D-malate dehydrogenase [decarboxylating])	585.972	619.636	643.395	616.335	23.5588	397.451	447.715	507.234	450.8	44.8718	55.9706	94.9183	58.7968	69.8952	17.7316
Balanced	K03671	trxA	Organismal Systems; Immune system; NOD-like receptor signaling pathway | Human Diseases; Cardiovascular diseases; Fluid shear stress and atherosclerosis | Brite Hierarchies; Protein families: genetic information processing; Chaperones and folding catalysts	thioredoxin 1	647.812	604.835	587.372	613.34	25.3967	416.587	510.831	609.319	512.246	78.6888	369.935	373.763	363.375	369.024	4.28972
Balanced	K07124	K07124	Not Included in Pathway or Brite; Poorly characterized; Function unknown	uncharacterized protein	611.854	606.58	618.585	612.34	4.91297	708.018	518.252	372.358	532.876	137.422	357.734	366.597	349.98	358.104	6.78884
Balanced	K03496	parA, soj	Brite Hierarchies; Protein families: genetic information processing; Chromosome and associated proteins | Brite Hierarchies; Protein families: signaling and cellular processes; Cytoskeleton proteins	chromosome partitioning protein	603.767	612.845	606.661	607.757	3.78629	806.645	814.501	875.26	832.135	30.6615	480.511	497.155	482.587	486.751	7.40524
Balanced	K02199	ccmG, dsbE	Brite Hierarchies; Protein families: genetic information processing; Chaperones and folding catalysts	cytochrome c biogenesis protein CcmG, thiol:disulfide interchange protein DsbE	634.304	589.22	598.007	607.177	19.5143	240.874	232.675	240.248	237.933	3.72634	454.275	454.988	459.995	456.419	2.54523
Balanced	K01069	gloB, gloC, HAGH	Metabolism; Carbohydrate metabolism; Pyruvate metabolism	hydroxyacylglutathione hydrolase [EC:3.1.2.6]	612.365	603.781	605.016	607.054	3.78929	664.459	688.687	731.542	694.896	27.7362	591.983	595.246	597.845	595.025	2.39852
Balanced	K00845	glk	Metabolism; Carbohydrate metabolism; Glycolysis / Gluconeogenesis | Metabolism; Carbohydrate metabolism; Galactose metabolism | Metabolism; Carbohydrate metabolism; Starch and sucrose metabolism | Metabolism; Carbohydrate metabolism; Amino sugar and nucleotide sugar metabolism | Metabolism; Biosynthesis of other secondary metabolites; Streptomycin biosynthesis | Metabolism; Biosynthesis of other …	glucokinase [EC:2.7.1.2]	602.237	613.184	605.477	606.966	4.59134	1530.91	1558.23	1676.97	1588.7	63.4065	373.422	395.033	392.269	386.908	9.60246
Balanced	K03559	exbD	Brite Hierarchies; Protein families: signaling and cellular processes; Transporters	biopolymer transport protein ExbD	607.127	598.888	612.077	606.031	5.43954	186.451	205.758	230.608	207.606	18.0741	263.384	285.712	248.793	265.963	15.1819
Balanced	K02025	ABC.MS.P	Brite Hierarchies; Protein families: signaling and cellular processes; Transporters	multiple sugar transport system permease protein	604.217	618.207	577.142	599.855	17.0458	1948.95	1852.4	1741.17	1847.51	84.8991	442.988	475.202	455.676	457.955	13.2495
Balanced	K03704	cspA	Brite Hierarchies; Protein families: genetic information processing; Transcription factors	cold shock protein (beta-ribbon, CspA family)	615.964	597.575	585.946	599.828	12.358	1114.25	1126.27	1230.7	1157.07	52.2925	849.093	851.295	848.713	849.7	1.13834
Balanced	K03585	acrA, mexA, adeI, smeD, mtrC, cmeA	Human Diseases; Drug resistance: Antimicrobial; beta-Lactam resistance | Human Diseases; Drug resistance: Antimicrobial; Cationic antimicrobial peptide (CAMP) resistance | Brite Hierarchies; Protein families: genetic information processing; Chromosome and associated proteins | Brite Hierarchies; Protein families: signaling and cellular processes; Transporters | Brite Hierarchies; Protein families…	membrane fusion protein, multidrug efflux system	602.423	597.783	598.434	599.547	2.05103	321.694	257.521	200.563	259.926	49.4807	337.762	348.492	348.548	344.934	5.0712
Balanced	K02026	ABC.MS.P1	Brite Hierarchies; Protein families: signaling and cellular processes; Transporters	multiple sugar transport system permease protein	604.307	611.347	563.248	592.967	21.2105	1920.62	1870.92	1838.33	1876.62	33.8339	478.897	514.044	491.914	494.952	14.5086
Balanced	K03183	ubiE	Metabolism; Metabolism of cofactors and vitamins; Ubiquinone and other terpenoid-quinone biosynthesis	demethylmenaquinone methyltransferase / 2-methoxy-6-polyprenyl-1,4-benzoquinol methylase [EC:2.1.1.163 2.1.1.201]	589.461	585.816	588.239	587.839	1.51463	446.382	422.883	408.627	425.964	15.5668	1254.42	1242.56	1277.59	1258.19	14.5491
Balanced	K07814	K07814	Brite Hierarchies; Protein families: signaling and cellular processes; Two-component system	putative two-component system response regulator	551.397	600.567	605.928	585.964	24.5402	579.948	416.416	271.04	422.468	126.184	659.676	675.13	698.791	677.866	16.0851
Balanced	K04771	degP, htrA	Environmental Information Processing; Signal transduction; Two-component system | Human Diseases; Drug resistance: Antimicrobial; Cationic antimicrobial peptide (CAMP) resistance | Brite Hierarchies; Protein families: metabolism; Peptidases | Brite Hierarchies; Protein families: genetic information processing; Chaperones and folding catalysts	serine protease Do [EC:3.4.21.107]	573.084	582.131	584.056	579.757	4.78373	424.178	319.067	208.425	317.223	88.0904	993.795	943.084	976.373	971.084	21.0379
Balanced	K07483	K07483	Not Included in Pathway or Brite; Unclassified: genetic information processing; Replication and repair	transposase	590.13	582.465	554.939	575.845	15.1099	253.307	673.629	1142.85	689.929	363.337	755.745	750.96	763.499	756.735	5.16658
Balanced	K10440	rbsC	Environmental Information Processing; Membrane transport; ABC transporters | Brite Hierarchies; Protein families: signaling and cellular processes; Transporters	ribose transport system permease protein	558.081	600.405	562.84	573.775	18.9301	697.86	643.668	604.749	648.759	38.1825	336.782	379.448	360.68	358.97	17.4605
Balanced	K07552	bcr, tcaB	Brite Hierarchies; Protein families: signaling and cellular processes; Transporters	MFS transporter, DHA1 family, multidrug resistance protein	555.95	581.948	583.129	573.676	12.5434	597.541	734.536	851.553	727.876	103.807	161.136	183.421	166.157	170.238	9.54433
Balanced	K10439	rbsB	Environmental Information Processing; Membrane transport; ABC transporters | Cellular Processes; Cell motility; Bacterial chemotaxis | Brite Hierarchies; Protein families: signaling and cellular processes; Transporters	ribose transport system substrate-binding protein	558.491	597.501	559.836	571.943	18.0808	736.388	672.491	629.703	679.527	43.8371	310.493	361.44	331.649	334.527	20.8983
Balanced	K03797	prc, ctpA	Brite Hierarchies; Protein families: metabolism; Peptidases	carboxyl-terminal processing protease [EC:3.4.21.102]	590.375	559.963	561.02	570.453	14.0938	338.949	235.937	154.031	242.972	75.6564	419.252	414.487	407.642	413.794	4.76475
Balanced	K05834	rhtB	Brite Hierarchies; Protein families: signaling and cellular processes; Transporters	homoserine/homoserine lactone efflux protein	550.22	584.651	575.719	570.197	14.5889	498.678	441.509	409.998	450.062	36.7052	108.776	141.056	120.968	123.6	13.3089
Balanced	K00128	ALDH	Metabolism; Carbohydrate metabolism; Glycolysis / Gluconeogenesis | Metabolism; Carbohydrate metabolism; Ascorbate and aldarate metabolism | Metabolism; Carbohydrate metabolism; Pyruvate metabolism | Metabolism; Lipid metabolism; Fatty acid degradation | Metabolism; Lipid metabolism; Glycerolipid metabolism | Metabolism; Amino acid metabolism; Valine, leucine and isoleucine degradation | Metaboli…	aldehyde dehydrogenase (NAD+) [EC:1.2.1.3]	570.198	568.426	569.153	569.259	0.727306	339.06	311.651	274.409	308.373	26.4954	510.228	543.307	495.11	516.215	20.1267
RhizCom enriched	K15921	xynD	Metabolism; Carbohydrate metabolism; Amino sugar and nucleotide sugar metabolism	arabinoxylan arabinofuranohydrolase [EC:3.2.1.55]	572.651	566.73	567.333	568.905	2.66037	182.836	140.695	96.5833	140.038	35.2154	20.9939	42.7512	21.7122	28.4858	10.0914
Balanced	K00375	K00375	Brite Hierarchies; Protein families: genetic information processing; Transcription factors	GntR family transcriptional regulator / MocR family aminotransferase	535.324	579.299	588.202	567.609	23.1158	468.614	455.684	457.771	460.69	5.66806	130.312	153.198	132.049	138.52	10.4035
Balanced	K01915	glnA, GLUL	Metabolism; Carbohydrate metabolism; Glyoxylate and dicarboxylate metabolism | Metabolism; Energy metabolism; Nitrogen metabolism | Metabolism; Amino acid metabolism; Alanine, aspartate and glutamate metabolism | Metabolism; Amino acid metabolism; Arginine biosynthesis | Environmental Information Processing; Signal transduction; Two-component system | Cellular Processes; Cell growth and death; Ne…	glutamine synthetase [EC:6.3.1.2]	555.876	570.263	576.28	567.473	8.56033	648.176	573.965	533.362	585.168	47.537	687.781	722.489	676.701	695.657	19.5046
Balanced	K00382	DLD, lpd, pdhD	Metabolism; Carbohydrate metabolism; Glycolysis / Gluconeogenesis | Metabolism; Carbohydrate metabolism; Citrate cycle (TCA cycle) | Metabolism; Carbohydrate metabolism; Pyruvate metabolism | Metabolism; Carbohydrate metabolism; Glyoxylate and dicarboxylate metabolism | Metabolism; Carbohydrate metabolism; Propanoate metabolism | Metabolism; Amino acid metabolism; Glycine, serine and threonine me…	dihydrolipoamide dehydrogenase [EC:1.8.1.4]	560.922	569.719	567.096	565.912	3.68746	592.49	529.074	474.702	532.089	48.1341	547.335	576.932	536.009	553.425	17.2526
Balanced	K03701	uvrA	Genetic Information Processing; Replication and repair; Nucleotide excision repair | Brite Hierarchies; Protein families: genetic information processing; DNA repair and recombination proteins	excinuclease ABC subunit A	554.854	567.629	573.522	565.335	7.79189	449.228	499.881	561.712	503.607	45.9971	599.634	621.927	575.303	598.955	19.0403
Balanced	K11927	rhlE	Genetic Information Processing; Folding, sorting and degradation; RNA degradation | Brite Hierarchies; Protein families: genetic information processing; Messenger RNA biogenesis	ATP-dependent RNA helicase RhlE [EC:3.6.4.13]	564.02	564.396	567.549	565.322	1.5822	273.099	265.683	275.353	271.378	4.13101	279.335	304.496	268.835	284.222	14.9634
Balanced	K06075	slyA	Brite Hierarchies; Protein families: genetic information processing; Transcription factors	MarR family transcriptional regulator, transcriptional regulator for hemolysin	556.529	578.931	551.883	562.447	11.8091	758.443	766.942	774.865	766.75	6.70597	306.506	323.113	312.965	314.195	6.83509
Balanced	K01179		Metabolism; Carbohydrate metabolism; Starch and sucrose metabolism	endoglucanase [EC:3.2.1.4]	552.573	567.388	556.518	558.827	6.26472	627.578	487.649	333.554	482.927	120.081	357.585	361.622	358.563	359.257	1.71967
SbRB suppressed	K00666	ACSF2	Brite Hierarchies; Protein families: metabolism; Lipid biosynthesis proteins	fatty-acyl-CoA synthase [EC:6.2.1.-]	535.26	545.274	563.17	547.901	11.5447	35.9553	26.3522	18.8115	27.0397	7.01578	788.78	840.009	805.938	811.576	21.2909
Balanced	K01652	L, ilvB, ilvG, ilvI	Metabolism; Carbohydrate metabolism; Butanoate metabolism | Metabolism; Carbohydrate metabolism; C5-Branched dibasic acid metabolism | Metabolism; Amino acid metabolism; Valine, leucine and isoleucine biosynthesis | Metabolism; Metabolism of cofactors and vitamins; Pantothenate and CoA biosynthesis	acetolactate synthase I/II/III large subunit [EC:2.2.1.6]	541.584	545.273	556.74	547.866	6.45323	521.699	531.392	541.629	531.573	8.13725	1026.26	1054.3	1028.13	1036.23	12.8012
Balanced	K01607	pcaC	Metabolism; Xenobiotics biodegradation and metabolism; Benzoate degradation	4-carboxymuconolactone decarboxylase [EC:4.1.1.44]	546.464	536.426	552.366	545.085	6.57995	692.857	548.821	427.192	556.29	108.586	634.974	668.618	654.63	652.741	13.7996
Balanced	K13587	cckA	Environmental Information Processing; Signal transduction; Two-component system | Cellular Processes; Cell growth and death; Cell cycle - Caulobacter | Brite Hierarchies; Protein families: metabolism; Protein kinases | Brite Hierarchies; Protein families: signaling and cellular processes; Two-component system	two-component system, cell cycle sensor histidine kinase and response regulator CckA [EC:2.7.13.3]	534.227	522.405	562.285	539.639	16.7248	590.338	382.847	217.843	397.01	152.4	567.133	582.719	564.486	571.446	8.04411
Balanced	K03924	moxR	Not Included in Pathway or Brite; Unclassified: metabolism; Enzymes with EC numbers	MoxR-like ATPase [EC:3.6.3.-]	536.878	537.316	541.042	538.412	1.86853	492.42	556.808	636.265	561.831	58.832	914.289	931.651	893.22	913.053	15.7135
Balanced	K01126	glpQ, ugpQ	Metabolism; Lipid metabolism; Glycerophospholipid metabolism	glycerophosphoryl diester phosphodiesterase [EC:3.1.4.46]	535.614	542.262	532.501	536.792	4.07091	400.862	424.541	489.931	438.444	37.668	256.846	277.85	267.094	267.263	8.57577
Balanced	K02056	ABC.SS.A	Brite Hierarchies; Protein families: signaling and cellular processes; Transporters	simple sugar transport system ATP-binding protein [EC:3.6.3.17]	519.163	559.569	521.896	533.543	18.4371	677.1	699.047	726.607	700.918	20.2547	267.067	315.021	279.569	287.219	20.3108
Balanced	K01784	galE, GALE	Metabolism; Carbohydrate metabolism; Galactose metabolism | Metabolism; Carbohydrate metabolism; Amino sugar and nucleotide sugar metabolism	UDP-glucose 4-epimerase [EC:5.1.3.2]	523.809	514.104	537.36	525.091	9.53743	819.063	792.708	772.883	794.885	18.9157	1084.79	1092.82	1102.36	1093.32	7.18179
Balanced	K15270	sam	Brite Hierarchies; Protein families: signaling and cellular processes; Transporters	S-adenosylmethionine uptake transporter	514.209	528.907	531.513	524.876	7.61757	460.39	295.394	137.359	297.714	131.887	115.937	130.165	115.021	120.374	6.93329
Balanced	K15977	K15977	Not Included in Pathway or Brite; Unclassified: metabolism; Others	putative oxidoreductase	525.4	533.31	514.472	524.394	7.72357	334.98	359.416	390.58	361.659	22.754	430.972	427.522	430.775	429.756	1.58215
Balanced	K02005	ABC.CD.TX	Not Included in Pathway or Brite; Unclassified: signaling and cellular processes; Structural proteins	HlyD family secretion protein	514.121	513.351	534.33	520.601	9.71288	466.579	267.418	85.5306	273.176	155.616	492.821	484.843	490.686	489.45	3.37216
Balanced	K00108	betA, CHDH	Metabolism; Amino acid metabolism; Glycine, serine and threonine metabolism	choline dehydrogenase [EC:1.1.99.1]	490.917	517.409	534.802	514.376	18.0439	300.491	206.643	125.473	210.869	71.5129	385.179	430.677	394.873	403.576	19.5675
RhizCom enriched	K18954	pobR	Brite Hierarchies; Protein families: genetic information processing; Transcription factors	AraC family transcriptional regulator, transcriptional activator of pobA	532.447	517.412	489.635	513.165	17.7342	104.716	69.5567	37.6387	70.637	27.3947	31.7331	47.537	32.5869	37.2857	7.25715
Balanced	K01187	malZ	Metabolism; Carbohydrate metabolism; Galactose metabolism | Metabolism; Carbohydrate metabolism; Starch and sucrose metabolism	alpha-glucosidase [EC:3.2.1.20]	524.982	505.54	497.808	509.443	11.432	512.161	492.136	471.581	491.959	16.5675	179.177	210.786	187.34	192.434	13.398
Balanced	K03789	rimI	Brite Hierarchies; Protein families: genetic information processing; Ribosome biogenesis	[ribosomal protein S18]-alanine N-acetyltransferase [EC:2.3.1.266]	496.241	510.484	508.209	504.978	6.24732	864.164	688.298	508.89	687.117	145.043	473.476	485.025	487.54	482.014	6.12376
Balanced	K01714	dapA	Metabolism; Amino acid metabolism; Lysine biosynthesis | Metabolism; Biosynthesis of other secondary metabolites; Monobactam biosynthesis	4-hydroxy-tetrahydrodipicolinate synthase [EC:4.3.3.7]	499.284	501.604	508.63	503.173	3.97372	525.503	595.579	669.623	596.902	58.844	510.196	517.85	505.474	511.173	5.09958
Balanced	K03561	exbB	Brite Hierarchies; Protein families: signaling and cellular processes; Transporters	biopolymer transport protein ExbB	491.273	497.872	505.456	498.2	5.79482	136.974	184.765	232.474	184.738	38.9876	234.498	242.049	220.787	232.445	8.80076
Balanced	K00102	LDHD, dld	Metabolism; Carbohydrate metabolism; Pyruvate metabolism	D-lactate dehydrogenase (cytochrome) [EC:1.1.2.4]	479.972	505.144	503.745	496.287	11.5503	249.8	125.5	21.0474	132.116	93.505	158.768	190.938	163.531	171.079	14.1766
Balanced	K13633	ftrA	Brite Hierarchies; Protein families: genetic information processing; Transcription factors	AraC family transcriptional regulator, transcriptional activator FtrA	481.811	499.417	503.489	494.906	9.40721	264.339	220.848	181.918	222.368	33.6654	124.899	143.134	126.963	131.666	8.15329
Balanced	K01061		Metabolism; Xenobiotics biodegradation and metabolism; Fluorobenzoate degradation | Metabolism; Xenobiotics biodegradation and metabolism; Chlorocyclohexane and chlorobenzene degradation | Metabolism; Xenobiotics biodegradation and metabolism; Toluene degradation	carboxymethylenebutenolidase [EC:3.1.1.45]	478.48	490.502	511.323	493.435	13.5673	142.879	235.856	312.102	230.279	69.1976	641.38	650.396	638.283	643.353	5.13786
SbRB enriched	K02015	NA	Environmental Information Processing; Membrane transport; ABC transporters | Brite Hierarchies; Protein families: signaling and cellular processes; Transporters	iron complex transport system permease protein	484.051	500.645	487.112	490.603	7.2102	2074.05	1943.12	1850.72	1955.96	91.6276	94.4728	109.658	100.919	101.683	6.22288
Balanced	K10112	msmX, msmK, malK, sugC, ggtA, msiK	Environmental Information Processing; Membrane transport; ABC transporters | Brite Hierarchies; Protein families: signaling and cellular processes; Transporters	multiple sugar transport system ATP-binding protein	487.504	506.329	474.489	489.441	13.0706	583.032	400.326	233.907	405.755	142.581	471.574	518.056	493.052	494.228	18.9944
Balanced	K01092	IMPA, suhB	Metabolism; Carbohydrate metabolism; Inositol phosphate metabolism | Metabolism; Biosynthesis of other secondary metabolites; Streptomycin biosynthesis | Environmental Information Processing; Signal transduction; Phosphatidylinositol signaling system	myo-inositol-1(or 4)-monophosphatase [EC:3.1.3.25]	490.292	501.286	473.709	488.429	11.3348	569.348	563.724	557.351	563.474	4.90094	317.27	323.226	312.898	317.798	4.23315
Balanced	K02028	ABC.PA.A	Brite Hierarchies; Protein families: signaling and cellular processes; Transporters	polar amino acid transport system ATP-binding protein [EC:7.4.2.1]	471.176	507.392	486.183	488.25	14.8574	824.738	808.393	764.139	799.09	25.599	219.36	247.01	226.135	230.835	11.7669
Balanced	K01754	ilvA, tdcB	Metabolism; Amino acid metabolism; Glycine, serine and threonine metabolism | Metabolism; Amino acid metabolism; Valine, leucine and isoleucine biosynthesis	threonine dehydratase [EC:4.3.1.19]	479.567	495.64	487.664	487.624	6.56198	348.743	396.079	427	390.607	32.1814	483.115	513.341	489.066	495.174	13.0736
SbRB suppressed	K15866	paaG	Metabolism; Amino acid metabolism; Phenylalanine metabolism	2-(1,2-epoxy-1,2-dihydrophenyl)acetyl-CoA isomerase [EC:5.3.3.18]	473.668	493.206	495.805	487.56	9.87988	115.085	71.1326	20.1688	68.7954	38.7846	399.489	435.211	409.866	414.855	15.0042
Balanced	K02358	tuf, TUFM	Brite Hierarchies; Protein families: genetic information processing; Translation factors | Brite Hierarchies; Protein families: genetic information processing; Mitochondrial biogenesis | Brite Hierarchies; Protein families: signaling and cellular processes; Exosome	elongation factor Tu	482.427	481.022	482.909	482.119	0.800134	462.03	482.179	472.012	472.074	8.22581	551.743	570.223	505.049	542.338	27.4257
Balanced	K00615	NA	Metabolism; Carbohydrate metabolism; Pentose phosphate pathway | Metabolism; Energy metabolism; Carbon fixation in photosynthetic organisms | Metabolism; Metabolism of terpenoids and polyketides; Biosynthesis of ansamycins	NA	479.466	487.543	472.626	479.878	6.09664	419.228	563.199	700.522	560.983	114.848	592.718	602.674	576.284	590.558	10.8813
Balanced	K00285	dadA	Metabolism; Amino acid metabolism; Phenylalanine metabolism	D-amino-acid dehydrogenase [EC:1.4.5.1]	460.74	490.076	483.977	478.264	12.6391	276.013	274.738	264.337	271.696	5.22974	122.229	149.708	126.185	132.707	12.1291
Balanced	K03386	PRDX2_4, ahpC	Cellular Processes; Cell growth and death; Apoptosis - fly | Brite Hierarchies; Protein families: signaling and cellular processes; Exosome	peroxiredoxin (alkyl hydroperoxide reductase subunit C) [EC:1.11.1.15]	470.821	474.897	476.756	474.158	2.47872	394.902	358.529	335.984	363.138	24.2732	343.43	366.071	333.225	347.576	13.7261
Balanced	K21757	benM	Brite Hierarchies; Protein families: genetic information processing; Transcription factors	LysR family transcriptional regulator, benzoate and cis,cis-muconate-responsive activator of ben and cat genes	461.615	477.946	482.886	474.149	9.08953	267.548	296.387	351.324	305.086	34.7501	116.874	137.795	127.453	127.374	8.54121
Balanced	K00681	ggt	Metabolism; Metabolism of other amino acids; Taurine and hypotaurine metabolism | Metabolism; Metabolism of other amino acids; Cyanoamino acid metabolism | Metabolism; Metabolism of other amino acids; Glutathione metabolism | Brite Hierarchies; Protein families: metabolism; Peptidases	gamma-glutamyltranspeptidase / glutathione hydrolase [EC:2.3.2.2 3.4.19.13]	463.618	471.476	484.083	473.059	8.42946	728.806	608.197	475.024	604.009	103.648	636.69	655.492	648.668	646.95	7.77163
Balanced	K01465	URA4, pyrC	Metabolism; Nucleotide metabolism; Pyrimidine metabolism	dihydroorotase [EC:3.5.2.3]	470.785	469.083	475.949	471.939	2.91928	354.569	370.54	398.925	374.678	18.3431	484.393	501.19	483.915	489.833	8.03305
Balanced	K00459	ncd2, npd	Metabolism; Energy metabolism; Nitrogen metabolism	nitronate monooxygenase [EC:1.13.12.16]	455.266	472.466	484.378	470.703	11.9503	187.959	112.396	68.0731	122.809	49.494	232.525	258.279	231.092	240.632	12.4917
Balanced	K09458	fabF	Metabolism; Lipid metabolism; Fatty acid biosynthesis | Metabolism; Metabolism of cofactors and vitamins; Biotin metabolism | Brite Hierarchies; Protein families: metabolism; Lipid biosynthesis proteins	3-oxoacyl-[acyl-carrier-protein] synthase II [EC:2.3.1.179]	466.276	468.348	477.132	470.585	4.70595	446.414	432.442	429.695	436.183	7.32049	604.688	596.686	588.391	596.588	6.65375
SbRB suppressed	K00248	ACADS, bcd	Metabolism; Carbohydrate metabolism; Butanoate metabolism | Metabolism; Lipid metabolism; Fatty acid degradation | Metabolism; Amino acid metabolism; Valine, leucine and isoleucine degradation	butyryl-CoA dehydrogenase [EC:1.3.8.1]	461.525	467.464	479.679	469.556	7.55789	90.9723	77.8002	56.1745	74.9823	14.3452	528.794	561.034	536.516	542.114	13.7445
Soil suppressed	K19577	ydhP	Brite Hierarchies; Protein families: signaling and cellular processes; Transporters	MFS transporter, DHA1 family, inner membrane transport protein	464.216	474.407	468.594	469.072	4.17409	579.448	561.368	535.535	558.784	18.0201	45.7654	60.5825	47.687	51.3449	6.57887
Balanced	K01259	pip	Metabolism; Amino acid metabolism; Arginine and proline metabolism | Brite Hierarchies; Protein families: metabolism; Peptidases	proline iminopeptidase [EC:3.4.11.5]	474.249	466.064	466.382	468.898	3.78567	329.961	313.466	305.684	316.37	10.1219	443.166	466.452	463.531	457.716	10.3575
Balanced	K02488	pleD	Environmental Information Processing; Signal transduction; Two-component system | Cellular Processes; Cell growth and death; Cell cycle - Caulobacter | Brite Hierarchies; Protein families: signaling and cellular processes; Two-component system	two-component system, cell cycle response regulator [EC:2.7.7.65]	446.643	471.893	476.39	464.975	13.0922	381.757	306.595	204.419	297.59	72.6776	310.043	314.434	305.304	309.927	3.72809
Balanced	K01952	NA	Metabolism; Nucleotide metabolism; Purine metabolism	NA	466.966	459.073	467.998	464.679	3.98642	441.781	480.994	577.73	500.168	57.1333	565.72	581.417	541.602	562.913	16.375
RhizCom enriched	K01206	FUCA	Metabolism; Glycan biosynthesis and metabolism; Other glycan degradation | Brite Hierarchies; Protein families: signaling and cellular processes; Exosome	alpha-L-fucosidase [EC:3.2.1.51]	472.73	461.711	452.707	462.382	8.18817	113.238	81.528	53.0905	82.619	24.5674	140.491	160.388	139.666	146.848	9.58014
Balanced	K07407	B, galA, rafA	Metabolism; Carbohydrate metabolism; Galactose metabolism | Metabolism; Lipid metabolism; Glycerolipid metabolism | Metabolism; Lipid metabolism; Sphingolipid metabolism | Metabolism; Glycan biosynthesis and metabolism; Glycosphingolipid biosynthesis - globo and isoglobo series	alpha-galactosidase [EC:3.2.1.22]	456.399	458.077	461.732	458.736	2.22639	487.853	412.898	365.768	422.173	50.2709	107.163	126.345	106.707	113.405	9.15173
Balanced	K05366	mrcA	Metabolism; Glycan biosynthesis and metabolism; Peptidoglycan biosynthesis | Human Diseases; Drug resistance: Antimicrobial; beta-Lactam resistance | Brite Hierarchies; Protein families: metabolism; Glycosyltransferases | Brite Hierarchies; Protein families: metabolism; Peptidoglycan biosynthesis and degradation proteins	penicillin-binding protein 1A [EC:2.4.1.129 3.4.16.4]	459.856	459.497	456.188	458.514	1.65099	365.728	285.569	221.193	290.83	59.1235	416.533	425.777	410.304	417.538	6.35697
Balanced	K10441	rbsA	Environmental Information Processing; Membrane transport; ABC transporters | Brite Hierarchies; Protein families: signaling and cellular processes; Transporters	ribose transport system ATP-binding protein [EC:3.6.3.17]	444.578	476.665	454.199	458.481	13.4447	482.421	480.464	503.44	488.775	10.4008	240.304	273.054	254.943	256.101	13.3951
Balanced	K21395	yiaO	Brite Hierarchies; Protein families: signaling and cellular processes; Transporters	TRAP-type transport system periplasmic protein	447.176	470.871	457.16	458.402	9.7133	219.466	129.574	49.01	132.683	69.6231	257.348	270.738	256.397	261.494	6.54762
Balanced	K02342	dnaQ	Genetic Information Processing; Replication and repair; DNA replication | Genetic Information Processing; Replication and repair; Mismatch repair | Genetic Information Processing; Replication and repair; Homologous recombination | Brite Hierarchies; Protein families: genetic information processing; DNA replication proteins | Brite Hierarchies; Protein families: genetic information processing; DNA…	DNA polymerase III subunit epsilon [EC:2.7.7.7]	459.538	459.205	455.423	458.055	1.86655	494.093	481.29	458.21	477.864	14.8481	170.706	193.141	180.533	181.46	9.1825
RhizCom enriched	K07649	tctE	Environmental Information Processing; Signal transduction; Two-component system | Brite Hierarchies; Protein families: metabolism; Protein kinases | Brite Hierarchies; Protein families: signaling and cellular processes; Two-component system	two-component system, OmpR family, sensor histidine kinase TctE [EC:2.7.13.3]	433.969	468.298	464.593	455.62	15.384	201.519	176.74	156.111	178.123	18.5635	46.7317	65.9832	50.0183	54.2444	8.40835
Balanced	K05275		Metabolism; Metabolism of cofactors and vitamins; Vitamin B6 metabolism	pyridoxine 4-dehydrogenase [EC:1.1.1.65]	460.333	454.288	447.801	454.141	5.11723	505.369	562.321	631.005	566.232	51.3655	436.755	464.225	437.197	446.059	12.8465
Balanced	K00640	cysE	Metabolism; Energy metabolism; Sulfur metabolism | Metabolism; Amino acid metabolism; Cysteine and methionine metabolism | Cellular Processes; Cellular community - prokaryotes; Biofilm formation - Vibrio cholerae	serine O-acetyltransferase [EC:2.3.1.30]	443.531	455.5	455.6	451.544	5.66618	295.753	284.169	322.246	300.723	15.9372	246.484	255.414	241.704	247.867	5.68194
Balanced	K19302	bcrC	Metabolism; Glycan biosynthesis and metabolism; Peptidoglycan biosynthesis | Brite Hierarchies; Protein families: metabolism; Peptidoglycan biosynthesis and degradation proteins	undecaprenyl-diphosphatase [EC:3.6.1.27]	452.89	452.595	447.978	451.154	2.24908	698.079	671.987	644.904	671.656	21.7098	527.85	541.164	553.971	540.995	10.6646
Balanced	K05825	LYSN	Metabolism; Amino acid metabolism; Lysine biosynthesis	2-aminoadipate transaminase [EC:2.6.1.-]	432.798	453.209	464.982	450.33	13.2961	404.644	558.462	674.635	545.914	110.58	175.614	197.174	182.665	185.151	8.97566
Balanced	K00525	A, nrdA, nrdE	Metabolism; Nucleotide metabolism; Purine metabolism | Metabolism; Nucleotide metabolism; Pyrimidine metabolism | Brite Hierarchies; Protein families: genetic information processing; DNA repair and recombination proteins	ribonucleoside-diphosphate reductase alpha chain [EC:1.17.4.1]	446.136	449.339	451.591	449.022	2.23835	321.451	324.574	342.027	329.351	9.05363	437.13	458.649	414.428	436.736	18.0554
RhizCom enriched	K01406	prtC	Human Diseases; Drug resistance: Antimicrobial; Cationic antimicrobial peptide (CAMP) resistance | Brite Hierarchies; Protein families: metabolism; Peptidases	serralysin [EC:3.4.24.40]	443.93	458.593	439.155	447.226	8.27082	117.927	100.491	81.7785	100.065	14.7606	144.937	146.205	147.732	146.291	1.14286
Balanced	K20276	bapA	Cellular Processes; Cellular community - prokaryotes; Quorum sensing	large repetitive protein	444.255	455.333	440.7	446.763	6.23152	868.308	991.266	1086.07	981.881	89.1482	482.852	476.477	499.774	486.368	9.83061
Balanced	K03446	emrB	Brite Hierarchies; Protein families: signaling and cellular processes; Transporters	MFS transporter, DHA2 family, multidrug resistance protein	439.164	438.214	462.851	446.743	11.3964	559.179	487.545	442.822	496.515	47.9241	328.791	349.166	330.645	336.201	9.19869
Balanced	K00648	fabH	Metabolism; Lipid metabolism; Fatty acid biosynthesis | Brite Hierarchies; Protein families: metabolism; Lipid biosynthesis proteins	3-oxoacyl-[acyl-carrier-protein] synthase III [EC:2.3.1.180]	459.981	437.338	442.527	446.616	9.68551	431.32	393.563	363.04	395.974	27.9272	287.7	300.907	287.143	291.916	6.36134
Balanced	K03710	K03710	Brite Hierarchies; Protein families: genetic information processing; Transcription factors	GntR family transcriptional regulator	426.838	455.028	454.368	445.411	13.1363	554.402	468.164	382.717	468.428	70.0904	121.051	147.643	131.093	133.263	10.964
Balanced	K03407	cheA	Environmental Information Processing; Signal transduction; Two-component system | Cellular Processes; Cell motility; Bacterial chemotaxis | Brite Hierarchies; Protein families: metabolism; Protein kinases | Brite Hierarchies; Protein families: signaling and cellular processes; Two-component system | Brite Hierarchies; Protein families: signaling and cellular processes; Bacterial motility proteins	two-component system, chemotaxis family, sensor kinase CheA [EC:2.7.13.3]	445.23	438.163	447.542	443.645	3.98937	410.659	289.535	188.804	296.332	90.6993	185.974	197.317	179.38	187.557	7.40799
Balanced	K04763	xerD	Brite Hierarchies; Protein families: genetic information processing; Chromosome and associated proteins	integrase/recombinase XerD	446.071	442.775	436.378	441.741	4.02424	488.158	545.448	641.843	558.483	63.415	829.956	804.589	845.826	826.79	16.9828
RhizCom enriched	K18297	mexT	Brite Hierarchies; Protein families: genetic information processing; Transcription factors | Brite Hierarchies; Protein families: signaling and cellular processes; Antimicrobial resistance genes	LysR family transcriptional regulator, mexEF-oprN operon transcriptional activator	414.434	454.02	455.035	441.163	18.9047	182.689	167.169	156.118	168.659	10.8985	37.1842	52.1301	38.5168	42.6104	6.75342
Balanced	K10680	nemA	Metabolism; Xenobiotics biodegradation and metabolism; Nitrotoluene degradation	N-ethylmaleimide reductase [EC:1.-.-.-]	423.542	437.152	450.539	437.078	11.0215	415.178	440.705	480.981	445.621	27.0876	135.248	154.126	137.098	142.157	8.4968
Balanced	K02058	ABC.SS.S	Brite Hierarchies; Protein families: signaling and cellular processes; Transporters	simple sugar transport system substrate-binding protein	422.678	454.264	431.597	436.18	13.296	323.08	382.128	421.903	375.704	40.5996	128.888	156.547	133.476	139.637	12.1031
Balanced	K02484	K02484	Brite Hierarchies; Protein families: metabolism; Protein kinases | Brite Hierarchies; Protein families: signaling and cellular processes; Two-component system	two-component system, OmpR family, sensor kinase [EC:2.7.13.3]	432.143	440.495	435.481	436.04	3.43213	801.25	811.249	820.028	810.842	7.67139	326.182	342.193	338.308	335.561	6.81896
Balanced	K02055	ABC.SP.S	Cellular Processes; Cellular community - prokaryotes; Quorum sensing | Brite Hierarchies; Protein families: signaling and cellular processes; Transporters	putative spermidine/putrescine transport system substrate-binding protein	422.328	445.628	437.668	435.208	9.66991	601.188	601.038	599.119	600.448	0.942042	230.463	259.236	232.484	240.728	13.113
Balanced	K01209	abfA	Metabolism; Carbohydrate metabolism; Amino sugar and nucleotide sugar metabolism	alpha-N-arabinofuranosidase [EC:3.2.1.55]	431.805	431.165	440.635	434.535	4.32134	455.725	419.36	397.274	424.12	24.0987	115.582	143.505	123.155	127.414	11.7907
Balanced	K01673	cynT, can	Metabolism; Energy metabolism; Nitrogen metabolism	carbonic anhydrase [EC:4.2.1.1]	434.377	430.539	436.418	433.778	2.43727	295.937	410.851	521.361	409.383	92.0346	315.507	322.459	318.519	318.829	2.84658
Balanced	K00135	gabD	Metabolism; Carbohydrate metabolism; Butanoate metabolism | Metabolism; Amino acid metabolism; Alanine, aspartate and glutamate metabolism | Metabolism; Amino acid metabolism; Lysine degradation | Metabolism; Amino acid metabolism; Tyrosine metabolism | Metabolism; Metabolism of cofactors and vitamins; Nicotinate and nicotinamide metabolism	succinate-semialdehyde dehydrogenase / glutarate-semialdehyde dehydrogenase [EC:1.2.1.16 1.2.1.79 1.2.1.20]	424.366	443.032	431.222	432.873	7.70907	486.16	592.069	706.664	594.964	90.0438	340.336	362.81	337.771	346.973	11.2477
Soil suppressed	K12308	bgaB, lacA	Metabolism; Carbohydrate metabolism; Galactose metabolism	beta-galactosidase [EC:3.2.1.23]	431.145	437.787	424.305	431.079	5.50446	782.084	726.536	656.935	721.852	51.1989	42.3825	69.0555	40.5796	50.6725	13.0195
Balanced	K01066	aes	Not Included in Pathway or Brite; Unclassified: metabolism; Enzymes with EC numbers	acetyl esterase [EC:3.1.1.-]	419.993	423.879	437.479	427.117	7.49689	700.535	563.941	439.244	567.906	106.709	314.157	327.324	321.482	320.988	5.38684
Balanced	K01142	xthA	Genetic Information Processing; Replication and repair; Base excision repair | Brite Hierarchies; Protein families: genetic information processing; DNA repair and recombination proteins	exodeoxyribonuclease III [EC:3.1.11.2]	424.265	429.625	419.606	424.498	4.09344	389.484	370.251	368.095	375.943	9.61496	221.628	245.876	218.288	228.597	12.2938
Balanced	K08282		Not Included in Pathway or Brite; Unclassified: metabolism; Enzymes with EC numbers	non-specific serine/threonine protein kinase [EC:2.7.11.1]	406.202	420.318	433.571	420.03	11.175	526.508	407.81	331.239	421.852	80.3342	819.946	843.091	864.149	842.395	18.0525
Balanced	K13590	dgcB	Cellular Processes; Cell growth and death; Cell cycle - Caulobacter	diguanylate cyclase [EC:2.7.7.65]	413.338	418.382	427.644	419.788	5.92428	394.156	376.571	382.74	384.489	7.28496	159.599	176.691	163.296	166.529	7.34273
Balanced	K05882		Not Included in Pathway or Brite; Unclassified: metabolism; Enzymes with EC numbers	aryl-alcohol dehydrogenase (NADP+) [EC:1.1.1.91]	420.598	421.664	413.494	418.586	3.6264	890.278	882.634	876.056	882.99	5.81164	365.723	405.377	378.464	383.188	16.5297
Balanced	K00817	hisC	Metabolism; Amino acid metabolism; Histidine metabolism | Metabolism; Amino acid metabolism; Tyrosine metabolism | Metabolism; Amino acid metabolism; Phenylalanine metabolism | Metabolism; Amino acid metabolism; Phenylalanine, tyrosine and tryptophan biosynthesis | Metabolism; Biosynthesis of other secondary metabolites; Tropane, piperidine and pyridine alkaloid biosynthesis | Metabolism; Biosynt…	histidinol-phosphate aminotransferase [EC:2.6.1.9]	414.045	418.447	420.099	417.531	2.55494	347.86	360.099	355.562	354.507	5.05194	333.486	350.335	336.325	340.049	7.36503
SbRB enriched	K02013	ABC.FEV.A	Environmental Information Processing; Membrane transport; ABC transporters | Brite Hierarchies; Protein families: signaling and cellular processes; Transporters	iron complex transport system ATP-binding protein [EC:3.6.3.34]	416.056	422.307	411.775	416.713	4.32486	1245.91	1378.66	1453.82	1359.46	85.9596	126.019	140.417	133.196	133.211	5.87804
Balanced	K02433	gatA, QRSL1	Genetic Information Processing; Translation; Aminoacyl-tRNA biosynthesis | Brite Hierarchies; Protein families: genetic information processing; Mitochondrial biogenesis	aspartyl-tRNA(Asn)/glutamyl-tRNA(Gln) amidotransferase subunit A [EC:6.3.5.6 6.3.5.7]	404.846	419.071	425.97	416.629	8.7949	369.611	347.916	290.199	335.908	33.5132	726.901	743.784	730.966	733.883	7.1948
Balanced	K02053	ABC.SP.P	Cellular Processes; Cellular community - prokaryotes; Quorum sensing | Brite Hierarchies; Protein families: signaling and cellular processes; Transporters	putative spermidine/putrescine transport system permease protein	403.598	430.643	413.099	415.78	11.2025	602.439	628.826	661.827	631.03	24.2953	190.997	222.915	193.641	202.517	14.4636
Balanced	K00046	idnO	Not Included in Pathway or Brite; Unclassified: metabolism; Enzymes with EC numbers	gluconate 5-dehydrogenase [EC:1.1.1.69]	417.274	414.934	413.084	415.097	1.71454	207.939	250.201	253.432	237.191	20.7262	382.089	404.386	392.772	393.082	9.10525
Balanced	K20974	K20974	Environmental Information Processing; Signal transduction; Two-component system | Cellular Processes; Cellular community - prokaryotes; Biofilm formation - Pseudomonas aeruginosa | Brite Hierarchies; Protein families: metabolism; Protein kinases | Brite Hierarchies; Protein families: signaling and cellular processes; Two-component system	two-component system, sensor histidine kinase [EC:2.7.13.3]	413.771	402.275	425.563	413.87	9.50749	239.646	140.4	47.4042	142.483	78.496	66.6614	79.8487	63.9076	70.1392	6.95704
Balanced	K18138	acrB, mexB, adeJ, smeE, mtrD, cmeB	Human Diseases; Drug resistance: Antimicrobial; beta-Lactam resistance | Human Diseases; Drug resistance: Antimicrobial; Cationic antimicrobial peptide (CAMP) resistance | Brite Hierarchies; Protein families: signaling and cellular processes; Transporters | Brite Hierarchies; Protein families: signaling and cellular processes; Antimicrobial resistance genes	multidrug efflux pump	409.87	411.554	419.506	413.644	4.20204	285.576	242.991	226.746	251.771	24.8069	132.968	159.365	129.843	140.725	13.2418
Balanced	K00627	DLAT, aceF, pdhC	Metabolism; Carbohydrate metabolism; Glycolysis / Gluconeogenesis | Metabolism; Carbohydrate metabolism; Citrate cycle (TCA cycle) | Metabolism; Carbohydrate metabolism; Pyruvate metabolism	pyruvate dehydrogenase E2 component (dihydrolipoamide acetyltransferase) [EC:2.3.1.12]	413.134	407.486	418.209	412.943	4.37961	471.78	494.015	511.118	492.304	16.1053	501.006	513.228	504.59	506.274	5.12992
Balanced	K01198	xynB	Metabolism; Carbohydrate metabolism; Amino sugar and nucleotide sugar metabolism	xylan 1,4-beta-xylosidase [EC:3.2.1.37]	399.694	419.793	418.9	412.796	9.27167	138.155	99.4204	70.7558	102.777	27.6178	63.423	82.8637	63.9339	70.0735	9.0464
Balanced	K04091	ssuD	Metabolism; Energy metabolism; Sulfur metabolism	alkanesulfonate monooxygenase [EC:1.14.14.5]	395.451	412.363	428.33	412.048	13.4244	573.898	592.785	649.743	605.475	32.2379	546.402	577.106	555.115	559.541	12.9196
Balanced	K02478	K02478	Brite Hierarchies; Protein families: metabolism; Protein kinases | Brite Hierarchies; Protein families: signaling and cellular processes; Two-component system	two-component system, LytTR family, sensor kinase [EC:2.7.13.3]	421.983	411.851	400.409	411.414	8.81314	214.027	133.92	35.2773	127.742	73.1049	106.46	126.485	110.273	114.406	8.6821
Balanced	K19338	nac	Brite Hierarchies; Protein families: genetic information processing; Transcription factors	LysR family transcriptional regulator, nitrogen assimilation regulatory protein	392.768	415.124	420.515	409.469	12.013	196.149	187.791	165.216	183.052	13.0657	65.292	74.4141	67.6102	69.1054	3.87128
Balanced	K01785	galM, GALM	Metabolism; Carbohydrate metabolism; Glycolysis / Gluconeogenesis | Metabolism; Carbohydrate metabolism; Galactose metabolism	aldose 1-epimerase [EC:5.1.3.3]	406.607	414.007	406.705	409.107	3.46554	434.709	443.329	468.278	448.772	14.2348	156.449	173.717	164.402	164.856	7.05675
Balanced	K06886	glbN	Not Included in Pathway or Brite; Poorly characterized; General function prediction only	hemoglobin	404.85	405.472	412.779	407.701	3.60022	198.939	175.796	146.679	173.805	21.3817	208.28	228.938	224.392	220.537	8.86334
Balanced	K04063	NA	Not Included in Pathway or Brite; Unclassified: genetic information processing; Protein processing	NA	419.806	400.348	400.888	407.014	9.04802	556.991	564.499	618.687	580.059	27.4854	231.998	251.36	233.095	238.818	8.88015
Balanced	K07658	phoB1, phoP	Environmental Information Processing; Signal transduction; Two-component system | Brite Hierarchies; Protein families: signaling and cellular processes; Two-component system	two-component system, OmpR family, alkaline phosphatase synthesis response regulator PhoP	425.511	398.203	396.888	406.867	13.1943	604.783	453.442	312.196	456.807	119.472	577.943	588.203	590.366	585.504	5.41912
RhizCom enriched	K02406	fliC	Environmental Information Processing; Signal transduction; Two-component system | Cellular Processes; Cell motility; Flagellar assembly | Organismal Systems; Immune system; NOD-like receptor signaling pathway | Organismal Systems; Environmental adaptation; Plant-pathogen interaction | Human Diseases; Infectious diseases: Bacterial; Salmonella infection | Human Diseases; Infectious diseases: Bacte…	fliC, hag; flagellin	394.147	414.903	396.419	401.823	9.29534	516.814	484.179	510.297	503.763	14.1014	47.687	65.6589	49.3869	54.2443	8.10115
Balanced	K07058	K07058	Not Included in Pathway or Brite; Poorly characterized; General function prediction only	membrane protein	403.738	396.128	403.053	400.973	3.43746	403.004	498.847	620.363	507.405	88.9423	387.748	394.663	397.573	393.328	4.1204
Balanced	K21703	cbbR, cmpR, ndhR	Brite Hierarchies; Protein families: genetic information processing; Transcription factors	LysR family transcriptional regulator, low CO2-responsive transcriptional regulator	375.287	425.557	400.992	400.612	20.5246	268.501	255.531	253.11	259.047	6.75727	115.324	127.722	118.77	120.605	5.22508
Balanced	K19784	chrR, NQR	Not Included in Pathway or Brite; Unclassified: metabolism; Secondary metabolism	chromate reductase, NAD(P)H dehydrogenase (quinone)	400.531	406.851	392.844	400.076	5.72744	163.55	178.45	214.28	185.427	21.2898	242.53	251.385	240.904	244.94	4.60535
Balanced	K03657	uvrD, pcrA	Genetic Information Processing; Replication and repair; Nucleotide excision repair | Genetic Information Processing; Replication and repair; Mismatch repair | Brite Hierarchies; Protein families: genetic information processing; DNA repair and recombination proteins	DNA helicase II / ATP-dependent DNA helicase PcrA [EC:3.6.4.12]	398.762	397.265	400.162	398.73	1.18286	788.22	823.843	836.332	816.132	20.3847	565.66	587.1	560.255	571.005	11.5928
Balanced	K04750	phnB	Not Included in Pathway or Brite; Poorly characterized; General function prediction only	PhnB protein	409.677	395.469	390.991	398.712	7.96559	300.037	348.245	370.682	339.655	29.4732	341.834	351.345	352.489	348.556	4.77637
Balanced	K07240	NA	Brite Hierarchies; Protein families: signaling and cellular processes; Transporters	NA	378.206	403.261	409.622	397.03	13.5612	319.525	218.73	124.426	220.893	79.6633	229.08	241.273	224.986	231.78	6.91739
Balanced	K00537	arsC1, arsC	Not Included in Pathway or Brite; Unclassified: metabolism; Enzymes with EC numbers	arsenate reductase (glutaredoxin) [EC:1.20.4.1]	400.391	400.913	388.835	396.713	5.57478	326.297	334.814	360.751	340.621	14.653	78.783	93.7512	79.6634	84.0659	6.858
RhizCom enriched	K03640	pal	Brite Hierarchies; Protein families: signaling and cellular processes; Transporters	peptidoglycan-associated lipoprotein	417.387	384.453	386.553	396.131	15.055	74.8894	82.1803	88.4675	81.8457	5.54828	140.303	146.473	142.8	143.192	2.53401
Balanced	K02066	NA	Environmental Information Processing; Membrane transport; ABC transporters | Brite Hierarchies; Protein families: signaling and cellular processes; Transporters	NA	388.382	393.022	406.461	395.955	7.66648	146.817	122.095	94.3687	121.094	21.4237	320.905	327.033	301.576	316.505	10.8486
SbRB suppressed	K02456	gspG	Environmental Information Processing; Membrane transport; Bacterial secretion system | Cellular Processes; Cellular community - prokaryotes; Biofilm formation - Vibrio cholerae | Brite Hierarchies; Protein families: signaling and cellular processes; Secretion system	general secretion pathway protein G	377.851	385.68	420.993	394.841	18.7662	136.621	77.5135	13.8573	75.9974	50.1296	1018.31	936.289	992.047	982.217	34.2003
Balanced	K02052	ABC.SP.A	Cellular Processes; Cellular community - prokaryotes; Quorum sensing | Brite Hierarchies; Protein families: signaling and cellular processes; Transporters	putative spermidine/putrescine transport system ATP-binding protein	380.739	409.554	388.876	393.056	12.1295	606.667	566.765	529.969	567.8	31.3206	205.704	230.953	204.511	213.723	12.1933
Balanced	K07025	K07025	Not Included in Pathway or Brite; Poorly characterized; General function prediction only	putative hydrolase of the HAD superfamily	398.236	390.363	387.877	392.159	4.41545	507.679	443.098	380.43	443.736	51.9511	377.376	391.881	384.755	384.67	5.92217
Balanced	K01091	gph	Metabolism; Carbohydrate metabolism; Glyoxylate and dicarboxylate metabolism	phosphoglycolate phosphatase [EC:3.1.3.18]	384.647	395.688	392.055	390.797	4.59444	662.348	593.919	554.134	603.467	44.6909	241.186	254.941	242.973	246.367	6.10682
Balanced	K00433	cpo	Not Included in Pathway or Brite; Unclassified: metabolism; Enzymes with EC numbers	non-heme chloroperoxidase [EC:1.11.1.10]	397.131	380.237	389.081	388.816	6.89955	468.448	400.499	341.132	403.36	52.0161	284.166	303.368	288.62	292.052	8.2063
Balanced	K08309	slt	Brite Hierarchies; Protein families: metabolism; Peptidoglycan biosynthesis and degradation proteins	soluble lytic murein transglycosylase [EC:4.2.2.-]	372.67	395.305	396.507	388.161	10.9644	236.695	223.092	188.165	215.984	20.4399	311.98	314.662	310.272	312.305	1.80712
Balanced	K01104		Not Included in Pathway or Brite; Unclassified: metabolism; Enzymes with EC numbers	protein-tyrosine phosphatase [EC:3.1.3.48]	398.398	386.6	375.571	386.856	9.32094	386.889	444.218	515.026	448.711	52.408	234.688	240.847	233.982	236.506	3.08318
Balanced	K00548	metH, MTR	Metabolism; Amino acid metabolism; Cysteine and methionine metabolism | Metabolism; Metabolism of other amino acids; Selenocompound metabolism | Metabolism; Metabolism of cofactors and vitamins; One carbon pool by folate	5-methyltetrahydrofolate--homocysteine methyltransferase [EC:2.1.1.13]	379.134	401.269	378.265	386.223	10.6454	263.747	246.944	225.501	245.397	15.6521	474.354	492.825	458.257	475.145	14.1234
SbRB suppressed	K01130	aslA	Metabolism; Lipid metabolism; Steroid hormone biosynthesis | Metabolism; Lipid metabolism; Sphingolipid metabolism	arylsulfatase [EC:3.1.6.1]	392.402	388.752	376.012	385.722	7.02582	6.95915	3.1848	0.538553	3.56083	2.63465	818.303	797.922	795.991	804.072	10.0937
Balanced	K03455	TC.KEF	Not Included in Pathway or Brite; Unclassified: signaling and cellular processes; Transport	monovalent cation:H+ antiporter-2, CPA2 family	383.49	382.121	390.762	385.458	3.79208	269.16	243.343	228.351	246.951	16.8548	179.787	195.189	180.123	185.033	7.18283
SbRB suppressed	K07303	iorB	Not Included in Pathway or Brite; Unclassified: metabolism; Enzymes with EC numbers	isoquinoline 1-oxidoreductase subunit beta [EC:1.3.99.16]	369.025	392.012	392.317	384.452	10.9087	47.1152	25.1438	6.80388	26.3543	16.4793	328.565	353.782	332.671	338.339	11.0474
Balanced	K03046	NA	Genetic Information Processing; Transcription; RNA polymerase | Brite Hierarchies; Protein families: genetic information processing; Transcription machinery | Brite Hierarchies; Protein families: genetic information processing; DNA repair and recombination proteins	NA	398.606	381.792	369.927	383.442	11.7664	368.809	416.531	447.709	411.017	32.4458	542.707	561.873	517.584	540.722	18.1352
Balanced	K01895	ACSS, acs	Metabolism; Carbohydrate metabolism; Glycolysis / Gluconeogenesis | Metabolism; Carbohydrate metabolism; Pyruvate metabolism | Metabolism; Carbohydrate metabolism; Glyoxylate and dicarboxylate metabolism | Metabolism; Carbohydrate metabolism; Propanoate metabolism | Metabolism; Energy metabolism; Carbon fixation pathways in prokaryotes | Metabolism; Energy metabolism; Methane metabolism | Brite H…	acetyl-CoA synthetase [EC:6.2.1.1]	374.943	384.501	390.419	383.287	6.37592	386.338	404.92	421.297	404.185	14.2815	576.364	595.29	566.028	579.228	12.1164
Balanced	K03497	parB, spo0J	Brite Hierarchies; Protein families: genetic information processing; Transcription factors | Brite Hierarchies; Protein families: genetic information processing; Chromosome and associated proteins | Brite Hierarchies; Protein families: signaling and cellular processes; Cytoskeleton proteins	chromosome partitioning protein, ParB family	384.8	381.125	380.485	382.137	1.90139	580.791	536.162	532.633	549.862	21.9177	336.237	345.807	344.304	342.116	4.20208
Balanced	K00847	scrK	Metabolism; Carbohydrate metabolism; Fructose and mannose metabolism | Metabolism; Carbohydrate metabolism; Starch and sucrose metabolism | Metabolism; Carbohydrate metabolism; Amino sugar and nucleotide sugar metabolism	fructokinase [EC:2.7.1.4]	374.555	388.144	380.472	381.057	5.56303	349.861	395.297	472.788	405.982	50.7506	122.535	135.394	127.3	128.41	5.30831
Balanced	K03321	TC.SULP	Brite Hierarchies; Protein families: signaling and cellular processes; Transporters	sulfate permease, SulP family	370.737	383.437	386.6	380.258	6.85525	400.105	410.744	433.049	414.632	13.7273	385.227	391.84	385.948	387.672	2.96192
Balanced	K15268	eamA	Brite Hierarchies; Protein families: signaling and cellular processes; Transporters	O-acetylserine/cysteine efflux transporter	355.163	383.597	397.801	378.854	17.7271	195.92	312.601	434.15	314.224	97.2636	113.167	127.033	115.801	118.667	6.0125
Balanced	K01451	hipO	Metabolism; Amino acid metabolism; Phenylalanine metabolism | Brite Hierarchies; Protein families: metabolism; Peptidases	hippurate hydrolase [EC:3.5.1.32]	366.848	391.134	374.104	377.362	10.1789	296.919	271.257	247.517	271.898	20.1734	79.6201	91.0571	78.5139	83.0637	5.67022
Balanced	K03564	BCP, PRXQ, DOT5	Not Included in Pathway or Brite; Unclassified: metabolism; Enzymes with EC numbers	peroxiredoxin Q/BCP [EC:1.11.1.15]	388.992	366.578	368.422	374.664	10.1591	258.021	283.247	319.324	286.864	25.157	520.574	512.901	515.298	516.258	3.20514
Balanced	K03284	corA	Brite Hierarchies; Protein families: signaling and cellular processes; Transporters	magnesium transporter	378.588	371.029	372.967	374.195	3.20601	590.901	561.934	540.764	564.533	20.5509	257.856	271.229	260.168	263.084	5.83606
Balanced	K07684	narL	Environmental Information Processing; Signal transduction; Two-component system | Brite Hierarchies; Protein families: signaling and cellular processes; Two-component system	two-component system, NarL family, nitrate/nitrite response regulator NarL	369.888	375.819	374.889	373.532	2.60446	382.397	391.192	425.939	399.843	18.7988	443.633	470.465	477.465	463.854	14.5814
Balanced	K01181	xynA	Not Included in Pathway or Brite; Unclassified: metabolism; Enzymes with EC numbers	endo-1,4-beta-xylanase [EC:3.2.1.8]	377.097	374.936	367.187	373.074	4.25463	309.567	385.593	440.867	378.676	53.8256	177.763	184.835	178.145	180.248	3.24722
Balanced	K03654	recQ	Genetic Information Processing; Folding, sorting and degradation; RNA degradation | Brite Hierarchies; Protein families: genetic information processing; DNA repair and recombination proteins	ATP-dependent DNA helicase RecQ [EC:3.6.4.12]	382.258	370.598	366.205	373.02	6.77351	393.945	469.343	534.499	465.929	57.4318	208.903	227.502	207.344	214.583	9.15727
Balanced	K02355	NA	Brite Hierarchies; Protein families: genetic information processing; Translation factors | Brite Hierarchies; Protein families: genetic information processing; Mitochondrial biogenesis	NA	373.881	377.822	362.879	371.527	6.32339	269.981	273.82	283.456	275.752	5.66807	656.171	669.116	633.692	652.993	14.6353
Balanced	K00020	mmsB, HIBADH	Metabolism; Amino acid metabolism; Valine, leucine and isoleucine degradation	3-hydroxyisobutyrate dehydrogenase [EC:1.1.1.31]	362.462	370.805	379.738	371.002	7.05393	460.807	372.291	297.106	376.734	66.9045	474.053	479.159	472.742	475.318	2.76813
Balanced	K03543	emrA	Brite Hierarchies; Protein families: signaling and cellular processes; Transporters	membrane fusion protein, multidrug efflux system	372.581	368.704	371.307	370.864	1.61329	388.371	375.197	351.689	371.752	15.1722	213.141	223.224	211.021	215.795	5.32349
Balanced	K22293	rspR	Brite Hierarchies; Protein families: genetic information processing; Transcription factors	GntR family transcriptional regulator, rspAB operon transcriptional repressor	365.592	381.631	360.608	369.277	8.96966	482.872	408.291	355.167	415.444	52.3801	131.252	147.585	137.041	138.626	6.76148
Balanced	K13641	iclR	Brite Hierarchies; Protein families: genetic information processing; Transcription factors	IclR family transcriptional regulator, acetate operon repressor	356.82	377.149	373.804	369.258	8.90041	187.314	221.567	250.921	219.934	25.9931	134.863	148.35	139	140.738	5.64134
Balanced	K03699	tlyC	Brite Hierarchies; Protein families: signaling and cellular processes; Bacterial toxins	putative hemolysin	372.551	368.481	366.702	369.245	2.44841	887.372	864.087	830.424	860.628	23.3772	256.34	263.342	253.023	257.569	4.30113
Balanced	K01951	guaA, GMPS	Metabolism; Nucleotide metabolism; Purine metabolism | Metabolism; Xenobiotics biodegradation and metabolism; Drug metabolism - other enzymes | Brite Hierarchies; Protein families: metabolism; Peptidases	GMP synthase (glutamine-hydrolysing) [EC:6.3.5.2]	369.674	374.421	358.654	367.583	6.60444	330.542	367.387	390.438	362.789	24.6675	392.864	409.313	380.525	394.234	11.7927
Balanced	K01256	pepN	Metabolism; Metabolism of other amino acids; Glutathione metabolism | Brite Hierarchies; Protein families: metabolism; Peptidases	aminopeptidase N [EC:3.4.11.2]	369.128	359.878	367.257	365.421	3.99329	269.832	277.174	292.334	279.78	9.36934	212.99	235.95	214.142	221.027	10.5622
Balanced	K01687	ilvD	Metabolism; Amino acid metabolism; Valine, leucine and isoleucine biosynthesis | Metabolism; Metabolism of cofactors and vitamins; Pantothenate and CoA biosynthesis	dihydroxy-acid dehydratase [EC:4.2.1.9]	360.316	366.992	364.092	363.8	2.73326	429.418	378.92	352.979	387.106	31.7384	362.983	395.316	358.247	372.182	16.4723
Balanced	K02011	afuB, fbpB	Environmental Information Processing; Membrane transport; ABC transporters | Brite Hierarchies; Protein families: signaling and cellular processes; Transporters	iron(III) transport system permease protein	348.317	372.504	367.628	362.816	10.4439	241.701	232.409	231.476	235.195	4.61622	262.387	272.513	260.177	265.026	5.37082
Balanced	K00575	cheR	Environmental Information Processing; Signal transduction; Two-component system | Cellular Processes; Cell motility; Bacterial chemotaxis | Brite Hierarchies; Protein families: signaling and cellular processes; Bacterial motility proteins	chemotaxis protein methyltransferase CheR [EC:2.1.1.80]	365.915	367.429	353.75	362.365	6.12271	353.824	268.68	202.631	275.045	61.8883	203.577	211.292	201.726	205.532	4.14297
Balanced	K01647	CS, gltA	Metabolism; Carbohydrate metabolism; Citrate cycle (TCA cycle) | Metabolism; Carbohydrate metabolism; Glyoxylate and dicarboxylate metabolism	citrate synthase [EC:2.3.3.1]	361.185	366.418	358.781	362.128	3.18818	237.78	261.783	273.982	257.848	15.0391	498.596	510.486	488.549	499.21	8.96634
RhizCom enriched	K07088	K07088	Not Included in Pathway or Brite; Poorly characterized; Function unknown	uncharacterized protein	352.091	366.794	367.357	362.081	7.0675	374.3	316.816	277.536	322.884	39.7359	36.5649	45.4829	37.6195	39.8891	3.97875
SbRB suppressed	K07152	SCO1_2	Brite Hierarchies; Protein families: genetic information processing; Mitochondrial biogenesis	protein SCO1/2	364.492	358.618	362.889	362	2.4793	99.4117	68.4919	46.0973	71.3336	21.858	265.584	273.871	269.93	269.795	3.38437
Balanced	K04084	dsbD	Brite Hierarchies; Protein families: genetic information processing; Chaperones and folding catalysts	thiol:disulfide interchange protein DsbD [EC:1.8.1.8]	364.246	358.975	362.066	361.763	2.16253	85.721	143.236	172.248	133.735	35.9576	96.6439	105.685	93.0697	98.4662	5.30891
Soil enriched	K07492	K07492	Not Included in Pathway or Brite; Unclassified: genetic information processing; Replication and repair	putative transposase	354.05	349.824	380.371	361.415	13.5143	70.9015	97.6775	121.403	96.6608	20.6299	914.884	854.163	887.649	885.566	24.8331
Balanced	K03711	fur, zur, furB	Brite Hierarchies; Protein families: genetic information processing; Transcription factors	Fur family transcriptional regulator, ferric uptake regulator	365.589	363.928	354.571	361.363	4.85023	325.761	306.744	274.899	302.468	20.9831	176.667	187.632	179.074	181.124	4.70557
Soil enriched	K02067	mlaD, linM	Environmental Information Processing; Membrane transport; ABC transporters | Brite Hierarchies; Protein families: signaling and cellular processes; Transporters	phospholipid/cholesterol/gamma-HCH transport system substrate-binding protein	362.283	361.872	359.593	361.249	1.18304	126.391	101.46	80.7539	102.868	18.6579	351.819	368.503	350.646	356.989	8.1554
SbRB suppressed	K07302	iorA	Not Included in Pathway or Brite; Unclassified: metabolism; Enzymes with EC numbers	isoquinoline 1-oxidoreductase subunit alpha [EC:1.3.99.16]	346.975	370.215	366.318	361.169	10.1622	47.4398	31.4853	7.1403	28.6885	16.5707	342.712	361.951	339.891	348.185	9.80197
Balanced	K18139	oprM, emhC, ttgC, cusC, adeK, smeF, mtrE, cmeC, gesC	Cellular Processes; Cellular community - prokaryotes; Quorum sensing | Human Diseases; Drug resistance: Antimicrobial; beta-Lactam resistance | Brite Hierarchies; Protein families: signaling and cellular processes; Transporters | Brite Hierarchies; Protein families: signaling and cellular processes; Antimicrobial resistance genes	outer membrane protein, multidrug efflux system	350.943	363.613	368.125	360.894	7.27334	110.938	162.299	209.182	160.806	40.1216	115.086	138.243	117.929	123.753	10.3116
RhizCom enriched	K10111	malK, mtlK, thuK	Environmental Information Processing; Membrane transport; ABC transporters | Brite Hierarchies; Protein families: signaling and cellular processes; Transporters	multiple sugar transport system ATP-binding protein [EC:3.6.3.-]	354.129	372.636	355.548	360.771	8.40979	269.949	267.618	249.395	262.321	9.18905	24.9021	39.7993	25.5512	30.0842	6.87471
Balanced	K07304	msrA	Not Included in Pathway or Brite; Unclassified: metabolism; Enzymes with EC numbers	peptide-methionine (S)-S-oxide reductase [EC:1.8.4.11]	359.588	361.877	357.645	359.703	1.72984	460.876	381.155	294.503	378.844	67.9411	330.064	341.321	325.913	332.433	6.50948
Balanced	K00123	fdoG, fdhF, fdwA	Metabolism; Carbohydrate metabolism; Glyoxylate and dicarboxylate metabolism | Metabolism; Energy metabolism; Methane metabolism	formate dehydrogenase major subunit [EC:1.17.1.9]	356.314	353.341	369.259	359.638	6.91046	502.749	408.979	317.243	409.657	75.7341	627.305	659.263	626.13	637.566	15.3496
Balanced	K03043	NA	Genetic Information Processing; Transcription; RNA polymerase | Brite Hierarchies; Protein families: genetic information processing; Transcription machinery | Brite Hierarchies; Protein families: genetic information processing; DNA repair and recombination proteins	NA	370.252	362.392	343.571	358.738	11.1945	354.046	369.619	382.123	368.596	11.4854	509.413	529.104	483.822	507.446	18.5384
Balanced	K01265	map	Brite Hierarchies; Protein families: metabolism; Peptidases	methionyl aminopeptidase [EC:3.4.11.18]	361.533	357.18	357.466	358.726	1.9877	636.774	646.66	657.528	646.987	8.47609	264.096	278.624	259.43	267.383	8.17362
Balanced	K03500	rsmB, sun	Brite Hierarchies; Protein families: genetic information processing; Ribosome biogenesis	16S rRNA (cytosine967-C5)-methyltransferase [EC:2.1.1.176]	356.173	361.96	356.32	358.151	2.6937	309.384	300.111	302.549	304.014	3.9249	186.014	195.018	184.89	188.641	4.53281
Balanced	K07315	rsbU_P	Brite Hierarchies; Protein families: genetic information processing; Transcription machinery	phosphoserine phosphatase RsbU/P [EC:3.1.3.3]	353.37	361.843	354.893	356.702	3.68811	682.052	593.063	444.821	573.312	97.851	767.767	731.82	761.989	753.859	15.7612
RhizCom enriched	K05962		Not Included in Pathway or Brite; Unclassified: metabolism; Enzymes with EC numbers	protein-histidine pros-kinase [EC:2.7.13.1]	324.257	373.217	366.536	354.67	21.6776	115.295	79.9392	46.4242	80.5529	28.1199	191.415	194.269	186.563	190.749	3.18078
Balanced	K00574	cfa	Not Included in Pathway or Brite; Unclassified: metabolism; Enzymes with EC numbers	cyclopropane-fatty-acyl-phospholipid synthase [EC:2.1.1.79]	353.479	351.11	358.772	354.454	3.20332	166.088	140.233	121.058	142.459	18.451	295.562	324.534	302.42	307.505	12.3622
Balanced	K03408	cheW	Environmental Information Processing; Signal transduction; Two-component system | Cellular Processes; Cell motility; Bacterial chemotaxis | Brite Hierarchies; Protein families: signaling and cellular processes; Bacterial motility proteins	purine-binding chemotaxis protein CheW	341.565	353.543	368.126	354.411	10.861	622.143	412.75	222.446	419.113	163.238	118.725	127.99	116.632	121.116	4.9352
Balanced	K01991	wza, gfcE	Cellular Processes; Cellular community - prokaryotes; Biofilm formation - Escherichia coli | Brite Hierarchies; Protein families: signaling and cellular processes; Transporters	polysaccharide biosynthesis/export protein	362.152	348.076	351.335	353.854	6.01634	307.797	222.552	150.03	226.793	64.478	191.996	200.101	195.508	195.868	3.3187
RhizCom enriched	K14266	prnA	Metabolism; Biosynthesis of other secondary metabolites; Staurosporine biosynthesis	prnA, rebH, ktzQ; tryptophan 7-halogenase	336.574	359.106	365.114	353.598	12.2854	62.9696	34.7344	10.5931	36.099	21.4044	18.0657	36.4907	17.8509	24.1357	8.73672
Balanced	K11209	yghU, yfcG	Not Included in Pathway or Brite; Unclassified: metabolism; Enzymes with EC numbers	GSH-dependent disulfide-bond oxidoreductase [EC:1.8.4.-]	339.318	356.762	363.547	353.209	10.2057	173.698	160.431	142.167	158.765	12.9264	192.286	210.093	189.265	197.215	9.1895
Balanced	K02557	motB	Cellular Processes; Cell motility; Bacterial chemotaxis | Cellular Processes; Cell motility; Flagellar assembly | Brite Hierarchies; Protein families: signaling and cellular processes; Transporters | Brite Hierarchies; Protein families: signaling and cellular processes; Bacterial motility proteins	chemotaxis protein MotB	354.583	352.897	347.794	351.758	2.88633	411.578	312.747	239.576	321.3	70.4798	111.321	113.881	107.482	110.895	2.62967
Balanced	K02010	afuC, fbpC	Environmental Information Processing; Membrane transport; ABC transporters | Brite Hierarchies; Protein families: signaling and cellular processes; Transporters	iron(III) transport system ATP-binding protein [EC:3.6.3.30]	341.602	360.552	351.438	351.197	7.7382	210.282	218.524	217.51	215.439	3.66995	199.017	212.77	196.621	202.803	7.11523
Balanced	K21471	cwlO	Brite Hierarchies; Protein families: metabolism; Peptidases | Brite Hierarchies; Protein families: metabolism; Peptidoglycan biosynthesis and degradation proteins	peptidoglycan DL-endopeptidase CwlO [EC:3.4.-.-]	367.544	345.465	337.69	350.233	12.6458	993.677	1066.02	1131.7	1063.8	56.3685	413.024	423.015	422.984	419.674	4.70263
Balanced	K02346	dinB	Brite Hierarchies; Protein families: genetic information processing; DNA repair and recombination proteins	DNA polymerase IV [EC:2.7.7.7]	353.691	349.543	345.683	349.639	3.27017	300.993	317.122	298.771	305.629	8.17753	299.948	307.896	296.15	301.331	4.89389
RhizCom enriched	K03285	TC.GBP	Not Included in Pathway or Brite; Unclassified: signaling and cellular processes; Transport	general bacterial porin, GBP family	335.975	364.048	347.836	349.286	11.5066	211.088	101.863	0.0225729	104.325	86.1848	13.9646	44.2381	14.6125	24.2717	14.1208
Balanced	K06966	ppnN	Metabolism; Nucleotide metabolism; Purine metabolism | Metabolism; Nucleotide metabolism; Pyrimidine metabolism	pyrimidine/purine-5'-nucleotide nucleosidase [EC:3.2.2.10 3.2.2.-]	350.819	346.522	348.447	348.596	1.75729	230.966	197.744	207.237	211.983	13.9717	363.796	362.098	352.8	359.565	4.83322
Balanced	K02012	afuA, fbpA	Environmental Information Processing; Membrane transport; ABC transporters | Brite Hierarchies; Protein families: signaling and cellular processes; Transporters	iron(III) transport system substrate-binding protein	337.549	353.73	343.261	344.846	6.70035	267.32	242.319	234.274	247.971	14.0701	349.503	354.858	352.631	352.331	2.19623
Balanced	K03294	TC.APA	Not Included in Pathway or Brite; Unclassified: signaling and cellular processes; Transport	basic amino acid/polyamine antiporter, APA family	358.524	334.505	340.631	344.553	10.1904	423.551	468.601	506.263	466.139	33.812	775.526	762.698	785.03	774.418	9.15052
Balanced	K06158	ABCF3	Brite Hierarchies; Protein families: genetic information processing; Translation factors	ATP-binding cassette, subfamily F, member 3	348.554	349.985	334.193	344.244	7.13144	759.478	649.742	537.886	649.035	90.466	303.65	322.883	299.657	308.73	10.1395
Balanced	K00029	maeB	Metabolism; Carbohydrate metabolism; Pyruvate metabolism | Metabolism; Energy metabolism; Carbon fixation in photosynthetic organisms	malate dehydrogenase (oxaloacetate-decarboxylating)(NADP+) [EC:1.1.1.40]	341.209	347.018	342.958	343.729	2.43326	167.597	126.123	95.943	129.887	29.3734	160.058	182.471	158.283	166.937	11.0082
Balanced	K03424	NA	Not Included in Pathway or Brite; Unclassified: metabolism; Enzymes with EC numbers	NA	343.998	342.951	343.51	343.486	0.42768	371.029	433.115	507.199	437.114	55.6632	195.143	199.884	188.051	194.359	4.86226
Balanced	K01426	amiE	Metabolism; Amino acid metabolism; Arginine and proline metabolism | Metabolism; Amino acid metabolism; Phenylalanine metabolism | Metabolism; Amino acid metabolism; Tryptophan metabolism | Metabolism; Xenobiotics biodegradation and metabolism; Aminobenzoate degradation | Metabolism; Xenobiotics biodegradation and metabolism; Styrene degradation	amidase [EC:3.5.1.4]	331.313	336.799	358.139	342.084	11.5717	466.775	468.037	451.529	462.114	7.50195	698.566	740.491	732.743	723.933	18.2139
SbRB suppressed	K05970	SIAE	Not Included in Pathway or Brite; Unclassified: metabolism; Enzymes with EC numbers	sialate O-acetylesterase [EC:3.1.1.53]	353.773	336.203	335.88	341.952	8.35986	12.4794	7.65853	0.778431	6.97213	4.80151	61.2022	68.3618	58.439	62.6677	4.18139
Balanced	K02065	mlaF, linL, mkl	Environmental Information Processing; Membrane transport; ABC transporters | Brite Hierarchies; Protein families: signaling and cellular processes; Transporters	phospholipid/cholesterol/gamma-HCH transport system ATP-binding protein	337.425	337.537	349.961	341.641	5.88311	128.916	114.151	99.1933	114.087	12.1341	280.317	284.275	260.204	274.932	10.5388
Balanced	K00820	glmS, GFPT	Metabolism; Carbohydrate metabolism; Amino sugar and nucleotide sugar metabolism | Metabolism; Amino acid metabolism; Alanine, aspartate and glutamate metabolism | Human Diseases; Endocrine and metabolic diseases; Insulin resistance | Brite Hierarchies; Protein families: metabolism; Peptidases	glucosamine---fructose-6-phosphate aminotransferase (isomerizing) [EC:2.6.1.16]	334.81	346.208	340.606	340.541	4.65354	519.402	462.071	419.785	467.086	40.8229	457.78	472.383	446.221	458.794	10.7045
Balanced	K01649	leuA, IMS	Metabolism; Carbohydrate metabolism; Pyruvate metabolism | Metabolism; Amino acid metabolism; Valine, leucine and isoleucine biosynthesis	2-isopropylmalate synthase [EC:2.3.3.13]	337.975	341.447	338.508	339.31	1.52672	446.154	440.126	450.808	445.696	4.37275	435.896	453.903	421.095	436.965	13.4153
Balanced	K15923	AXY8, FUC95A, afcA	Metabolism; Glycan biosynthesis and metabolism; Other glycan degradation	alpha-L-fucosidase 2 [EC:3.2.1.51]	344.129	335.278	330.494	336.633	5.6482	158.359	129.042	109.242	132.214	20.1768	158.553	177.219	164.007	166.593	7.83683
Balanced	K02337	dnaE	Genetic Information Processing; Replication and repair; DNA replication | Genetic Information Processing; Replication and repair; Mismatch repair | Genetic Information Processing; Replication and repair; Homologous recombination | Brite Hierarchies; Protein families: genetic information processing; DNA replication proteins | Brite Hierarchies; Protein families: genetic information processing; DNA…	DNA polymerase III subunit alpha [EC:2.7.7.7]	343.291	332.557	331.87	335.906	5.22949	290.938	286.509	295.905	291.117	3.83812	332.322	347.723	322.868	334.304	10.2434
Balanced	K05989	ramA	Not Included in Pathway or Brite; Unclassified: metabolism; Enzymes with EC numbers	alpha-L-rhamnosidase [EC:3.2.1.40]	334.864	336.395	336.331	335.864	0.707066	143.529	140.241	118.137	133.969	11.2751	62.4949	77.749	63.6373	67.9604	6.93726
Balanced	K00812	aspB	Metabolism; Amino acid metabolism; Alanine, aspartate and glutamate metabolism | Metabolism; Amino acid metabolism; Cysteine and methionine metabolism | Metabolism; Amino acid metabolism; Arginine biosynthesis | Metabolism; Amino acid metabolism; Arginine and proline metabolism | Metabolism; Amino acid metabolism; Tyrosine metabolism | Metabolism; Amino acid metabolism; Phenylalanine metabolism |…	aspartate aminotransferase [EC:2.6.1.1]	337.957	336.065	332.54	335.521	2.24455	200.544	193.088	169.699	187.777	13.1402	331.836	333.531	324.506	329.958	3.91665
Balanced	K15553	ssuA	Metabolism; Energy metabolism; Sulfur metabolism | Environmental Information Processing; Membrane transport; ABC transporters | Brite Hierarchies; Protein families: signaling and cellular processes; Transporters	sulfonate transport system substrate-binding protein	317.608	339.529	349.323	335.486	13.2594	141.965	206.819	266.57	205.118	50.884	63.7284	81.4391	63.9344	69.7006	8.30078
Soil enriched	K06893	K06893	Not Included in Pathway or Brite; Poorly characterized; Function unknown	uncharacterized protein	334.024	344.007	328.098	335.376	6.56464	129.496	94.2201	62.8426	95.5195	27.2266	343.536	338.398	341.145	341.026	2.09937
Balanced	K06287	maf	Not Included in Pathway or Brite; Unclassified: signaling and cellular processes; Cell growth	septum formation protein	334.492	332.815	338.772	335.36	2.50802	352.498	366.524	380.054	366.359	11.2501	184.256	191.434	184.835	186.841	3.25572
Balanced	K03111	NA	Genetic Information Processing; Replication and repair; DNA replication | Genetic Information Processing; Replication and repair; Mismatch repair | Genetic Information Processing; Replication and repair; Homologous recombination | Brite Hierarchies; Protein families: genetic information processing; DNA replication proteins | Brite Hierarchies; Protein families: genetic information processing; DNA…	NA	343.045	330.689	331.976	335.237	5.54648	335.307	417.974	544.093	432.458	85.8494	250.823	258.976	245.547	251.782	5.52401
Balanced	K02479	K02479	Brite Hierarchies; Protein families: signaling and cellular processes; Two-component system	two-component system, NarL family, response regulator	330.895	334.319	339.528	334.914	3.54939	329.847	231.466	148.832	236.715	73.9925	339.878	357.025	357.567	351.49	8.21373
Balanced	K00287	DHFR, folA	Metabolism; Metabolism of cofactors and vitamins; Folate biosynthesis | Metabolism; Metabolism of cofactors and vitamins; One carbon pool by folate | Human Diseases; Drug resistance: Antineoplastic; Antifolate resistance	dihydrofolate reductase [EC:1.5.1.3]	342.075	334.395	326.213	334.228	6.47661	235.999	220.828	213.187	223.338	9.48045	149.907	157.022	146.873	151.267	4.25351
Balanced	K01462	PDF, def	Not Included in Pathway or Brite; Unclassified: metabolism; Enzymes with EC numbers	peptide deformylase [EC:3.5.1.88]	336.704	330.477	333.351	333.511	2.54481	426.791	408.555	407.59	414.312	8.83275	251.171	265.56	251.246	255.992	6.76516
Balanced	K03100	lepB	Genetic Information Processing; Folding, sorting and degradation; Protein export | Brite Hierarchies; Protein families: metabolism; Peptidases	signal peptidase I [EC:3.4.21.89]	342.074	329.852	328.33	333.419	6.15168	375.18	341.965	321.199	346.115	22.2321	351.986	356.826	350.518	353.11	2.69481
Balanced	K04487	iscS, NFS1	Metabolism; Metabolism of cofactors and vitamins; Thiamine metabolism | Genetic Information Processing; Folding, sorting and degradation; Sulfur relay system | Brite Hierarchies; Protein families: genetic information processing; Transfer RNA biogenesis | Brite Hierarchies; Protein families: genetic information processing; Mitochondrial biogenesis | Brite Hierarchies; Protein families: signaling a…	cysteine desulfurase [EC:2.8.1.7]	327.393	327.35	343.01	332.584	7.37211	352.105	349.086	371.81	357.667	10.0765	321.492	321.936	310.75	318.06	5.1716
Balanced	K03823	pat	Metabolism; Metabolism of other amino acids; Phosphonate and phosphinate metabolism	phosphinothricin acetyltransferase [EC:2.3.1.183]	336.809	335.29	324.816	332.305	5.33165	551.568	589.268	621.436	587.424	28.5531	229.007	242.461	237.445	236.305	5.55142
Balanced	K00826	ilvE	Metabolism; Amino acid metabolism; Cysteine and methionine metabolism | Metabolism; Amino acid metabolism; Valine, leucine and isoleucine degradation | Metabolism; Amino acid metabolism; Valine, leucine and isoleucine biosynthesis | Metabolism; Metabolism of cofactors and vitamins; Pantothenate and CoA biosynthesis | Brite Hierarchies; Protein families: metabolism; Amino acid related enzymes	branched-chain amino acid aminotransferase [EC:2.6.1.42]	338.442	327.349	329.188	331.66	4.85446	278.578	289.264	275.555	281.132	5.88116	393.666	400.091	388.219	393.992	4.85247
Balanced	K03809	wrbA	Metabolism; Metabolism of cofactors and vitamins; Ubiquinone and other terpenoid-quinone biosynthesis	NAD(P)H dehydrogenase (quinone) [EC:1.6.5.2]	329.742	325.383	338.458	331.194	5.43576	206.588	187.893	159.899	184.793	19.1863	139.219	151.934	137.427	142.86	6.45769
Balanced	K14162	dnaE2	Brite Hierarchies; Protein families: genetic information processing; DNA repair and recombination proteins	error-prone DNA polymerase [EC:2.7.7.7]	327.155	333.478	331.698	330.777	2.66215	166.049	165.428	138.58	156.685	12.805	280.556	288.801	272.721	280.693	6.56554
Balanced	K11444	wspR	Environmental Information Processing; Signal transduction; Two-component system | Cellular Processes; Cellular community - prokaryotes; Biofilm formation - Pseudomonas aeruginosa | Brite Hierarchies; Protein families: signaling and cellular processes; Two-component system	two-component system, chemotaxis family, response regulator WspR [EC:2.7.7.65]	312.41	340.006	338.512	330.309	12.6714	143.796	84.465	30.1207	86.1272	46.4226	49.7203	62.9274	52.0801	54.9093	5.75095
Balanced	K06016	pydC	Metabolism; Nucleotide metabolism; Pyrimidine metabolism	beta-ureidopropionase / N-carbamoyl-L-amino-acid hydrolase [EC:3.5.1.6 3.5.1.87]	312.84	339.453	337.956	330.083	12.208	215.828	131.327	58.6085	135.255	64.2447	167.822	196.857	175.028	179.902	12.3448
Balanced	K21393	yiaN	Brite Hierarchies; Protein families: signaling and cellular processes; Transporters	TRAP-type transport system large permease protein	315.662	345.079	329.186	329.976	12.0224	162.789	96.3019	41.5994	100.23	49.5534	114.518	132.149	115.472	120.713	8.09617
Balanced	K00134	GAPDH, gapA	Metabolism; Carbohydrate metabolism; Glycolysis / Gluconeogenesis | Metabolism; Energy metabolism; Carbon fixation in photosynthetic organisms | Environmental Information Processing; Signal transduction; HIF-1 signaling pathway | Human Diseases; Neurodegenerative diseases; Alzheimer disease | Brite Hierarchies; Protein families: genetic information processing; Membrane trafficking | Brite Hierarc…	glyceraldehyde 3-phosphate dehydrogenase [EC:1.2.1.12]	331.968	331.412	322.572	328.65	4.3043	245.802	231.02	232.532	236.451	6.64049	302.784	319.017	295.949	305.917	9.67447
Balanced	K02275	coxB, ctaC	Metabolism; Energy metabolism; Oxidative phosphorylation	cytochrome c oxidase subunit II [EC:1.9.3.1]	332.792	327.905	324.705	328.467	3.32526	311.102	222.324	132.286	221.904	73.0017	456.897	460.661	458.796	458.784	1.53677
Balanced	K01207	nagZ	Metabolism; Carbohydrate metabolism; Amino sugar and nucleotide sugar metabolism | Metabolism; Glycan biosynthesis and metabolism; Glycosaminoglycan degradation | Human Diseases; Drug resistance: Antimicrobial; beta-Lactam resistance	beta-N-acetylhexosaminidase [EC:3.2.1.52]	335.022	331.769	317.075	327.955	7.80724	199.647	204.586	224.406	209.546	10.6991	274.358	281.462	276.818	277.546	2.94571
Balanced	K01358	NA	Cellular Processes; Cell growth and death; Cell cycle - Caulobacter | Organismal Systems; Aging; Longevity regulating pathway - worm | Brite Hierarchies; Protein families: metabolism; Peptidases	NA	332.888	324.296	321.068	326.084	4.98817	585.921	528.633	482.54	532.364	42.2875	410.235	429.016	402.314	413.855	11.1978
Balanced	K08234	yaeR	Not Included in Pathway or Brite; Unclassified: metabolism; Amino acid metabolism	glyoxylase I family protein	325.196	325.125	327.913	326.078	1.29767	151.406	182.041	205.012	179.486	21.959	410.941	432.189	424.34	422.49	8.77249
Balanced	K06999	K06999	Not Included in Pathway or Brite; Unclassified: metabolism; Others	phospholipase/carboxylesterase	316.626	324.277	337.004	325.969	8.4048	520.961	499.364	452.373	490.9	28.6336	203.481	200.454	201.082	201.672	1.30447
Balanced	K06131	clsA_B	Metabolism; Lipid metabolism; Glycerophospholipid metabolism	cardiolipin synthase A/B [EC:2.7.8.-]	312.981	325.882	338.772	325.879	10.5292	479.807	443.264	393.295	438.789	35.4598	165.784	177.228	163.549	168.853	5.99144
Balanced	K02054	ABC.SP.P1	Cellular Processes; Cellular community - prokaryotes; Quorum sensing | Brite Hierarchies; Protein families: signaling and cellular processes; Transporters	putative spermidine/putrescine transport system permease protein	320.726	330.628	319.772	323.709	4.90815	508.404	439.27	367.156	438.277	57.6685	191.725	215.953	191.709	199.795	11.425
Balanced	K00632	fadA, fadI	Metabolism; Lipid metabolism; Fatty acid degradation | Metabolism; Lipid metabolism; alpha-Linolenic acid metabolism | Metabolism; Amino acid metabolism; Valine, leucine and isoleucine degradation | Metabolism; Metabolism of terpenoids and polyketides; Geraniol degradation | Metabolism; Xenobiotics biodegradation and metabolism; Benzoate degradation | Metabolism; Xenobiotics biodegradation and me…	acetyl-CoA acyltransferase [EC:2.3.1.16]	320.324	325.223	322.643	322.73	2.0009	278.485	392.34	512.615	394.48	95.5953	281.924	302.221	284.323	289.489	9.05569
Balanced	K01055	pcaD	Metabolism; Xenobiotics biodegradation and metabolism; Benzoate degradation	3-oxoadipate enol-lactonase [EC:3.1.1.24]	319.222	319.476	324.522	321.073	2.44073	227.257	235.452	267.128	243.279	17.1926	617.467	629.596	639.976	629.013	9.19858
Balanced	K07397	yhfA	Not Included in Pathway or Brite; Unclassified: genetic information processing; Protein processing	putative redox protein	323.272	314.578	325.058	320.97	4.57775	134.606	151.514	182.873	156.331	19.9968	190.172	198.313	186.822	191.769	4.82501
Balanced	K06998	NA	Metabolism; Biosynthesis of other secondary metabolites; Phenazine biosynthesis | Cellular Processes; Cellular community - prokaryotes; Quorum sensing	NA	311.86	322.553	325.796	320.07	5.95401	404.868	356.392	304.007	355.089	41.1864	187.695	193.279	188.629	189.868	2.44195
Balanced	K07689	uvrY, gacA, varA	Environmental Information Processing; Signal transduction; Two-component system | Cellular Processes; Cellular community - prokaryotes; Biofilm formation - Vibrio cholerae | Cellular Processes; Cellular community - prokaryotes; Biofilm formation - Pseudomonas aeruginosa | Cellular Processes; Cellular community - prokaryotes; Biofilm formation - Escherichia coli | Brite Hierarchies; Protein famili…	two-component system, NarL family, invasion response regulator UvrY	308.752	330.519	319.889	319.72	8.8869	119.177	99.162	85.8739	101.404	13.6882	164.415	173.987	162.996	167.133	4.88122
Balanced	K01262	pepP	Brite Hierarchies; Protein families: metabolism; Peptidases	Xaa-Pro aminopeptidase [EC:3.4.11.9]	320.047	317.968	318.02	318.678	0.968042	270.18	266.365	299.029	278.524	14.5821	439.08	443.613	439.391	440.695	2.0676
Balanced	K02372	fabZ	Metabolism; Lipid metabolism; Fatty acid biosynthesis | Metabolism; Metabolism of cofactors and vitamins; Biotin metabolism | Brite Hierarchies; Protein families: metabolism; Lipid biosynthesis proteins	3-hydroxyacyl-[acyl-carrier-protein] dehydratase [EC:4.2.1.59]	316.388	319.252	319.323	318.321	1.36692	195.487	174.657	138.93	169.691	23.3549	247.135	247.55	241.512	245.399	2.75395
Balanced	K01845	hemL	Metabolism; Metabolism of cofactors and vitamins; Porphyrin and chlorophyll metabolism | Brite Hierarchies; Protein families: metabolism; Amino acid related enzymes	glutamate-1-semialdehyde 2,1-aminomutase [EC:5.4.3.8]	310.07	315.317	329.226	318.204	8.08258	284.646	278.768	286.982	283.465	3.4558	437.738	452.388	436.896	442.341	7.11278
Balanced	K00647	fabB	Metabolism; Lipid metabolism; Fatty acid biosynthesis | Metabolism; Metabolism of cofactors and vitamins; Biotin metabolism | Brite Hierarchies; Protein families: metabolism; Lipid biosynthesis proteins	3-oxoacyl-[acyl-carrier-protein] synthase I [EC:2.3.1.41]	317.597	317.458	317.777	317.611	0.130423	111.463	174.706	238.263	174.811	51.7659	60.6646	73.3661	59.4507	64.4938	6.29323
Balanced	K00874	kdgK	Metabolism; Carbohydrate metabolism; Pentose phosphate pathway	2-dehydro-3-deoxygluconokinase [EC:2.7.1.45]	315.177	319.783	317.637	317.532	1.88156	368.914	401.842	462.367	411.041	38.7028	163.568	170.623	165.877	166.689	2.93669
Balanced	K11475	vanR	Brite Hierarchies; Protein families: genetic information processing; Transcription factors	GntR family transcriptional regulator, vanillate catabolism transcriptional regulator	313.753	327.444	310.785	317.327	7.25577	290.644	338.457	395.391	341.497	42.8167	139.492	152.724	148.656	146.957	5.53397
Balanced	K01051		Metabolism; Carbohydrate metabolism; Pentose and glucuronate interconversions	pectinesterase [EC:3.1.1.11]	323.173	310.076	318.48	317.243	5.41767	192.606	134.916	73.2407	133.588	48.7398	66.074	77.5677	67.839	70.4936	5.0538
Soil enriched	K07486	K07486	Not Included in Pathway or Brite; Unclassified: genetic information processing; Replication and repair	transposase	325.463	317.077	307.621	316.72	7.28827	143.215	145.658	135.401	141.425	4.37437	1499.21	1464.36	1539.3	1500.96	30.6207
Balanced	K00014	aroE	Metabolism; Amino acid metabolism; Phenylalanine, tyrosine and tryptophan biosynthesis	shikimate dehydrogenase [EC:1.1.1.25]	312.634	317.745	318.958	316.446	2.74052	361.29	368.863	381.988	370.713	8.55069	184.494	195.894	185.847	188.745	5.08513
Balanced	K07052	K07052	Not Included in Pathway or Brite; Poorly characterized; Function unknown	uncharacterized protein	321.644	318.334	306.953	315.643	6.29194	463.491	571.003	657.135	563.876	79.215	304.667	300.553	301.868	302.363	1.71555
Balanced	K07112	K07112	Not Included in Pathway or Brite; Poorly characterized; Function unknown	uncharacterized protein	305.035	317.513	323.177	315.241	7.57835	239.178	181.484	139.16	186.607	40.9923	106.958	111.701	105.936	108.198	2.5115
Balanced	K02454	gspE	Environmental Information Processing; Membrane transport; Bacterial secretion system | Cellular Processes; Cellular community - prokaryotes; Biofilm formation - Vibrio cholerae | Brite Hierarchies; Protein families: signaling and cellular processes; Secretion system	general secretion pathway protein E	299.308	315.879	330.278	315.155	12.6535	111.815	67.8855	23.0081	67.5696	36.256	118.196	132.73	112.991	121.305	8.35309
Balanced	K02623	pcaQ	Brite Hierarchies; Protein families: genetic information processing; Transcription factors	LysR family transcriptional regulator, pca operon transcriptional activator	299.906	327.147	318.107	315.053	11.3286	222.347	232.518	265.914	240.26	18.6096	54.4921	62.8713	57.0701	58.1445	3.50415
Balanced	K03929	pnbA	Not Included in Pathway or Brite; Unclassified: metabolism; Enzymes with EC numbers	para-nitrobenzyl esterase [EC:3.1.1.-]	313.926	322.989	308.089	315.001	6.13014	351.113	351.595	380.922	361.21	13.9397	152.538	180.769	161.609	164.972	11.7681
Balanced	K07305	msrB	Not Included in Pathway or Brite; Unclassified: metabolism; Enzymes with EC numbers	peptide-methionine (R)-S-oxide reductase [EC:1.8.4.12]	322.723	314.177	307.739	314.88	6.13748	163.224	200.018	227.979	197.073	26.518	296.515	304.637	286.385	295.845	7.46647
Balanced	K03412	cheB	Environmental Information Processing; Signal transduction; Two-component system | Cellular Processes; Cell motility; Bacterial chemotaxis | Brite Hierarchies; Protein families: signaling and cellular processes; Two-component system | Brite Hierarchies; Protein families: signaling and cellular processes; Bacterial motility proteins	two-component system, chemotaxis family, protein-glutamate methylesterase/glutaminase [EC:3.1.1.61 3.5.1.44]	307.494	318.56	315.777	313.944	4.70013	258.14	215.357	175.959	216.485	33.5598	144.862	161.492	149.392	151.915	7.01987
Balanced	K00111	glpA, glpD	Metabolism; Lipid metabolism; Glycerophospholipid metabolism	glycerol-3-phosphate dehydrogenase [EC:1.1.5.3]	315.659	319.33	306.551	313.847	5.37195	387.551	365.752	351.656	368.32	14.7661	189.259	199.139	191.865	193.421	4.18057
Balanced	K03744	NA	Not Included in Pathway or Brite; Poorly characterized; General function prediction only	NA	311.17	316.522	312.82	313.504	2.23785	118.941	106.702	91.5998	105.748	11.1824	233.188	239.259	220.575	231.007	7.78223
Balanced	K05973	phaZ	Metabolism; Carbohydrate metabolism; Butanoate metabolism	poly(3-hydroxybutyrate) depolymerase [EC:3.1.1.75]	300.52	321.658	318.253	313.477	9.2667	157.013	85.6453	11.0807	84.5795	59.5813	107.511	126.243	106.044	113.266	9.19562
Balanced	K00721	DPM1	Metabolism; Glycan biosynthesis and metabolism; N-Glycan biosynthesis | Brite Hierarchies; Protein families: metabolism; Glycosyltransferases	dolichol-phosphate mannosyltransferase [EC:2.4.1.83]	325.622	311.356	303.361	313.447	9.2075	328.83	408.694	492.329	409.951	66.7542	999.253	962.512	984.337	982.034	15.0875
Balanced	K00549	metE	Metabolism; Amino acid metabolism; Cysteine and methionine metabolism | Metabolism; Metabolism of other amino acids; Selenocompound metabolism	5-methyltetrahydropteroyltriglutamate--homocysteine methyltransferase [EC:2.1.1.14]	318.713	299.753	321.073	313.18	9.54298	507.728	535.105	666.894	569.909	69.4834	917.824	933.354	948.206	933.128	12.4041
Balanced	K20444	rfbC	Brite Hierarchies; Protein families: metabolism; Lipopolysaccharide biosynthesis proteins | Brite Hierarchies; Protein families: signaling and cellular processes; Transporters	O-antigen biosynthesis protein [EC:2.4.1.-]	311.517	310.711	316.917	313.048	2.75549	372.512	460.014	496.846	443.124	52.1453	377.302	350.572	371.709	366.528	11.5107
Balanced	K03530	hupB	Brite Hierarchies; Protein families: genetic information processing; DNA replication proteins | Brite Hierarchies; Protein families: genetic information processing; Chromosome and associated proteins | Brite Hierarchies; Protein families: genetic information processing; DNA repair and recombination proteins	DNA-binding protein HU-beta	325.042	315.81	297.335	312.729	11.519	356.661	323.601	296.181	325.481	24.7268	338.324	343.01	334.071	338.469	3.65075
Balanced	K00219	fadH	Not Included in Pathway or Brite; Unclassified: metabolism; Enzymes with EC numbers	2,4-dienoyl-CoA reductase (NADPH2) [EC:1.3.1.34]	300.425	318.194	319.099	312.573	8.59751	368.581	360.687	375.307	368.192	5.97523	143.372	154.604	144.351	147.442	5.08005
Balanced	K00077	panE, apbA	Metabolism; Metabolism of cofactors and vitamins; Pantothenate and CoA biosynthesis	2-dehydropantoate 2-reductase [EC:1.1.1.169]	300.29	314.055	322.256	312.2	9.06332	369.063	416.752	450.116	411.977	33.2615	346.858	361.992	356.684	355.178	6.26931
Balanced	K01710	rfbB, rffG	Metabolism; Metabolism of terpenoids and polyketides; Polyketide sugar unit biosynthesis | Metabolism; Metabolism of terpenoids and polyketides; Biosynthesis of vancomycin group antibiotics | Metabolism; Biosynthesis of other secondary metabolites; Streptomycin biosynthesis | Metabolism; Biosynthesis of other secondary metabolites; Acarbose and validamycin biosynthesis	dTDP-glucose 4,6-dehydratase [EC:4.2.1.46]	318.22	311.05	307.169	312.146	4.57758	344.11	381.012	403.804	376.309	24.5957	534.171	549.391	533.552	539.038	7.32481
Balanced	K07056	NA	Brite Hierarchies; Protein families: genetic information processing; Ribosome biogenesis	NA	309.82	312.73	313.69	312.08	1.64529	279.063	269.247	258.331	268.88	8.46775	163.239	173.74	162.651	166.543	5.09437
Balanced	K02335	polA	Genetic Information Processing; Replication and repair; DNA replication | Genetic Information Processing; Replication and repair; Base excision repair | Genetic Information Processing; Replication and repair; Nucleotide excision repair | Genetic Information Processing; Replication and repair; Homologous recombination | Brite Hierarchies; Protein families: genetic information processing; DNA repli…	DNA polymerase I [EC:2.7.7.7]	312.538	315.161	308.208	311.969	2.86675	379.261	394.46	410.325	394.682	12.683	450.576	457.038	441.463	449.692	6.3892
Balanced	K01448	amiABC	Human Diseases; Drug resistance: Antimicrobial; Cationic antimicrobial peptide (CAMP) resistance | Brite Hierarchies; Protein families: metabolism; Peptidoglycan biosynthesis and degradation proteins | Brite Hierarchies; Protein families: genetic information processing; Chromosome and associated proteins	N-acetylmuramoyl-L-alanine amidase [EC:3.5.1.28]	303.555	311.674	320.443	311.891	6.8961	458.932	479	474.214	470.715	8.55806	240.858	228.46	234.262	234.527	5.06466
Balanced	K07007	baiN	Metabolism; Lipid metabolism; Secondary bile acid biosynthesis	3-dehydro-bile acid Delta4,6-reductase [EC:1.3.1.114]	307.621	312.965	313.514	311.367	2.6583	244.123	194.53	161.235	199.962	34.0564	79.18	93.8039	79.8134	84.2658	6.74945
Balanced	K07566	tsaC, rimN, SUA5	Brite Hierarchies; Protein families: genetic information processing; Ribosome biogenesis | Brite Hierarchies; Protein families: genetic information processing; Transfer RNA biogenesis	L-threonylcarbamoyladenylate synthase [EC:2.7.7.87]	307.142	308.542	317.941	311.208	4.79502	316.209	315.371	347.058	326.213	14.7439	173.783	179.675	170.115	174.524	3.93809
Balanced	K01775	alr	Metabolism; Metabolism of other amino acids; D-Alanine metabolism | Human Diseases; Drug resistance: Antimicrobial; Vancomycin resistance | Brite Hierarchies; Protein families: metabolism; Peptidoglycan biosynthesis and degradation proteins	alanine racemase [EC:5.1.1.1]	313.272	308.808	311.141	311.074	1.82291	436.871	431.063	419.733	429.222	7.11671	185.382	199.711	188.18	191.091	6.20138
RhizCom enriched	K01640	HMGCL, hmgL	Metabolism; Carbohydrate metabolism; Butanoate metabolism | Metabolism; Lipid metabolism; Synthesis and degradation of ketone bodies | Metabolism; Amino acid metabolism; Valine, leucine and isoleucine degradation | Metabolism; Metabolism of terpenoids and polyketides; Geraniol degradation | Cellular Processes; Transport and catabolism; Peroxisome	hydroxymethylglutaryl-CoA lyase [EC:4.1.3.4]	301.463	312.308	317.843	310.538	6.8031	87.9843	52.6788	17.7498	52.8043	28.6733	155.044	163.994	151.586	156.875	5.22859
Balanced	K00031	IDH1, IDH2, icd	Metabolism; Carbohydrate metabolism; Citrate cycle (TCA cycle) | Metabolism; Energy metabolism; Carbon fixation pathways in prokaryotes | Metabolism; Metabolism of other amino acids; Glutathione metabolism | Cellular Processes; Transport and catabolism; Peroxisome	isocitrate dehydrogenase [EC:1.1.1.42]	309.58	307.308	311.049	309.312	1.53891	268.925	233.241	228.002	243.389	18.1826	230.017	248.033	219.999	232.683	11.599
Balanced	K00854	xylB, XYLB	Metabolism; Carbohydrate metabolism; Pentose and glucuronate interconversions	xylulokinase [EC:2.7.1.17]	301.382	313.929	310.601	308.637	5.30699	305.769	432.633	560.734	433.045	104.09	136.484	150.993	140.345	142.607	6.13559
Balanced	K03593	mrp, NUBPL	Brite Hierarchies; Protein families: genetic information processing; Chromosome and associated proteins | Brite Hierarchies; Protein families: genetic information processing; Mitochondrial biogenesis	ATP-binding protein involved in chromosome partitioning	302.613	305.428	316.724	308.255	6.09799	330.422	318.211	316.586	321.74	6.17495	366.736	380.451	361.173	369.454	8.10138
Balanced	K07657	phoB	Environmental Information Processing; Signal transduction; Two-component system | Brite Hierarchies; Protein families: signaling and cellular processes; Two-component system	two-component system, OmpR family, phosphate regulon response regulator PhoB	308.999	306.066	308.475	307.846	1.27729	265.671	229.732	196.408	230.604	28.2829	336.15	342.944	338.868	339.321	2.79234
Balanced	K01740	metY	Metabolism; Amino acid metabolism; Cysteine and methionine metabolism	O-acetylhomoserine (thiol)-lyase [EC:2.5.1.49]	301.733	311.704	310.028	307.822	4.35947	295.832	297.354	291.874	295.02	2.30952	163.704	185.986	162.658	170.783	10.7585
Balanced	K01703	leuC, IPMI-L	Metabolism; Carbohydrate metabolism; C5-Branched dibasic acid metabolism | Metabolism; Amino acid metabolism; Valine, leucine and isoleucine biosynthesis | Metabolism; Biosynthesis of other secondary metabolites; Glucosinolate biosynthesis	3-isopropylmalate/(R)-2-methylmalate dehydratase large subunit [EC:4.2.1.33 4.2.1.35]	303.305	303.885	315.358	307.516	5.55044	305.523	282.526	263.278	283.775	17.2689	345.399	368.215	343.393	352.336	11.258
Balanced	K20074	prpC, phpP	Brite Hierarchies; Protein families: metabolism; Protein phosphatases and associated proteins	PPM family protein phosphatase [EC:3.1.3.16]	299.299	313.239	309.804	307.447	5.92998	319.221	400.537	496.433	405.397	72.428	369.673	377.707	373.835	373.739	3.28058
Balanced	K00265	gltB	Metabolism; Energy metabolism; Nitrogen metabolism | Metabolism; Amino acid metabolism; Alanine, aspartate and glutamate metabolism | Brite Hierarchies; Protein families: metabolism; Peptidases	glutamate synthase (NADPH) large chain [EC:1.4.1.13]	308.124	307.204	300.548	305.292	3.37544	298.505	352.059	407.185	352.583	44.3699	237.853	270.637	230.128	246.206	17.561
Balanced	K16264	czcD, zitB	Brite Hierarchies; Protein families: signaling and cellular processes; Transporters	cobalt-zinc-cadmium efflux system protein	296.477	304.123	314.657	305.086	7.45289	341.492	307.196	312.268	320.319	15.1144	255.372	260.062	255.623	257.019	2.1542
Balanced	K00764	purF, PPAT	Metabolism; Nucleotide metabolism; Purine metabolism | Metabolism; Amino acid metabolism; Alanine, aspartate and glutamate metabolism | Brite Hierarchies; Protein families: metabolism; Peptidases	amidophosphoribosyltransferase [EC:2.4.2.14]	306.807	303.264	302.566	304.212	1.85658	297.896	292.982	282.153	291.01	6.57646	291.132	298.295	279.19	289.539	7.88041
Balanced	K11717	sufS	Metabolism; Metabolism of other amino acids; Selenocompound metabolism	cysteine desulfurase / selenocysteine lyase [EC:2.8.1.7 4.4.1.16]	307.757	299.147	304.538	303.814	3.55215	394.709	327.442	268.501	330.217	51.5615	406.501	406.178	400.537	404.405	2.73845
Balanced	K21430	yliI	Not Included in Pathway or Brite; Unclassified: metabolism; Enzymes with EC numbers	aldose sugar dehydrogenase [EC:1.1.5.-]	300.407	307.366	301.666	303.146	3.02762	252.513	248.803	232.491	244.602	8.69705	257.225	253.874	260.067	257.055	2.53112
Balanced	K07402	xdhC	Not Included in Pathway or Brite; Unclassified: genetic information processing; Protein processing	xanthine dehydrogenase accessory factor	295.318	297.318	316.702	303.113	9.64374	313.062	298.266	291.566	300.964	8.9809	284.811	302.507	291.134	292.817	7.32145
Balanced	K02614	paaI	Metabolism; Amino acid metabolism; Phenylalanine metabolism	acyl-CoA thioesterase [EC:3.1.2.-]	292.212	305.027	310.918	302.719	7.80903	104.429	118.241	142.508	121.726	15.7396	180.101	197.297	184.682	187.36	7.27105
SbRB suppressed	K15726	czcA	Brite Hierarchies; Protein families: signaling and cellular processes; Transporters	cobalt-zinc-cadmium resistance protein CzcA	309.634	296.807	298.924	301.788	5.61481	68.1664	41.7928	18.6829	42.8807	20.2162	271.093	263.348	266.381	266.941	3.18623
Balanced	K06048	gshA, ybdK	Metabolism; Metabolism of other amino acids; Glutathione metabolism	glutamate---cysteine ligase / carboxylate-amine ligase [EC:6.3.2.2 6.3.-.-]	288.704	302.178	307.359	299.414	7.86274	257.109	242.81	255.104	251.674	6.32107	337.702	367.973	337.015	347.563	14.4344
Balanced	K02510	hpaI, hpcH	Metabolism; Amino acid metabolism; Tyrosine metabolism	4-hydroxy-2-oxoheptanedioate aldolase [EC:4.1.2.52]	287.454	304.745	303.228	298.476	7.81816	192.193	136.606	84.1642	137.654	44.1089	335.792	337.471	340.853	338.039	2.10448
Balanced	K07006	K07006	Not Included in Pathway or Brite; Poorly characterized; Function unknown	uncharacterized protein	289.848	299.572	305.301	298.24	6.37854	223.645	132.474	61.204	139.108	66.482	269.852	290.071	277.987	279.303	8.30696
Balanced	K00937	ppk	Metabolism; Energy metabolism; Oxidative phosphorylation | Genetic Information Processing; Folding, sorting and degradation; RNA degradation | Brite Hierarchies; Protein families: genetic information processing; Messenger RNA biogenesis	polyphosphate kinase [EC:2.7.4.1]	299.741	299.845	295.051	298.212	2.23576	318.43	290.327	295.304	301.354	12.2446	356.435	369.474	350.757	358.889	7.8359
SbRB suppressed	K07491	K07491	Not Included in Pathway or Brite; Unclassified: genetic information processing; Replication and repair	putative transposase	300.08	292.2	302.049	298.11	4.25529	73.7117	41.6465	13.9009	43.0864	24.4389	264.638	247.898	256.946	256.494	6.84143
RhizCom enriched	K06938	NA	Not Included in Pathway or Brite; Poorly characterized; Function unknown	NA	281.067	302.128	311.106	298.101	12.5896	120.642	120.533	85.1427	108.773	16.7089	27.105	36.8362	27.131	30.3574	4.58123
Balanced	K10218	ligK, galC	Metabolism; Carbohydrate metabolism; C5-Branched dibasic acid metabolism | Metabolism; Xenobiotics biodegradation and metabolism; Benzoate degradation	4-hydroxy-4-methyl-2-oxoglutarate aldolase [EC:4.1.3.17]	285.97	306.171	300.592	297.578	8.51813	249.347	185.137	135.106	189.864	46.7585	206.818	218.453	216.643	213.971	5.11164
Balanced	K00641	metX	Metabolism; Energy metabolism; Sulfur metabolism | Metabolism; Amino acid metabolism; Cysteine and methionine metabolism	homoserine O-acetyltransferase/O-succinyltransferase [EC:2.3.1.31 2.3.1.46]	290.606	295.96	304.999	297.189	5.93991	123.958	146.015	158.196	142.723	14.1704	307.817	330.632	310.209	316.219	10.2381
Balanced	K05527	bolA	Brite Hierarchies; Protein families: genetic information processing; Transcription factors	BolA family transcriptional regulator, general stress-responsive regulator	293.82	297.249	300.238	297.102	2.62246	228.01	193.129	151.15	190.763	31.4227	119.837	129.342	117.422	122.2	5.14554
RhizCom enriched	K10918	aphB	Cellular Processes; Cellular community - prokaryotes; Biofilm formation - Vibrio cholerae | Brite Hierarchies; Protein families: genetic information processing; Transcription factors	LysR family transcriptional regulator, transcriptional activator AphB	283.235	309.841	298.078	297.051	10.8862	175.335	224.663	271.748	223.915	39.3639	20.0129	28.0197	19.6129	22.5485	3.87214
Balanced	K03070	secA	Genetic Information Processing; Folding, sorting and degradation; Protein export | Environmental Information Processing; Membrane transport; Bacterial secretion system | Cellular Processes; Cellular community - prokaryotes; Quorum sensing | Brite Hierarchies; Protein families: signaling and cellular processes; Secretion system	preprotein translocase subunit SecA	300.674	295.705	293.968	296.783	2.84182	243.466	263.164	278.638	261.756	14.3934	412.511	420.207	392.573	408.431	11.6449
Balanced	K19591	cueR	Brite Hierarchies; Protein families: genetic information processing; Transcription factors | Brite Hierarchies; Protein families: signaling and cellular processes; Antimicrobial resistance genes	MerR family transcriptional regulator, copper efflux regulator	292.899	304.144	292.195	296.413	5.47454	308.698	391.427	443.775	381.3	55.6081	78.9967	98.8144	85.9989	87.9367	8.20575
Balanced	K01524	ppx-gppA	Metabolism; Nucleotide metabolism; Purine metabolism	exopolyphosphatase / guanosine-5'-triphosphate,3'-diphosphate pyrophosphatase [EC:3.6.1.11 3.6.1.40]	298.194	297.452	293.23	296.292	2.18617	379.367	362.47	337.774	359.87	17.0794	264.565	274.043	268.242	268.95	3.90165
Balanced	K06894	K06894	Not Included in Pathway or Brite; Poorly characterized; Function unknown	uncharacterized protein	293.461	296.959	298.108	296.176	1.97651	107.071	135.121	172.551	138.248	26.8234	164.119	160.88	155.421	160.14	3.58932
Balanced	K07675	uhpB	Environmental Information Processing; Signal transduction; Two-component system | Brite Hierarchies; Protein families: metabolism; Protein kinases | Brite Hierarchies; Protein families: signaling and cellular processes; Two-component system	two-component system, NarL family, sensor histidine kinase UhpB [EC:2.7.13.3]	285.09	296.704	306.036	295.943	8.56838	358.577	337.456	325.313	340.448	13.7441	369.407	397.865	397.087	388.12	13.2357
Balanced	K11921	cynR	Brite Hierarchies; Protein families: genetic information processing; Transcription factors	LysR family transcriptional regulator, cyn operon transcriptional activator	283.025	300.891	303.692	295.869	9.15416	269.368	328.574	374.119	324.02	42.8858	80.1536	87.5995	82.6787	83.4773	3.09179
Balanced	K03798	ftsH, hflB	Brite Hierarchies; Protein families: metabolism; Peptidases | Brite Hierarchies; Protein families: genetic information processing; Chaperones and folding catalysts	cell division protease FtsH [EC:3.4.24.-]	294.023	302.848	288.445	295.105	5.92949	382.25	330.538	277.923	330.237	42.5916	585.623	602.112	587.254	591.663	7.4187
Balanced	K00074	paaH, hbd, fadB, mmgB	Metabolism; Carbohydrate metabolism; Butanoate metabolism | Metabolism; Amino acid metabolism; Phenylalanine metabolism | Metabolism; Xenobiotics biodegradation and metabolism; Benzoate degradation	3-hydroxybutyryl-CoA dehydrogenase [EC:1.1.1.157]	290.312	293.584	299.441	294.446	3.77629	226.073	208.566	235.741	223.46	11.2468	363.57	377.045	364.583	368.399	6.12729
Balanced	K00567	ogt, MGMT	Brite Hierarchies; Protein families: genetic information processing; DNA repair and recombination proteins	methylated-DNA-[protein]-cysteine S-methyltransferase [EC:2.1.1.63]	290.559	296.374	295.506	294.146	2.56094	149.624	224.325	304.624	226.191	63.2921	229.392	242.813	234.515	235.573	5.52972
Balanced	K04564	SOD2	Environmental Information Processing; Signal transduction; MAPK signaling pathway - fly | Environmental Information Processing; Signal transduction; FoxO signaling pathway | Cellular Processes; Transport and catabolism; Peroxisome | Organismal Systems; Aging; Longevity regulating pathway | Organismal Systems; Aging; Longevity regulating pathway - worm | Organismal Systems; Aging; Longevity regula…	superoxide dismutase, Fe-Mn family [EC:1.15.1.1]	296.499	296.346	289.385	294.077	3.31791	303.492	306.905	296.294	302.23	4.42264	337.4	350.106	334.211	340.573	6.86556
Balanced	K03307	TC.SSS	Not Included in Pathway or Brite; Unclassified: signaling and cellular processes; Transport	solute:Na+ symporter, SSS family	306.537	291.854	282.958	293.783	9.72232	119.116	125.28	141.331	128.576	9.36373	211.675	224.791	213.28	216.582	5.84117
Balanced	K03466	ftsK, spoIIIE	Brite Hierarchies; Protein families: genetic information processing; Chromosome and associated proteins	DNA segregation ATPase FtsK/SpoIIIE, S-DNA-T family	300.411	294.349	285.635	293.465	6.06463	513.622	564.108	599.895	559.209	35.3905	310.368	319.691	304.487	311.515	6.25985
Balanced	K07126	K07126	Not Included in Pathway or Brite; Poorly characterized; Function unknown	uncharacterized protein	290.879	296.026	289.21	292.038	2.90081	307.503	192.315	65.8097	188.543	98.7071	207.61	213.416	206.025	209.017	3.17698
Balanced	K06867	K06867	Not Included in Pathway or Brite; Poorly characterized; Function unknown	uncharacterized protein	288.041	300.89	286.02	291.65	6.58519	95.6429	109.814	118.573	108.01	9.44765	105.846	125.204	113.605	114.885	7.95447
Balanced	K00065	kduD	Metabolism; Carbohydrate metabolism; Pentose and glucuronate interconversions	2-dehydro-3-deoxy-D-gluconate 5-dehydrogenase [EC:1.1.1.127]	294.096	285.764	294.349	291.403	3.98882	328.87	291.08	246.679	288.876	33.5905	252.797	279.242	256.133	262.724	11.7591
Balanced	K02517	lpxL, htrB	Metabolism; Glycan biosynthesis and metabolism; Lipopolysaccharide biosynthesis | Brite Hierarchies; Protein families: metabolism; Lipopolysaccharide biosynthesis proteins	Kdo2-lipid IVA lauroyltransferase [EC:2.3.1.241]	288.409	293.436	291.89	291.245	2.10197	129.24	122.673	106.766	119.559	9.43523	131.862	134.074	130.89	132.276	1.33242
Balanced	K03555	mutS	Genetic Information Processing; Replication and repair; Mismatch repair | Brite Hierarchies; Protein families: genetic information processing; DNA repair and recombination proteins	DNA mismatch repair protein MutS	290.732	291.706	290.265	290.901	0.600319	204.716	172.065	135.413	170.731	28.3083	216.553	222.573	206.889	215.338	6.46025
Balanced	K22278	pdgA	Not Included in Pathway or Brite; Unclassified: metabolism; Enzymes with EC numbers	peptidoglycan-N-acetylglucosamine deacetylase [EC:3.5.1.104]	296.563	287.23	287.636	290.476	4.30741	312.577	247.473	239.267	266.439	32.7962	502.904	494.08	502.106	499.697	3.98503
Soil enriched	K01278	DPP4, CD26	Organismal Systems; Digestive system; Protein digestion and absorption | Brite Hierarchies; Protein families: metabolism; Peptidases | Brite Hierarchies; Protein families: signaling and cellular processes; Exosome | Brite Hierarchies; Protein families: signaling and cellular processes; CD molecules	dipeptidyl-peptidase 4 [EC:3.4.14.5]	299.488	289.053	282.633	290.391	6.94589	116.697	56.3326	4.94443	59.3246	45.6717	340.983	357.486	362.2	353.556	9.09669
Balanced	K01955	carB, CPA2	Metabolism; Nucleotide metabolism; Pyrimidine metabolism | Metabolism; Amino acid metabolism; Alanine, aspartate and glutamate metabolism	carbamoyl-phosphate synthase large subunit [EC:6.3.5.5]	292.02	288.158	290.477	290.218	1.58737	348.53	332.898	327.107	336.179	9.04823	456.983	474.254	440.457	457.232	13.7986
Balanced	K01515	nudF	Metabolism; Nucleotide metabolism; Purine metabolism	ADP-ribose pyrophosphatase [EC:3.6.1.13]	286.925	287.608	295.292	289.942	3.79355	454.108	542.613	618.439	538.387	67.1543	196.995	206.046	198.144	200.395	4.02326
Balanced	K01338	lon	Cellular Processes; Cell growth and death; Cell cycle - Caulobacter | Brite Hierarchies; Protein families: metabolism; Peptidases	ATP-dependent Lon protease [EC:3.4.21.53]	287.397	293.167	286.87	289.145	2.85251	180.532	160.364	134.439	158.445	18.8664	599.006	605.711	586.502	597.073	7.96046
Balanced	K01077	phoA, phoB	Metabolism; Metabolism of cofactors and vitamins; Thiamine metabolism | Metabolism; Metabolism of cofactors and vitamins; Folate biosynthesis | Environmental Information Processing; Signal transduction; Two-component system | Brite Hierarchies; Protein families: signaling and cellular processes; Exosome | Brite Hierarchies; Protein families: signaling and cellular processes; Glycosylphosphatidyli…	alkaline phosphatase [EC:3.1.3.1]	294.91	286.09	284.776	288.592	4.49978	430.023	358.337	309.803	366.054	49.3823	126.027	130.749	125.343	127.373	2.4036
Balanced	K01821	NA	Metabolism; Xenobiotics biodegradation and metabolism; Benzoate degradation | Metabolism; Xenobiotics biodegradation and metabolism; Xylene degradation | Metabolism; Xenobiotics biodegradation and metabolism; Dioxin degradation	NA	289.466	290.054	286.013	288.511	1.78242	159.845	138.93	112.83	137.201	19.2328	165.511	177.852	166.816	170.06	5.53573
Balanced	K03086	rpoD	Brite Hierarchies; Protein families: genetic information processing; Transcription machinery	RNA polymerase primary sigma factor	296.944	285.021	283.012	288.326	6.14896	323.265	313.576	327.389	321.41	5.78984	889.802	889.382	878.528	885.904	5.21807
Balanced	K04077	NA	Genetic Information Processing; Folding, sorting and degradation; RNA degradation | Organismal Systems; Aging; Longevity regulating pathway - worm | Human Diseases; Endocrine and metabolic diseases; Type I diabetes mellitus | Human Diseases; Infectious diseases: Bacterial; Legionellosis | Human Diseases; Infectious diseases: Bacterial; Tuberculosis | Brite Hierarchies; Protein families: genetic i…	NA	291.305	296.505	275.637	287.816	8.86937	284.567	263.607	286.197	278.123	10.2866	752.928	746.948	722.005	740.627	13.3922
Balanced	K02899	RP-L27, MRPL27, rpmA	Genetic Information Processing; Translation; Ribosome | Brite Hierarchies; Protein families: genetic information processing; Ribosome	large subunit ribosomal protein L27	300.306	286.089	276.923	287.772	9.62004	259.94	258.938	259.174	259.351	0.42756	242.518	255.493	235.467	244.493	8.2938
Balanced	K01811	xylS, yicI	Not Included in Pathway or Brite; Unclassified: metabolism; Enzymes with EC numbers	alpha-D-xyloside xylohydrolase [EC:3.2.1.177]	290.021	287.289	285.138	287.483	1.99795	203.812	145.193	100.437	149.814	42.3293	43.1034	54.1422	44.5845	47.2767	4.89216
Balanced	K02493	hemK, prmC, HEMK	Brite Hierarchies; Protein families: genetic information processing; Translation factors	release factor glutamine methyltransferase [EC:2.1.1.297]	287.398	281.628	292.676	287.234	4.51206	368.452	394.696	388.475	383.874	11.1971	251.175	257.422	260.98	256.525	4.05277
Balanced	K01870	NA	Genetic Information Processing; Translation; Aminoacyl-tRNA biosynthesis | Brite Hierarchies; Protein families: metabolism; Amino acid related enzymes | Brite Hierarchies; Protein families: genetic information processing; Transfer RNA biogenesis	NA	287.031	287.939	286.453	287.141	0.611495	280.727	268.772	281.076	276.858	5.71969	321.159	336.996	313.276	323.81	9.86367
Balanced	K09955	K09955	Not Included in Pathway or Brite; Poorly characterized; Function unknown	uncharacterized protein	289.543	286.212	284.285	286.68	2.17177	204.693	242.952	273.001	240.215	27.9538	92.8531	109.772	103.338	101.988	6.97276
Balanced	K03829	yedL	Not Included in Pathway or Brite; Unclassified: metabolism; Enzymes with EC numbers	putative acetyltransferase [EC:2.3.1.-]	288.203	292.379	279.13	286.571	5.53044	445.696	525.349	611.969	527.671	67.9002	88.6187	96.3335	95.0589	93.337	3.3767
Soil suppressed	K07146	K07146	Not Included in Pathway or Brite; Poorly characterized; General function prediction only	UPF0176 protein	286.867	289.286	283.199	286.451	2.50256	177.951	165.766	151.766	165.161	10.6983	12.3011	20.6842	11.2727	14.7527	4.21519
Balanced	K01011	TST, MPST, sseA	Metabolism; Energy metabolism; Sulfur metabolism | Metabolism; Amino acid metabolism; Cysteine and methionine metabolism | Genetic Information Processing; Folding, sorting and degradation; Sulfur relay system	thiosulfate/3-mercaptopyruvate sulfurtransferase [EC:2.8.1.1 2.8.1.2]	282.317	290.247	286.416	286.326	3.23831	379.789	399.46	440.981	406.744	25.5068	317.577	327.013	321.816	322.135	3.8586
SbRB suppressed	K07484	NA	Not Included in Pathway or Brite; Unclassified: genetic information processing; Replication and repair	NA	282.748	301.236	273.022	285.669	11.7017	49.1137	51.5354	44.0112	48.2201	3.13606	806.871	752.523	784.396	781.264	22.2979
RhizCom enriched	K20971	ladS	Cellular Processes; Cellular community - prokaryotes; Biofilm formation - Pseudomonas aeruginosa | Brite Hierarchies; Protein families: metabolism; Protein kinases | Brite Hierarchies; Protein families: signaling and cellular processes; Two-component system	two-component system, sensor histidine kinase LadS	290.791	280.361	285.294	285.482	4.26032	1.78718	8.98602	13.3481	8.04043	4.76685	32.1283	31.9001	28.2175	30.7486	1.79219
Balanced	K00981	NA	Metabolism; Lipid metabolism; Glycerophospholipid metabolism | Environmental Information Processing; Signal transduction; Phosphatidylinositol signaling system	NA	281.1	288.451	285.404	284.985	3.0155	314.389	297.952	271.651	294.664	17.6018	202.568	200.018	195.283	199.29	3.01843
Balanced	K07516	fadN	Metabolism; Carbohydrate metabolism; Butanoate metabolism | Metabolism; Lipid metabolism; Fatty acid degradation | Metabolism; Xenobiotics biodegradation and metabolism; Benzoate degradation	3-hydroxyacyl-CoA dehydrogenase [EC:1.1.1.35]	278.569	287.17	288.565	284.768	4.42016	89.0299	45.2929	2.15224	45.4917	35.4679	127.356	145.179	128.48	133.672	8.14994
Balanced	K21929	NA	Genetic Information Processing; Replication and repair; Base excision repair | Brite Hierarchies; Protein families: genetic information processing; DNA repair and recombination proteins	NA	284.575	276.139	291.871	284.195	6.42823	218.191	127.881	48.7163	131.596	69.2378	380.487	371.902	377.152	376.514	3.53376
Balanced	K01802		Not Included in Pathway or Brite; Unclassified: metabolism; Enzymes with EC numbers	peptidylprolyl isomerase [EC:5.2.1.8]	302.233	273.832	276.344	284.136	12.8375	211.649	294.692	351.425	285.922	57.3991	178.128	187.936	179.067	181.71	4.41885
Balanced	K01420	fnr	Brite Hierarchies; Protein families: genetic information processing; Transcription factors	CRP/FNR family transcriptional regulator, anaerobic regulatory protein	275.421	287.363	288.469	283.751	5.9076	243.396	184.495	130.359	186.083	46.1608	72.9152	86.31	75.7817	78.3356	5.75885
Balanced	K02518	NA	Brite Hierarchies; Protein families: genetic information processing; Translation factors	NA	288.761	282.057	278.941	283.253	4.09728	306.405	298.392	300.343	301.713	3.41199	358.226	361.166	351.84	357.078	3.89278
Balanced	K01118	NA	Not Included in Pathway or Brite; Unclassified: metabolism; Enzymes with EC numbers	NA	277.251	286.818	285.466	283.178	4.22727	206.138	207.052	204.656	205.949	0.98698	36.0698	51.3088	36.1716	41.1834	7.15985
Balanced	K03327	TC.MATE, SLC47A, norM, mdtK, dinF	Brite Hierarchies; Protein families: signaling and cellular processes; Transporters	multidrug resistance protein, MATE family	278.019	284.35	286.101	282.823	3.47155	334.272	358.346	372.062	354.893	15.6197	141.437	147.298	144.664	144.466	2.39681
Balanced	K03316	TC.CPA1	Not Included in Pathway or Brite; Unclassified: signaling and cellular processes; Transport	monovalent cation:H+ antiporter, CPA1 family	289.468	272.356	285.273	282.366	7.2819	522.947	523.152	541.275	529.125	8.59199	219.559	222.739	220.114	220.804	1.38701
Balanced	K00573	pcm	Not Included in Pathway or Brite; Unclassified: metabolism; Enzymes with EC numbers	protein-L-isoaspartate(D-aspartate) O-methyltransferase [EC:2.1.1.77]	273.283	284.275	287.956	281.838	6.2334	165.527	137.947	125.872	143.115	16.5965	315.825	312.648	313.606	314.026	1.3307
Balanced	K01738	cysK	Metabolism; Energy metabolism; Sulfur metabolism | Metabolism; Amino acid metabolism; Cysteine and methionine metabolism	cysteine synthase [EC:2.5.1.47]	276.945	282.156	286.391	281.83	3.86325	319.859	344.439	383.623	349.307	26.2579	274.363	285.768	270.565	276.899	6.46061
Balanced	K07646	kdpD	Environmental Information Processing; Signal transduction; Two-component system | Brite Hierarchies; Protein families: metabolism; Protein kinases | Brite Hierarchies; Protein families: signaling and cellular processes; Two-component system	two-component system, OmpR family, sensor histidine kinase KdpD [EC:2.7.13.3]	278.812	282.627	282.336	281.259	1.7339	367.559	358.163	374.763	366.828	6.79684	391.115	386.864	388.926	388.968	1.73543
Balanced	K02276	coxC, ctaE	Metabolism; Energy metabolism; Oxidative phosphorylation	cytochrome c oxidase subunit III [EC:1.9.3.1]	289.531	279.858	274.232	281.207	6.31845	130.102	117.205	113.32	120.209	7.17286	280.346	295.334	277.14	284.273	7.92974
Balanced	K06978	K06978	Not Included in Pathway or Brite; Poorly characterized; Function unknown	uncharacterized protein	282.852	274.916	284.414	280.727	4.15828	214.307	171.361	139.882	175.183	30.504	579.894	563.582	577.977	573.818	7.27965
Balanced	K03630	NA	Not Included in Pathway or Brite; Unclassified: genetic information processing; Replication and repair	NA	280.865	276.437	284.327	280.543	3.22917	204.869	184.578	157.854	182.434	19.2534	102.998	107.988	100.169	103.719	3.23253
Balanced	K03723	NA	Genetic Information Processing; Replication and repair; Nucleotide excision repair | Brite Hierarchies; Protein families: genetic information processing; DNA repair and recombination proteins	NA	282.686	278.114	280.663	280.488	1.87055	357.05	315.773	312.052	328.291	20.3917	301.309	309.849	291.976	301.045	7.29913
Balanced	K09992	K09992	Not Included in Pathway or Brite; Poorly characterized; Function unknown	uncharacterized protein	286.184	289.032	265.509	280.242	10.4819	274.178	232.777	232.466	246.474	19.5905	359.17	345.497	352.879	352.516	5.58785
Balanced	K01869	LARS, leuS	Genetic Information Processing; Translation; Aminoacyl-tRNA biosynthesis | Brite Hierarchies; Protein families: metabolism; Amino acid related enzymes | Brite Hierarchies; Protein families: genetic information processing; Transfer RNA biogenesis | Brite Hierarchies; Protein families: genetic information processing; Mitochondrial biogenesis	leucyl-tRNA synthetase [EC:6.1.1.4]	280.228	281.165	279.277	280.223	0.77086	256.591	258.694	271.393	262.226	6.53866	329.065	340.66	314.715	328.146	10.6121
Balanced	K01439	dapE	Metabolism; Amino acid metabolism; Lysine biosynthesis	succinyl-diaminopimelate desuccinylase [EC:3.5.1.18]	276.422	278.841	284.787	280.017	3.51469	319.666	384.23	433.486	379.127	46.6065	291.705	311.982	298.376	300.688	8.43792
Balanced	K00239	sdhA, frdA	Metabolism; Carbohydrate metabolism; Citrate cycle (TCA cycle) | Metabolism; Carbohydrate metabolism; Butanoate metabolism | Metabolism; Energy metabolism; Oxidative phosphorylation | Metabolism; Energy metabolism; Carbon fixation pathways in prokaryotes | Human Diseases; Infectious diseases: Bacterial; Legionellosis	succinate dehydrogenase / fumarate reductase, flavoprotein subunit [EC:1.3.5.1 1.3.5.4]	280.478	279.73	279.774	279.994	0.34273	260.166	276.824	288.334	275.108	11.5634	431.162	435.194	411.299	425.885	10.4444
Balanced	K03695	clpB	Organismal Systems; Aging; Longevity regulating pathway - multiple species | Brite Hierarchies; Protein families: genetic information processing; Chaperones and folding catalysts	ATP-dependent Clp protease ATP-binding subunit ClpB	281.522	276.74	280.205	279.489	2.01679	265.193	262.606	265.147	264.315	1.20914	356.202	368.685	342.904	355.93	10.5266
Balanced	K03116	tatA	Genetic Information Processing; Folding, sorting and degradation; Protein export | Environmental Information Processing; Membrane transport; Bacterial secretion system | Brite Hierarchies; Protein families: signaling and cellular processes; Secretion system	sec-independent protein translocase protein TatA	290.161	272.661	271.768	278.197	8.46785	258.986	286.797	314.257	286.68	22.5648	354.317	346.319	353.561	351.399	3.60562
Balanced	K04065	osmY	Not Included in Pathway or Brite; Poorly characterized; General function prediction only	hyperosmotically inducible periplasmic protein	270.203	268.903	295.344	278.15	12.1696	132.598	201.76	272.181	202.179	56.9851	126.708	147.56	138.178	137.482	8.52716
Balanced	K02470	gyrB	Brite Hierarchies; Protein families: genetic information processing; DNA replication proteins | Brite Hierarchies; Protein families: genetic information processing; DNA repair and recombination proteins	DNA gyrase subunit B [EC:5.99.1.3]	282.591	281.85	269.635	278.025	5.94048	346.426	369.639	414.752	376.939	28.3677	376.288	390.622	356.849	374.586	13.8404
Balanced	K03534	NA	Not Included in Pathway or Brite; Unclassified: metabolism; Enzymes with EC numbers	NA	281.832	277.481	274.639	277.984	2.95813	240.771	193.934	143.989	192.898	39.5177	50.6644	63.6787	54.3138	56.219	5.48119
Balanced	K07032	K07032	Not Included in Pathway or Brite; Poorly characterized; Function unknown	uncharacterized protein	287.055	280.1	266.615	277.923	8.48513	171.392	185.063	177.323	177.926	5.59745	163.303	181.599	172.383	172.428	7.46954
RhizCom enriched	K07002	NA	Not Included in Pathway or Brite; Poorly characterized; Function unknown	NA	270.567	281.342	281.599	277.836	5.14102	143.683	103.095	62.7321	103.17	33.0482	18.3762	26.4985	19.1643	21.3463	3.65731
Balanced	K03577	acrR, smeT	Brite Hierarchies; Protein families: genetic information processing; Transcription factors	TetR/AcrR family transcriptional regulator, acrAB operon repressor	275.843	280.591	276.759	277.731	2.05661	644.357	510.881	392.809	516.016	102.758	158.185	171.329	165.624	165.046	5.38147
Balanced	K00797	speE, SRM	Metabolism; Amino acid metabolism; Cysteine and methionine metabolism | Metabolism; Amino acid metabolism; Arginine and proline metabolism | Metabolism; Metabolism of other amino acids; beta-Alanine metabolism | Metabolism; Metabolism of other amino acids; Glutathione metabolism	spermidine synthase [EC:2.5.1.16]	270.379	281.561	280.314	277.418	5.00321	296.413	257.055	231.604	261.691	26.6606	310.388	326.123	321.817	319.443	6.63981
Balanced	K11991	tadA	Brite Hierarchies; Protein families: genetic information processing; Transfer RNA biogenesis	tRNA(adenine34) deaminase [EC:3.5.4.33]	275.564	278.853	277.053	277.157	1.34486	268.479	274.729	289.438	277.549	8.78565	205.419	209.466	201.851	205.579	3.11088
Balanced	K03686	dnaJ	Brite Hierarchies; Protein families: genetic information processing; Chaperones and folding catalysts | Brite Hierarchies; Protein families: genetic information processing; Mitochondrial biogenesis	molecular chaperone DnaJ	280.62	282.903	266.991	276.838	7.02494	408.931	408.597	421.118	412.882	5.8251	400.47	413.3	405.693	406.488	5.26782
Balanced	K01790		Metabolism; Metabolism of terpenoids and polyketides; Polyketide sugar unit biosynthesis | Metabolism; Biosynthesis of other secondary metabolites; Streptomycin biosynthesis		274.517	278.326	276.931	276.591	1.57326	263.591	238.969	212.209	238.256	20.9829	200.025	205.158	199.229	201.471	2.62772
Soil enriched	K02482	K02482	Brite Hierarchies; Protein families: metabolism; Protein kinases | Brite Hierarchies; Protein families: signaling and cellular processes; Two-component system	two-component system, NtrC family, sensor kinase [EC:2.7.13.3]	266.639	280.828	281.91	276.459	6.95782	86.9083	62.5975	42.522	64.0093	18.1481	509.333	487.518	499.169	498.674	8.913
Balanced	K06180	rluD	Brite Hierarchies; Protein families: genetic information processing; Ribosome biogenesis	23S rRNA pseudouridine1911/1915/1917 synthase [EC:5.4.99.23]	277.815	273.229	277.79	276.278	2.15614	440.166	375.968	332.973	383.035	44.0457	324.113	317.249	315.861	319.074	3.60786
Balanced	K02234	cobW	Metabolism; Metabolism of cofactors and vitamins; Porphyrin and chlorophyll metabolism	cobalamin biosynthesis protein CobW	269.423	277.197	279.236	275.285	4.228	240.741	240.164	247.003	242.636	3.09708	150.393	153.841	145.58	149.938	3.38786
Balanced	K00432	gpx	Metabolism; Lipid metabolism; Arachidonic acid metabolism | Metabolism; Metabolism of other amino acids; Glutathione metabolism | Organismal Systems; Endocrine system; Thyroid hormone synthesis	glutathione peroxidase [EC:1.11.1.9]	277.295	271.349	276.526	275.057	2.64057	422.63	386.178	351.678	386.829	28.9697	108.104	119.874	99.8762	109.284	8.20648
Balanced	K17686	copA, ATP7	Environmental Information Processing; Signal transduction; MAPK signaling pathway - plant | Human Diseases; Drug resistance: Antineoplastic; Platinum drug resistance	Cu+-exporting ATPase [EC:3.6.3.54]	268.183	274.719	280.98	274.627	5.22488	292.516	326.7	355.736	324.984	25.8382	319.738	321.244	315.934	318.972	2.23467
Balanced	K01745	hutH, HAL	Metabolism; Amino acid metabolism; Histidine metabolism	histidine ammonia-lyase [EC:4.3.1.3]	269.873	277.785	275.729	274.462	3.35188	280.118	271.28	280.095	277.164	4.16059	174.349	193.05	174.355	180.585	8.81413
Balanced	K03655	recG	Genetic Information Processing; Replication and repair; Homologous recombination | Brite Hierarchies; Protein families: genetic information processing; DNA repair and recombination proteins	ATP-dependent DNA helicase RecG [EC:3.6.4.12]	270.395	274.515	277.428	274.113	2.8853	270.556	281.67	316.763	289.663	19.6927	227.327	235.787	222.309	228.474	5.562
RhizCom enriched	K07665	cusR, copR, silR	Environmental Information Processing; Signal transduction; Two-component system | Brite Hierarchies; Protein families: signaling and cellular processes; Two-component system | Brite Hierarchies; Protein families: signaling and cellular processes; Antimicrobial resistance genes	two-component system, OmpR family, copper resistance phosphate regulon response regulator CusR	274.554	268.808	278.213	273.858	3.87105	59.1094	56.4389	57.0508	57.533	1.14228	196.962	194.897	193.609	195.156	1.38124
Balanced	K00821	argD	Metabolism; Amino acid metabolism; Lysine biosynthesis | Metabolism; Amino acid metabolism; Arginine biosynthesis | Brite Hierarchies; Protein families: metabolism; Amino acid related enzymes	acetylornithine/N-succinyldiaminopimelate aminotransferase [EC:2.6.1.11 2.6.1.17]	271.935	274.975	273.411	273.44	1.24105	240.031	352.875	466.533	353.146	92.4692	205.263	216	201.641	207.635	6.0974
Balanced	K00786	-.-	Brite Hierarchies; Protein families: metabolism; Lipopolysaccharide biosynthesis proteins	glycosyltransferase [EC:2.4.-.-]	270.308	269.398	278.982	272.896	4.31911	198.81	214.728	241.157	218.232	17.4647	297.482	304.714	306.912	303.036	4.02828
Soil enriched	K02274	coxA, ctaD	Metabolism; Energy metabolism; Oxidative phosphorylation	cytochrome c oxidase subunit I [EC:1.9.3.1]	271.858	274.107	271.007	272.324	1.30793	162.513	151.759	140.23	151.501	9.09876	568.979	577.873	555.809	567.553	9.06397
Balanced	K12340	tolC	Environmental Information Processing; Membrane transport; Bacterial secretion system | Environmental Information Processing; Signal transduction; Two-component system | Organismal Systems; Environmental adaptation; Plant-pathogen interaction | Human Diseases; Infectious diseases: Bacterial; Pertussis | Human Diseases; Drug resistance: Antimicrobial; beta-Lactam resistance | Human Diseases; Drug r…	outer membrane protein	272.163	271.797	272.78	272.247	0.405535	74.8214	102.172	125.974	100.989	20.8996	117.069	122.354	116.687	118.703	2.58609
Balanced	K02485	rssB, hnr	Brite Hierarchies; Protein families: signaling and cellular processes; Two-component system	two-component system, response regulator	278.82	264.466	273.096	272.127	5.89982	273.207	206.594	170.956	216.919	42.3774	151.307	141.145	139.785	144.079	5.14106
Balanced	K07214	fes	Not Included in Pathway or Brite; Unclassified: signaling and cellular processes; Others	enterochelin esterase and related enzymes	281.469	269.133	265.621	272.074	6.79578	101.842	133.887	170.155	135.295	27.9065	359.678	378.374	368.154	368.735	7.64359
Balanced	K00790	murA	Metabolism; Carbohydrate metabolism; Amino sugar and nucleotide sugar metabolism | Metabolism; Glycan biosynthesis and metabolism; Peptidoglycan biosynthesis | Brite Hierarchies; Protein families: metabolism; Peptidoglycan biosynthesis and degradation proteins	UDP-N-acetylglucosamine 1-carboxyvinyltransferase [EC:2.5.1.7]	266.895	274.594	269.518	270.335	3.19578	373.733	369.863	347.794	363.797	11.4253	229.474	244.189	225.613	233.092	8.00322
Balanced	K01940	NA	Metabolism; Amino acid metabolism; Alanine, aspartate and glutamate metabolism | Metabolism; Amino acid metabolism; Arginine biosynthesis | Human Diseases; Cardiovascular diseases; Fluid shear stress and atherosclerosis | Brite Hierarchies; Protein families: signaling and cellular processes; Exosome	NA	275.076	268.749	267.094	270.307	3.43962	275.662	302.026	313.232	296.973	15.7487	258.642	274.385	250.888	261.305	9.77586
Balanced	K03522	fixB, etfA	Brite Hierarchies; Protein families: signaling and cellular processes; Exosome	electron transfer flavoprotein alpha subunit	266.879	272.925	270.37	270.058	2.47823	95.9267	74.364	59.6305	76.6404	14.905	230.799	242.651	230.259	234.57	5.71831
Balanced	K00788	thiE	Metabolism; Metabolism of cofactors and vitamins; Thiamine metabolism	thiamine-phosphate pyrophosphorylase [EC:2.5.1.3]	277.324	269.876	262.858	270.019	5.90666	267.032	269.317	259.152	265.167	4.35427	207.072	207.066	209.86	207.999	1.31539
Balanced	K01620	ltaE	Metabolism; Amino acid metabolism; Glycine, serine and threonine metabolism	threonine aldolase [EC:4.1.2.48]	261.377	271.498	275.498	269.458	5.94297	240.527	262.189	266.414	256.377	11.3395	208.7	211.999	203.786	208.162	3.37466
Balanced	K01681	NA	Metabolism; Carbohydrate metabolism; Citrate cycle (TCA cycle) | Metabolism; Carbohydrate metabolism; Glyoxylate and dicarboxylate metabolism | Metabolism; Energy metabolism; Carbon fixation pathways in prokaryotes	NA	271.628	268.677	267.547	269.284	1.72054	268.802	269.98	268.081	268.955	0.782685	372.895	388.622	356.387	372.635	13.1612
Balanced	K00658	DLST, sucB	Metabolism; Carbohydrate metabolism; Citrate cycle (TCA cycle) | Metabolism; Amino acid metabolism; Lysine degradation	2-oxoglutarate dehydrogenase E2 component (dihydrolipoamide succinyltransferase) [EC:2.3.1.61]	275.047	266.893	263.51	268.483	4.8423	243.726	246.582	259.566	249.958	6.89327	247.722	267.005	243.495	252.741	10.2329
Balanced	K03521	fixA, etfB	Not Included in Pathway or Brite; Unclassified: metabolism; Energy metabolism	electron transfer flavoprotein beta subunit	263.166	272.185	268.453	267.934	3.70024	82.3059	64.2275	57.3759	67.9698	10.516	229.583	245.221	229.986	234.93	7.27852
Balanced	K00088	IMPDH, guaB	Metabolism; Nucleotide metabolism; Purine metabolism | Metabolism; Xenobiotics biodegradation and metabolism; Drug metabolism - other enzymes | Brite Hierarchies; Protein families: signaling and cellular processes; Exosome	IMP dehydrogenase [EC:1.1.1.205]	266.467	269.656	266.297	267.473	1.54514	371.437	422.52	489.422	427.793	48.3114	342.242	359.934	332.701	344.959	11.2825
Balanced	K00067	rfbD, rmlD	Metabolism; Metabolism of terpenoids and polyketides; Polyketide sugar unit biosynthesis | Metabolism; Biosynthesis of other secondary metabolites; Streptomycin biosynthesis	dTDP-4-dehydrorhamnose reductase [EC:1.1.1.133]	262.652	263.711	275.703	267.355	5.91877	426.611	343.511	321.598	363.907	45.2319	182.349	179.144	183.176	181.557	1.73893
Balanced	K09808	lolC_E	Environmental Information Processing; Membrane transport; ABC transporters | Brite Hierarchies; Protein families: signaling and cellular processes; Transporters	lipoprotein-releasing system permease protein	270.871	263.935	267.177	267.328	2.83377	141.763	166.176	194.71	167.55	21.6374	153.513	154.27	147.291	151.691	3.12643
Balanced	K00362	nirB	Metabolism; Energy metabolism; Nitrogen metabolism	nitrite reductase (NADH) large subunit [EC:1.7.1.15]	256.029	269.746	274.586	266.787	7.85945	466.89	455.069	399.342	440.433	29.4543	105.36	124.485	105.08	111.642	9.08235
Balanced	K00560	thyA, TYMS	Metabolism; Nucleotide metabolism; Pyrimidine metabolism | Metabolism; Metabolism of cofactors and vitamins; One carbon pool by folate | Human Diseases; Drug resistance: Antineoplastic; Antifolate resistance	thymidylate synthase [EC:2.1.1.45]	263.983	264.746	271.501	266.743	3.37887	532.227	466.859	393.377	464.154	56.7175	91.3874	105.157	89.5463	95.3635	6.96558
Balanced	K14987	fixJ	Environmental Information Processing; Signal transduction; Two-component system | Brite Hierarchies; Protein families: signaling and cellular processes; Two-component system	two-component system, LuxR family, response regulator FixJ	269.569	271.807	258.736	266.704	5.70791	178.43	118.725	62.1413	119.766	47.4803	300.228	284.059	295.164	293.15	6.75268
Balanced	K00604	MTFMT, fmt	Metabolism; Metabolism of cofactors and vitamins; One carbon pool by folate | Genetic Information Processing; Translation; Aminoacyl-tRNA biosynthesis	methionyl-tRNA formyltransferase [EC:2.1.2.9]	268.98	262.004	268.62	266.535	3.20709	270.47	260.804	263.635	264.97	4.05764	257.683	264.092	259.08	260.285	2.75185
Balanced	K12373	HEXA_B	Metabolism; Carbohydrate metabolism; Amino sugar and nucleotide sugar metabolism | Metabolism; Glycan biosynthesis and metabolism; Various types of N-glycan biosynthesis | Metabolism; Glycan biosynthesis and metabolism; Glycosaminoglycan degradation | Metabolism; Glycan biosynthesis and metabolism; Glycosphingolipid biosynthesis - globo and isoglobo series | Metabolism; Glycan biosynthesis and me…	hexosaminidase [EC:3.2.1.52]	274.091	268.228	256.142	266.154	7.47288	231.579	284.416	396.073	304.023	68.5707	76.4678	86.0687	77.3309	79.9558	4.33679
Balanced	K00766	trpD	Metabolism; Amino acid metabolism; Phenylalanine, tyrosine and tryptophan biosynthesis	anthranilate phosphoribosyltransferase [EC:2.4.2.18]	262.386	264.013	271.671	266.024	4.04829	308.47	297.062	255.42	286.984	22.7998	186.159	197.41	183.787	189.119	5.94218
Balanced	K00324	pntA	Metabolism; Metabolism of cofactors and vitamins; Nicotinate and nicotinamide metabolism	H+-translocating NAD(P) transhydrogenase subunit alpha [EC:1.6.1.2 7.1.1.1]	259.315	267.276	271.338	265.977	4.99359	121.121	156.377	188.738	155.412	27.6126	281.869	301.999	280.077	287.982	9.93863
Balanced	K13292	lgt, umpA	Not Included in Pathway or Brite; Unclassified: metabolism; Enzymes with EC numbers	phosphatidylglycerol---prolipoprotein diacylglyceryl transferase [EC:2.5.1.145]	268.471	263.799	262.957	265.076	2.42501	301.374	271.684	247.449	273.503	22.0524	225.673	233.118	225.938	228.243	3.44914
Balanced	K00941	thiD	Metabolism; Metabolism of cofactors and vitamins; Thiamine metabolism	hydroxymethylpyrimidine/phosphomethylpyrimidine kinase [EC:2.7.1.49 2.7.4.7]	264.461	265.997	264.602	265.02	0.693281	298.191	281.422	260.922	280.178	15.2403	133.912	141.941	134.487	136.78	3.65671
Balanced	K18009	budC	Metabolism; Carbohydrate metabolism; Butanoate metabolism	meso-butanediol dehydrogenase / (S,S)-butanediol dehydrogenase / diacetyl reductase [EC:1.1.1.- 1.1.1.76 1.1.1.304]	255.262	268.362	270.936	264.853	6.86315	193.723	205.74	224.494	207.986	12.6621	170.69	181.461	178.962	177.038	4.60283
Balanced	K02519	NA	Brite Hierarchies; Protein families: genetic information processing; Translation factors | Brite Hierarchies; Protein families: genetic information processing; Mitochondrial biogenesis	NA	269.293	267.026	257.776	264.698	4.98163	253.511	265.088	301.114	273.238	20.2701	266.09	280.154	258.399	268.214	9.00781
Balanced	K02503	HINT1, hinT, hit	Brite Hierarchies; Protein families: signaling and cellular processes; Exosome	histidine triad (HIT) family protein	267.383	263.418	262.101	264.301	2.24457	290.049	295.077	334.52	306.549	19.8849	286.443	280.721	280.188	282.451	2.83144
Balanced	K07391	NA	Not Included in Pathway or Brite; Unclassified: genetic information processing; Protein processing	NA	263.873	263.104	264.934	263.97	0.750336	271.734	291.607	316.505	293.282	18.3161	228.581	229.36	225.085	227.675	1.85916
Balanced	K02480	K02480	Brite Hierarchies; Protein families: metabolism; Protein kinases | Brite Hierarchies; Protein families: signaling and cellular processes; Two-component system	two-component system, NarL family, sensor kinase [EC:2.7.13.3]	259.842	266.171	265.048	263.687	2.75722	125.36	160.76	200.805	162.308	30.8197	216.726	231.608	239.137	229.157	9.31223
Balanced	K00864	glpK, GK	Metabolism; Lipid metabolism; Glycerolipid metabolism | Organismal Systems; Endocrine system; PPAR signaling pathway | Organismal Systems; Environmental adaptation; Plant-pathogen interaction | Brite Hierarchies; Protein families: signaling and cellular processes; Exosome	glycerol kinase [EC:2.7.1.30]	260.959	267.082	262.449	263.496	2.60723	302.605	333.862	393.024	343.164	37.4947	221.57	237.492	219.699	226.254	7.98328
Balanced	K01424	ansA, ansB	Metabolism; Amino acid metabolism; Alanine, aspartate and glutamate metabolism | Metabolism; Metabolism of other amino acids; Cyanoamino acid metabolism	L-asparaginase [EC:3.5.1.1]	256.955	265.465	267.846	263.422	4.67506	389.142	321.679	270.038	326.953	48.7667	171.315	182.806	180.022	178.048	4.89453
Balanced	K01251	NA	Metabolism; Amino acid metabolism; Cysteine and methionine metabolism | Brite Hierarchies; Protein families: metabolism; Protein phosphatases and associated proteins | Brite Hierarchies; Protein families: signaling and cellular processes; Exosome	NA	263.456	263.561	262.397	263.138	0.525587	253.592	253.427	269.936	258.985	7.74346	358.986	370.3	345.444	358.243	10.1608
Balanced	K03762	proP	Brite Hierarchies; Protein families: signaling and cellular processes; Transporters	MFS transporter, MHS family, proline/betaine transporter	262.044	261.334	265.164	262.847	1.6635	335.329	525.896	709.74	523.655	152.861	152.077	166.653	147.35	155.36	8.21534
Balanced	K02019	modE	Brite Hierarchies; Protein families: genetic information processing; Transcription factors	molybdate transport system regulatory protein	255.818	264.049	268.619	262.829	5.29665	155.299	195.847	251.32	200.822	39.358	149.638	160.838	158.55	156.342	4.83154
Balanced	K04043	dnaK, HSPA9	Genetic Information Processing; Folding, sorting and degradation; RNA degradation | Organismal Systems; Aging; Longevity regulating pathway - worm | Human Diseases; Infectious diseases: Bacterial; Tuberculosis | Brite Hierarchies; Protein families: genetic information processing; Messenger RNA biogenesis | Brite Hierarchies; Protein families: genetic information processing; Chaperones and folding…	molecular chaperone DnaK	266.998	265.686	254.619	262.434	5.55223	257.885	268.496	273.959	266.78	6.67346	530.481	527.711	511.153	523.115	8.5335
Balanced	K08191	exuT	Brite Hierarchies; Protein families: signaling and cellular processes; Transporters	MFS transporter, ACS family, hexuronate transporter	262.146	254.664	269.155	261.988	5.91733	122.882	175.076	236.429	178.129	46.4059	127.793	141.019	133.582	134.132	5.4134
Balanced	K01755	argH, ASL	Metabolism; Amino acid metabolism; Alanine, aspartate and glutamate metabolism | Metabolism; Amino acid metabolism; Arginine biosynthesis | Brite Hierarchies; Protein families: signaling and cellular processes; Exosome	argininosuccinate lyase [EC:4.3.2.1]	261.049	266.615	256.448	261.371	4.15697	296.145	316.771	345.267	319.395	20.1396	226.357	240.06	227.168	231.195	6.27714
Balanced	K06020	ettA	Brite Hierarchies; Protein families: genetic information processing; Transfer RNA biogenesis	energy-dependent translational throttle protein EttA	259.142	270.873	252.549	260.855	7.57797	171.265	206.475	235.275	204.338	26.1754	234.87	252.651	226.055	237.859	11.0614
Balanced	K02428	rdgB	Metabolism; Nucleotide metabolism; Purine metabolism	XTP/dITP diphosphohydrolase [EC:3.6.1.66]	268.71	260.224	251.634	260.189	6.97127	303.837	363.22	413.572	360.209	44.8497	228.184	236.812	228.008	231.001	4.10917
Balanced	K15777	NA	Metabolism; Biosynthesis of other secondary metabolites; Betalain biosynthesis	NA	248.101	259.05	273.283	260.145	10.3096	58.0618	88.1348	119.495	88.5639	25.0818	42.5181	52.1116	42.6454	45.7584	4.49271
Balanced	K02624	pcaR	Brite Hierarchies; Protein families: genetic information processing; Transcription factors	IclR family transcriptional regulator, pca regulon regulatory protein	252.771	265.617	261.736	260.041	5.37942	150.987	140.712	140.684	144.128	4.85043	99.4165	113.958	107.79	107.055	5.95947
Balanced	K13643	iscR	Brite Hierarchies; Protein families: genetic information processing; Transcription factors	Rrf2 family transcriptional regulator, iron-sulfur cluster assembly transcription factor	258.222	264.108	257.768	260.032	2.88746	133.494	132.188	137.419	134.367	2.22297	155.129	161.372	155.877	157.459	2.78345
Balanced	K01885	EARS, gltX	Metabolism; Metabolism of cofactors and vitamins; Porphyrin and chlorophyll metabolism | Genetic Information Processing; Translation; Aminoacyl-tRNA biosynthesis | Brite Hierarchies; Protein families: metabolism; Amino acid related enzymes | Brite Hierarchies; Protein families: genetic information processing; Transfer RNA biogenesis | Brite Hierarchies; Protein families: signaling and cellular pr…	glutamyl-tRNA synthetase [EC:6.1.1.17]	265.647	255.638	257.878	259.721	4.28908	140.597	127.455	115.448	127.833	10.2704	299.593	311.407	297.574	302.858	6.10102
Balanced	K00117	gcd	Metabolism; Carbohydrate metabolism; Pentose phosphate pathway	quinoprotein glucose dehydrogenase [EC:1.1.5.2]	262.432	256.319	258.786	259.179	2.5111	104.985	128.293	154.764	129.347	20.3355	488.156	509.221	516.95	504.776	12.1679
Balanced	K07793	NA	Environmental Information Processing; Signal transduction; Two-component system | Brite Hierarchies; Protein families: signaling and cellular processes; Transporters	NA	254.304	260.214	262.461	258.993	3.44006	231.22	171.216	127.055	176.497	42.6887	259.672	272.714	263.238	265.208	5.50348
Balanced	K01586	lysA	Metabolism; Amino acid metabolism; Lysine biosynthesis	diaminopimelate decarboxylase [EC:4.1.1.20]	258.085	257.298	261.293	258.892	1.72767	375.485	346.467	333.507	351.82	17.5503	234.455	244.43	228.664	235.85	6.51169
Balanced	K06969	rlmI	Brite Hierarchies; Protein families: genetic information processing; Ribosome biogenesis	23S rRNA (cytosine1962-C5)-methyltransferase [EC:2.1.1.191]	252.192	257.747	266.474	258.804	5.87834	210.957	182.844	171.575	188.458	16.5605	155.194	151.089	145.618	150.634	3.92256
Balanced	K04755	fdx	Not Included in Pathway or Brite; Unclassified: metabolism; Energy metabolism	ferredoxin, 2Fe-2S	255.751	255.496	263.217	258.155	3.58109	177.86	112.27	51.6603	113.93	51.5343	121.751	127.027	115.875	121.551	4.55513
Balanced	K02575	NRT, narK, nrtP, nasA	Metabolism; Energy metabolism; Nitrogen metabolism | Brite Hierarchies; Protein families: signaling and cellular processes; Transporters	MFS transporter, NNP family, nitrate/nitrite transporter	251.369	257.362	265.266	257.999	5.69108	155.347	165.528	172.546	164.474	7.06127	111.191	120.105	109.26	113.519	4.72362
Balanced	K01872	AARS, alaS	Genetic Information Processing; Translation; Aminoacyl-tRNA biosynthesis | Brite Hierarchies; Protein families: metabolism; Amino acid related enzymes | Brite Hierarchies; Protein families: genetic information processing; Transfer RNA biogenesis	alanyl-tRNA synthetase [EC:6.1.1.7]	259.543	258.383	255.264	257.73	1.80692	298.861	283.314	280.395	287.523	8.10498	315.258	327.532	306.365	316.385	8.67784
Balanced	K00794	NA	Metabolism; Metabolism of cofactors and vitamins; Riboflavin metabolism	NA	258.514	256.129	258.158	257.6	1.05038	251.696	314.974	343.634	303.435	38.41	194.148	202.269	193.048	196.488	4.11234
Balanced	K02291	crtB	Metabolism; Metabolism of terpenoids and polyketides; Carotenoid biosynthesis | Brite Hierarchies; Protein families: metabolism; Prenyltransferases	15-cis-phytoene synthase [EC:2.5.1.32]	251.875	260.671	259.99	257.512	3.9955	290.952	241.706	184.534	239.064	43.4851	188.16	193.178	188.805	190.048	2.22914
Balanced	K03549	NA	Brite Hierarchies; Protein families: signaling and cellular processes; Transporters	NA	259.423	256.793	255.931	257.382	1.48554	189.221	204.736	212.946	202.301	9.83762	204.949	223.723	201.771	210.148	9.68664
Balanced	K01704	leuD, IPMI-S	Metabolism; Carbohydrate metabolism; C5-Branched dibasic acid metabolism | Metabolism; Amino acid metabolism; Valine, leucine and isoleucine biosynthesis	3-isopropylmalate/(R)-2-methylmalate dehydratase small subunit [EC:4.2.1.33 4.2.1.35]	258.268	255.662	257.844	257.258	1.14163	267.175	249.653	242.733	253.187	10.2863	265.134	276.302	257.511	266.316	7.71689
Soil suppressed	K03292	TC.GPH	Not Included in Pathway or Brite; Unclassified: signaling and cellular processes; Transport	glycoside/pentoside/hexuronide:cation symporter, GPH family	256.161	256.719	258.806	257.229	1.13826	237.762	405.832	560.465	401.353	131.781	12.969	19.6334	13.3628	15.3217	3.05303
Balanced	K03733	xerC	Brite Hierarchies; Protein families: genetic information processing; Chromosome and associated proteins	integrase/recombinase XerC	257.68	254.665	258.573	256.972	1.67178	274.187	270.108	259.956	268.084	5.98329	425.229	430.445	445.217	433.63	8.46509
Balanced	K02469	gyrA	Brite Hierarchies; Protein families: genetic information processing; DNA replication proteins | Brite Hierarchies; Protein families: genetic information processing; DNA repair and recombination proteins	DNA gyrase subunit A [EC:5.99.1.3]	261.898	256.491	251.957	256.782	4.06355	336.514	373.071	405.656	371.747	28.2428	395.602	409.977	385.385	396.988	10.0873
Balanced	K01921	ddl	Metabolism; Metabolism of other amino acids; D-Alanine metabolism | Metabolism; Glycan biosynthesis and metabolism; Peptidoglycan biosynthesis | Human Diseases; Drug resistance: Antimicrobial; Vancomycin resistance | Brite Hierarchies; Protein families: metabolism; Peptidoglycan biosynthesis and degradation proteins	D-alanine-D-alanine ligase [EC:6.3.2.4]	258.613	255.876	255.169	256.553	1.48545	337.097	422.793	502.01	420.633	67.3429	373.722	370.75	366.077	370.183	3.14643
Balanced	K02935	RP-L7, MRPL12, rplL	Genetic Information Processing; Translation; Ribosome | Brite Hierarchies; Protein families: genetic information processing; Ribosome	large subunit ribosomal protein L7/L12	271.68	254.449	243.249	256.459	11.6939	296.567	277.102	263.797	279.155	13.457	227.345	233.286	220.984	227.205	5.02293
Soil enriched	K02481	flgR	Brite Hierarchies; Protein families: signaling and cellular processes; Two-component system	two-component system, NtrC family, response regulator	261.125	255.032	252.814	256.323	3.51375	107.374	57.8355	12.4725	59.2274	38.7559	298.379	295.54	294.115	296.011	1.77237
Balanced	K02501	hisH	Metabolism; Amino acid metabolism; Histidine metabolism	imidazole glycerol-phosphate synthase subunit HisH [EC:4.3.2.10]	257.985	252.087	258.622	256.231	2.94205	268.283	261.369	266.933	265.528	2.99234	181.982	187.165	177.539	182.229	3.93351
Balanced	K03469	rnhA, RNASEH1	Genetic Information Processing; Replication and repair; DNA replication | Brite Hierarchies; Protein families: genetic information processing; DNA replication proteins	ribonuclease HI [EC:3.1.26.4]	254.084	257.24	256.773	256.032	1.3908	290.227	276.443	226.917	264.529	27.1843	192.948	195.104	187.195	191.749	3.33834
Balanced	K02040	pstS	Environmental Information Processing; Membrane transport; ABC transporters | Environmental Information Processing; Signal transduction; Two-component system | Human Diseases; Infectious diseases: Bacterial; Tuberculosis | Brite Hierarchies; Protein families: signaling and cellular processes; Transporters	phosphate transport system substrate-binding protein	255.744	253.421	257.976	255.714	1.85963	565.166	510.066	446.416	507.216	48.5216	281.708	283.21	279.564	281.494	1.49611
Balanced	K18903	oprC, opcM	Brite Hierarchies; Protein families: signaling and cellular processes; Transporters | Brite Hierarchies; Protein families: signaling and cellular processes; Antimicrobial resistance genes	outer membrane protein, multidrug efflux system	236.744	257.781	271.902	255.476	14.4452	118.724	114.251	120.306	117.76	2.56404	58.8797	72.1794	59.1656	63.4082	6.20326
Balanced	K00164	OGDH, sucA	Metabolism; Carbohydrate metabolism; Citrate cycle (TCA cycle) | Metabolism; Amino acid metabolism; Lysine degradation | Metabolism; Amino acid metabolism; Tryptophan metabolism	2-oxoglutarate dehydrogenase E1 component [EC:1.2.4.2]	259.391	257.202	249.348	255.314	4.3116	286.454	285.421	301.427	291.1	7.31411	265.765	284.061	258.3	269.375	10.8221
SbRB suppressed	K02486	K02486	Brite Hierarchies; Protein families: metabolism; Protein kinases | Brite Hierarchies; Protein families: signaling and cellular processes; Two-component system	two-component system, sensor kinase [EC:2.7.13.3]	250.474	252.358	262.193	255.008	5.13811	39.1435	36.8209	36.5465	37.5036	1.16498	112.816	110.166	105.319	109.434	3.10396
Soil enriched	K06996	K06996	Not Included in Pathway or Brite; Poorly characterized; Function unknown	uncharacterized protein	254.446	259.549	250.645	254.88	3.64803	149.163	130.334	98.8755	126.124	20.7445	460.057	459.449	470.831	463.446	5.22812
Balanced	K07011	wbbL	Brite Hierarchies; Protein families: metabolism; Lipopolysaccharide biosynthesis proteins	rhamnosyltransferase	258.839	252.258	252.557	254.551	3.0346	287.547	309.804	331.175	309.509	17.8125	328.32	319.884	331.248	326.484	4.81731
Balanced	K01625	eda	Metabolism; Carbohydrate metabolism; Pentose phosphate pathway | Metabolism; Carbohydrate metabolism; Glyoxylate and dicarboxylate metabolism	2-dehydro-3-deoxyphosphogluconate aldolase / (4S)-4-hydroxy-2-oxoglutarate aldolase [EC:4.1.2.14 4.1.3.42]	257.809	252.633	252.237	254.227	2.53862	231.346	212.285	200.05	214.56	12.8774	77.7799	87.4014	80.1091	81.7635	4.09848
Balanced	K00605	gcvT, AMT	Metabolism; Carbohydrate metabolism; Glyoxylate and dicarboxylate metabolism | Metabolism; Amino acid metabolism; Glycine, serine and threonine metabolism | Metabolism; Metabolism of cofactors and vitamins; One carbon pool by folate	aminomethyltransferase [EC:2.1.2.10]	254.495	251.147	256.462	254.035	2.19398	231.407	247.848	262.792	247.349	12.8176	320.502	323.178	321.431	321.704	1.10962
Balanced	K06196	ccdA	Brite Hierarchies; Protein families: signaling and cellular processes; Transporters	cytochrome c-type biogenesis protein	260.7	254.826	246.041	253.856	6.02396	100.552	127.432	162.271	130.085	25.2662	204.016	209.534	207.784	207.112	2.30237
Balanced	K03575	mutY	Genetic Information Processing; Replication and repair; Base excision repair | Brite Hierarchies; Protein families: genetic information processing; DNA repair and recombination proteins	A/G-specific adenine glycosylase [EC:3.2.2.31]	250.033	256.331	254.499	253.621	2.64494	327.745	322.098	308.485	319.443	8.08411	175.607	183.636	173.128	177.457	4.4846
Balanced	K04066	priA	Genetic Information Processing; Replication and repair; Homologous recombination | Brite Hierarchies; Protein families: genetic information processing; DNA repair and recombination proteins	primosomal protein N' (replication factor Y) (superfamily II helicase) [EC:3.6.4.-]	253.479	252.215	254.018	253.238	0.75552	273.592	273.449	295.086	280.709	10.1661	216.646	221.717	210.93	216.431	4.40635
Balanced	K01053	gnl, RGN	Metabolism; Carbohydrate metabolism; Pentose phosphate pathway | Metabolism; Carbohydrate metabolism; Ascorbate and aldarate metabolism | Metabolism; Xenobiotics biodegradation and metabolism; Caprolactam degradation | Brite Hierarchies; Protein families: signaling and cellular processes; Exosome	gluconolactonase [EC:3.1.1.17]	239.807	255.635	263.756	253.066	9.94426	118.891	168.542	185.989	157.807	28.4248	483.306	487.062	490.687	487.018	3.01326
Balanced	K00800	aroA	Metabolism; Amino acid metabolism; Phenylalanine, tyrosine and tryptophan biosynthesis	3-phosphoshikimate 1-carboxyvinyltransferase [EC:2.5.1.19]	253.58	250.724	254.594	252.966	1.63839	275.218	295.199	299.435	289.951	10.5603	194.327	199.977	191.219	195.174	3.62552
Balanced	K05595	NA	Brite Hierarchies; Protein families: signaling and cellular processes; Transporters	NA	255.972	252.198	249.895	252.688	2.50496	179.796	235.284	305.279	240.12	51.3421	119.802	118.804	112.724	117.11	3.12796
Balanced	K00616	talA, talB	Metabolism; Carbohydrate metabolism; Pentose phosphate pathway	transaldolase [EC:2.2.1.2]	256.061	255.94	245.114	252.372	5.1324	276.481	326.963	377.514	326.986	41.2467	340.006	338.289	329.583	335.959	4.56284
Balanced	K02500	hisF	Metabolism; Amino acid metabolism; Histidine metabolism	imidazole glycerol-phosphate synthase subunit HisF [EC:4.3.2.10]	253.058	251.339	252.663	252.353	0.735347	268.532	265.747	254.145	262.808	6.23037	198.452	207.174	191.494	199.04	6.41506
Balanced	K01436	K01436	Brite Hierarchies; Protein families: metabolism; Peptidases	amidohydrolase [EC:3.5.1.-]	252.288	255.246	249.449	252.328	2.36671	462.267	318.308	191.396	323.99	110.656	250.906	257.219	249.395	252.507	3.38878
Balanced	K00859	coaE	Metabolism; Metabolism of cofactors and vitamins; Pantothenate and CoA biosynthesis	dephospho-CoA kinase [EC:2.7.1.24]	252.586	255.227	248.533	252.116	2.75307	460.927	468.479	489.084	472.83	11.8999	202.926	209.013	208.079	206.673	2.67686
Balanced	K01685	uxaA	Metabolism; Carbohydrate metabolism; Pentose and glucuronate interconversions	altronate hydrolase [EC:4.2.1.7]	248.559	253.784	252.75	251.698	2.25949	208.517	200.484	200.447	203.15	3.79545	80.3003	87.7644	76.8194	81.628	4.56584
Balanced	K03750	moeA	Metabolism; Metabolism of cofactors and vitamins; Folate biosynthesis	molybdopterin molybdotransferase [EC:2.10.1.1]	249.56	245.33	259.619	251.503	5.99319	277.706	278.123	283.434	279.754	2.60762	303.341	303.904	305.472	304.239	0.901971
Balanced	K02945	RP-S1, rpsA	Genetic Information Processing; Translation; Ribosome | Brite Hierarchies; Protein families: genetic information processing; Ribosome	small subunit ribosomal protein S1	253.088	255.822	244.659	251.19	4.75123	238.697	236.745	251.449	242.297	6.52053	322.562	335.726	311.11	323.133	10.0579
Balanced	K01912	paaK	Metabolism; Amino acid metabolism; Phenylalanine metabolism | Cellular Processes; Cellular community - prokaryotes; Biofilm formation - Vibrio cholerae	phenylacetate-CoA ligase [EC:6.2.1.30]	250.165	250.284	252.694	251.047	1.16511	184.055	164.39	140.001	162.815	18.0192	283.353	283.263	279.671	282.096	1.71467
Balanced	K00215	dapB	Metabolism; Amino acid metabolism; Lysine biosynthesis | Metabolism; Biosynthesis of other secondary metabolites; Monobactam biosynthesis	4-hydroxy-tetrahydrodipicolinate reductase [EC:1.17.1.8]	249.897	251.432	251.202	250.844	0.675712	230.008	229.572	232.352	230.644	1.22077	192.456	197.409	187.754	192.54	3.94213
Balanced	K07729	K07729	Brite Hierarchies; Protein families: genetic information processing; Transcription factors	putative transcriptional regulator	266.444	250.407	234.886	250.579	12.8843	293.429	328.438	383.876	335.248	37.2377	119.52	126.367	118.633	121.507	3.45606
Balanced	K08225	entS	Brite Hierarchies; Protein families: signaling and cellular processes; Transporters	MFS transporter, ENTS family, enterobactin (siderophore) exporter	244.926	252.77	253.942	250.546	4.00275	195.149	274.727	359.229	276.368	66.9955	240.253	249.762	252.147	247.387	5.13772
Balanced	K09471	puuB, ordL	Metabolism; Amino acid metabolism; Arginine and proline metabolism	gamma-glutamylputrescine oxidase [EC:1.4.3.-]	236.31	250.723	264.488	250.507	11.5045	251.569	288.622	312.219	284.137	24.9627	154.766	170.027	163.793	162.862	6.26474
Balanced	K01443	nagA, AMDHD2	Metabolism; Carbohydrate metabolism; Amino sugar and nucleotide sugar metabolism	N-acetylglucosamine-6-phosphate deacetylase [EC:3.5.1.25]	255.63	251.493	244.224	250.449	4.71475	384.607	365.74	367.259	372.535	8.55868	219.964	216.111	214.763	216.946	2.20388
Balanced	K00948	PRPS, prsA	Metabolism; Carbohydrate metabolism; Pentose phosphate pathway | Metabolism; Nucleotide metabolism; Purine metabolism	ribose-phosphate pyrophosphokinase [EC:2.7.6.1]	251.554	248.331	251.456	250.447	1.49702	324.28	302.277	283.878	303.478	16.5159	271.588	286.959	266.031	274.859	8.85134
Balanced	K00019	bdh	Metabolism; Carbohydrate metabolism; Butanoate metabolism | Metabolism; Lipid metabolism; Synthesis and degradation of ketone bodies	3-hydroxybutyrate dehydrogenase [EC:1.1.1.30]	245.417	254.704	251.12	250.414	3.82425	130.289	100.967	69.0063	100.087	25.0264	214.81	224.454	209.436	216.234	6.21304
Balanced	K11752	ribD	Metabolism; Metabolism of cofactors and vitamins; Riboflavin metabolism | Cellular Processes; Cellular community - prokaryotes; Quorum sensing	diaminohydroxyphosphoribosylaminopyrimidine deaminase / 5-amino-6-(5-phosphoribosylamino)uracil reductase [EC:3.5.4.26 1.1.1.193]	249.899	251.353	249.642	250.298	0.753479	304.034	329.584	341.487	325.035	15.6248	214.791	216.326	213.095	214.737	1.31966
Balanced	K03568	tldD	Brite Hierarchies; Protein families: metabolism; Peptidases	TldD protein	248.613	249.26	251.852	249.909	1.39946	149.155	180.416	217.042	182.204	27.7436	177.462	193.039	172.11	180.87	8.87743
Balanced	K07043	NA	Not Included in Pathway or Brite; Poorly characterized; Function unknown	NA	242.039	249.93	257.561	249.843	6.33715	208.896	171.335	167.691	182.641	18.6247	102.115	109.88	101.233	104.409	3.88537
Balanced	K02314	dnaB	Genetic Information Processing; Replication and repair; DNA replication | Cellular Processes; Cell growth and death; Cell cycle - Caulobacter | Brite Hierarchies; Protein families: genetic information processing; DNA replication proteins	replicative DNA helicase [EC:3.6.4.12]	255.546	246.68	246.987	249.738	4.1092	285.225	307.359	333.639	308.741	19.789	263.593	271.269	258.622	264.495	5.20238
Balanced	K01626	aroF, aroG, aroH	Metabolism; Amino acid metabolism; Phenylalanine, tyrosine and tryptophan biosynthesis | Cellular Processes; Cellular community - prokaryotes; Quorum sensing	3-deoxy-7-phosphoheptulonate synthase [EC:2.5.1.54]	242.623	252.752	253.751	249.709	5.02695	231.545	308.566	383.242	307.785	61.9327	139.397	157.098	137.897	144.797	8.71963
Balanced	K02111	ATPF1A, atpA	Metabolism; Energy metabolism; Oxidative phosphorylation | Metabolism; Energy metabolism; Photosynthesis | Brite Hierarchies; Protein families: metabolism; Photosynthesis proteins	F-type H+/Na+-transporting ATPase subunit alpha [EC:7.1.2.2 7.2.2.1]	256.763	249.146	243.168	249.692	5.56361	278.415	287.483	295.558	287.152	7.00244	322.401	337.297	307.635	322.444	12.1092
Balanced	K03168	topA	Brite Hierarchies; Protein families: genetic information processing; DNA replication proteins | Brite Hierarchies; Protein families: genetic information processing; DNA repair and recombination proteins	DNA topoisomerase I [EC:5.99.1.2]	259.631	249.704	239.711	249.682	8.13211	278.662	302.108	336.697	305.822	23.8377	361.71	363.542	351.356	358.869	5.36537
Balanced	K00606	NA	Metabolism; Metabolism of cofactors and vitamins; Pantothenate and CoA biosynthesis	NA	245.093	253.294	250.409	249.599	3.39649	149.58	161.83	184.514	165.308	14.4723	228.665	223.07	219.196	223.644	3.88675
RhizCom enriched	K01113	phoD	Metabolism; Metabolism of cofactors and vitamins; Folate biosynthesis | Environmental Information Processing; Signal transduction; Two-component system	alkaline phosphatase D [EC:3.1.3.1]	246.359	247.243	254.401	249.335	3.6009	58.2415	41.38	28.2476	42.623	12.2765	154.738	167.322	156.486	159.515	5.56585
Balanced	K01644	citE	Environmental Information Processing; Signal transduction; Two-component system	citrate lyase subunit beta / citryl-CoA lyase [EC:4.1.3.34]	245.008	248.837	252.713	248.853	3.14552	166.588	119.829	69.4669	118.628	39.6588	174.743	181.31	172.425	176.159	3.76282
Balanced	K01867	NA	Genetic Information Processing; Translation; Aminoacyl-tRNA biosynthesis | Brite Hierarchies; Protein families: metabolism; Amino acid related enzymes | Brite Hierarchies; Protein families: genetic information processing; Transfer RNA biogenesis	NA	246.116	250.242	248.756	248.371	1.70617	244.737	258.996	274.387	259.373	12.1075	228.765	244.837	224.549	232.717	8.74152
Balanced	K01873	NA	Genetic Information Processing; Translation; Aminoacyl-tRNA biosynthesis | Brite Hierarchies; Protein families: metabolism; Amino acid related enzymes | Brite Hierarchies; Protein families: genetic information processing; Transfer RNA biogenesis	NA	246.827	252.332	245.176	248.112	3.05939	254.692	266.157	268.431	263.093	6.01272	298.747	305.886	285.172	296.602	8.59155
Balanced	K01733	thrC	Metabolism; Amino acid metabolism; Glycine, serine and threonine metabolism | Metabolism; Metabolism of cofactors and vitamins; Vitamin B6 metabolism	threonine synthase [EC:4.2.3.1]	247.497	246.507	249.513	247.839	1.25084	288.123	257.503	238.616	261.414	20.3994	470.167	463.864	460.274	464.768	4.08884
Balanced	K00003	hom	Metabolism; Amino acid metabolism; Glycine, serine and threonine metabolism | Metabolism; Amino acid metabolism; Cysteine and methionine metabolism | Metabolism; Amino acid metabolism; Lysine biosynthesis	homoserine dehydrogenase [EC:1.1.1.3]	246.385	249.562	246.041	247.329	1.58468	217.845	190.295	164.401	190.847	21.8217	226.717	238.397	225.058	230.057	5.93581
Balanced	K07734	NA	Brite Hierarchies; Protein families: genetic information processing; Transcription factors	NA	241.14	245.385	255.021	247.182	5.80757	131.287	126.201	115.999	124.496	6.35694	61.992	68.4099	61.7554	64.0525	3.08272
Balanced	K02112	ATPF1B, atpD	Metabolism; Energy metabolism; Oxidative phosphorylation | Metabolism; Energy metabolism; Photosynthesis | Brite Hierarchies; Protein families: metabolism; Photosynthesis proteins	F-type H+/Na+-transporting ATPase subunit beta [EC:7.1.2.2 7.2.2.1]	247.679	249.467	243.82	246.989	2.35663	257.37	261.283	292.787	270.48	15.8544	327.158	342.092	314.075	327.775	11.4463
Balanced	K00140	mmsA, iolA, ALDH6A1	Metabolism; Carbohydrate metabolism; Propanoate metabolism | Metabolism; Carbohydrate metabolism; Inositol phosphate metabolism | Metabolism; Amino acid metabolism; Valine, leucine and isoleucine degradation | Metabolism; Metabolism of other amino acids; beta-Alanine metabolism	malonate-semialdehyde dehydrogenase (acetylating) / methylmalonate-semialdehyde dehydrogenase [EC:1.2.1.18 1.2.1.27]	242.382	249.931	247.893	246.735	3.18893	235.476	248.793	268.576	250.949	13.5988	209.01	235.286	209.291	217.862	12.3211
Balanced	K00962	pnp, PNPT1	Genetic Information Processing; Folding, sorting and degradation; RNA degradation | Brite Hierarchies; Protein families: genetic information processing; Messenger RNA biogenesis | Brite Hierarchies; Protein families: genetic information processing; Transfer RNA biogenesis	polyribonucleotide nucleotidyltransferase [EC:2.7.7.8]	248.413	249.269	242.007	246.563	3.24035	255.97	246.78	269.803	257.517	9.46252	299.925	318.289	289.587	302.6	11.8692
Balanced	K03169	topB	Brite Hierarchies; Protein families: genetic information processing; DNA replication proteins	DNA topoisomerase III [EC:5.99.1.2]	243.751	247.519	247.96	246.41	1.88904	187.258	173.626	133.838	164.907	22.6633	114.994	133.234	115.849	121.359	8.40416
Balanced	K00240	sdhB, frdB	Metabolism; Carbohydrate metabolism; Citrate cycle (TCA cycle) | Metabolism; Carbohydrate metabolism; Butanoate metabolism | Metabolism; Energy metabolism; Oxidative phosphorylation | Metabolism; Energy metabolism; Carbon fixation pathways in prokaryotes	succinate dehydrogenase / fumarate reductase, iron-sulfur subunit [EC:1.3.5.1 1.3.5.4]	247.512	246.472	245.209	246.398	0.941836	251.338	256.164	269.924	259.142	7.8743	326.568	333.766	315.958	325.431	7.31441
Soil suppressed	K00558	DNMT1, dcm	Metabolism; Amino acid metabolism; Cysteine and methionine metabolism | Human Diseases; Cancers: Overview; MicroRNAs in cancer | Brite Hierarchies; Protein families: genetic information processing; DNA replication proteins | Brite Hierarchies; Protein families: genetic information processing; Chromosome and associated proteins | Brite Hierarchies; Protein families: signaling and cellular processe…	DNA (cytosine-5)-methyltransferase 1 [EC:2.1.1.37]	250.426	249.888	238.584	246.3	5.45982	266.811	319.155	407.294	331.087	57.969	33.4077	36.4836	31.8556	33.9157	1.92321
Balanced	K03119	tauD	Metabolism; Energy metabolism; Sulfur metabolism | Metabolism; Metabolism of other amino acids; Taurine and hypotaurine metabolism	taurine dioxygenase [EC:1.14.11.17]	234.45	241.362	263.071	246.295	12.1938	59.7068	95.0994	131.059	95.2882	29.1296	283.488	304.558	284.041	290.696	9.80465
Balanced	K02110	ATPF0C, atpE	Metabolism; Energy metabolism; Oxidative phosphorylation | Metabolism; Energy metabolism; Photosynthesis | Brite Hierarchies; Protein families: metabolism; Photosynthesis proteins	F-type H+-transporting ATPase subunit c	254.496	243.233	240.158	245.962	6.16349	317.765	330.51	348.478	332.251	12.5988	219.414	231.442	219.414	223.423	5.67005
Balanced	K02109	ATPF0B, atpF	Metabolism; Energy metabolism; Oxidative phosphorylation | Metabolism; Energy metabolism; Photosynthesis | Brite Hierarchies; Protein families: metabolism; Photosynthesis proteins	F-type H+-transporting ATPase subunit b	255.946	244.957	235.469	245.457	8.36722	306.675	294.42	267.17	289.422	16.5106	221.245	218.361	218.861	219.489	1.25838
Balanced	K01838	pgmB	Metabolism; Carbohydrate metabolism; Starch and sucrose metabolism	beta-phosphoglucomutase [EC:5.4.2.6]	242.998	246.009	247.031	245.346	1.71194	293.637	218.102	145.541	219.093	60.4639	108.724	115.804	113.591	112.706	2.95731
Balanced	K01756	purB, ADSL	Metabolism; Nucleotide metabolism; Purine metabolism | Metabolism; Amino acid metabolism; Alanine, aspartate and glutamate metabolism	adenylosuccinate lyase [EC:4.3.2.2]	245.981	247.238	241.506	244.908	2.46011	247.841	256.916	258.761	254.506	4.77278	248.157	256.662	238.16	247.659	7.56153
Balanced	K03814	mtgA	Metabolism; Glycan biosynthesis and metabolism; Peptidoglycan biosynthesis | Brite Hierarchies; Protein families: metabolism; Glycosyltransferases | Brite Hierarchies; Protein families: metabolism; Peptidoglycan biosynthesis and degradation proteins	monofunctional glycosyltransferase [EC:2.4.1.129]	248.962	241.305	243.913	244.727	3.17862	85.8325	92.7154	108.822	95.7898	9.63374	74.4557	78.2144	71.8393	74.8364	2.61651
Balanced	K02907	NA	Genetic Information Processing; Translation; Ribosome | Brite Hierarchies; Protein families: genetic information processing; Ribosome	NA	252.773	245.655	235.527	244.652	7.07651	343.053	351.173	392.13	362.119	21.4786	207.458	213.423	202.298	207.726	4.54569
Balanced	K00034	gdh	Metabolism; Carbohydrate metabolism; Pentose phosphate pathway	glucose 1-dehydrogenase [EC:1.1.1.47]	236.054	247.913	249.819	244.595	6.08954	643.594	556.384	496.675	565.551	60.3287	240.041	247.599	242.434	243.358	3.1541
Balanced	K02911	NA	Genetic Information Processing; Translation; Ribosome | Brite Hierarchies; Protein families: genetic information processing; Ribosome | Brite Hierarchies; Protein families: genetic information processing; Mitochondrial biogenesis	NA	252.466	245.421	235.839	244.575	6.81455	328.848	351.211	368.907	349.655	16.391	188.66	201.096	188.959	192.905	5.79314
Balanced	K13628	iscA	Brite Hierarchies; Protein families: genetic information processing; Transfer RNA biogenesis	iron-sulfur cluster assembly protein	250.102	243.007	240.213	244.441	4.16273	222.442	138.711	65.9775	142.377	63.929	263.886	259.194	253.869	258.983	4.0923
Balanced	K00286	NA	Metabolism; Amino acid metabolism; Arginine and proline metabolism	NA	243.62	243.009	245.997	244.209	1.289	243.969	251.624	258.708	251.434	6.01881	158.654	155.453	150.728	154.945	3.25555
Soil enriched	K11690	dctM	Environmental Information Processing; Signal transduction; Two-component system | Brite Hierarchies; Protein families: signaling and cellular processes; Transporters	C4-dicarboxylate transporter, DctM subunit	234.313	242.581	255.592	244.162	8.75868	123.376	62.9623	16.0253	67.4547	43.9409	279.34	294.56	283.549	285.816	6.41692
Balanced	K08305	mltB	Brite Hierarchies; Protein families: metabolism; Peptidoglycan biosynthesis and degradation proteins	membrane-bound lytic murein transglycosylase B [EC:4.2.2.-]	237.717	247.775	246.739	244.077	4.51723	245.049	180.774	119.357	181.727	51.3177	169.007	171.749	165.15	168.636	2.7068
Balanced	K01874	MARS, metG	Metabolism; Metabolism of other amino acids; Selenocompound metabolism | Genetic Information Processing; Translation; Aminoacyl-tRNA biosynthesis | Brite Hierarchies; Protein families: metabolism; Amino acid related enzymes | Brite Hierarchies; Protein families: genetic information processing; Transfer RNA biogenesis	methionyl-tRNA synthetase [EC:6.1.1.10]	241.764	245.202	241.368	242.778	1.72155	261.107	287.384	301.948	283.479	16.9003	257.435	268.482	251.132	259.016	7.17061
Balanced	K00053	NA	Metabolism; Amino acid metabolism; Valine, leucine and isoleucine biosynthesis | Metabolism; Metabolism of cofactors and vitamins; Pantothenate and CoA biosynthesis	NA	248.874	244.485	234.919	242.759	5.82624	241.019	258.904	307.397	269.107	28.0427	226.262	242.13	220.998	229.797	8.98191
Balanced	K00457	HPD, hppD	Metabolism; Amino acid metabolism; Tyrosine metabolism | Metabolism; Amino acid metabolism; Phenylalanine metabolism | Metabolism; Metabolism of cofactors and vitamins; Ubiquinone and other terpenoid-quinone biosynthesis | Brite Hierarchies; Protein families: signaling and cellular processes; Exosome	4-hydroxyphenylpyruvate dioxygenase [EC:1.13.11.27]	241.555	246.224	239.897	242.559	2.67873	175.184	170.106	178.605	174.632	3.49172	196.464	215.606	196.126	202.732	9.1041
Balanced	K10001	gltI, aatJ	Environmental Information Processing; Membrane transport; ABC transporters | Environmental Information Processing; Signal transduction; Two-component system | Brite Hierarchies; Protein families: signaling and cellular processes; Transporters	glutamate/aspartate transport system substrate-binding protein	227.263	255.708	244.495	242.489	11.6989	28.0064	61.3014	84.0417	57.7832	23.0112	72.8304	86.2715	74.6841	77.9287	5.94762
Soil enriched	K01138	K01138	Not Included in Pathway or Brite; Unclassified: metabolism; Enzymes with EC numbers	uncharacterized sulfatase [EC:3.1.6.-]	246.786	235.135	245.531	242.484	5.22182	65.7975	43.5327	21.0681	43.4661	18.2608	266.012	262.575	266.525	265.038	1.75365
Balanced	K01662	NA	Metabolism; Metabolism of cofactors and vitamins; Thiamine metabolism | Metabolism; Metabolism of terpenoids and polyketides; Terpenoid backbone biosynthesis	NA	240.54	242.383	243.117	242.013	1.08408	264.428	258.42	277.946	266.931	8.16556	199.834	206.313	187.868	198.005	7.6403
Balanced	K02048	cysP, sbp	Metabolism; Energy metabolism; Sulfur metabolism | Environmental Information Processing; Membrane transport; ABC transporters | Brite Hierarchies; Protein families: signaling and cellular processes; Transporters	sulfate transport system substrate-binding protein	233.463	243.527	248.921	241.97	6.40591	252.872	238.526	231.422	240.94	8.92184	107.601	126.253	108.06	113.971	8.68666
Balanced	K03885	ndh	Metabolism; Energy metabolism; Oxidative phosphorylation	NADH dehydrogenase [EC:1.6.99.3]	238.492	240.276	246.972	241.913	3.6504	343.861	353.186	384.716	360.588	17.481	414.886	399.554	405.081	406.507	6.33996
Balanced	K00052	leuB, IMDH	Metabolism; Carbohydrate metabolism; C5-Branched dibasic acid metabolism | Metabolism; Amino acid metabolism; Valine, leucine and isoleucine biosynthesis	3-isopropylmalate dehydrogenase [EC:1.1.1.85]	242.951	239.059	243.045	241.685	1.85724	218.196	224.741	234.235	225.724	6.58491	277.112	286.535	269.96	277.869	6.78794
SbRB suppressed	K02453	gspD	Environmental Information Processing; Membrane transport; Bacterial secretion system | Cellular Processes; Cellular community - prokaryotes; Biofilm formation - Vibrio cholerae | Brite Hierarchies; Protein families: signaling and cellular processes; Secretion system	general secretion pathway protein D	236.662	238.934	248.88	241.492	5.30552	66.1517	40.9742	11.9878	39.7046	22.1305	159.523	162.286	157.329	159.713	2.02818
RhizCom enriched	K15727	czcB	Brite Hierarchies; Protein families: signaling and cellular processes; Transporters	membrane fusion protein, cobalt-zinc-cadmium efflux system	244.962	240.987	238.468	241.473	2.67333	66.3355	42.5546	27.5056	45.4652	15.9853	154.716	159.156	159.84	157.904	2.2717
SbRB suppressed	K13444	SUMF1, FGE	Cellular Processes; Transport and catabolism; Lysosome	formylglycine-generating enzyme [EC:1.8.3.7]	247.198	235.442	241.341	241.327	4.79922	39.9864	19.9577	4.14206	21.3621	14.667	214.885	213.902	211.711	213.499	1.32638
Balanced	K11103	dctA	Environmental Information Processing; Signal transduction; Two-component system | Brite Hierarchies; Protein families: signaling and cellular processes; Transporters	aerobic C4-dicarboxylate transport protein	239.405	243.101	239.203	240.569	1.79196	232.808	236.938	240.4	236.715	3.10374	95.6128	115.428	97.121	102.721	9.00675
Balanced	K05350	bglB	Metabolism; Carbohydrate metabolism; Starch and sucrose metabolism | Metabolism; Metabolism of other amino acids; Cyanoamino acid metabolism | Metabolism; Biosynthesis of other secondary metabolites; Phenylpropanoid biosynthesis	beta-glucosidase [EC:3.2.1.21]	231.271	242.08	247.302	240.217	6.67587	189.689	192.548	199.195	193.81	3.98195	109.312	127.836	112.478	116.542	8.09011
Balanced	K06941	NA	Brite Hierarchies; Protein families: genetic information processing; Ribosome biogenesis	NA	242.865	239.417	238.135	240.139	1.99725	288.321	252.299	224.096	254.905	26.2845	212.34	221.854	206.459	213.551	6.34296
Balanced	K00852	rbsK, RBKS	Metabolism; Carbohydrate metabolism; Pentose phosphate pathway	ribokinase [EC:2.7.1.15]	233.012	244.639	242.032	239.894	4.98179	503.391	684.189	872.677	686.752	150.771	205.7	207.5	213.565	208.922	3.36479
Balanced	K06149	uspA	Not Included in Pathway or Brite; Unclassified: signaling and cellular processes; Signaling proteins	universal stress protein A	232.672	239.638	247.156	239.822	5.91425	207.113	212.61	227.77	215.831	8.73528	399.439	368.087	387.392	384.973	12.9131
RhizCom enriched	K01779	racD	Metabolism; Amino acid metabolism; Alanine, aspartate and glutamate metabolism | Metabolism; Metabolism of terpenoids and polyketides; Nonribosomal peptide structures	aspartate racemase [EC:5.1.1.13]	232.952	245.268	240.875	239.699	5.0964	23.7684	59.174	91.6983	58.2136	27.7406	98.3839	100.182	96.4724	98.3463	1.51486
Soil suppressed	K05874	tsr	Environmental Information Processing; Signal transduction; Two-component system | Cellular Processes; Cell motility; Bacterial chemotaxis | Brite Hierarchies; Protein families: signaling and cellular processes; Bacterial motility proteins	methyl-accepting chemotaxis protein I, serine sensor receptor	226.961	246.49	245.609	239.687	9.00558	152.816	221.29	282.429	218.845	52.9426	7.14708	10.574	7.04616	8.25575	1.63977
Balanced	K01322	PREP	Organismal Systems; Endocrine system; Renin-angiotensin system | Brite Hierarchies; Protein families: metabolism; Peptidases	prolyl oligopeptidase [EC:3.4.21.26]	250.795	234.918	233.121	239.611	7.94217	148.895	127.84	127.072	134.602	10.1113	246.116	250.225	240.288	245.543	4.0772
Soil suppressed	K17737	dhcR	Brite Hierarchies; Protein families: genetic information processing; Transcription factors	LysR family transcriptional regulator, carnitine catabolism transcriptional activator	228.295	251.254	239.27	239.606	9.37583	198.339	235.717	284.006	239.354	35.0679	23.8987	27.9011	24.4841	25.4279	1.76504
Balanced	K02437	NA	Metabolism; Carbohydrate metabolism; Glyoxylate and dicarboxylate metabolism | Metabolism; Amino acid metabolism; Glycine, serine and threonine metabolism	NA	244.734	236.879	236.773	239.462	3.72829	272.692	270.397	296.479	279.856	11.7916	242.111	237.527	237.582	239.073	2.14826
Balanced	K03636	moaD, cysO	Genetic Information Processing; Folding, sorting and degradation; Sulfur relay system	sulfur-carrier protein	238.881	236.471	242.173	239.175	2.33715	148.318	211.521	261.351	207.063	46.253	388.541	390.867	390.959	390.122	1.11867
RhizCom enriched	K07093	K07093	Not Included in Pathway or Brite; Poorly characterized; Function unknown	uncharacterized protein	232.346	246.641	238.28	239.089	5.86398	76.4948	76.1727	69.2071	73.9582	3.36212	18.4617	26.1688	20.8319	21.8208	3.22318
Balanced	K07667	kdpE	Environmental Information Processing; Signal transduction; Two-component system | Cellular Processes; Cellular community - prokaryotes; Quorum sensing | Brite Hierarchies; Protein families: signaling and cellular processes; Two-component system	two-component system, OmpR family, KDP operon response regulator KdpE	235.644	237.375	244.176	239.065	3.68262	174.236	224.267	268.82	222.441	38.635	419.269	424.952	435.198	426.473	6.59156
Balanced	K03531	NA	Cellular Processes; Cell growth and death; Cell cycle - Caulobacter | Brite Hierarchies; Protein families: genetic information processing; Chromosome and associated proteins | Brite Hierarchies; Protein families: signaling and cellular processes; Cytoskeleton proteins | Brite Hierarchies; Protein families: signaling and cellular processes; Prokaryotic defense system	NA	241.891	238.098	236.498	238.829	2.26143	251.937	231.165	230.176	237.759	10.0331	260.067	273.09	255.269	262.809	7.52914
Balanced	K00600	glyA, SHMT	Metabolism; Carbohydrate metabolism; Glyoxylate and dicarboxylate metabolism | Metabolism; Energy metabolism; Methane metabolism | Metabolism; Amino acid metabolism; Glycine, serine and threonine metabolism | Metabolism; Metabolism of other amino acids; Cyanoamino acid metabolism | Metabolism; Metabolism of cofactors and vitamins; One carbon pool by folate | Human Diseases; Drug resistance: Antin…	glycine hydroxymethyltransferase [EC:2.1.2.1]	240.295	240.834	235.088	238.739	2.59118	221.657	233.932	261.645	239.078	16.7255	266.684	275.502	253.49	265.225	9.04533
Balanced	K01255	CARP, pepA	Metabolism; Metabolism of other amino acids; Glutathione metabolism | Brite Hierarchies; Protein families: metabolism; Peptidases	leucyl aminopeptidase [EC:3.4.11.1]	239.88	240.891	234.811	238.527	2.66015	235.387	255.842	272.091	254.44	15.0172	213.356	222.668	210.602	215.542	5.16302
Balanced	K01971	ligD	Genetic Information Processing; Replication and repair; Non-homologous end-joining | Brite Hierarchies; Protein families: genetic information processing; DNA repair and recombination proteins	bifunctional non-homologous end joining protein LigD [EC:6.5.1.1]	243.476	236.724	234.96	238.387	3.66999	286.939	279.395	302.032	289.455	9.41122	939.272	944.708	948.777	944.252	3.89379
Balanced	K02160	accB, bccP	Metabolism; Carbohydrate metabolism; Pyruvate metabolism | Metabolism; Carbohydrate metabolism; Propanoate metabolism | Metabolism; Energy metabolism; Carbon fixation pathways in prokaryotes | Metabolism; Lipid metabolism; Fatty acid biosynthesis	acetyl-CoA carboxylase biotin carboxyl carrier protein	241.892	236.801	235.845	238.179	2.65398	171.934	153.088	128.188	151.07	17.9162	215.15	221.663	210.654	215.822	4.51969
Balanced	K03495	gidA, mnmG, MTO1	Brite Hierarchies; Protein families: genetic information processing; Transfer RNA biogenesis | Brite Hierarchies; Protein families: genetic information processing; Chromosome and associated proteins	tRNA uridine 5-carboxymethylaminomethyl modification enzyme	237.49	233.063	243.893	238.149	4.44561	201.858	183.983	163.542	183.127	15.654	146.54	148.296	139.473	144.77	3.81342
Balanced	K00973	rfbA, rffH	Metabolism; Metabolism of terpenoids and polyketides; Polyketide sugar unit biosynthesis | Metabolism; Biosynthesis of other secondary metabolites; Streptomycin biosynthesis | Metabolism; Biosynthesis of other secondary metabolites; Acarbose and validamycin biosynthesis	glucose-1-phosphate thymidylyltransferase [EC:2.7.7.24]	238.009	232.221	244.166	238.132	4.8773	287.458	322.7	356.626	322.261	28.2394	312.535	311.605	304.465	309.535	3.60508
Balanced	K04078	NA	Brite Hierarchies; Protein families: genetic information processing; Chaperones and folding catalysts | Brite Hierarchies; Protein families: genetic information processing; Mitochondrial biogenesis	NA	249.725	238.434	226.07	238.076	9.66048	259.49	245.447	269.235	258.057	9.7641	565.699	564.027	550.78	560.169	6.67352
Balanced	K00336	nuoG	Metabolism; Energy metabolism; Oxidative phosphorylation	NADH-quinone oxidoreductase subunit G [EC:7.1.1.2]	238.574	238.766	236.557	237.966	0.999228	126.888	148.505	164.27	146.554	15.3236	250.207	258.004	242.963	250.392	6.14188
Balanced	K10773	NTH	Genetic Information Processing; Replication and repair; Base excision repair | Brite Hierarchies; Protein families: genetic information processing; DNA repair and recombination proteins	endonuclease III [EC:4.2.99.18]	239.056	234.531	240.03	237.872	2.39594	253.987	209.25	160.082	207.773	38.3508	245.309	248.589	241.83	245.243	2.75952
Balanced	K00341	nuoL	Metabolism; Energy metabolism; Oxidative phosphorylation	NADH-quinone oxidoreductase subunit L [EC:7.1.1.2]	244.66	237.32	231.503	237.828	5.38324	118.758	123.429	117.457	119.881	2.56426	372.108	368.716	356.767	365.864	6.57993
Balanced	K00873	PK, pyk	Metabolism; Carbohydrate metabolism; Glycolysis / Gluconeogenesis | Metabolism; Carbohydrate metabolism; Pyruvate metabolism | Metabolism; Nucleotide metabolism; Purine metabolism | Organismal Systems; Endocrine system; Glucagon signaling pathway | Human Diseases; Cancers: Overview; Central carbon metabolism in cancer | Human Diseases; Cancers: Overview; Viral carcinogenesis | Human Diseases; End…	pyruvate kinase [EC:2.7.1.40]	237.364	237.747	238.23	237.78	0.354151	309.911	330.871	333.693	324.825	10.6084	224.783	238.176	220.661	227.874	7.47677
Balanced	K06204	dksA	Cellular Processes; Cellular community - prokaryotes; Biofilm formation - Escherichia coli | Brite Hierarchies; Protein families: genetic information processing; Transcription factors | Brite Hierarchies; Protein families: genetic information processing; Transcription machinery | Brite Hierarchies; Protein families: genetic information processing; Ribosome biogenesis	DnaK suppressor protein	241.443	236.911	234.369	237.574	2.92571	253.382	257.117	258.792	256.43	2.26123	281.941	285.774	277.275	281.663	3.47516
Balanced	K03786	NA	Metabolism; Amino acid metabolism; Phenylalanine, tyrosine and tryptophan biosynthesis	NA	239.997	235.339	237.039	237.458	1.92426	168.814	194.775	236.475	200.021	27.8703	163.543	174.16	160.832	166.178	5.75108
Balanced	K02904	NA	Genetic Information Processing; Translation; Ribosome | Brite Hierarchies; Protein families: genetic information processing; Ribosome	NA	248.878	239.497	223.065	237.147	10.6682	298.556	305.823	339.936	314.772	18.0395	249.79	254.718	242.338	248.949	5.08904
Balanced	K00335	nuoF	Metabolism; Energy metabolism; Oxidative phosphorylation	NADH-quinone oxidoreductase subunit F [EC:7.1.1.2]	239.51	238.902	230.278	236.23	4.21602	139.195	159.627	184.827	161.216	18.6631	408.266	419.451	402.786	410.168	6.93483
Soil enriched	K15987	hppA	Brite Hierarchies; Protein families: signaling and cellular processes; Transporters	K(+)-stimulated pyrophosphate-energized sodium pump	236.567	238.26	233.789	236.205	1.84326	81.8997	53.3161	29.0072	54.741	21.6168	306.027	315.222	293.17	304.806	9.0443
Balanced	K00091		Not Included in Pathway or Brite; Unclassified: metabolism; Enzymes with EC numbers	dihydroflavonol-4-reductase [EC:1.1.1.219]	234.811	235.815	237.774	236.133	1.23055	166.57	134.336	95.1855	132.03	29.188	241.343	241.085	245.138	242.522	1.8528
Balanced	K02303	cobA	Metabolism; Metabolism of cofactors and vitamins; Porphyrin and chlorophyll metabolism	uroporphyrin-III C-methyltransferase [EC:2.1.1.107]	234.344	233.056	240.149	235.85	3.08502	184.927	199.304	215.65	199.96	12.551	55.0635	67.7089	55.4115	59.3946	5.88081
Balanced	K00097	pdxA	Metabolism; Metabolism of cofactors and vitamins; Vitamin B6 metabolism	4-hydroxythreonine-4-phosphate dehydrogenase [EC:1.1.1.262]	233.073	233.993	239.2	235.422	2.69794	155.374	137.591	115.63	136.198	16.255	90.7596	94.2616	85.4963	90.1725	3.60242
RhizCom enriched	K11250	leuE	Brite Hierarchies; Protein families: signaling and cellular processes; Transporters	leucine efflux protein	225.421	240.27	240.002	235.231	6.93748	39.2502	33.8283	23.6195	32.2327	6.48022	21.3401	35.9419	22.7696	26.6839	6.57239
Balanced	K02343	dnaX	Genetic Information Processing; Replication and repair; DNA replication | Genetic Information Processing; Replication and repair; Mismatch repair | Genetic Information Processing; Replication and repair; Homologous recombination | Brite Hierarchies; Protein families: genetic information processing; DNA replication proteins | Brite Hierarchies; Protein families: genetic information processing; DNA…	DNA polymerase III subunit gamma/tau [EC:2.7.7.7]	237.067	231.581	236.454	235.034	2.4547	271.913	286.66	284.292	280.955	6.46621	213.454	223.154	210.612	215.74	5.36935
Soil enriched	K07182	K07182	Not Included in Pathway or Brite; Unclassified: signaling and cellular processes; Signaling proteins	CBS domain-containing protein	238.641	224.522	241.865	235.009	7.53134	143.956	81.1492	42.5529	89.2195	41.7892	447.097	423.046	442.275	437.472	10.3894
Balanced	K01805	NA	Metabolism; Carbohydrate metabolism; Pentose and glucuronate interconversions | Metabolism; Carbohydrate metabolism; Fructose and mannose metabolism	NA	234.207	240.27	229.81	234.762	4.28802	249.846	303.488	351.339	301.558	41.4566	142.072	154.572	139.293	145.312	6.64541
Balanced	K00645	fabD	Metabolism; Lipid metabolism; Fatty acid biosynthesis | Metabolism; Biosynthesis of other secondary metabolites; Prodigiosin biosynthesis | Brite Hierarchies; Protein families: metabolism; Lipid biosynthesis proteins	[acyl-carrier-protein] S-malonyltransferase [EC:2.3.1.39]	231.169	237.659	235.08	234.636	2.66797	312.873	309.308	316.965	313.049	3.12871	203.498	208.707	200.648	204.284	3.33693
Balanced	K01950	NADSYN1, QNS1, nadE	Metabolism; Metabolism of cofactors and vitamins; Nicotinate and nicotinamide metabolism	NAD+ synthase (glutamine-hydrolysing) [EC:6.3.5.1]	231.236	238.595	233.924	234.585	3.04029	108.705	80.2377	48.3323	79.0917	24.6604	189.877	199.637	183.656	191.057	6.57742
Balanced	K00798	MMAB, pduO	Metabolism; Metabolism of cofactors and vitamins; Porphyrin and chlorophyll metabolism	cob(I)alamin adenosyltransferase [EC:2.5.1.17]	234.713	231.216	237.613	234.514	2.61505	161.664	101.299	47.1682	103.377	46.766	223.124	225.255	220.45	222.943	1.96582
Balanced	K09796	pccA	Brite Hierarchies; Protein families: genetic information processing; Chaperones and folding catalysts	periplasmic copper chaperone A	227.671	232.978	241.88	234.176	5.86229	157.769	122.551	98.823	126.381	24.2165	54.3085	59.2054	54.6829	56.0656	2.22545
Balanced	K05524	fdxA	Not Included in Pathway or Brite; Unclassified: metabolism; Energy metabolism	ferredoxin	236.948	234.753	230.779	234.16	2.55314	174.759	194.36	221.763	196.961	19.2773	336.164	338.225	334.748	336.379	1.42729
Balanced	K02963	NA	Genetic Information Processing; Translation; Ribosome | Brite Hierarchies; Protein families: genetic information processing; Ribosome	NA	243.813	236.537	220.036	233.462	9.94754	322.635	323.21	343.018	329.621	9.4762	247.904	254.361	239.872	247.379	5.927
Balanced	K03772	fkpA	Brite Hierarchies; Protein families: genetic information processing; Chaperones and folding catalysts	FKBP-type peptidyl-prolyl cis-trans isomerase FkpA [EC:5.2.1.8]	238.122	226.928	234.907	233.319	4.706	143.246	135.33	118.24	132.272	10.4352	101.423	114.445	101.732	105.867	6.06735
Balanced	K01633	folB	Metabolism; Metabolism of cofactors and vitamins; Folate biosynthesis	7,8-dihydroneopterin aldolase/epimerase/oxygenase [EC:4.1.2.25 5.1.99.8 1.13.11.81]	234.12	232.047	233.389	233.185	0.858393	248.419	217.005	196.704	220.709	21.2744	138.29	144.315	140.753	141.119	2.47357
Balanced	K07979	ytrA	Brite Hierarchies; Protein families: genetic information processing; Transcription factors	GntR family transcriptional regulator	235.761	234.763	228.813	233.112	3.0673	321.581	284.003	261.104	288.896	24.9309	174.282	178.233	177.522	176.679	1.71949
Balanced	K01939	NA	Metabolism; Nucleotide metabolism; Purine metabolism | Metabolism; Amino acid metabolism; Alanine, aspartate and glutamate metabolism	NA	236.841	233.405	228.895	233.047	3.25399	271.721	271.433	270.1	271.085	0.705792	238.688	246.426	229.639	238.251	6.86016
Balanced	K02617	paaY	Not Included in Pathway or Brite; Poorly characterized; General function prediction only	phenylacetic acid degradation protein	233.38	233.706	231.798	232.961	0.833101	147.613	157.644	181.028	162.095	14	105.416	108.865	102.891	105.724	2.4483
Balanced	K15738	uup	Brite Hierarchies; Protein families: signaling and cellular processes; Transporters	ABC transport system ATP-binding/permease protein	235.868	231.253	231.614	232.912	2.09537	236.575	228.415	238.863	234.618	4.48428	118.314	131.041	114.396	121.25	7.10527
Balanced	K03702	uvrB	Genetic Information Processing; Replication and repair; Nucleotide excision repair | Brite Hierarchies; Protein families: genetic information processing; DNA repair and recombination proteins	excinuclease ABC subunit B	233.155	234.37	230.905	232.81	1.43523	249.15	253.385	239.292	247.276	5.90395	302.358	315.09	289.394	302.281	10.4905
Balanced	K01972	ligA, ligB	Genetic Information Processing; Replication and repair; DNA replication | Genetic Information Processing; Replication and repair; Base excision repair | Genetic Information Processing; Replication and repair; Nucleotide excision repair | Genetic Information Processing; Replication and repair; Mismatch repair | Brite Hierarchies; Protein families: genetic information processing; DNA replication pr…	DNA ligase (NAD+) [EC:6.5.1.2]	233.237	231.386	232.709	232.444	0.778298	265.795	305.559	368.469	313.274	42.2702	232.129	239.904	228.599	233.544	4.72256
Balanced	K07478	ycaJ	Not Included in Pathway or Brite; Unclassified: genetic information processing; Replication and repair	putative ATPase	234.515	232.608	230.081	232.401	1.81617	276.922	267.299	260.321	268.181	6.80589	268.683	278.217	263.053	269.984	6.2589
Balanced	K00609	pyrB, PYR2	Metabolism; Nucleotide metabolism; Pyrimidine metabolism | Metabolism; Amino acid metabolism; Alanine, aspartate and glutamate metabolism	aspartate carbamoyltransferase catalytic subunit [EC:2.1.3.2]	230.284	232.398	233.963	232.215	1.50757	228.105	244.538	259.965	244.202	13.0089	242.787	252.034	234.355	243.059	7.21982
Balanced	K21394	yiaM	Brite Hierarchies; Protein families: signaling and cellular processes; Transporters	TRAP-type transport system small permease protein	221.857	240.205	234.487	232.183	7.66561	128.432	66.1808	9.62658	68.0797	48.5206	66.5663	72.7599	68.0469	69.1244	2.64079
Balanced	K03185	ubiH	Metabolism; Metabolism of cofactors and vitamins; Ubiquinone and other terpenoid-quinone biosynthesis	2-octaprenyl-6-methoxyphenol hydroxylase [EC:1.14.13.-]	224.604	236.128	235.565	232.099	5.30466	168.852	148.935	123.037	146.941	18.7573	80.1155	89.7771	80.2632	83.3853	4.5201
Balanced	K02388	flgC	Cellular Processes; Cell motility; Flagellar assembly | Brite Hierarchies; Protein families: signaling and cellular processes; Bacterial motility proteins	flagellar basal-body rod protein FlgC	224.632	236.936	234.423	231.997	5.30814	273.682	243.874	211.371	242.976	25.4463	31.4682	40.5135	32.4417	34.8078	4.05407
Balanced	K00995	pgsA, PGS1	Metabolism; Lipid metabolism; Glycerophospholipid metabolism	CDP-diacylglycerol---glycerol-3-phosphate 3-phosphatidyltransferase [EC:2.7.8.5]	232.504	232.797	229.918	231.74	1.29391	248.669	287.336	320.207	285.404	29.2372	315.125	312.726	319.763	315.871	2.92108
Balanced	K03799	htpX	Brite Hierarchies; Protein families: metabolism; Peptidases	heat shock protein HtpX [EC:3.4.24.-]	231.016	228.371	235.592	231.66	2.9828	163.142	166.47	168.526	166.046	2.21842	271.774	280.023	276.245	276.014	3.37125
Balanced	K00133	NA	Metabolism; Amino acid metabolism; Glycine, serine and threonine metabolism | Metabolism; Amino acid metabolism; Cysteine and methionine metabolism | Metabolism; Amino acid metabolism; Lysine biosynthesis | Metabolism; Biosynthesis of other secondary metabolites; Monobactam biosynthesis	NA	230.535	229.462	234.778	231.592	2.29545	275.497	320.749	388.977	328.408	46.6432	247.605	259.795	240.212	249.204	8.07414
Balanced	K02687	prmA	Brite Hierarchies; Protein families: genetic information processing; Ribosome biogenesis	ribosomal protein L11 methyltransferase [EC:2.1.1.-]	230.368	230.572	233.394	231.445	1.38099	170.472	152.12	148.327	156.973	9.67009	153.895	157.399	153.222	154.839	1.83083
Balanced	K00297	metF, MTHFR	Metabolism; Energy metabolism; Carbon fixation pathways in prokaryotes | Metabolism; Metabolism of cofactors and vitamins; One carbon pool by folate | Human Diseases; Drug resistance: Antineoplastic; Antifolate resistance	methylenetetrahydrofolate reductase (NADPH) [EC:1.5.1.20]	234.18	230.942	228.757	231.293	2.22755	247.985	209.575	178.761	212.107	28.3172	313.858	314.268	310.342	312.823	1.76187
Balanced	K00228	CPOX, hemF	Metabolism; Metabolism of cofactors and vitamins; Porphyrin and chlorophyll metabolism	coproporphyrinogen III oxidase [EC:1.3.3.3]	236.31	226.405	231.115	231.277	4.0451	91.8975	93.8589	97.9601	94.5722	2.52591	81.1707	89.1724	79.131	83.1581	4.33356
Balanced	K19519	TGFBI, BIGH3	Not Included in Pathway or Brite; Unclassified: signaling and cellular processes; Signaling proteins	transforming growth factor-beta-induced protein	229.786	235.741	228.23	231.252	3.23732	128.469	123.632	113.762	121.955	6.12046	63.4531	77.189	69.9661	70.2028	5.61016
Balanced	K02965	NA	Genetic Information Processing; Translation; Ribosome | Brite Hierarchies; Protein families: genetic information processing; Ribosome	NA	240.038	234.099	217.995	230.711	9.31239	274.157	289.325	289.222	284.235	7.12638	286.616	286.716	269.973	281.102	7.86911
Balanced	K03594	NA	Metabolism; Metabolism of cofactors and vitamins; Porphyrin and chlorophyll metabolism	NA	225.03	233.862	231.337	230.076	3.71441	140.767	133.611	131.41	135.263	3.99459	205.83	206.853	199.31	203.998	3.34098
Balanced	K06942	ychF	Brite Hierarchies; Protein families: genetic information processing; Ribosome biogenesis	ribosome-binding ATPase	233.383	230.558	225.436	229.792	3.28923	348.079	327.688	357.09	344.286	12.2993	246.184	251.464	235.279	244.309	6.73908
RhizCom enriched	K02429	fucP	Brite Hierarchies; Protein families: signaling and cellular processes; Transporters	MFS transporter, FHS family, L-fucose permease	238.767	226.867	223.02	229.551	6.70299	160.393	129.539	119.722	136.551	17.3287	26.6915	36.0185	25.3981	29.3694	4.73122
Balanced	K02621	NA	Brite Hierarchies; Protein families: genetic information processing; DNA replication proteins | Brite Hierarchies; Protein families: genetic information processing; Chromosome and associated proteins | Brite Hierarchies; Protein families: signaling and cellular processes; Prokaryotic defense system	NA	229.507	229.439	229.686	229.544	0.103975	166.484	147.326	142.131	151.98	10.4729	61.1774	73.4274	58.1173	64.2407	6.61503
Balanced	K03179	ubiA	Metabolism; Metabolism of cofactors and vitamins; Ubiquinone and other terpenoid-quinone biosynthesis | Brite Hierarchies; Protein families: metabolism; Prenyltransferases	4-hydroxybenzoate polyprenyltransferase [EC:2.5.1.39]	229.583	227.49	230.843	229.305	1.38288	178.502	176.556	189.005	181.354	5.46792	172.839	169.922	168.103	170.288	1.95066
Balanced	K15532	yteR, yesR	Not Included in Pathway or Brite; Unclassified: metabolism; Enzymes with EC numbers	unsaturated rhamnogalacturonyl hydrolase [EC:3.2.1.172]	232.064	227.569	228.115	229.249	2.00283	191.912	159.49	137.745	163.049	22.2566	41.4789	55.1975	46.0724	47.5829	5.70155
Balanced	K01890	FARSB, pheT	Genetic Information Processing; Translation; Aminoacyl-tRNA biosynthesis | Brite Hierarchies; Protein families: metabolism; Amino acid related enzymes | Brite Hierarchies; Protein families: genetic information processing; Transfer RNA biogenesis	phenylalanyl-tRNA synthetase beta chain [EC:6.1.1.20]	231.899	229.411	226.003	229.104	2.41686	247.594	267.142	269.603	261.446	9.84635	233.587	236.923	229.055	233.188	3.22408
Balanced	K02316	dnaG	Genetic Information Processing; Replication and repair; DNA replication | Brite Hierarchies; Protein families: genetic information processing; DNA replication proteins	DNA primase [EC:2.7.7.101]	231.252	226.126	229.688	229.022	2.1449	244.184	244.462	243.737	244.128	0.298494	218.123	221.898	213.744	217.922	3.33195
Balanced	K01689	NA	Metabolism; Carbohydrate metabolism; Glycolysis / Gluconeogenesis | Metabolism; Energy metabolism; Methane metabolism | Genetic Information Processing; Folding, sorting and degradation; RNA degradation | Environmental Information Processing; Signal transduction; HIF-1 signaling pathway | Brite Hierarchies; Protein families: genetic information processing; Messenger RNA biogenesis | Brite Hierarch…	NA	230.745	231.707	224.217	228.89	3.32772	332.552	323.527	289.494	315.191	18.5401	329.628	334.264	312.02	325.304	9.58207
Balanced	K05515	mrdA	Metabolism; Glycan biosynthesis and metabolism; Peptidoglycan biosynthesis | Human Diseases; Drug resistance: Antimicrobial; beta-Lactam resistance | Brite Hierarchies; Protein families: metabolism; Peptidoglycan biosynthesis and degradation proteins	penicillin-binding protein 2 [EC:3.4.16.4]	228.9	226.704	230.569	228.724	1.58313	287.62	265.481	261.653	271.585	11.4457	184.795	187.375	181.871	184.68	2.24814
Balanced	K06207	NA	Not Included in Pathway or Brite; Unclassified: signaling and cellular processes; Signaling proteins	NA	233.237	230.437	222.146	228.606	4.70904	266.794	280.483	311.238	286.172	18.5846	292.745	304.502	279.314	292.187	10.2904
RhizCom enriched	K06140	rnk	Brite Hierarchies; Protein families: genetic information processing; Transcription factors	regulator of nucleoside diphosphate kinase	229.898	228.79	226.391	228.36	1.46382	33.1086	23.0132	14.8404	23.654	7.47173	5.4608	7.65441	5.84695	6.32072	0.956149
Balanced	K01090		Not Included in Pathway or Brite; Unclassified: metabolism; Enzymes with EC numbers	protein phosphatase [EC:3.1.3.16]	212.854	234.804	237.319	228.326	10.9881	174.834	160.983	135.52	157.112	16.2814	299.111	293.166	300.909	297.728	3.30879
Balanced	K06173	truA, PUS1	Brite Hierarchies; Protein families: genetic information processing; Transfer RNA biogenesis	tRNA pseudouridine38-40 synthase [EC:5.4.99.12]	229.763	226.791	228.101	228.218	1.21607	289.837	266.797	266.977	274.537	10.8191	202.686	208.759	202.941	204.795	2.80462
SbRB suppressed	K00428		Not Included in Pathway or Brite; Unclassified: metabolism; Enzymes with EC numbers	cytochrome c peroxidase [EC:1.11.1.5]	233.614	227.426	223.562	228.201	4.14038	15.8858	11.5852	8.10091	11.8573	3.18399	318.227	314.943	323.658	318.943	3.59376
Balanced	K03569	mreB	Brite Hierarchies; Protein families: genetic information processing; Chromosome and associated proteins | Brite Hierarchies; Protein families: signaling and cellular processes; Cytoskeleton proteins | Brite Hierarchies; Protein families: signaling and cellular processes; Prokaryotic defense system	rod shape-determining protein MreB and related proteins	226.975	229.091	228.53	228.198	0.894956	174.6	162.385	146.552	161.179	11.4823	281.017	296.287	275.282	284.196	8.86496
Balanced	K01919	gshA	Metabolism; Amino acid metabolism; Cysteine and methionine metabolism | Metabolism; Metabolism of other amino acids; Glutathione metabolism	glutamate--cysteine ligase [EC:6.3.2.2]	220.759	231.456	232.234	228.15	5.23579	123.693	111.411	102.102	112.402	8.84233	60.0203	73.4909	58.2621	63.9245	6.80249
Balanced	K01783	NA	Metabolism; Carbohydrate metabolism; Pentose phosphate pathway | Metabolism; Carbohydrate metabolism; Pentose and glucuronate interconversions | Metabolism; Energy metabolism; Carbon fixation in photosynthetic organisms	NA	226.593	227.502	230.127	228.074	1.49843	223.238	235.057	239.32	232.538	6.80292	228.31	231.507	221.731	227.183	4.06999
Balanced	K01772	hemH, FECH	Metabolism; Metabolism of cofactors and vitamins; Porphyrin and chlorophyll metabolism	protoporphyrin/coproporphyrin ferrochelatase [EC:4.99.1.1 4.99.1.9]	230.292	224.028	229.289	227.87	2.74709	286.752	324.511	351.736	320.999	26.6456	153.81	166.384	156.546	158.913	5.39924
Balanced	K04042	glmU	Metabolism; Carbohydrate metabolism; Amino sugar and nucleotide sugar metabolism	bifunctional UDP-N-acetylglucosamine pyrophosphorylase / Glucosamine-1-phosphate N-acetyltransferase [EC:2.7.7.23 2.3.1.157]	225.22	228.713	229.669	227.868	1.91204	277.914	306.346	359.626	314.629	33.869	203.264	209.65	200.946	204.62	3.68024
Balanced	K02238	comEC	Brite Hierarchies; Protein families: signaling and cellular processes; Secretion system	competence protein ComEC	226.499	224.178	232.741	227.806	3.61605	259.9	257.872	270.397	262.723	5.48887	190.002	190.469	192.174	190.882	0.93347
Balanced	K02878	NA	Genetic Information Processing; Translation; Ribosome | Brite Hierarchies; Protein families: genetic information processing; Ribosome	NA	235.725	229.349	217.976	227.683	7.34094	264.168	273.789	300.585	279.514	15.4084	256.075	264.279	243.727	254.694	8.44712
Balanced	K02970	NA	Genetic Information Processing; Translation; Ribosome | Brite Hierarchies; Protein families: genetic information processing; Ribosome	NA	233.005	230.679	218.812	227.499	6.2154	362.386	259.54	163.346	261.757	81.2728	212.707	207.313	201.593	207.204	4.53797
Balanced	K00329		Metabolism; Energy metabolism; Oxidative phosphorylation		230.131	225.492	226.767	227.463	1.95684	341.657	246.205	198.345	262.069	59.5726	249.942	248.724	252.726	250.464	1.67486
Balanced	K00145	argC	Metabolism; Amino acid metabolism; Arginine biosynthesis	N-acetyl-gamma-glutamyl-phosphate reductase [EC:1.2.1.38]	225.636	227.068	227.717	226.807	0.869425	232.086	252.938	276.571	253.865	18.1728	184.347	190.486	182.287	185.706	3.48249
Balanced	K01409	KAE1, tsaD, QRI7	Brite Hierarchies; Protein families: genetic information processing; Transfer RNA biogenesis	N6-L-threonylcarbamoyladenine synthase [EC:2.3.1.234]	229.016	226.278	225.115	226.803	1.63511	284.945	278.883	276.908	280.245	3.41957	214.245	220.206	207.053	213.835	5.37726
Balanced	K01925	NA	Metabolism; Metabolism of other amino acids; D-Glutamine and D-glutamate metabolism | Metabolism; Glycan biosynthesis and metabolism; Peptidoglycan biosynthesis | Brite Hierarchies; Protein families: metabolism; Peptidoglycan biosynthesis and degradation proteins	NA	228.269	224.072	227.85	226.73	1.88711	227.706	246.061	291.418	255.061	26.7777	165.17	171.491	162.607	166.423	3.7337
Balanced	K12262	cybB	Not Included in Pathway or Brite; Unclassified: metabolism; Energy metabolism	cytochrome b561	220.922	225.601	233.625	226.716	5.2453	150.752	182.193	225.713	186.219	30.7348	68.7592	75.6285	71.5942	71.994	2.81859
Balanced	K00677	lpxA	Metabolism; Glycan biosynthesis and metabolism; Lipopolysaccharide biosynthesis | Human Diseases; Drug resistance: Antimicrobial; Cationic antimicrobial peptide (CAMP) resistance | Brite Hierarchies; Protein families: metabolism; Lipopolysaccharide biosynthesis proteins	UDP-N-acetylglucosamine acyltransferase [EC:2.3.1.129]	230.216	225.664	223.75	226.543	2.712	101.409	102.966	103.45	102.608	0.870731	130.688	130.095	125.287	128.69	2.41837
Balanced	K03639	moaA, CNX2	Metabolism; Metabolism of cofactors and vitamins; Folate biosynthesis | Genetic Information Processing; Folding, sorting and degradation; Sulfur relay system	GTP 3',8-cyclase [EC:4.1.99.22]	226.183	225.115	227.598	226.299	1.01701	220.039	229.893	237.035	228.989	6.96788	304.804	304.227	297.405	302.145	3.35999
Balanced	K01876	NA	Genetic Information Processing; Translation; Aminoacyl-tRNA biosynthesis | Brite Hierarchies; Protein families: metabolism; Amino acid related enzymes | Brite Hierarchies; Protein families: genetic information processing; Transfer RNA biogenesis | Brite Hierarchies; Protein families: genetic information processing; Mitochondrial biogenesis	NA	225.675	226.099	227.107	226.293	0.600472	226.251	231.484	226.126	227.954	2.49712	258.604	269.651	244.147	257.467	10.4429
Balanced	K01491	folD	Metabolism; Energy metabolism; Carbon fixation pathways in prokaryotes | Metabolism; Metabolism of cofactors and vitamins; One carbon pool by folate	methylenetetrahydrofolate dehydrogenase (NADP+) / methenyltetrahydrofolate cyclohydrolase [EC:1.5.1.5 3.5.4.9]	226.665	223.049	228.737	226.15	2.35024	324.48	285.797	256.346	288.874	27.9005	205.114	208.705	200.379	204.733	3.40965
Balanced	K03588	ftsW, spoVE	Cellular Processes; Cell growth and death; Cell cycle - Caulobacter | Brite Hierarchies; Protein families: genetic information processing; Chromosome and associated proteins | Brite Hierarchies; Protein families: signaling and cellular processes; Transporters	cell division protein FtsW	225.45	226.738	226.101	226.096	0.525799	312.88	338.976	371.027	340.961	23.7799	243.034	263.483	243.143	249.886	9.61399
Balanced	K01438	argE	Metabolism; Amino acid metabolism; Arginine biosynthesis	acetylornithine deacetylase [EC:3.5.1.16]	223.963	226.443	227.423	225.943	1.45577	205.458	263.365	336.509	268.444	53.6217	294.295	295.209	297.438	295.647	1.32006
Balanced	K03092	NA	Environmental Information Processing; Signal transduction; Two-component system | Cellular Processes; Cellular community - prokaryotes; Biofilm formation - Vibrio cholerae | Brite Hierarchies; Protein families: genetic information processing; Transcription machinery	NA	226.136	225.793	225.374	225.768	0.311666	118.422	117.001	114.98	116.801	1.41229	152.886	155.819	147.939	152.214	3.25177
Balanced	K03281	TC.CIC	Not Included in Pathway or Brite; Unclassified: signaling and cellular processes; Transport	chloride channel protein, CIC family	231.542	224.786	220.933	225.754	4.3849	200.109	242.572	275.056	239.246	30.6874	137.14	146.18	138.385	140.568	4.00029
Balanced	K03703	uvrC	Genetic Information Processing; Replication and repair; Nucleotide excision repair | Brite Hierarchies; Protein families: genetic information processing; DNA repair and recombination proteins	excinuclease ABC subunit C	226.677	226.258	224.277	225.737	1.04658	260.33	250.502	247.718	252.85	5.41008	275.767	280.734	266.471	274.324	5.91185
Balanced	K03572	mutL	Genetic Information Processing; Replication and repair; Mismatch repair | Brite Hierarchies; Protein families: genetic information processing; DNA repair and recombination proteins	DNA mismatch repair protein MutL	224.542	222.747	229.145	225.478	2.6947	179.883	155.272	143.496	159.55	15.16	162.362	162.734	156.241	160.446	2.97664
Balanced	K01883	NA	Genetic Information Processing; Translation; Aminoacyl-tRNA biosynthesis | Brite Hierarchies; Protein families: metabolism; Amino acid related enzymes | Brite Hierarchies; Protein families: genetic information processing; Transfer RNA biogenesis	NA	230.871	222.781	222.556	225.402	3.86764	234.016	236.656	248.962	239.878	6.51349	237.822	245.106	230.913	237.947	5.79487
Balanced	K03217	NA	Genetic Information Processing; Folding, sorting and degradation; Protein export | Environmental Information Processing; Membrane transport; Bacterial secretion system | Cellular Processes; Cellular community - prokaryotes; Quorum sensing | Brite Hierarchies; Protein families: genetic information processing; Mitochondrial biogenesis | Brite Hierarchies; Protein families: signaling and cellular pr…	NA	230.199	222.907	222.933	225.346	3.4314	288.341	300.448	327.868	305.552	16.5358	185.453	188.01	179.599	184.354	3.52053
Balanced	K06949	NA	Metabolism; Metabolism of cofactors and vitamins; Thiamine metabolism | Brite Hierarchies; Protein families: genetic information processing; Ribosome biogenesis	NA	227.196	224.072	224.716	225.328	1.34701	305.119	291.308	288.509	294.978	7.26076	103.692	110.123	103.761	105.859	3.01529
RhizCom enriched	K01669	phr	Brite Hierarchies; Protein families: genetic information processing; DNA repair and recombination proteins	deoxyribodipyrimidine photo-lyase	225.781	225.204	224.744	225.243	0.423966	293.635	275.388	269.463	279.495	10.2869	26.076	38.5153	26.6151	30.4021	5.74109
Balanced	K01433	NA	Metabolism; Carbohydrate metabolism; Glyoxylate and dicarboxylate metabolism | Metabolism; Metabolism of cofactors and vitamins; One carbon pool by folate	NA	222.181	226.749	226.48	225.137	2.0929	225.701	246.748	256.488	242.979	12.8484	57.3247	65.9399	55.9426	59.7357	4.42315
Balanced	K09761	NA	Brite Hierarchies; Protein families: genetic information processing; Ribosome biogenesis	NA	226.706	219.311	228.701	224.906	4.03895	230.993	248.275	252.44	243.903	9.28525	145.568	146.29	140.832	144.23	2.42087
SbRB suppressed	K11407	HDAC6	Human Diseases; Cancers: Overview; Viral carcinogenesis | Human Diseases; Substance dependence; Alcoholism | Brite Hierarchies; Protein families: metabolism; Protein phosphatases and associated proteins | Brite Hierarchies; Protein families: genetic information processing; Messenger RNA biogenesis | Brite Hierarchies; Protein families: genetic information processing; Membrane trafficking | Brite …	histone deacetylase 6 [EC:3.5.1.98]	216.406	224.487	233.307	224.733	6.9019	74.9146	40.4229	8.27281	41.2034	27.212	172.826	180.618	175.401	176.282	3.24151
Balanced	K06975	K06975	Not Included in Pathway or Brite; Poorly characterized; Function unknown	uncharacterized protein	236.094	224.491	212.796	224.461	9.5114	215.993	247.227	343.702	268.974	54.3575	61.7561	69.8785	67.3863	66.3403	3.39747
Balanced	K01961	accC	Metabolism; Carbohydrate metabolism; Pyruvate metabolism | Metabolism; Carbohydrate metabolism; Propanoate metabolism | Metabolism; Energy metabolism; Carbon fixation pathways in prokaryotes | Metabolism; Lipid metabolism; Fatty acid biosynthesis	acetyl-CoA carboxylase, biotin carboxylase subunit [EC:6.4.1.2 6.3.4.14]	223.961	223.947	225.237	224.382	0.604885	168.377	146.07	139.436	151.294	12.3793	294.629	307.829	288.187	296.882	8.17541
Balanced	K03596	lepA	Human Diseases; Infectious diseases: Bacterial; Legionellosis	GTP-binding protein LepA	225.962	225.237	221.311	224.17	2.04309	239.657	239.312	245.532	241.5	2.85445	306.769	320.059	291.651	306.16	11.6058
Balanced	K03529	smc	Brite Hierarchies; Protein families: genetic information processing; Chromosome and associated proteins	chromosome segregation protein	221.966	222.705	227.521	224.064	2.46332	254.272	204.23	184.702	214.401	29.2985	266.03	273.603	259.741	266.458	5.66698
Balanced	K00121	frmA, ADH5, adhC	Metabolism; Carbohydrate metabolism; Glycolysis / Gluconeogenesis | Metabolism; Energy metabolism; Methane metabolism | Metabolism; Lipid metabolism; Fatty acid degradation | Metabolism; Amino acid metabolism; Tyrosine metabolism | Metabolism; Metabolism of cofactors and vitamins; Retinol metabolism | Metabolism; Xenobiotics biodegradation and metabolism; Chloroalkane and chloroalkene degradation…	S-(hydroxymethyl)glutathione dehydrogenase / alcohol dehydrogenase [EC:1.1.1.284 1.1.1.1]	220.123	224.518	227.403	224.015	2.99328	359.912	355.282	364.767	359.987	3.87248	288.999	318.442	296.242	301.228	12.5264
Balanced	K02651	flp, pilA	Cellular Processes; Cell growth and death; Cell cycle - Caulobacter | Brite Hierarchies; Protein families: signaling and cellular processes; Secretion system | Brite Hierarchies; Protein families: signaling and cellular processes; Bacterial motility proteins	pilus assembly protein Flp/PilA	231.831	222.559	217.236	223.876	6.03058	319.663	168.351	45.2179	177.744	112.238	497.614	484.404	495.093	492.37	5.72636
Balanced	K01868	NA	Genetic Information Processing; Translation; Aminoacyl-tRNA biosynthesis | Brite Hierarchies; Protein families: metabolism; Amino acid related enzymes | Brite Hierarchies; Protein families: genetic information processing; Transfer RNA biogenesis	NA	224.943	224.735	221.895	223.858	1.3904	285.603	274.809	254.91	271.774	12.7129	279.696	293.367	270.638	281.234	9.3428
Balanced	K00340	nuoK	Metabolism; Energy metabolism; Oxidative phosphorylation	NADH-quinone oxidoreductase subunit K [EC:7.1.1.2]	230.719	225.592	215.014	223.775	6.53906	121.922	137.209	161.964	140.365	16.4984	328.721	328.729	318.109	325.186	5.00464
Balanced	K00928	lysC	Metabolism; Amino acid metabolism; Glycine, serine and threonine metabolism | Metabolism; Amino acid metabolism; Cysteine and methionine metabolism | Metabolism; Amino acid metabolism; Lysine biosynthesis | Metabolism; Biosynthesis of other secondary metabolites; Monobactam biosynthesis	aspartate kinase [EC:2.7.2.4]	225.164	224.44	221.638	223.747	1.52053	244.65	264.168	286.533	265.117	17.1118	276.99	286.77	271.861	278.54	6.1845
Balanced	K14274	xylC	Metabolism; Carbohydrate metabolism; Pentose and glucuronate interconversions	xylonolactonase [EC:3.1.1.-]	216.561	226.35	228.226	223.712	5.11431	296.11	254.047	230.468	260.208	27.1502	57.4394	70.7097	62.2562	63.4684	5.48498
Balanced	K00954	NA	Metabolism; Metabolism of cofactors and vitamins; Pantothenate and CoA biosynthesis	NA	226.95	224.165	219.65	223.588	3.00791	241.74	261.195	283.585	262.174	17.0973	204.485	211.389	197.916	204.597	5.50068
Balanced	K01829		Not Included in Pathway or Brite; Unclassified: metabolism; Enzymes with EC numbers	protein disulfide-isomerase [EC:5.3.4.1]	230.244	223.503	217.003	223.583	5.40597	164.783	157.731	154.697	159.07	4.22504	71.5213	84.9104	70.2071	75.5462	6.64313
Balanced	K00266	gltD	Metabolism; Energy metabolism; Nitrogen metabolism | Metabolism; Amino acid metabolism; Alanine, aspartate and glutamate metabolism	glutamate synthase (NADPH) small chain [EC:1.4.1.13]	220.297	227.285	222.935	223.506	2.88091	203.082	180.264	161.146	181.497	17.1422	248.333	265.605	239.605	251.181	10.8036
Balanced	K01698	hemB, ALAD	Metabolism; Metabolism of cofactors and vitamins; Porphyrin and chlorophyll metabolism | Brite Hierarchies; Protein families: signaling and cellular processes; Exosome	porphobilinogen synthase [EC:4.2.1.24]	222.583	221.284	226.473	223.447	2.20486	245.123	270.434	292.377	269.311	19.3075	234.033	237.382	224.718	232.044	5.35785
Balanced	K13985	NAPEPLD	Organismal Systems; Nervous system; Retrograde endocannabinoid signaling	N-acyl-phosphatidylethanolamine-hydrolysing phospholipase D [EC:3.1.4.54]	220.779	224.463	225.027	223.423	1.88378	180.892	148.979	122.904	150.925	23.7136	120.286	125.103	119.821	121.737	2.38778
Balanced	K02536	lpxD	Metabolism; Glycan biosynthesis and metabolism; Lipopolysaccharide biosynthesis | Brite Hierarchies; Protein families: metabolism; Lipopolysaccharide biosynthesis proteins	UDP-3-O-[3-hydroxymyristoyl] glucosamine N-acyltransferase [EC:2.3.1.191]	227.455	223.563	218.576	223.198	3.63426	112.9	103.037	102.628	106.188	4.74891	130.151	128.259	126.36	128.257	1.54776
Balanced	K01778	dapF	Metabolism; Amino acid metabolism; Lysine biosynthesis	diaminopimelate epimerase [EC:5.1.1.7]	222.605	218.719	226.957	222.761	3.36487	258.71	257.014	263.276	259.667	2.64456	185.024	188.07	181.065	184.72	2.86779
Balanced	K01937	pyrG, CTPS	Metabolism; Nucleotide metabolism; Pyrimidine metabolism	CTP synthase [EC:6.3.4.2]	223.555	220.596	224.043	222.731	1.52286	276.575	283.464	300.163	286.734	9.90376	285.523	298.795	274.346	286.221	9.99366
Balanced	K02913	NA	Genetic Information Processing; Translation; Ribosome | Brite Hierarchies; Protein families: genetic information processing; Ribosome	NA	231.973	222.752	213.366	222.697	7.59636	261.942	309.465	380.093	317.167	48.5412	229.263	243.677	218.167	230.369	10.4439
Balanced	K03676	grxC, GLRX, GLRX2	Brite Hierarchies; Protein families: genetic information processing; Chaperones and folding catalysts	glutaredoxin 3	216.986	222.333	228.555	222.625	4.72745	145.269	137.641	119.079	133.996	10.9981	95.8978	101.836	99.6023	99.112	2.44888
Balanced	K01303	APEH	Brite Hierarchies; Protein families: metabolism; Peptidases	acylaminoacyl-peptidase [EC:3.4.19.1]	223.21	225.834	218.337	222.461	3.10625	227.875	197.644	164.635	196.718	25.8259	357.392	356.578	364.429	359.467	3.52475
Balanced	K08151	tetA	Brite Hierarchies; Protein families: signaling and cellular processes; Transporters | Brite Hierarchies; Protein families: signaling and cellular processes; Antimicrobial resistance genes	MFS transporter, DHA1 family, tetracycline resistance protein	221.468	220.967	223.946	222.127	1.30248	273.65	208.858	164.102	215.537	44.9713	159.741	164.465	158.773	160.993	2.48672
Balanced	K08166	mmr	Brite Hierarchies; Protein families: signaling and cellular processes; Transporters	MFS transporter, DHA2 family, methylenomycin A resistance protein	219.886	226.514	219.503	221.968	3.2188	350.297	490.554	615.456	485.436	108.311	814.515	866.848	878.122	853.162	27.7124
Balanced	K02916	NA	Genetic Information Processing; Translation; Ribosome | Brite Hierarchies; Protein families: genetic information processing; Ribosome	NA	233.708	223.332	208.852	221.964	10.1934	284.183	272.979	275.469	277.543	4.80368	217.327	231.55	216.147	221.675	6.99969
Soil suppressed	K00355	NQO1	Metabolism; Metabolism of cofactors and vitamins; Ubiquinone and other terpenoid-quinone biosynthesis | Human Diseases; Cancers: Overview; Pathways in cancer | Human Diseases; Cancers: Specific types; Hepatocellular carcinoma | Human Diseases; Cardiovascular diseases; Fluid shear stress and atherosclerosis	NAD(P)H dehydrogenase (quinone) [EC:1.6.5.2]	221.563	222.557	221.41	221.844	0.508638	263.047	286.696	324.172	291.305	25.1662	21.1874	26.6871	22.7121	23.5289	2.31833
Balanced	K01814	hisA	Metabolism; Amino acid metabolism; Histidine metabolism	phosphoribosylformimino-5-aminoimidazole carboxamide ribotide isomerase [EC:5.3.1.16]	225.436	220.76	219.103	221.767	2.6817	287.921	279.724	291.21	286.285	4.82968	195.883	201.511	195.178	197.524	2.83364
Balanced	K03560	tolR	Brite Hierarchies; Protein families: signaling and cellular processes; Transporters	biopolymer transport protein TolR	215.647	222.851	226.446	221.648	4.48999	104.749	109.833	123.87	112.817	8.08606	133.419	140.615	133.773	135.935	3.31192
Balanced	K00338	nuoI	Metabolism; Energy metabolism; Oxidative phosphorylation	NADH-quinone oxidoreductase subunit I [EC:7.1.1.2]	229.248	221.859	213.667	221.591	6.36348	120.196	139.942	156.696	138.945	14.9176	334.299	335.666	317.937	329.3	8.05469
Balanced	K00602	purH	Metabolism; Nucleotide metabolism; Purine metabolism | Metabolism; Metabolism of cofactors and vitamins; One carbon pool by folate | Human Diseases; Drug resistance: Antineoplastic; Antifolate resistance | Brite Hierarchies; Protein families: signaling and cellular processes; Exosome	phosphoribosylaminoimidazolecarboxamide formyltransferase / IMP cyclohydrolase [EC:2.1.2.3 3.5.4.10]	222.566	225.409	216.734	221.57	3.61085	257.371	266.065	272.351	265.263	6.14186	254.517	264.346	243.173	254.012	8.65141
Balanced	K06915	NA	Not Included in Pathway or Brite; Poorly characterized; Function unknown	NA	223.301	225.425	215.943	221.556	4.06279	232.974	192.751	165.242	196.989	27.8133	152.796	155.418	146.968	151.727	3.53153
Balanced	K01924	murC	Metabolism; Metabolism of other amino acids; D-Glutamine and D-glutamate metabolism | Metabolism; Glycan biosynthesis and metabolism; Peptidoglycan biosynthesis | Brite Hierarchies; Protein families: metabolism; Peptidoglycan biosynthesis and degradation proteins	UDP-N-acetylmuramate--alanine ligase [EC:6.3.2.8]	224.489	220.723	219.405	221.539	2.15436	232.432	240.722	247.207	240.12	6.04662	192.054	197.517	185	191.524	5.12416
Balanced	K06142	NA	Not Included in Pathway or Brite; Unclassified: signaling and cellular processes; Structural proteins	NA	233.101	222.561	208.269	221.31	10.1759	52.7813	69.7665	89.3397	70.6291	14.9374	47.0476	52.6251	42.6451	47.4393	4.08372
Balanced	K03628	NA	Genetic Information Processing; Folding, sorting and degradation; RNA degradation | Brite Hierarchies; Protein families: genetic information processing; Transcription machinery | Brite Hierarchies; Protein families: genetic information processing; Messenger RNA biogenesis	NA	225.649	220.996	216.241	220.962	3.84089	270.269	276.557	272.788	273.205	2.58389	310.472	314.599	296.854	307.308	7.58174
Balanced	K01159	ruvC	Genetic Information Processing; Replication and repair; Homologous recombination | Brite Hierarchies; Protein families: genetic information processing; DNA repair and recombination proteins	crossover junction endodeoxyribonuclease RuvC [EC:3.1.22.4]	221.583	219.375	221.811	220.923	1.0984	218.327	215.851	218.384	217.521	1.18117	196.468	205.115	195.055	198.88	4.44673
Balanced	K02837	NA	Brite Hierarchies; Protein families: genetic information processing; Translation factors	NA	222.923	220.32	218.289	220.511	1.89668	178.743	187.342	203.773	189.953	10.3842	66.0077	83.1949	61.6623	70.2883	9.29716
Balanced	K00661	maa	Not Included in Pathway or Brite; Unclassified: metabolism; Enzymes with EC numbers	maltose O-acetyltransferase [EC:2.3.1.79]	230.034	218.787	211.962	220.261	7.45128	415.529	398.536	415.976	410.014	8.11831	142.55	148.357	147.056	145.987	2.48839
Balanced	K01803	TPI, tpiA	Metabolism; Carbohydrate metabolism; Glycolysis / Gluconeogenesis | Metabolism; Carbohydrate metabolism; Fructose and mannose metabolism | Metabolism; Carbohydrate metabolism; Inositol phosphate metabolism | Metabolism; Energy metabolism; Carbon fixation in photosynthetic organisms | Brite Hierarchies; Protein families: signaling and cellular processes; Exosome	triosephosphate isomerase (TIM) [EC:5.3.1.1]	226.481	214.502	219.154	220.046	4.93058	302.311	351.062	392.145	348.506	36.7192	215.057	222.531	207.2	214.929	6.2594
Balanced	K17758	nnr	Not Included in Pathway or Brite; Unclassified: metabolism; Enzymes with EC numbers	ADP-dependent NAD(P)H-hydrate dehydratase [EC:4.2.1.136]	218.929	215.587	225.374	219.963	4.06215	325.672	344.689	352.561	340.974	11.2875	175.803	175.176	175.678	175.552	0.271004
Balanced	K02982	NA	Genetic Information Processing; Translation; Ribosome | Brite Hierarchies; Protein families: genetic information processing; Ribosome	NA	226.832	219.207	213.688	219.909	5.38892	253.71	264.328	293.205	270.414	16.6881	246.456	253.286	231.572	243.771	9.06556
Balanced	K00057	gpsA	Metabolism; Lipid metabolism; Glycerophospholipid metabolism	glycerol-3-phosphate dehydrogenase (NAD(P)+) [EC:1.1.1.94]	217.719	220.029	221.891	219.88	1.7067	237.468	246.495	259.077	247.68	8.86156	187.11	191.407	183.383	187.3	3.27874
Balanced	K00939	adk, AK	Metabolism; Nucleotide metabolism; Purine metabolism | Metabolism; Metabolism of cofactors and vitamins; Thiamine metabolism | Brite Hierarchies; Protein families: signaling and cellular processes; Exosome	adenylate kinase [EC:2.7.4.3]	221.329	222.216	215.898	219.815	2.79279	234.852	233.202	247.515	238.523	6.39396	248.657	253.194	242.773	248.208	4.26633
Balanced	K00773	tgt, QTRT1	Brite Hierarchies; Protein families: genetic information processing; Transfer RNA biogenesis	queuine tRNA-ribosyltransferase [EC:2.4.2.29]	218.542	216.151	224.74	219.811	3.61963	154.704	143.721	119.58	139.335	14.6709	207.841	214.623	201.198	207.888	5.48096
Balanced	K13821	putA	Metabolism; Amino acid metabolism; Alanine, aspartate and glutamate metabolism | Metabolism; Amino acid metabolism; Arginine and proline metabolism | Brite Hierarchies; Protein families: genetic information processing; Transcription factors	RHH-type transcriptional regulator, proline utilization regulon repressor / proline dehydrogenase / delta 1-pyrroline-5-carboxylate dehydrogenase [EC:1.5.5.2 1.2.1.88]	215.806	224.607	218.938	219.784	3.64251	270.164	333.299	370.045	324.503	41.2481	143.487	149.256	136.707	143.15	5.12855
Balanced	K00278	nadB	Metabolism; Amino acid metabolism; Alanine, aspartate and glutamate metabolism | Metabolism; Metabolism of cofactors and vitamins; Nicotinate and nicotinamide metabolism	L-aspartate oxidase [EC:1.4.3.16]	212.319	221.055	225.605	219.66	5.51281	204.615	217.22	214.886	212.24	5.4753	145.718	150.678	140.272	145.556	4.2499
Balanced	K01923	purC	Metabolism; Nucleotide metabolism; Purine metabolism	phosphoribosylaminoimidazole-succinocarboxamide synthase [EC:6.3.2.6]	217.165	223.247	218.373	219.595	2.62905	272.417	262.983	241.792	259.064	12.8058	245.037	249.769	233.965	242.924	6.62275
Balanced	K01432	AFMID	Metabolism; Carbohydrate metabolism; Glyoxylate and dicarboxylate metabolism | Metabolism; Amino acid metabolism; Tryptophan metabolism	arylformamidase [EC:3.5.1.9]	212.436	220.128	226.176	219.58	5.62274	84.6257	62.4742	39.6717	62.2572	18.353	196.342	187.768	192.4	192.17	3.504
Balanced	K03587	ftsI	Metabolism; Glycan biosynthesis and metabolism; Peptidoglycan biosynthesis | Human Diseases; Drug resistance: Antimicrobial; beta-Lactam resistance | Brite Hierarchies; Protein families: metabolism; Peptidoglycan biosynthesis and degradation proteins | Brite Hierarchies; Protein families: genetic information processing; Chromosome and associated proteins	cell division protein FtsI (penicillin-binding protein 3) [EC:3.4.16.4]	219.704	217.97	219.839	219.171	0.850907	182.025	256.737	332.493	257.085	61.4291	142.868	153.309	146.894	147.69	4.29943
Balanced	K07638	envZ	Environmental Information Processing; Signal transduction; Two-component system | Cellular Processes; Cellular community - prokaryotes; Biofilm formation - Escherichia coli | Brite Hierarchies; Protein families: metabolism; Protein kinases | Brite Hierarchies; Protein families: signaling and cellular processes; Two-component system	two-component system, OmpR family, osmolarity sensor histidine kinase EnvZ [EC:2.7.13.3]	206.478	220.199	230.79	219.156	9.95292	108.018	113.163	118.751	113.311	4.38303	58.36	64.6205	57.0823	60.0209	3.29396
Balanced	K01934	MTHFS	Metabolism; Metabolism of cofactors and vitamins; One carbon pool by folate	5-formyltetrahydrofolate cyclo-ligase [EC:6.3.3.2]	219.101	219.164	218.984	219.083	0.0744766	281.302	299.205	303.35	294.619	9.56759	75.2438	80.4125	74.9443	76.8669	2.51014
Balanced	K02954	RP-S14, MRPS14, rpsN	Genetic Information Processing; Translation; Ribosome | Brite Hierarchies; Protein families: genetic information processing; Ribosome	small subunit ribosomal protein S14	229.905	219.178	207.834	218.972	9.01172	312.6	298.274	293.678	301.517	8.05811	253.143	260.66	241.523	251.775	7.8725
Soil suppressed	K06182	rluF	Brite Hierarchies; Protein families: genetic information processing; Ribosome biogenesis	23S rRNA pseudouridine2604 synthase [EC:5.4.99.21]	213.116	215.402	227.952	218.823	6.52224	151.723	139.872	137.98	143.191	6.08195	9.80448	17.9869	9.3386	12.3767	3.97159
Balanced	K01588	purE	Metabolism; Nucleotide metabolism; Purine metabolism	5-(carboxyamino)imidazole ribonucleotide mutase [EC:5.4.99.18]	216.778	215.759	223.747	218.761	3.54991	247.246	250.854	274.073	257.391	11.8874	207.164	213.567	199.709	206.813	5.6627
Balanced	K03644	lipA	Metabolism; Metabolism of cofactors and vitamins; Lipoic acid metabolism	lipoyl synthase [EC:2.8.1.8]	215.955	221.825	217.545	218.442	2.47869	207.91	217.273	228.478	217.887	8.40814	232.883	244.297	225.848	234.343	7.60226
Balanced	K07386	pepO	Brite Hierarchies; Protein families: metabolism; Peptidases	putative endopeptidase [EC:3.4.24.-]	226.768	213.209	215.119	218.365	5.99227	153.845	142.11	135.016	143.657	7.7644	115.967	127.175	111.342	118.161	6.64743
Balanced	K03624	greA	Brite Hierarchies; Protein families: genetic information processing; Transcription machinery	transcription elongation factor GreA	221.915	217.821	215.065	218.267	2.81413	331.858	305.415	284.482	307.252	19.3846	250.289	252.614	239.692	247.532	5.62412
Balanced	K02835	prfA, MTRF1, MRF1	Brite Hierarchies; Protein families: genetic information processing; Translation factors	peptide chain release factor 1	217.658	218.526	217.807	217.997	0.378933	231.483	240.541	249.542	240.522	7.37242	246.937	252.844	236.813	245.531	6.61959
Balanced	K00036	NA	Metabolism; Carbohydrate metabolism; Pentose phosphate pathway | Metabolism; Metabolism of other amino acids; Glutathione metabolism | Human Diseases; Cancers: Overview; Central carbon metabolism in cancer | Brite Hierarchies; Protein families: signaling and cellular processes; Exosome	NA	217.206	221.469	215.013	217.896	2.6804	451.291	469.853	493.255	471.466	17.17	422.687	433.091	419.718	425.165	5.73403
Balanced	K00639	kbl, GCAT	Metabolism; Amino acid metabolism; Glycine, serine and threonine metabolism | Brite Hierarchies; Protein families: metabolism; Amino acid related enzymes	glycine C-acetyltransferase [EC:2.3.1.29]	226.47	214.031	212.306	217.602	6.31009	201.12	162.273	144.144	169.179	23.7677	171.557	167.074	160.005	166.212	4.75501
Balanced	K21405	acoR	Brite Hierarchies; Protein families: genetic information processing; Transcription factors	sigma-54 dependent transcriptional regulator, acetoin dehydrogenase operon transcriptional activator AcoR	203.178	225.013	223.775	217.322	10.0141	99.9066	131.321	165.956	132.394	26.9752	48.6142	57.2944	56.6177	54.1754	3.94207
Balanced	K03438	NA	Brite Hierarchies; Protein families: genetic information processing; Ribosome biogenesis	NA	217.561	218.033	216.241	217.278	0.758346	206.045	216.376	234.584	219.002	11.7979	221.894	230.192	220.346	224.144	4.32313
Balanced	K01933	purM	Metabolism; Nucleotide metabolism; Purine metabolism	phosphoribosylformylglycinamidine cyclo-ligase [EC:6.3.3.1]	216.4	217.735	217.021	217.052	0.545241	245.521	243.717	248.122	245.786	1.80795	207.411	210.138	198.512	205.354	4.96426
Balanced	K01696	trpB	Metabolism; Amino acid metabolism; Glycine, serine and threonine metabolism | Metabolism; Amino acid metabolism; Phenylalanine, tyrosine and tryptophan biosynthesis	tryptophan synthase beta chain [EC:4.2.1.20]	215.3	216.462	219.025	216.929	1.5563	233.246	237.109	243.155	237.837	4.07778	243.297	253.288	235.351	243.979	7.33844
Balanced	K14986	fixL	Environmental Information Processing; Signal transduction; Two-component system | Brite Hierarchies; Protein families: metabolism; Protein kinases | Brite Hierarchies; Protein families: signaling and cellular processes; Two-component system	two-component system, LuxR family, sensor kinase FixL [EC:2.7.13.3]	217.838	212.42	220.316	216.858	3.29689	186.372	112.134	39.9811	112.829	59.7657	386.68	371.871	377.387	378.646	6.1109
Balanced	K03218	rlmB	Brite Hierarchies; Protein families: genetic information processing; Ribosome biogenesis	23S rRNA (guanosine2251-2'-O)-methyltransferase [EC:2.1.1.185]	222.084	213.993	214.092	216.723	3.79113	234.933	246.012	243.377	241.441	4.72586	128.981	136.86	130.829	132.223	3.36429
Balanced	K01760	metC	Metabolism; Amino acid metabolism; Cysteine and methionine metabolism | Metabolism; Metabolism of other amino acids; Selenocompound metabolism	cysteine-S-conjugate beta-lyase [EC:4.4.1.13]	211.992	213.349	224.67	216.67	5.68357	198.438	173.5	157.789	176.576	16.7369	102.814	113.337	102.874	106.342	4.94631
Balanced	K01201	GBA, srfJ	Metabolism; Lipid metabolism; Sphingolipid metabolism | Metabolism; Glycan biosynthesis and metabolism; Other glycan degradation | Cellular Processes; Transport and catabolism; Lysosome	glucosylceramidase [EC:3.2.1.45]	221.112	213.404	215.197	216.571	3.29328	264.28	250.411	223.466	246.052	16.9451	43.9668	54.1286	48.2511	48.7822	4.16548
Balanced	K14652	ribBA	Metabolism; Metabolism of cofactors and vitamins; Riboflavin metabolism | Metabolism; Metabolism of cofactors and vitamins; Folate biosynthesis	3,4-dihydroxy 2-butanone 4-phosphate synthase / GTP cyclohydrolase II [EC:4.1.99.12 3.5.4.25]	214.402	218.278	216.66	216.447	1.5895	201.877	194.679	185.555	194.037	6.67917	265.589	271.661	260.323	265.858	4.63259
Balanced	K02892	NA	Genetic Information Processing; Translation; Ribosome | Brite Hierarchies; Protein families: genetic information processing; Ribosome	NA	230.476	213.353	205.346	216.392	10.4818	254.815	257.569	253.243	255.209	1.78771	247.938	251.359	237.686	245.661	5.80967
Balanced	K01736	NA	Metabolism; Amino acid metabolism; Phenylalanine, tyrosine and tryptophan biosynthesis	NA	216.572	216.707	215.156	216.145	0.701506	246.145	255.562	271.499	257.735	10.464	228.949	235.919	220.222	228.363	6.42199
Balanced	K01810	GPI, pgi	Metabolism; Carbohydrate metabolism; Glycolysis / Gluconeogenesis | Metabolism; Carbohydrate metabolism; Pentose phosphate pathway | Metabolism; Carbohydrate metabolism; Starch and sucrose metabolism | Metabolism; Carbohydrate metabolism; Amino sugar and nucleotide sugar metabolism | Brite Hierarchies; Protein families: signaling and cellular processes; Exosome	glucose-6-phosphate isomerase [EC:5.3.1.9]	218.586	218.478	211.331	216.132	3.39491	269.438	280.995	299.169	283.201	12.2374	229.052	231.475	221.044	227.19	4.45745
Balanced	K00526	B, nrdB, nrdF	Metabolism; Nucleotide metabolism; Purine metabolism | Metabolism; Nucleotide metabolism; Pyrimidine metabolism | Brite Hierarchies; Protein families: genetic information processing; DNA repair and recombination proteins	ribonucleoside-diphosphate reductase beta chain [EC:1.17.4.1]	220.815	216.742	210.803	216.12	4.11072	250.901	292.339	336.816	293.352	35.082	86.6772	109.058	86.0368	93.9239	10.7044
Balanced	K07659	ompR	Environmental Information Processing; Signal transduction; Two-component system | Cellular Processes; Cellular community - prokaryotes; Biofilm formation - Escherichia coli | Brite Hierarchies; Protein families: signaling and cellular processes; Two-component system	two-component system, OmpR family, phosphate regulon response regulator OmpR	204.094	222.774	221.466	216.111	8.51432	102.838	113.133	120.006	111.992	7.05516	99.554	109.374	97.5453	102.158	5.16809
Balanced	K02114	ATPF1E, atpC	Metabolism; Energy metabolism; Oxidative phosphorylation | Metabolism; Energy metabolism; Photosynthesis | Brite Hierarchies; Protein families: metabolism; Photosynthesis proteins	F-type H+-transporting ATPase subunit epsilon	223.174	213.753	211.156	216.028	5.16323	298.359	311.004	334.263	314.542	14.8698	213.677	219.895	213.249	215.607	3.037
Balanced	K03101	NA	Genetic Information Processing; Folding, sorting and degradation; Protein export | Brite Hierarchies; Protein families: metabolism; Peptidases	NA	217.552	216.802	213.622	215.992	1.70367	216.616	249.852	271.355	245.941	22.5176	185.092	190.09	183.907	186.363	2.67927
Balanced	K03602	NA	Genetic Information Processing; Replication and repair; Mismatch repair | Brite Hierarchies; Protein families: genetic information processing; DNA repair and recombination proteins	NA	216.338	217.225	214.033	215.866	1.34525	279.034	277.284	273.816	276.711	2.1681	168.902	162.939	164.872	165.571	2.48404
Balanced	K05540	dusB	Brite Hierarchies; Protein families: genetic information processing; Transfer RNA biogenesis	tRNA-dihydrouridine synthase B [EC:1.-.-.-]	216.415	213.095	218.035	215.848	2.05623	238.15	240.226	250.759	243.045	5.51996	175.675	187.874	172.672	178.74	6.57369
Balanced	K00163	NA	Metabolism; Carbohydrate metabolism; Glycolysis / Gluconeogenesis | Metabolism; Carbohydrate metabolism; Citrate cycle (TCA cycle) | Metabolism; Carbohydrate metabolism; Pyruvate metabolism	NA	205.73	220.474	221.272	215.825	7.14583	136.437	192.519	237.421	188.793	41.3106	230.816	249.951	224.625	235.131	10.7799
Balanced	K02313	dnaA	Environmental Information Processing; Signal transduction; Two-component system | Cellular Processes; Cell growth and death; Cell cycle - Caulobacter | Brite Hierarchies; Protein families: genetic information processing; DNA replication proteins | Brite Hierarchies; Protein families: genetic information processing; Chromosome and associated proteins	chromosomal replication initiator protein	221.312	215.715	209.813	215.613	4.69516	265.594	258.115	262.796	262.168	3.08505	259.689	262.087	251.478	257.751	4.54235
Balanced	K02956	NA	Genetic Information Processing; Translation; Ribosome | Brite Hierarchies; Protein families: genetic information processing; Ribosome	NA	224.126	214.965	207.373	215.488	6.84918	274.409	292.611	336.569	301.196	26.0925	239.37	247.432	233.663	240.155	5.64843
Balanced	K00342	nuoM	Metabolism; Energy metabolism; Oxidative phosphorylation	NADH-quinone oxidoreductase subunit M [EC:7.1.1.2]	220.81	215.567	209.581	215.319	4.58763	121.04	126.109	132.789	126.646	4.81156	360.995	355.542	345.001	353.846	6.63886
Balanced	K12573	rnr, vacB	Genetic Information Processing; Folding, sorting and degradation; RNA degradation | Brite Hierarchies; Protein families: genetic information processing; Messenger RNA biogenesis | Brite Hierarchies; Protein families: genetic information processing; Transfer RNA biogenesis	ribonuclease R [EC:3.1.-.-]	215.197	214.242	215.718	215.052	0.61092	181.521	159.132	137.648	159.434	17.9121	167.507	175.417	164.375	169.1	4.64679
RhizCom enriched	K15537	AGMO	Not Included in Pathway or Brite; Unclassified: metabolism; Enzymes with EC numbers	alkylglycerol monooxygenase [EC:1.14.16.5]	214.647	213.093	217.364	215.035	1.76525	0.0974745	0.0433806	0	0.0469517	0.0398739	24.2809	30.474	22.64	25.7983	3.37342
Balanced	K01953	asnB, ASNS	Metabolism; Amino acid metabolism; Alanine, aspartate and glutamate metabolism | Brite Hierarchies; Protein families: metabolism; Peptidases	asparagine synthase (glutamine-hydrolysing) [EC:6.3.5.4]	214.76	212.079	218.251	215.03	2.52702	208.926	194.754	209.76	204.48	6.88609	569.31	563.6	581.402	571.437	7.42155
RhizCom enriched	K16089	TC.FEV.OM2, cirA, cfrA, hmuR	Brite Hierarchies; Protein families: signaling and cellular processes; Transporters	outer membrane receptor for ferrienterochelin and colicins	228.167	209.108	207.687	214.987	9.33775	29.0192	45.9154	54.2932	43.0759	10.5116	10.7942	10.3847	9.30194	10.1603	0.629555
Balanced	K02528	ksgA	Brite Hierarchies; Protein families: genetic information processing; Ribosome biogenesis	16S rRNA (adenine1518-N6/adenine1519-N6)-dimethyltransferase [EC:2.1.1.182]	217.875	214.715	211.81	214.8	2.47667	288.444	323.161	358.031	323.212	28.4088	186.635	187.345	185.556	186.512	0.735383
Balanced	K07696	nreC	Environmental Information Processing; Signal transduction; Two-component system | Brite Hierarchies; Protein families: signaling and cellular processes; Two-component system	two-component system, NarL family, response regulator NreC	220.461	211.202	212.645	214.769	4.0678	155.514	214.622	274.618	214.918	48.6242	341.94	345.025	355.111	347.359	5.6246
Balanced	K02950	NA	Genetic Information Processing; Translation; Ribosome | Brite Hierarchies; Protein families: genetic information processing; Ribosome	NA	221.887	213.521	208.527	214.645	5.51214	276.822	283.427	275.889	278.712	3.3554	273.377	284.632	263.577	273.862	8.60258
Balanced	K14742	tsaB	Brite Hierarchies; Protein families: genetic information processing; Transfer RNA biogenesis	tRNA threonylcarbamoyladenosine biosynthesis protein TsaB	214.018	213.209	216.22	214.482	1.27239	191.847	225.403	258.935	225.395	27.3884	137.76	140.339	139.317	139.139	1.06057
Balanced	K01945	purD	Metabolism; Nucleotide metabolism; Purine metabolism	phosphoribosylamine---glycine ligase [EC:6.3.4.13]	213.843	216.411	212.043	214.099	1.79259	242.447	251.054	263.079	252.193	8.46171	242.552	245.139	234.353	240.682	4.59788
Balanced	K02652	pilB	Brite Hierarchies; Protein families: signaling and cellular processes; Secretion system | Brite Hierarchies; Protein families: signaling and cellular processes; Bacterial motility proteins	type IV pilus assembly protein PilB	210.752	211.887	219.385	214.008	3.83013	180.56	142.715	124.553	149.276	23.3309	429.817	435.92	418.713	428.15	7.12281
Balanced	K02886	NA	Genetic Information Processing; Translation; Ribosome | Brite Hierarchies; Protein families: genetic information processing; Ribosome	NA	219.217	213.497	209.181	213.965	4.1105	243.989	261.343	267.97	257.767	10.1112	269.164	276.475	255.404	267.014	8.73551
Balanced	K06217	phoH, phoL	Not Included in Pathway or Brite; Unclassified: signaling and cellular processes; Signaling proteins	phosphate starvation-inducible protein PhoH and related proteins	215.768	211.782	214.305	213.952	1.64649	249.985	267.081	310.006	275.691	25.2486	205.74	214.033	202.068	207.28	5.00483
Balanced	K02257	COX10, ctaB, cyoE	Metabolism; Energy metabolism; Oxidative phosphorylation | Metabolism; Metabolism of cofactors and vitamins; Porphyrin and chlorophyll metabolism | Organismal Systems; Environmental adaptation; Thermogenesis | Brite Hierarchies; Protein families: metabolism; Prenyltransferases | Brite Hierarchies; Protein families: genetic information processing; Mitochondrial biogenesis	heme o synthase [EC:2.5.1.141]	211.27	211.417	218.853	213.847	3.54036	302.506	284.877	251.713	279.699	21.0567	238.284	240.109	232.495	236.963	3.24559
Balanced	K02968	NA	Genetic Information Processing; Translation; Ribosome | Brite Hierarchies; Protein families: genetic information processing; Ribosome	NA	219.684	218.077	203.645	213.802	7.21232	256.657	272.625	263.532	264.272	6.54002	189.828	200.232	188.193	192.751	5.3318
Balanced	K03551	NA	Genetic Information Processing; Replication and repair; Homologous recombination | Brite Hierarchies; Protein families: genetic information processing; DNA repair and recombination proteins	NA	213.42	214.121	213.701	213.747	0.287928	214.941	220.133	223.015	219.363	3.34055	248.3	251.173	238.501	245.991	5.42489
Balanced	K03781	NA	Metabolism; Carbohydrate metabolism; Glyoxylate and dicarboxylate metabolism | Metabolism; Amino acid metabolism; Tryptophan metabolism | Environmental Information Processing; Signal transduction; MAPK signaling pathway - plant | Environmental Information Processing; Signal transduction; MAPK signaling pathway - yeast | Environmental Information Processing; Signal transduction; FoxO signaling pat…	NA	212.105	211.485	217.394	213.661	2.65128	377.084	416.507	488.891	427.494	46.3013	80.384	100.919	79.7201	87.0077	9.84041
Balanced	K03637	moaC, CNX3	Metabolism; Metabolism of cofactors and vitamins; Folate biosynthesis | Genetic Information Processing; Folding, sorting and degradation; Sulfur relay system	cyclic pyranopterin monophosphate synthase [EC:4.6.1.17]	214.691	210.82	215.243	213.585	1.96819	316.412	355.469	386.488	352.789	28.671	232.997	228.539	223.596	228.378	3.83968
Balanced	K00337	nuoH	Metabolism; Energy metabolism; Oxidative phosphorylation	NADH-quinone oxidoreductase subunit H [EC:7.1.1.2]	217.665	214.213	208.299	213.392	3.86754	115.809	120.916	132.68	123.135	7.06408	337.449	340.265	327.362	335.025	5.53966
Balanced	K00101	lldD	Metabolism; Carbohydrate metabolism; Pyruvate metabolism	L-lactate dehydrogenase (cytochrome) [EC:1.1.2.3]	204.439	218.195	217.511	213.382	6.32979	131.953	162.27	174.993	156.405	18.0537	143.541	151.841	145.72	147.034	3.51377
Balanced	K06940	NA	Not Included in Pathway or Brite; Poorly characterized; Function unknown	NA	210.082	213.042	217.011	213.378	2.83863	160.638	205.982	230.694	199.104	29.0108	74.7067	70.7124	71.5233	72.3141	1.72387
Balanced	K03553	recA	Genetic Information Processing; Replication and repair; Homologous recombination | Brite Hierarchies; Protein families: genetic information processing; DNA repair and recombination proteins	recombination protein RecA	214.627	216.508	208.83	213.322	3.26784	207.28	212.585	212.379	210.748	2.4536	287.866	296.978	278.821	287.888	7.41229
Balanced	K01881	PARS, proS	Genetic Information Processing; Translation; Aminoacyl-tRNA biosynthesis | Brite Hierarchies; Protein families: metabolism; Amino acid related enzymes | Brite Hierarchies; Protein families: genetic information processing; Transfer RNA biogenesis	prolyl-tRNA synthetase [EC:6.1.1.15]	215.221	211.862	212.725	213.27	1.42417	211.048	223.333	241.413	225.265	12.4714	258.62	263.341	249.372	257.111	5.80193
Balanced	K02881	NA	Genetic Information Processing; Translation; Ribosome | Brite Hierarchies; Protein families: genetic information processing; Ribosome	NA	220.316	213.866	205.226	213.136	6.18198	274.197	286.384	294.869	285.15	8.48435	247.155	252.362	239.378	246.298	5.33556
Balanced	K01591	pyrF	Metabolism; Nucleotide metabolism; Pyrimidine metabolism	orotidine-5'-phosphate decarboxylase [EC:4.1.1.23]	212.917	212.118	214.306	213.114	0.904031	210.754	223.043	238.991	224.263	11.56	171.201	173.351	169.664	171.405	1.51211
Balanced	K00012	UGDH, ugd	Metabolism; Carbohydrate metabolism; Pentose and glucuronate interconversions | Metabolism; Carbohydrate metabolism; Ascorbate and aldarate metabolism | Metabolism; Carbohydrate metabolism; Amino sugar and nucleotide sugar metabolism	UDPglucose 6-dehydrogenase [EC:1.1.1.22]	216.667	214.904	207.632	213.068	3.91025	278.602	291.938	305.497	292.012	10.9798	283.83	296.628	279.988	286.816	7.11384
Balanced	K09810	lolD	Environmental Information Processing; Membrane transport; ABC transporters | Brite Hierarchies; Protein families: signaling and cellular processes; Transporters	lipoprotein-releasing system ATP-binding protein [EC:3.6.3.-]	214.72	210.633	213.765	213.039	1.74583	116.14	124.851	141.851	127.614	10.6767	175.003	176.341	169.347	173.564	3.03111
RhizCom enriched	K01847	MUT	Metabolism; Carbohydrate metabolism; Glyoxylate and dicarboxylate metabolism | Metabolism; Carbohydrate metabolism; Propanoate metabolism | Metabolism; Energy metabolism; Carbon fixation pathways in prokaryotes | Metabolism; Amino acid metabolism; Valine, leucine and isoleucine degradation	methylmalonyl-CoA mutase [EC:5.4.99.2]	210.657	215.018	213.153	212.943	1.78672	59.6649	36.4907	9.50739	35.221	20.4964	112.897	114.201	105.888	110.995	3.65024
Balanced	K01903	sucC	Metabolism; Carbohydrate metabolism; Citrate cycle (TCA cycle) | Metabolism; Carbohydrate metabolism; Propanoate metabolism | Metabolism; Carbohydrate metabolism; C5-Branched dibasic acid metabolism | Metabolism; Energy metabolism; Carbon fixation pathways in prokaryotes	succinyl-CoA synthetase beta subunit [EC:6.2.1.5]	218.265	212.535	207.803	212.867	4.27731	232.581	236.231	243.036	237.283	4.33273	280.257	284.221	264.769	276.416	8.39293
Balanced	K00789	NA	Metabolism; Amino acid metabolism; Cysteine and methionine metabolism	NA	213.539	211.713	213.268	212.84	0.804627	224.98	233.896	237.996	232.291	5.43347	287.579	296.632	271.707	285.306	10.302
Balanced	K01000	NA	Metabolism; Glycan biosynthesis and metabolism; Peptidoglycan biosynthesis | Human Diseases; Drug resistance: Antimicrobial; Vancomycin resistance | Brite Hierarchies; Protein families: metabolism; Peptidoglycan biosynthesis and degradation proteins	NA	216.158	210.997	211.034	212.73	2.42414	200.633	214.255	224.468	213.119	9.76356	187.328	198.953	181.095	189.125	7.40043
Balanced	K02876	RP-L15, MRPL15, rplO	Genetic Information Processing; Translation; Ribosome | Brite Hierarchies; Protein families: genetic information processing; Ribosome	large subunit ribosomal protein L15	219.829	212.728	205.427	212.662	5.87966	226.869	233.393	249.079	236.447	9.32106	232.846	238.337	225.917	232.367	5.08159
Balanced	K07462	recJ	Genetic Information Processing; Replication and repair; Base excision repair | Genetic Information Processing; Replication and repair; Mismatch repair | Genetic Information Processing; Replication and repair; Homologous recombination | Brite Hierarchies; Protein families: genetic information processing; DNA repair and recombination proteins	single-stranded-DNA-specific exonuclease [EC:3.1.-.-]	208.648	212.908	216.189	212.582	3.08731	193.536	167.92	155.959	172.471	15.6748	168.71	172.69	171.35	170.917	1.65369
Balanced	K00791	miaA, TRIT1	Metabolism; Metabolism of terpenoids and polyketides; Zeatin biosynthesis | Brite Hierarchies; Protein families: metabolism; Prenyltransferases | Brite Hierarchies; Protein families: genetic information processing; Transfer RNA biogenesis	tRNA dimethylallyltransferase [EC:2.5.1.75]	212.791	211.395	213.508	212.565	0.877144	218.65	220.427	218.148	219.075	0.977999	173.068	172.575	170.447	172.03	1.13756
Balanced	K02961	NA	Genetic Information Processing; Translation; Ribosome | Brite Hierarchies; Protein families: genetic information processing; Ribosome	NA	227.267	211.424	198.974	212.555	11.5783	283.737	282.385	300.765	288.962	8.36393	240.359	249.573	236.11	242.014	5.61921
Balanced	K04773	sppA	Brite Hierarchies; Protein families: metabolism; Peptidases	protease IV [EC:3.4.21.-]	218.005	209.553	209.735	212.431	3.94192	118.437	114.953	124.164	119.185	3.79734	126.852	128.575	124.412	126.613	1.70774
Balanced	K02650	pilA	Environmental Information Processing; Signal transduction; Two-component system | Brite Hierarchies; Protein families: signaling and cellular processes; Secretion system | Brite Hierarchies; Protein families: signaling and cellular processes; Bacterial motility proteins	type IV pilus assembly protein PilA	207.042	210.532	219.352	212.309	5.18002	168.652	115.242	66.0157	116.637	41.9127	197.817	203.82	200.096	200.578	2.47441
Balanced	K01817	trpF	Metabolism; Amino acid metabolism; Phenylalanine, tyrosine and tryptophan biosynthesis	phosphoribosylanthranilate isomerase [EC:5.3.1.24]	216.36	211.632	208.356	212.116	3.28543	232.016	199.114	193.332	208.154	17.0371	154.873	156.435	149.575	153.628	2.93592
Balanced	K02909	NA	Genetic Information Processing; Translation; Ribosome | Brite Hierarchies; Protein families: genetic information processing; Ribosome	NA	219.532	213.159	203.558	212.083	6.56572	297.464	361.535	427.172	362.057	52.9542	242.214	253.649	239.457	245.106	6.14416
Balanced	K01887	NA	Genetic Information Processing; Translation; Aminoacyl-tRNA biosynthesis | Brite Hierarchies; Protein families: metabolism; Amino acid related enzymes | Brite Hierarchies; Protein families: genetic information processing; Transfer RNA biogenesis | Brite Hierarchies; Protein families: genetic information processing; Mitochondrial biogenesis	NA	211.406	209.459	215.093	211.986	2.3364	311.444	277.226	270.995	286.555	17.7823	227.108	230.993	221.289	226.464	3.98806
Balanced	K03442	mscS	Brite Hierarchies; Protein families: signaling and cellular processes; Transporters	small conductance mechanosensitive channel	217.422	208.985	209.462	211.957	3.8695	166.971	162.197	162.144	163.77	2.26302	87.9525	92.3208	89.1041	89.7925	1.84859
Balanced	K00281	NA	Metabolism; Carbohydrate metabolism; Glyoxylate and dicarboxylate metabolism | Metabolism; Amino acid metabolism; Glycine, serine and threonine metabolism	NA	208.989	213.371	213.234	211.865	2.03403	190.835	228.06	275.232	231.376	34.5347	113.028	126.875	107.783	115.896	8.0537
Balanced	K02874	NA	Genetic Information Processing; Translation; Ribosome | Brite Hierarchies; Protein families: genetic information processing; Ribosome	NA	223.828	212.23	199.479	211.846	9.94425	247.039	248.327	271.602	255.656	11.2879	288.98	297.267	279.663	288.636	7.1908
Balanced	K01728	pel	Metabolism; Carbohydrate metabolism; Pentose and glucuronate interconversions | Cellular Processes; Cellular community - prokaryotes; Quorum sensing	pectate lyase [EC:4.2.2.2]	213.691	209.001	212.844	211.845	2.04095	92.1317	58.3244	30.0534	60.1698	25.377	42.4344	51.0476	41.2182	44.9001	4.37523
Balanced	K00013	hisD	Metabolism; Amino acid metabolism; Histidine metabolism	histidinol dehydrogenase [EC:1.1.1.23]	211.319	211.124	213.047	211.83	0.864274	241.36	239.112	243.641	241.371	1.8491	162.791	168.099	159.111	163.334	3.68942
Balanced	K03650	mnmE, trmE, MSS1	Brite Hierarchies; Protein families: genetic information processing; Transfer RNA biogenesis	tRNA modification GTPase [EC:3.6.-.-]	212.203	212.22	210.624	211.683	0.74833	209.514	193.95	170.643	191.369	15.9738	130.511	128.403	125.999	128.304	1.84342
Balanced	K08218	ampG	Human Diseases; Drug resistance: Antimicrobial; beta-Lactam resistance | Brite Hierarchies; Protein families: signaling and cellular processes; Transporters	MFS transporter, PAT family, beta-lactamase induction signal transducer AmpG	203.781	210.892	220.065	211.58	6.66555	96.2265	96.5645	91.4151	94.7353	2.35185	72.584	82.5844	72.9891	76.0525	4.62171
Balanced	K03147	NA	Metabolism; Metabolism of cofactors and vitamins; Thiamine metabolism	NA	210.389	209.277	214.837	211.501	2.402	64.8255	102.964	133.474	100.421	28.0834	194.696	195.641	178.088	189.475	8.06069
Balanced	K03106	NA	Genetic Information Processing; Folding, sorting and degradation; Protein export | Environmental Information Processing; Membrane transport; Bacterial secretion system | Cellular Processes; Cellular community - prokaryotes; Quorum sensing | Brite Hierarchies; Protein families: signaling and cellular processes; Secretion system	NA	213.442	211.794	208.735	211.324	1.95024	239.691	238.047	241.294	239.677	1.32559	251.873	259.734	242.147	251.251	7.19317
Balanced	K02356	NA	Brite Hierarchies; Protein families: genetic information processing; Translation factors	NA	216.76	208.672	208.403	211.278	3.87774	235.722	275.066	309.045	273.278	29.9605	245.517	258.166	240.998	248.227	7.26614
Balanced	K13652	K13652	Brite Hierarchies; Protein families: genetic information processing; Transcription factors	AraC family transcriptional regulator	209.846	213.141	210.355	211.114	1.44809	85.2705	111.351	167.06	121.227	34.1131	43.2531	54.6076	43.3751	47.0786	5.32406
Balanced	K07460	NA	Not Included in Pathway or Brite; Unclassified: genetic information processing; Replication and repair	NA	214.137	210.92	208.088	211.049	2.47114	249.967	263.115	292.735	268.606	17.8867	159.192	157.289	154.985	157.155	1.72008
Balanced	K13979	yahK	Not Included in Pathway or Brite; Unclassified: metabolism; Enzymes with EC numbers	uncharacterized zinc-type alcohol dehydrogenase-like protein [EC:1.-.-.-]	212.378	209.382	210.621	210.794	1.22932	290.418	343.737	385.029	339.728	38.7285	43.55	48.6188	39.0728	43.7472	3.89963
Balanced	K00930	argB	Metabolism; Amino acid metabolism; Arginine biosynthesis	acetylglutamate kinase [EC:2.7.2.8]	208.581	211.528	212.233	210.781	1.5818	257.824	264.304	280.524	267.551	9.54743	185.072	191.94	180.251	185.754	4.79647
Balanced	K02887	NA	Genetic Information Processing; Translation; Ribosome | Brite Hierarchies; Protein families: genetic information processing; Ribosome	NA	217.171	208.278	206.509	210.652	4.66529	244.514	244.668	245.077	244.753	0.237199	245.061	251.839	238.36	245.087	5.50284
Balanced	K01875	SARS, serS	Genetic Information Processing; Translation; Aminoacyl-tRNA biosynthesis | Brite Hierarchies; Protein families: metabolism; Amino acid related enzymes | Brite Hierarchies; Protein families: genetic information processing; Transfer RNA biogenesis	seryl-tRNA synthetase [EC:6.1.1.11]	210.841	210.584	210.483	210.636	0.15061	294.998	274.427	264.961	278.129	12.539	226.522	235.352	219.561	227.145	6.4618
Balanced	K00274	MAO, aofH	Metabolism; Amino acid metabolism; Glycine, serine and threonine metabolism | Metabolism; Amino acid metabolism; Arginine and proline metabolism | Metabolism; Amino acid metabolism; Histidine metabolism | Metabolism; Amino acid metabolism; Tyrosine metabolism | Metabolism; Amino acid metabolism; Phenylalanine metabolism | Metabolism; Amino acid metabolism; Tryptophan metabolism | Metabolism; Bios…	monoamine oxidase [EC:1.4.3.4]	206.471	209.714	215.32	210.502	3.65503	91.6255	71.6288	59.3066	74.187	13.3176	262.871	280.811	275.022	272.901	7.47568
Balanced	K01273	DPEP	Brite Hierarchies; Protein families: metabolism; Peptidases | Brite Hierarchies; Protein families: signaling and cellular processes; Exosome | Brite Hierarchies; Protein families: signaling and cellular processes; Glycosylphosphatidylinositol (GPI)-anchored proteins	membrane dipeptidase [EC:3.4.13.19]	214.438	208.896	208.095	210.476	2.82039	231.663	230.661	223.246	228.523	3.75404	205.079	208.588	211.621	208.429	2.67318
Balanced	K01467	ampC	Environmental Information Processing; Signal transduction; Two-component system | Human Diseases; Drug resistance: Antimicrobial; beta-Lactam resistance	beta-lactamase class C [EC:3.5.2.6]	215.786	208.397	207.244	210.476	3.78452	112.795	127.484	154.332	131.537	17.198	161.615	158.973	160.098	160.229	1.08252
Balanced	K06997	NA	Not Included in Pathway or Brite; Unclassified: metabolism; Amino acid metabolism	NA	215.174	207.835	208.236	210.415	3.36943	211.094	222.461	232.379	221.978	8.69614	175.677	178.904	171.649	175.41	2.96779
Balanced	K01684	dgoD	Metabolism; Carbohydrate metabolism; Galactose metabolism	galactonate dehydratase [EC:4.2.1.6]	209.556	220.137	201.448	210.38	7.65213	155.237	87.6868	19.5055	87.4763	55.4122	279.202	284.982	283.497	282.56	2.45104
Balanced	K02994	NA	Genetic Information Processing; Translation; Ribosome | Brite Hierarchies; Protein families: genetic information processing; Ribosome	NA	220.198	208.014	202.893	210.368	7.25807	258.516	260.684	268.127	262.442	4.11577	261.545	263.127	244.886	256.519	8.25145
Balanced	K02890	NA	Genetic Information Processing; Translation; Ribosome | Brite Hierarchies; Protein families: genetic information processing; Ribosome	NA	220.394	214.117	195.549	210.02	10.5486	244.332	257.234	260.646	254.071	7.0257	235.409	240.92	226.738	234.356	5.83766
Balanced	K02867	NA	Genetic Information Processing; Translation; Ribosome | Brite Hierarchies; Protein families: genetic information processing; Ribosome	NA	217.499	209.303	203.194	209.999	5.86038	249.954	246.724	264.18	253.619	7.58279	256.41	266.292	246.238	256.313	8.18745
Balanced	K01599	NA	Metabolism; Metabolism of cofactors and vitamins; Porphyrin and chlorophyll metabolism	NA	209.701	207.799	212.349	209.95	1.86559	234.451	248.745	277.125	253.44	17.735	183.363	190.849	178.142	184.118	5.21494
Balanced	K02871	RP-L13, MRPL13, rplM	Genetic Information Processing; Translation; Ribosome | Brite Hierarchies; Protein families: genetic information processing; Ribosome	large subunit ribosomal protein L13	216.976	208.997	203.753	209.909	5.43654	253.259	267.537	272.546	264.448	8.17129	227.854	237.979	220.126	228.653	7.31013
Balanced	K02836	prfB	Brite Hierarchies; Protein families: genetic information processing; Translation factors	peptide chain release factor 2	211.686	207.749	210.249	209.895	1.62673	255.327	250.02	262.288	255.878	5.0237	247.438	256.64	236.836	246.971	8.092
Balanced	K06988	fno	Not Included in Pathway or Brite; Unclassified: metabolism; Enzymes with EC numbers	8-hydroxy-5-deazaflavin:NADPH oxidoreductase [EC:1.5.1.40]	207.694	206.161	215.525	209.793	4.10124	322.989	304.693	286.257	304.646	14.9957	301.619	316.05	309.87	309.18	5.91177
Balanced	K06954	K06954	Not Included in Pathway or Brite; Poorly characterized; Function unknown	uncharacterized protein	199.463	209.455	219.795	209.571	8.30098	73.5383	55.0685	46.2154	58.2741	11.3825	42.8412	54.0269	43.5858	46.818	5.10654
Balanced	K01547	NA	Environmental Information Processing; Signal transduction; Two-component system	NA	210.115	212.464	205.136	209.238	3.05516	254.516	270.45	296.34	273.769	17.2349	242.755	243.059	231.526	239.113	5.36628
Balanced	K06861	lptB	Environmental Information Processing; Membrane transport; ABC transporters | Brite Hierarchies; Protein families: signaling and cellular processes; Transporters	lipopolysaccharide export system ATP-binding protein [EC:3.6.3.-]	211.69	211.41	204.517	209.206	3.31727	101.226	101.649	116.181	106.352	6.95251	142.015	142.578	135.153	139.916	3.37525
Balanced	K02020	modA	Environmental Information Processing; Membrane transport; ABC transporters | Brite Hierarchies; Protein families: signaling and cellular processes; Transporters	molybdate transport system substrate-binding protein	200.413	213.856	213.267	209.178	6.20292	270.164	315.987	367.868	318.007	39.9132	192.11	196.471	194.927	194.503	1.80548
Balanced	K00343	nuoN	Metabolism; Energy metabolism; Oxidative phosphorylation	NADH-quinone oxidoreductase subunit N [EC:7.1.1.2]	211.418	208.286	207.661	209.121	1.64374	122.003	127.847	141.085	130.312	7.98265	294.848	293.976	284.761	291.195	4.56359
Balanced	K04096	NA	Not Included in Pathway or Brite; Unclassified: genetic information processing; Replication and repair | Not Included in Pathway or Brite; Unclassified: signaling and cellular processes; Unclassified viral proteins	NA	210.24	206.659	210.268	209.056	1.69462	225.748	247.198	264.81	245.918	15.9726	154.359	155.477	153.854	154.563	0.678364
Balanced	K09710	NA	Brite Hierarchies; Protein families: genetic information processing; Ribosome biogenesis	NA	210.136	210.113	206.824	209.024	1.55581	194.497	198.191	238.964	210.55	20.148	179.217	182.992	175.712	179.307	2.97304
Balanced	K21019	sadC	Cellular Processes; Cellular community - prokaryotes; Biofilm formation - Pseudomonas aeruginosa	diguanylate cyclase [EC:2.7.7.65]	197.87	216.179	212.867	208.972	7.96558	206.711	121.046	42.5147	123.424	67.0539	51.8273	60.3666	53.7366	55.3102	3.65942
Balanced	K01735	aroB	Metabolism; Amino acid metabolism; Phenylalanine, tyrosine and tryptophan biosynthesis	3-dehydroquinate synthase [EC:4.2.3.4]	210.33	210.156	205.685	208.724	2.14979	204.621	233.814	256.921	231.785	21.3993	130.987	130.023	127.715	129.575	1.37294
Balanced	K02622	parE	Brite Hierarchies; Protein families: genetic information processing; DNA replication proteins | Brite Hierarchies; Protein families: genetic information processing; Chromosome and associated proteins | Brite Hierarchies; Protein families: signaling and cellular processes; Prokaryotic defense system	topoisomerase IV subunit B [EC:5.99.1.-]	208.49	209.891	207.481	208.621	0.988336	159.596	141.395	121.409	140.8	15.5955	87.6061	102.091	84.9096	91.5357	7.54466
SbRB suppressed	K01715	crt	Metabolism; Carbohydrate metabolism; Butanoate metabolism	enoyl-CoA hydratase [EC:4.2.1.17]	206.415	200.785	217.948	208.383	7.14338	36.7759	23.6073	15.4971	25.2934	8.7685	480.222	493.831	485.197	486.417	5.62221
Balanced	K02338	NA	Genetic Information Processing; Replication and repair; DNA replication | Genetic Information Processing; Replication and repair; Mismatch repair | Genetic Information Processing; Replication and repair; Homologous recombination | Brite Hierarchies; Protein families: genetic information processing; DNA replication proteins | Brite Hierarchies; Protein families: genetic information processing; DNA…	NA	211.751	209.246	204.146	208.381	3.16442	245.341	264.63	287.774	265.915	17.3472	212.523	219.865	206.509	212.966	5.46161
Balanced	K02259	COX15, ctaA	Metabolism; Energy metabolism; Oxidative phosphorylation | Metabolism; Metabolism of cofactors and vitamins; Porphyrin and chlorophyll metabolism | Environmental Information Processing; Signal transduction; Two-component system | Organismal Systems; Environmental adaptation; Thermogenesis | Brite Hierarchies; Protein families: genetic information processing; Mitochondrial biogenesis	cytochrome c oxidase assembly protein subunit 15	205.755	204.735	214.306	208.265	4.29133	186.188	156.425	123.106	155.24	25.7666	147.076	149.244	146.228	147.516	1.26999
Balanced	K00331	nuoB	Metabolism; Energy metabolism; Oxidative phosphorylation	NADH-quinone oxidoreductase subunit B [EC:7.1.1.2]	209.581	205.819	209.382	208.261	1.72855	128.1	142.625	144.997	138.574	7.46945	363.929	364.3	347.331	358.52	7.9132
Balanced	K14998	NA	Brite Hierarchies; Protein families: genetic information processing; Mitochondrial biogenesis	NA	204.426	208.87	211.355	208.217	2.86621	158.853	127.387	90.3313	125.524	28.0048	45.6482	52.6182	46.1501	48.1388	3.174
Balanced	K02948	NA	Genetic Information Processing; Translation; Ribosome | Brite Hierarchies; Protein families: genetic information processing; Ribosome	NA	215.782	205.461	203.255	208.166	5.45991	258.122	265.61	268.504	264.079	4.37467	271.175	278.89	259.746	269.937	7.86435
Balanced	K01589	purK	Metabolism; Nucleotide metabolism; Purine metabolism	5-(carboxyamino)imidazole ribonucleotide synthase [EC:6.3.4.18]	207.192	207.109	209.713	208.005	1.20849	231.771	244.827	248.52	241.706	7.18475	74.4672	84.9665	71.6026	77.0121	5.74492
Balanced	K04047	NA	Brite Hierarchies; Protein families: genetic information processing; Chromosome and associated proteins	NA	216.188	209.855	197.855	207.966	7.60272	320.523	340.436	344.804	335.254	10.5684	136.455	134.922	127.504	132.96	3.90882
Balanced	K10806	yciA	Metabolism; Lipid metabolism; Biosynthesis of unsaturated fatty acids | Brite Hierarchies; Protein families: metabolism; Lipid biosynthesis proteins	acyl-CoA thioesterase YciA [EC:3.1.2.-]	207.136	209.021	206.728	207.628	0.998598	121.245	143.064	166.539	143.616	18.4954	83.7434	86.7254	80.6765	83.7151	2.46953
Balanced	K03977	engA, der	Brite Hierarchies; Protein families: genetic information processing; Ribosome biogenesis	GTPase	211.438	209.838	201.555	207.61	4.33116	227.26	242.182	241.43	236.957	6.86383	211.595	219.224	208.107	212.975	4.64198
Balanced	K03550	NA	Genetic Information Processing; Replication and repair; Homologous recombination | Brite Hierarchies; Protein families: genetic information processing; DNA repair and recombination proteins	NA	210.207	204.951	207.638	207.599	2.14592	221.784	220.964	211.214	217.988	4.80117	189.993	193.293	186.781	190.023	2.65869
Balanced	K00372	nasA	Metabolism; Energy metabolism; Nitrogen metabolism	assimilatory nitrate reductase catalytic subunit [EC:1.7.99.-]	201.422	206.717	214.554	207.564	5.39466	258.238	222.117	209.906	230.087	20.5203	118.614	135.4	119.814	124.609	7.64582
Balanced	K03642	rlpA	Not Included in Pathway or Brite; Unclassified: signaling and cellular processes; Structural proteins	rare lipoprotein A	211.53	208.661	202.45	207.547	3.78985	158.194	159.393	168.736	162.107	4.7123	188.431	178.012	181.523	182.655	4.32804
Balanced	K02959	NA	Genetic Information Processing; Translation; Ribosome | Brite Hierarchies; Protein families: genetic information processing; Ribosome | Brite Hierarchies; Protein families: genetic information processing; Mitochondrial biogenesis	NA	216.329	204.799	200.94	207.356	6.53743	197.692	207.024	210.396	205.038	5.37322	201.774	208.932	193.527	201.411	6.29451
Balanced	K03215	rumA	Brite Hierarchies; Protein families: genetic information processing; Ribosome biogenesis	23S rRNA (uracil1939-C5)-methyltransferase [EC:2.1.1.190]	207.775	206.478	207.52	207.258	0.561161	261.808	259.891	266.882	262.86	2.94958	155.436	160.778	156.27	157.495	2.34638
Balanced	K03306	TC.PIT	Not Included in Pathway or Brite; Unclassified: signaling and cellular processes; Transport	inorganic phosphate transporter, PiT family	208.39	208.371	204.841	207.201	1.66828	250.322	291.194	329.428	290.315	32.3007	242.516	258.7	241.276	247.497	7.9379
Balanced	K06187	NA	Genetic Information Processing; Replication and repair; Homologous recombination | Brite Hierarchies; Protein families: genetic information processing; DNA repair and recombination proteins	NA	208.035	205.705	207.48	207.073	0.993751	254.991	245.326	247.872	249.396	4.09055	214.609	217.515	211.835	214.653	2.31919
SbRB suppressed	K00406	ccoP	Metabolism; Energy metabolism; Oxidative phosphorylation | Environmental Information Processing; Signal transduction; Two-component system	cytochrome c oxidase cbb3-type subunit III	201.682	209.05	210.019	206.917	3.72265	44.6962	34.0588	20.2602	33.0051	10.0037	171.335	180.987	180.304	177.542	4.39793
Balanced	K16165	nagK	Metabolism; Amino acid metabolism; Tyrosine metabolism	fumarylpyruvate hydrolase [EC:3.7.1.20]	202.302	210.234	207.752	206.763	3.31296	116.454	81.0248	52.5005	83.3263	26.1594	47.5581	58.2086	48.9979	51.5882	4.7181
Balanced	K03154	thiS	Genetic Information Processing; Folding, sorting and degradation; Sulfur relay system	sulfur carrier protein	202.307	204.065	213.635	206.669	4.97807	156.354	158.599	162.632	159.195	2.59742	125.316	124.935	126.838	125.696	0.821945
Balanced	K01749	hemC, HMBS	Metabolism; Metabolism of cofactors and vitamins; Porphyrin and chlorophyll metabolism	hydroxymethylbilane synthase [EC:2.5.1.61]	205.991	205.799	208.207	206.665	1.09272	232.635	252.224	271.164	252.007	15.7302	174.833	175.293	171.391	173.839	1.74124
Balanced	K07507	NA	Brite Hierarchies; Protein families: signaling and cellular processes; Transporters	NA	206.973	208.147	204.75	206.623	1.40879	210.429	205.235	197.552	204.405	5.28934	96.3177	102.361	99.5471	99.4085	2.46905
Balanced	K07071	K07071	Not Included in Pathway or Brite; Poorly characterized; Function unknown	uncharacterized protein	208.688	203.887	206.845	206.473	1.97725	312.757	342.786	374.176	343.24	25.0764	146.048	154.379	156.133	152.187	4.39918
[truncated: 10,044 more rows]

## Sheet: Table7
Supplementary Table 6. Differential abundance analyses on KEGG annotations.
[truncated: 35,329 more rows]

## Sheet: Table8
Supplementary Table 5. Characteristics of high-to-medium-quality MAGs.																		QS = completeness-5*contamination
[truncated: 114 more rows]

[truncated: 1 more sheets: Table9]
