# Supplementary material for: Seed-borne bacteria drive wheat rhizosphere microbiome assembly via niche partitioning and facilitation
Source: Nat Microbiol. 2025 Mar 26;10(5):1130–44. doi: 10.1038/s41564-025-01973-1 (PMC12055584; doi:10.1038/s41564-025-01973-1)
Supplement: Supplementary file 5 — Source data. [file 41564_2025_1973_MOESM5_ESM.xlsx]

## Sheet: Fig1,b
ASV	Sample	Abundance	id_samples	Name	Replicate	Names_rep	Kingdom	Phylum	Class
ASV1	1_S16R_1	41.8302	1_S16R_1	Cycle1	1	Cycle1_1	Bacteria	Bacteroidota	Bacteroidia
ASV2	1_S16R_1	40.2908	1_S16R_1	Cycle1	1	Cycle1_1	Bacteria	Proteobacteria	Gammaproteobacteria
ASV1942	1_S16R_1	4.11266	1_S16R_1	Cycle1	1	Cycle1_1	Bacteria	Firmicutes	Bacilli
ASV4580	1_S16R_1	3.92281	1_S16R_1	Cycle1	1	Cycle1_1	Bacteria	Proteobacteria	Alphaproteobacteria
ASV3443	1_S16R_1	1.7095	1_S16R_1	Cycle1	1	Cycle1_1	Bacteria	Actinobacteriota	Actinobacteria
ASV8575	1_S16R_1	1.13994	1_S16R_1	Cycle1	1	Cycle1_1	Bacteria	Bdellovibrionota	Bdellovibrionia
ASV5120	1_S16R_1	0.249028	1_S16R_1	Cycle1	1	Cycle1_1	Bacteria	Verrucomicrobiota	Verrucomicrobiae
ASV2625	1_S16R_1	0	1_S16R_1	Cycle1	1	Cycle1_1	Bacteria	Firmicutes	Clostridia
ASV3267	1_S16R_1	0	1_S16R_1	Cycle1	1	Cycle1_1	Bacteria	Armatimonadota	Fimbriimonadia
ASV4303	1_S16R_1	0	1_S16R_1	Cycle1	1	Cycle1_1	Bacteria	Acidobacteriota	Acidobacteriae
ASV4455	1_S16R_1	0	1_S16R_1	Cycle1	1	Cycle1_1	Bacteria	Acidobacteriota	Blastocatellia
ASV6687	1_S16R_1	0	1_S16R_1	Cycle1	1	Cycle1_1	Bacteria	Planctomycetota	Planctomycetes
ASV7777	1_S16R_1	0	1_S16R_1	Cycle1	1	Cycle1_1	Bacteria	Myxococcota	Myxococcia
ASV8122	1_S16R_1	0	1_S16R_1	Cycle1	1	Cycle1_1	Bacteria	Verrucomicrobiota	Chlamydiae
ASV8463	1_S16R_1	0	1_S16R_1	Cycle1	1	Cycle1_1	Bacteria	Desulfobacterota	Desulfuromonadia
ASV1	1_S16R_2	44.0428	1_S16R_2	Cycle1	2	Cycle1_2	Bacteria	Bacteroidota	Bacteroidia
ASV2	1_S16R_2	37.4708	1_S16R_2	Cycle1	2	Cycle1_2	Bacteria	Proteobacteria	Gammaproteobacteria
ASV1942	1_S16R_2	5.47861	1_S16R_2	Cycle1	2	Cycle1_2	Bacteria	Firmicutes	Bacilli
ASV4580	1_S16R_2	3.79157	1_S16R_2	Cycle1	2	Cycle1_2	Bacteria	Proteobacteria	Alphaproteobacteria
ASV8575	1_S16R_2	1.32918	1_S16R_2	Cycle1	2	Cycle1_2	Bacteria	Bdellovibrionota	Bdellovibrionia
ASV3443	1_S16R_2	0.809437	1_S16R_2	Cycle1	2	Cycle1_2	Bacteria	Actinobacteriota	Actinobacteria
ASV5120	1_S16R_2	0.281173	1_S16R_2	Cycle1	2	Cycle1_2	Bacteria	Verrucomicrobiota	Verrucomicrobiae
ASV2625	1_S16R_2	0	1_S16R_2	Cycle1	2	Cycle1_2	Bacteria	Firmicutes	Clostridia
ASV3267	1_S16R_2	0	1_S16R_2	Cycle1	2	Cycle1_2	Bacteria	Armatimonadota	Fimbriimonadia
ASV4303	1_S16R_2	0	1_S16R_2	Cycle1	2	Cycle1_2	Bacteria	Acidobacteriota	Acidobacteriae
ASV4455	1_S16R_2	0	1_S16R_2	Cycle1	2	Cycle1_2	Bacteria	Acidobacteriota	Blastocatellia
ASV6687	1_S16R_2	0	1_S16R_2	Cycle1	2	Cycle1_2	Bacteria	Planctomycetota	Planctomycetes
ASV7777	1_S16R_2	0	1_S16R_2	Cycle1	2	Cycle1_2	Bacteria	Myxococcota	Myxococcia
ASV8122	1_S16R_2	0	1_S16R_2	Cycle1	2	Cycle1_2	Bacteria	Verrucomicrobiota	Chlamydiae
ASV8463	1_S16R_2	0	1_S16R_2	Cycle1	2	Cycle1_2	Bacteria	Desulfobacterota	Desulfuromonadia
ASV1	1_S16R_3	43.6779	1_S16R_3	Cycle1	3	Cycle1_3	Bacteria	Bacteroidota	Bacteroidia
ASV2	1_S16R_3	38.8801	1_S16R_3	Cycle1	3	Cycle1_3	Bacteria	Proteobacteria	Gammaproteobacteria
ASV1942	1_S16R_3	4.09872	1_S16R_3	Cycle1	3	Cycle1_3	Bacteria	Firmicutes	Bacilli
ASV4580	1_S16R_3	3.43511	1_S16R_3	Cycle1	3	Cycle1_3	Bacteria	Proteobacteria	Alphaproteobacteria
ASV3443	1_S16R_3	2.74163	1_S16R_3	Cycle1	3	Cycle1_3	Bacteria	Actinobacteriota	Actinobacteria
ASV8575	1_S16R_3	1.19966	1_S16R_3	Cycle1	3	Cycle1_3	Bacteria	Bdellovibrionota	Bdellovibrionia
ASV5120	1_S16R_3	0.118675	1_S16R_3	Cycle1	3	Cycle1_3	Bacteria	Verrucomicrobiota	Verrucomicrobiae
ASV2625	1_S16R_3	0	1_S16R_3	Cycle1	3	Cycle1_3	Bacteria	Firmicutes	Clostridia
ASV3267	1_S16R_3	0	1_S16R_3	Cycle1	3	Cycle1_3	Bacteria	Armatimonadota	Fimbriimonadia
ASV4303	1_S16R_3	0	1_S16R_3	Cycle1	3	Cycle1_3	Bacteria	Acidobacteriota	Acidobacteriae
ASV4455	1_S16R_3	0	1_S16R_3	Cycle1	3	Cycle1_3	Bacteria	Acidobacteriota	Blastocatellia
ASV6687	1_S16R_3	0	1_S16R_3	Cycle1	3	Cycle1_3	Bacteria	Planctomycetota	Planctomycetes
ASV7777	1_S16R_3	0	1_S16R_3	Cycle1	3	Cycle1_3	Bacteria	Myxococcota	Myxococcia
ASV8122	1_S16R_3	0	1_S16R_3	Cycle1	3	Cycle1_3	Bacteria	Verrucomicrobiota	Chlamydiae
ASV8463	1_S16R_3	0	1_S16R_3	Cycle1	3	Cycle1_3	Bacteria	Desulfobacterota	Desulfuromonadia
ASV2	1_S16R_4	60.5921	1_S16R_4	Cycle1	4	Cycle1_4	Bacteria	Proteobacteria	Gammaproteobacteria
ASV1	1_S16R_4	25.3253	1_S16R_4	Cycle1	4	Cycle1_4	Bacteria	Bacteroidota	Bacteroidia
ASV1942	1_S16R_4	6.82118	1_S16R_4	Cycle1	4	Cycle1_4	Bacteria	Firmicutes	Bacilli
ASV4580	1_S16R_4	1.62988	1_S16R_4	Cycle1	4	Cycle1_4	Bacteria	Proteobacteria	Alphaproteobacteria
ASV3443	1_S16R_4	0.9345	1_S16R_4	Cycle1	4	Cycle1_4	Bacteria	Actinobacteriota	Actinobacteria
ASV8575	1_S16R_4	0.654826	1_S16R_4	Cycle1	4	Cycle1_4	Bacteria	Bdellovibrionota	Bdellovibrionia
ASV5120	1_S16R_4	0.080269	1_S16R_4	Cycle1	4	Cycle1_4	Bacteria	Verrucomicrobiota	Verrucomicrobiae
ASV2625	1_S16R_4	0	1_S16R_4	Cycle1	4	Cycle1_4	Bacteria	Firmicutes	Clostridia
ASV3267	1_S16R_4	0	1_S16R_4	Cycle1	4	Cycle1_4	Bacteria	Armatimonadota	Fimbriimonadia
ASV4303	1_S16R_4	0	1_S16R_4	Cycle1	4	Cycle1_4	Bacteria	Acidobacteriota	Acidobacteriae
ASV4455	1_S16R_4	0	1_S16R_4	Cycle1	4	Cycle1_4	Bacteria	Acidobacteriota	Blastocatellia
ASV6687	1_S16R_4	0	1_S16R_4	Cycle1	4	Cycle1_4	Bacteria	Planctomycetota	Planctomycetes
ASV7777	1_S16R_4	0	1_S16R_4	Cycle1	4	Cycle1_4	Bacteria	Myxococcota	Myxococcia
ASV8122	1_S16R_4	0	1_S16R_4	Cycle1	4	Cycle1_4	Bacteria	Verrucomicrobiota	Chlamydiae
ASV8463	1_S16R_4	0	1_S16R_4	Cycle1	4	Cycle1_4	Bacteria	Desulfobacterota	Desulfuromonadia
ASV1	2_S16R_1	56.4967	2_S16R_1	Cycle2	1	Cycle2_1	Bacteria	Bacteroidota	Bacteroidia
ASV2	2_S16R_1	21.897	2_S16R_1	Cycle2	1	Cycle2_1	Bacteria	Proteobacteria	Gammaproteobacteria
ASV4580	2_S16R_1	9.28255	2_S16R_1	Cycle2	1	Cycle2_1	Bacteria	Proteobacteria	Alphaproteobacteria
ASV5120	2_S16R_1	3.98139	2_S16R_1	Cycle2	1	Cycle2_1	Bacteria	Verrucomicrobiota	Verrucomicrobiae
ASV3443	2_S16R_1	2.38276	2_S16R_1	Cycle2	1	Cycle2_1	Bacteria	Actinobacteriota	Actinobacteria
ASV1942	2_S16R_1	2.33168	2_S16R_1	Cycle2	1	Cycle2_1	Bacteria	Firmicutes	Bacilli
ASV8575	2_S16R_1	0.402419	2_S16R_1	Cycle2	1	Cycle2_1	Bacteria	Bdellovibrionota	Bdellovibrionia
ASV7777	2_S16R_1	0.0165661	2_S16R_1	Cycle2	1	Cycle2_1	Bacteria	Myxococcota	Myxococcia
ASV2625	2_S16R_1	0	2_S16R_1	Cycle2	1	Cycle2_1	Bacteria	Firmicutes	Clostridia
ASV3267	2_S16R_1	0	2_S16R_1	Cycle2	1	Cycle2_1	Bacteria	Armatimonadota	Fimbriimonadia
ASV4303	2_S16R_1	0	2_S16R_1	Cycle2	1	Cycle2_1	Bacteria	Acidobacteriota	Acidobacteriae
ASV4455	2_S16R_1	0	2_S16R_1	Cycle2	1	Cycle2_1	Bacteria	Acidobacteriota	Blastocatellia
ASV6687	2_S16R_1	0	2_S16R_1	Cycle2	1	Cycle2_1	Bacteria	Planctomycetota	Planctomycetes
ASV8122	2_S16R_1	0	2_S16R_1	Cycle2	1	Cycle2_1	Bacteria	Verrucomicrobiota	Chlamydiae
ASV8463	2_S16R_1	0	2_S16R_1	Cycle2	1	Cycle2_1	Bacteria	Desulfobacterota	Desulfuromonadia
ASV2	2_S16R_2	41.5221	2_S16R_2	Cycle2	2	Cycle2_2	Bacteria	Proteobacteria	Gammaproteobacteria
ASV1	2_S16R_2	33.954	2_S16R_2	Cycle2	2	Cycle2_2	Bacteria	Bacteroidota	Bacteroidia
ASV4580	2_S16R_2	7.70878	2_S16R_2	Cycle2	2	Cycle2_2	Bacteria	Proteobacteria	Alphaproteobacteria
ASV3443	2_S16R_2	7.66263	2_S16R_2	Cycle2	2	Cycle2_2	Bacteria	Actinobacteriota	Actinobacteria
ASV5120	2_S16R_2	3.14264	2_S16R_2	Cycle2	2	Cycle2_2	Bacteria	Verrucomicrobiota	Verrucomicrobiae
ASV1942	2_S16R_2	2.12514	2_S16R_2	Cycle2	2	Cycle2_2	Bacteria	Firmicutes	Bacilli
ASV8575	2_S16R_2	0.603578	2_S16R_2	Cycle2	2	Cycle2_2	Bacteria	Bdellovibrionota	Bdellovibrionia
ASV7777	2_S16R_2	0.0100957	2_S16R_2	Cycle2	2	Cycle2_2	Bacteria	Myxococcota	Myxococcia
ASV2625	2_S16R_2	0	2_S16R_2	Cycle2	2	Cycle2_2	Bacteria	Firmicutes	Clostridia
ASV3267	2_S16R_2	0	2_S16R_2	Cycle2	2	Cycle2_2	Bacteria	Armatimonadota	Fimbriimonadia
ASV4303	2_S16R_2	0	2_S16R_2	Cycle2	2	Cycle2_2	Bacteria	Acidobacteriota	Acidobacteriae
ASV4455	2_S16R_2	0	2_S16R_2	Cycle2	2	Cycle2_2	Bacteria	Acidobacteriota	Blastocatellia
ASV6687	2_S16R_2	0	2_S16R_2	Cycle2	2	Cycle2_2	Bacteria	Planctomycetota	Planctomycetes
ASV8122	2_S16R_2	0	2_S16R_2	Cycle2	2	Cycle2_2	Bacteria	Verrucomicrobiota	Chlamydiae
ASV8463	2_S16R_2	0	2_S16R_2	Cycle2	2	Cycle2_2	Bacteria	Desulfobacterota	Desulfuromonadia
ASV1	2_S16R_3	43.7716	2_S16R_3	Cycle2	3	Cycle2_3	Bacteria	Bacteroidota	Bacteroidia
ASV2	2_S16R_3	28.9099	2_S16R_3	Cycle2	3	Cycle2_3	Bacteria	Proteobacteria	Gammaproteobacteria
ASV4580	2_S16R_3	12.3322	2_S16R_3	Cycle2	3	Cycle2_3	Bacteria	Proteobacteria	Alphaproteobacteria
ASV1942	2_S16R_3	3.92275	2_S16R_3	Cycle2	3	Cycle2_3	Bacteria	Firmicutes	Bacilli
ASV5120	2_S16R_3	2.98396	2_S16R_3	Cycle2	3	Cycle2_3	Bacteria	Verrucomicrobiota	Verrucomicrobiae
ASV3443	2_S16R_3	2.72458	2_S16R_3	Cycle2	3	Cycle2_3	Bacteria	Actinobacteriota	Actinobacteria
ASV8575	2_S16R_3	0.765117	2_S16R_3	Cycle2	3	Cycle2_3	Bacteria	Bdellovibrionota	Bdellovibrionia
ASV7777	2_S16R_3	0.0175977	2_S16R_3	Cycle2	3	Cycle2_3	Bacteria	Myxococcota	Myxococcia
ASV2625	2_S16R_3	0	2_S16R_3	Cycle2	3	Cycle2_3	Bacteria	Firmicutes	Clostridia
ASV3267	2_S16R_3	0	2_S16R_3	Cycle2	3	Cycle2_3	Bacteria	Armatimonadota	Fimbriimonadia
ASV4303	2_S16R_3	0	2_S16R_3	Cycle2	3	Cycle2_3	Bacteria	Acidobacteriota	Acidobacteriae
ASV4455	2_S16R_3	0	2_S16R_3	Cycle2	3	Cycle2_3	Bacteria	Acidobacteriota	Blastocatellia
ASV6687	2_S16R_3	0	2_S16R_3	Cycle2	3	Cycle2_3	Bacteria	Planctomycetota	Planctomycetes
ASV8122	2_S16R_3	0	2_S16R_3	Cycle2	3	Cycle2_3	Bacteria	Verrucomicrobiota	Chlamydiae
ASV8463	2_S16R_3	0	2_S16R_3	Cycle2	3	Cycle2_3	Bacteria	Desulfobacterota	Desulfuromonadia
ASV1	2_S16R_4	61.343	2_S16R_4	Cycle2	4	Cycle2_4	Bacteria	Bacteroidota	Bacteroidia
ASV2	2_S16R_4	20.7691	2_S16R_4	Cycle2	4	Cycle2_4	Bacteria	Proteobacteria	Gammaproteobacteria
ASV4580	2_S16R_4	7.38247	2_S16R_4	Cycle2	4	Cycle2_4	Bacteria	Proteobacteria	Alphaproteobacteria
ASV5120	2_S16R_4	3.19031	2_S16R_4	Cycle2	4	Cycle2_4	Bacteria	Verrucomicrobiota	Verrucomicrobiae
ASV1942	2_S16R_4	1.64282	2_S16R_4	Cycle2	4	Cycle2_4	Bacteria	Firmicutes	Bacilli
ASV3443	2_S16R_4	0.942065	2_S16R_4	Cycle2	4	Cycle2_4	Bacteria	Actinobacteriota	Actinobacteria
ASV8575	2_S16R_4	0.749235	2_S16R_4	Cycle2	4	Cycle2_4	Bacteria	Bdellovibrionota	Bdellovibrionia
ASV7777	2_S16R_4	0.0134658	2_S16R_4	Cycle2	4	Cycle2_4	Bacteria	Myxococcota	Myxococcia
ASV2625	2_S16R_4	0	2_S16R_4	Cycle2	4	Cycle2_4	Bacteria	Firmicutes	Clostridia
ASV3267	2_S16R_4	0	2_S16R_4	Cycle2	4	Cycle2_4	Bacteria	Armatimonadota	Fimbriimonadia
ASV4303	2_S16R_4	0	2_S16R_4	Cycle2	4	Cycle2_4	Bacteria	Acidobacteriota	Acidobacteriae
ASV4455	2_S16R_4	0	2_S16R_4	Cycle2	4	Cycle2_4	Bacteria	Acidobacteriota	Blastocatellia
ASV6687	2_S16R_4	0	2_S16R_4	Cycle2	4	Cycle2_4	Bacteria	Planctomycetota	Planctomycetes
ASV8122	2_S16R_4	0	2_S16R_4	Cycle2	4	Cycle2_4	Bacteria	Verrucomicrobiota	Chlamydiae
ASV8463	2_S16R_4	0	2_S16R_4	Cycle2	4	Cycle2_4	Bacteria	Desulfobacterota	Desulfuromonadia
ASV1	3_S16R_1	48.5576	3_S16R_1	Cycle3	1	Cycle3_1	Bacteria	Bacteroidota	Bacteroidia
ASV2	3_S16R_1	39.4669	3_S16R_1	Cycle3	1	Cycle3_1	Bacteria	Proteobacteria	Gammaproteobacteria
ASV4580	3_S16R_1	5.61412	3_S16R_1	Cycle3	1	Cycle3_1	Bacteria	Proteobacteria	Alphaproteobacteria
ASV5120	3_S16R_1	1.35923	3_S16R_1	Cycle3	1	Cycle3_1	Bacteria	Verrucomicrobiota	Verrucomicrobiae
ASV3443	3_S16R_1	0.968266	3_S16R_1	Cycle3	1	Cycle3_1	Bacteria	Actinobacteriota	Actinobacteria
ASV1942	3_S16R_1	0.723459	3_S16R_1	Cycle3	1	Cycle3_1	Bacteria	Firmicutes	Bacilli
ASV8575	3_S16R_1	0.131538	3_S16R_1	Cycle3	1	Cycle3_1	Bacteria	Bdellovibrionota	Bdellovibrionia
ASV7777	3_S16R_1	0.0840382	3_S16R_1	Cycle3	1	Cycle3_1	Bacteria	Myxococcota	Myxococcia
ASV3267	3_S16R_1	0.0365384	3_S16R_1	Cycle3	1	Cycle3_1	Bacteria	Armatimonadota	Fimbriimonadia
ASV2625	3_S16R_1	0	3_S16R_1	Cycle3	1	Cycle3_1	Bacteria	Firmicutes	Clostridia
ASV4303	3_S16R_1	0	3_S16R_1	Cycle3	1	Cycle3_1	Bacteria	Acidobacteriota	Acidobacteriae
ASV4455	3_S16R_1	0	3_S16R_1	Cycle3	1	Cycle3_1	Bacteria	Acidobacteriota	Blastocatellia
ASV6687	3_S16R_1	0	3_S16R_1	Cycle3	1	Cycle3_1	Bacteria	Planctomycetota	Planctomycetes
ASV8122	3_S16R_1	0	3_S16R_1	Cycle3	1	Cycle3_1	Bacteria	Verrucomicrobiota	Chlamydiae
ASV8463	3_S16R_1	0	3_S16R_1	Cycle3	1	Cycle3_1	Bacteria	Desulfobacterota	Desulfuromonadia
ASV1	3_S16R_2	45.1419	3_S16R_2	Cycle3	2	Cycle3_2	Bacteria	Bacteroidota	Bacteroidia
ASV2	3_S16R_2	35.1781	3_S16R_2	Cycle3	2	Cycle3_2	Bacteria	Proteobacteria	Gammaproteobacteria
ASV4580	3_S16R_2	7.42599	3_S16R_2	Cycle3	2	Cycle3_2	Bacteria	Proteobacteria	Alphaproteobacteria
ASV1942	3_S16R_2	4.78413	3_S16R_2	Cycle3	2	Cycle3_2	Bacteria	Firmicutes	Bacilli
ASV5120	3_S16R_2	2.34281	3_S16R_2	Cycle3	2	Cycle3_2	Bacteria	Verrucomicrobiota	Verrucomicrobiae
ASV3443	3_S16R_2	1.44014	3_S16R_2	Cycle3	2	Cycle3_2	Bacteria	Actinobacteriota	Actinobacteria
ASV7777	3_S16R_2	0.231857	3_S16R_2	Cycle3	2	Cycle3_2	Bacteria	Myxococcota	Myxococcia
ASV8575	3_S16R_2	0.184374	3_S16R_2	Cycle3	2	Cycle3_2	Bacteria	Bdellovibrionota	Bdellovibrionia
ASV3267	3_S16R_2	0.0171746	3_S16R_2	Cycle3	2	Cycle3_2	Bacteria	Armatimonadota	Fimbriimonadia
ASV2625	3_S16R_2	0	3_S16R_2	Cycle3	2	Cycle3_2	Bacteria	Firmicutes	Clostridia
ASV4303	3_S16R_2	0	3_S16R_2	Cycle3	2	Cycle3_2	Bacteria	Acidobacteriota	Acidobacteriae
ASV4455	3_S16R_2	0	3_S16R_2	Cycle3	2	Cycle3_2	Bacteria	Acidobacteriota	Blastocatellia
ASV6687	3_S16R_2	0	3_S16R_2	Cycle3	2	Cycle3_2	Bacteria	Planctomycetota	Planctomycetes
ASV8122	3_S16R_2	0	3_S16R_2	Cycle3	2	Cycle3_2	Bacteria	Verrucomicrobiota	Chlamydiae
ASV8463	3_S16R_2	0	3_S16R_2	Cycle3	2	Cycle3_2	Bacteria	Desulfobacterota	Desulfuromonadia
ASV1	3_S16R_3	56.7604	3_S16R_3	Cycle3	3	Cycle3_3	Bacteria	Bacteroidota	Bacteroidia
ASV2	3_S16R_3	28.3209	3_S16R_3	Cycle3	3	Cycle3_3	Bacteria	Proteobacteria	Gammaproteobacteria
ASV4580	3_S16R_3	7.92807	3_S16R_3	Cycle3	3	Cycle3_3	Bacteria	Proteobacteria	Alphaproteobacteria
ASV5120	3_S16R_3	2.32412	3_S16R_3	Cycle3	3	Cycle3_3	Bacteria	Verrucomicrobiota	Verrucomicrobiae
ASV1942	3_S16R_3	0.686845	3_S16R_3	Cycle3	3	Cycle3_3	Bacteria	Firmicutes	Bacilli
ASV3443	3_S16R_3	0.156155	3_S16R_3	Cycle3	3	Cycle3_3	Bacteria	Actinobacteriota	Actinobacteria
ASV7777	3_S16R_3	0.0909923	3_S16R_3	Cycle3	3	Cycle3_3	Bacteria	Myxococcota	Myxococcia
ASV8575	3_S16R_3	0.0452026	3_S16R_3	Cycle3	3	Cycle3_3	Bacteria	Bdellovibrionota	Bdellovibrionia
ASV3267	3_S16R_3	0.0440286	3_S16R_3	Cycle3	3	Cycle3_3	Bacteria	Armatimonadota	Fimbriimonadia
ASV2625	3_S16R_3	0	3_S16R_3	Cycle3	3	Cycle3_3	Bacteria	Firmicutes	Clostridia
ASV4303	3_S16R_3	0	3_S16R_3	Cycle3	3	Cycle3_3	Bacteria	Acidobacteriota	Acidobacteriae
ASV4455	3_S16R_3	0	3_S16R_3	Cycle3	3	Cycle3_3	Bacteria	Acidobacteriota	Blastocatellia
ASV6687	3_S16R_3	0	3_S16R_3	Cycle3	3	Cycle3_3	Bacteria	Planctomycetota	Planctomycetes
ASV8122	3_S16R_3	0	3_S16R_3	Cycle3	3	Cycle3_3	Bacteria	Verrucomicrobiota	Chlamydiae
ASV8463	3_S16R_3	0	3_S16R_3	Cycle3	3	Cycle3_3	Bacteria	Desulfobacterota	Desulfuromonadia
ASV1	3_S16R_4	44.3889	3_S16R_4	Cycle3	4	Cycle3_4	Bacteria	Bacteroidota	Bacteroidia
ASV2	3_S16R_4	35.5432	3_S16R_4	Cycle3	4	Cycle3_4	Bacteria	Proteobacteria	Gammaproteobacteria
ASV4580	3_S16R_4	8.07975	3_S16R_4	Cycle3	4	Cycle3_4	Bacteria	Proteobacteria	Alphaproteobacteria
ASV1942	3_S16R_4	4.32812	3_S16R_4	Cycle3	4	Cycle3_4	Bacteria	Firmicutes	Bacilli
ASV5120	3_S16R_4	2.8422	3_S16R_4	Cycle3	4	Cycle3_4	Bacteria	Verrucomicrobiota	Verrucomicrobiae
ASV3443	3_S16R_4	1.51299	3_S16R_4	Cycle3	4	Cycle3_4	Bacteria	Actinobacteriota	Actinobacteria
ASV7777	3_S16R_4	0.137201	3_S16R_4	Cycle3	4	Cycle3_4	Bacteria	Myxococcota	Myxococcia
ASV8575	3_S16R_4	0.101957	3_S16R_4	Cycle3	4	Cycle3_4	Bacteria	Bdellovibrionota	Bdellovibrionia
ASV3267	3_S16R_4	0.0276919	3_S16R_4	Cycle3	4	Cycle3_4	Bacteria	Armatimonadota	Fimbriimonadia
ASV2625	3_S16R_4	0	3_S16R_4	Cycle3	4	Cycle3_4	Bacteria	Firmicutes	Clostridia
ASV4303	3_S16R_4	0	3_S16R_4	Cycle3	4	Cycle3_4	Bacteria	Acidobacteriota	Acidobacteriae
ASV4455	3_S16R_4	0	3_S16R_4	Cycle3	4	Cycle3_4	Bacteria	Acidobacteriota	Blastocatellia
ASV6687	3_S16R_4	0	3_S16R_4	Cycle3	4	Cycle3_4	Bacteria	Planctomycetota	Planctomycetes
ASV8122	3_S16R_4	0	3_S16R_4	Cycle3	4	Cycle3_4	Bacteria	Verrucomicrobiota	Chlamydiae
ASV8463	3_S16R_4	0	3_S16R_4	Cycle3	4	Cycle3_4	Bacteria	Desulfobacterota	Desulfuromonadia
ASV1	4_S16R_1	68.7566	4_S16R_1	Cycle4	1	Cycle4_1	Bacteria	Bacteroidota	Bacteroidia
ASV2	4_S16R_1	20.4033	4_S16R_1	Cycle4	1	Cycle4_1	Bacteria	Proteobacteria	Gammaproteobacteria
ASV4580	4_S16R_1	6.0669	4_S16R_1	Cycle4	1	Cycle4_1	Bacteria	Proteobacteria	Alphaproteobacteria
ASV5120	4_S16R_1	1.8929	4_S16R_1	Cycle4	1	Cycle4_1	Bacteria	Verrucomicrobiota	Verrucomicrobiae
ASV1942	4_S16R_1	0.319204	4_S16R_1	Cycle4	1	Cycle4_1	Bacteria	Firmicutes	Bacilli
ASV3443	4_S16R_1	0.265101	4_S16R_1	Cycle4	1	Cycle4_1	Bacteria	Actinobacteriota	Actinobacteria
ASV8575	4_S16R_1	0.25631	4_S16R_1	Cycle4	1	Cycle4_1	Bacteria	Bdellovibrionota	Bdellovibrionia
ASV3267	4_S16R_1	0.148105	4_S16R_1	Cycle4	1	Cycle4_1	Bacteria	Armatimonadota	Fimbriimonadia
ASV7777	4_S16R_1	0.0554549	4_S16R_1	Cycle4	1	Cycle4_1	Bacteria	Myxococcota	Myxococcia
ASV2625	4_S16R_1	0	4_S16R_1	Cycle4	1	Cycle4_1	Bacteria	Firmicutes	Clostridia
ASV4303	4_S16R_1	0	4_S16R_1	Cycle4	1	Cycle4_1	Bacteria	Acidobacteriota	Acidobacteriae
ASV4455	4_S16R_1	0	4_S16R_1	Cycle4	1	Cycle4_1	Bacteria	Acidobacteriota	Blastocatellia
ASV6687	4_S16R_1	0	4_S16R_1	Cycle4	1	Cycle4_1	Bacteria	Planctomycetota	Planctomycetes
ASV8122	4_S16R_1	0	4_S16R_1	Cycle4	1	Cycle4_1	Bacteria	Verrucomicrobiota	Chlamydiae
ASV8463	4_S16R_1	0	4_S16R_1	Cycle4	1	Cycle4_1	Bacteria	Desulfobacterota	Desulfuromonadia
ASV2	4_S16R_2	50.9894	4_S16R_2	Cycle4	2	Cycle4_2	Bacteria	Proteobacteria	Gammaproteobacteria
ASV1	4_S16R_2	36.8856	4_S16R_2	Cycle4	2	Cycle4_2	Bacteria	Bacteroidota	Bacteroidia
ASV4580	4_S16R_2	8.01109	4_S16R_2	Cycle4	2	Cycle4_2	Bacteria	Proteobacteria	Alphaproteobacteria
ASV5120	4_S16R_2	1.49117	4_S16R_2	Cycle4	2	Cycle4_2	Bacteria	Verrucomicrobiota	Verrucomicrobiae
ASV1942	4_S16R_2	0.926175	4_S16R_2	Cycle4	2	Cycle4_2	Bacteria	Firmicutes	Bacilli
ASV3443	4_S16R_2	0.545432	4_S16R_2	Cycle4	2	Cycle4_2	Bacteria	Actinobacteriota	Actinobacteria
ASV8575	4_S16R_2	0.203824	4_S16R_2	Cycle4	2	Cycle4_2	Bacteria	Bdellovibrionota	Bdellovibrionia
ASV3267	4_S16R_2	0.0758224	4_S16R_2	Cycle4	2	Cycle4_2	Bacteria	Armatimonadota	Fimbriimonadia
ASV7777	4_S16R_2	0.0709307	4_S16R_2	Cycle4	2	Cycle4_2	Bacteria	Myxococcota	Myxococcia
ASV2625	4_S16R_2	0	4_S16R_2	Cycle4	2	Cycle4_2	Bacteria	Firmicutes	Clostridia
ASV4303	4_S16R_2	0	4_S16R_2	Cycle4	2	Cycle4_2	Bacteria	Acidobacteriota	Acidobacteriae
ASV4455	4_S16R_2	0	4_S16R_2	Cycle4	2	Cycle4_2	Bacteria	Acidobacteriota	Blastocatellia
ASV6687	4_S16R_2	0	4_S16R_2	Cycle4	2	Cycle4_2	Bacteria	Planctomycetota	Planctomycetes
ASV8122	4_S16R_2	0	4_S16R_2	Cycle4	2	Cycle4_2	Bacteria	Verrucomicrobiota	Chlamydiae
ASV8463	4_S16R_2	0	4_S16R_2	Cycle4	2	Cycle4_2	Bacteria	Desulfobacterota	Desulfuromonadia
ASV2	4_S16R_3	52.7856	4_S16R_3	Cycle4	3	Cycle4_3	Bacteria	Proteobacteria	Gammaproteobacteria
ASV1	4_S16R_3	32.3405	4_S16R_3	Cycle4	3	Cycle4_3	Bacteria	Bacteroidota	Bacteroidia
ASV4580	4_S16R_3	10.1789	4_S16R_3	Cycle4	3	Cycle4_3	Bacteria	Proteobacteria	Alphaproteobacteria
ASV5120	4_S16R_3	1.80574	4_S16R_3	Cycle4	3	Cycle4_3	Bacteria	Verrucomicrobiota	Verrucomicrobiae
ASV3443	4_S16R_3	0.798428	4_S16R_3	Cycle4	3	Cycle4_3	Bacteria	Actinobacteriota	Actinobacteria
ASV1942	4_S16R_3	0.701545	4_S16R_3	Cycle4	3	Cycle4_3	Bacteria	Firmicutes	Bacilli
ASV8575	4_S16R_3	0.153227	4_S16R_3	Cycle4	3	Cycle4_3	Bacteria	Bdellovibrionota	Bdellovibrionia
ASV3267	4_S16R_3	0.107877	4_S16R_3	Cycle4	3	Cycle4_3	Bacteria	Armatimonadota	Fimbriimonadia
ASV7777	4_S16R_3	0.0645888	4_S16R_3	Cycle4	3	Cycle4_3	Bacteria	Myxococcota	Myxococcia
ASV2625	4_S16R_3	0	4_S16R_3	Cycle4	3	Cycle4_3	Bacteria	Firmicutes	Clostridia
ASV4303	4_S16R_3	0	4_S16R_3	Cycle4	3	Cycle4_3	Bacteria	Acidobacteriota	Acidobacteriae
ASV4455	4_S16R_3	0	4_S16R_3	Cycle4	3	Cycle4_3	Bacteria	Acidobacteriota	Blastocatellia
ASV6687	4_S16R_3	0	4_S16R_3	Cycle4	3	Cycle4_3	Bacteria	Planctomycetota	Planctomycetes
ASV8122	4_S16R_3	0	4_S16R_3	Cycle4	3	Cycle4_3	Bacteria	Verrucomicrobiota	Chlamydiae
ASV8463	4_S16R_3	0	4_S16R_3	Cycle4	3	Cycle4_3	Bacteria	Desulfobacterota	Desulfuromonadia
ASV1	4_S16R_4	56.9315	4_S16R_4	Cycle4	4	Cycle4_4	Bacteria	Bacteroidota	Bacteroidia
ASV2	4_S16R_4	25.0619	4_S16R_4	Cycle4	4	Cycle4_4	Bacteria	Proteobacteria	Gammaproteobacteria
ASV4580	4_S16R_4	11.1909	4_S16R_4	Cycle4	4	Cycle4_4	Bacteria	Proteobacteria	Alphaproteobacteria
ASV5120	4_S16R_4	2.90502	4_S16R_4	Cycle4	4	Cycle4_4	Bacteria	Verrucomicrobiota	Verrucomicrobiae
ASV1942	4_S16R_4	0.95463	4_S16R_4	Cycle4	4	Cycle4_4	Bacteria	Firmicutes	Bacilli
ASV3443	4_S16R_4	0.417278	4_S16R_4	Cycle4	4	Cycle4_4	Bacteria	Actinobacteriota	Actinobacteria
ASV8575	4_S16R_4	0.20499	4_S16R_4	Cycle4	4	Cycle4_4	Bacteria	Bdellovibrionota	Bdellovibrionia
ASV3267	4_S16R_4	0.127372	4_S16R_4	Cycle4	4	Cycle4_4	Bacteria	Armatimonadota	Fimbriimonadia
ASV7777	4_S16R_4	0.108797	4_S16R_4	Cycle4	4	Cycle4_4	Bacteria	Myxococcota	Myxococcia
ASV2625	4_S16R_4	0	4_S16R_4	Cycle4	4	Cycle4_4	Bacteria	Firmicutes	Clostridia
ASV4303	4_S16R_4	0	4_S16R_4	Cycle4	4	Cycle4_4	Bacteria	Acidobacteriota	Acidobacteriae
ASV4455	4_S16R_4	0	4_S16R_4	Cycle4	4	Cycle4_4	Bacteria	Acidobacteriota	Blastocatellia
ASV6687	4_S16R_4	0	4_S16R_4	Cycle4	4	Cycle4_4	Bacteria	Planctomycetota	Planctomycetes
ASV8122	4_S16R_4	0	4_S16R_4	Cycle4	4	Cycle4_4	Bacteria	Verrucomicrobiota	Chlamydiae
ASV8463	4_S16R_4	0	4_S16R_4	Cycle4	4	Cycle4_4	Bacteria	Desulfobacterota	Desulfuromonadia
ASV1	5_S16R_1	47.0318	5_S16R_1	Cycle5	1	Cycle5_1	Bacteria	Bacteroidota	Bacteroidia
ASV2	5_S16R_1	24.8702	5_S16R_1	Cycle5	1	Cycle5_1	Bacteria	Proteobacteria	Gammaproteobacteria
ASV4580	5_S16R_1	19.5329	5_S16R_1	Cycle5	1	Cycle5_1	Bacteria	Proteobacteria	Alphaproteobacteria
ASV5120	5_S16R_1	3.26664	5_S16R_1	Cycle5	1	Cycle5_1	Bacteria	Verrucomicrobiota	Verrucomicrobiae
ASV1942	5_S16R_1	1.68912	5_S16R_1	Cycle5	1	Cycle5_1	Bacteria	Firmicutes	Bacilli
ASV3443	5_S16R_1	1.3896	5_S16R_1	Cycle5	1	Cycle5_1	Bacteria	Actinobacteriota	Actinobacteria
ASV3267	5_S16R_1	0.41328	5_S16R_1	Cycle5	1	Cycle5_1	Bacteria	Armatimonadota	Fimbriimonadia
ASV8575	5_S16R_1	0.27648	5_S16R_1	Cycle5	1	Cycle5_1	Bacteria	Bdellovibrionota	Bdellovibrionia
ASV7777	5_S16R_1	0.0705599	5_S16R_1	Cycle5	1	Cycle5_1	Bacteria	Myxococcota	Myxococcia
ASV2625	5_S16R_1	0	5_S16R_1	Cycle5	1	Cycle5_1	Bacteria	Firmicutes	Clostridia
ASV4303	5_S16R_1	0	5_S16R_1	Cycle5	1	Cycle5_1	Bacteria	Acidobacteriota	Acidobacteriae
ASV4455	5_S16R_1	0	5_S16R_1	Cycle5	1	Cycle5_1	Bacteria	Acidobacteriota	Blastocatellia
ASV6687	5_S16R_1	0	5_S16R_1	Cycle5	1	Cycle5_1	Bacteria	Planctomycetota	Planctomycetes
ASV8122	5_S16R_1	0	5_S16R_1	Cycle5	1	Cycle5_1	Bacteria	Verrucomicrobiota	Chlamydiae
ASV8463	5_S16R_1	0	5_S16R_1	Cycle5	1	Cycle5_1	Bacteria	Desulfobacterota	Desulfuromonadia
ASV2	5_S16R_2	41.6177	5_S16R_2	Cycle5	2	Cycle5_2	Bacteria	Proteobacteria	Gammaproteobacteria
ASV1	5_S16R_2	39.5828	5_S16R_2	Cycle5	2	Cycle5_2	Bacteria	Bacteroidota	Bacteroidia
ASV4580	5_S16R_2	12.7263	5_S16R_2	Cycle5	2	Cycle5_2	Bacteria	Proteobacteria	Alphaproteobacteria
ASV5120	5_S16R_2	2.42717	5_S16R_2	Cycle5	2	Cycle5_2	Bacteria	Verrucomicrobiota	Verrucomicrobiae
ASV1942	5_S16R_2	1.04446	5_S16R_2	Cycle5	2	Cycle5_2	Bacteria	Firmicutes	Bacilli
ASV3443	5_S16R_2	0.996465	5_S16R_2	Cycle5	2	Cycle5_2	Bacteria	Actinobacteriota	Actinobacteria
ASV8575	5_S16R_2	0.280351	5_S16R_2	Cycle5	2	Cycle5_2	Bacteria	Bdellovibrionota	Bdellovibrionia
ASV3267	5_S16R_2	0.179029	5_S16R_2	Cycle5	2	Cycle5_2	Bacteria	Armatimonadota	Fimbriimonadia
ASV7777	5_S16R_2	0.103608	5_S16R_2	Cycle5	2	Cycle5_2	Bacteria	Myxococcota	Myxococcia
ASV2625	5_S16R_2	0	5_S16R_2	Cycle5	2	Cycle5_2	Bacteria	Firmicutes	Clostridia
ASV4303	5_S16R_2	0	5_S16R_2	Cycle5	2	Cycle5_2	Bacteria	Acidobacteriota	Acidobacteriae
ASV4455	5_S16R_2	0	5_S16R_2	Cycle5	2	Cycle5_2	Bacteria	Acidobacteriota	Blastocatellia
ASV6687	5_S16R_2	0	5_S16R_2	Cycle5	2	Cycle5_2	Bacteria	Planctomycetota	Planctomycetes
ASV8122	5_S16R_2	0	5_S16R_2	Cycle5	2	Cycle5_2	Bacteria	Verrucomicrobiota	Chlamydiae
ASV8463	5_S16R_2	0	5_S16R_2	Cycle5	2	Cycle5_2	Bacteria	Desulfobacterota	Desulfuromonadia
ASV2	5_S16R_3	48.3118	5_S16R_3	Cycle5	3	Cycle5_3	Bacteria	Proteobacteria	Gammaproteobacteria
ASV1	5_S16R_3	32.1204	5_S16R_3	Cycle5	3	Cycle5_3	Bacteria	Bacteroidota	Bacteroidia
ASV4580	5_S16R_3	12.4436	5_S16R_3	Cycle5	3	Cycle5_3	Bacteria	Proteobacteria	Alphaproteobacteria
ASV3443	5_S16R_3	2.60376	5_S16R_3	Cycle5	3	Cycle5_3	Bacteria	Actinobacteriota	Actinobacteria
ASV5120	5_S16R_3	2.19035	5_S16R_3	Cycle5	3	Cycle5_3	Bacteria	Verrucomicrobiota	Verrucomicrobiae
ASV1942	5_S16R_3	0.640783	5_S16R_3	Cycle5	3	Cycle5_3	Bacteria	Firmicutes	Bacilli
ASV8575	5_S16R_3	0.350685	5_S16R_3	Cycle5	3	Cycle5_3	Bacteria	Bdellovibrionota	Bdellovibrionia
ASV3267	5_S16R_3	0.201715	5_S16R_3	Cycle5	3	Cycle5_3	Bacteria	Armatimonadota	Fimbriimonadia
ASV7777	5_S16R_3	0.0983628	5_S16R_3	Cycle5	3	Cycle5_3	Bacteria	Myxococcota	Myxococcia
ASV2625	5_S16R_3	0	5_S16R_3	Cycle5	3	Cycle5_3	Bacteria	Firmicutes	Clostridia
ASV4303	5_S16R_3	0	5_S16R_3	Cycle5	3	Cycle5_3	Bacteria	Acidobacteriota	Acidobacteriae
ASV4455	5_S16R_3	0	5_S16R_3	Cycle5	3	Cycle5_3	Bacteria	Acidobacteriota	Blastocatellia
ASV6687	5_S16R_3	0	5_S16R_3	Cycle5	3	Cycle5_3	Bacteria	Planctomycetota	Planctomycetes
ASV8122	5_S16R_3	0	5_S16R_3	Cycle5	3	Cycle5_3	Bacteria	Verrucomicrobiota	Chlamydiae
ASV8463	5_S16R_3	0	5_S16R_3	Cycle5	3	Cycle5_3	Bacteria	Desulfobacterota	Desulfuromonadia
ASV1	5_S16R_4	41.3377	5_S16R_4	Cycle5	4	Cycle5_4	Bacteria	Bacteroidota	Bacteroidia
ASV2	5_S16R_4	39.0116	5_S16R_4	Cycle5	4	Cycle5_4	Bacteria	Proteobacteria	Gammaproteobacteria
ASV4580	5_S16R_4	13.771	5_S16R_4	Cycle5	4	Cycle5_4	Bacteria	Proteobacteria	Alphaproteobacteria
ASV5120	5_S16R_4	2.03045	5_S16R_4	Cycle5	4	Cycle5_4	Bacteria	Verrucomicrobiota	Verrucomicrobiae
ASV3443	5_S16R_4	1.32715	5_S16R_4	Cycle5	4	Cycle5_4	Bacteria	Actinobacteriota	Actinobacteria
ASV1942	5_S16R_4	0.482541	5_S16R_4	Cycle5	4	Cycle5_4	Bacteria	Firmicutes	Bacilli
ASV8575	5_S16R_4	0.321694	5_S16R_4	Cycle5	4	Cycle5_4	Bacteria	Bdellovibrionota	Bdellovibrionia
ASV3267	5_S16R_4	0.281971	5_S16R_4	Cycle5	4	Cycle5_4	Bacteria	Armatimonadota	Fimbriimonadia
ASV7777	5_S16R_4	0.107448	5_S16R_4	Cycle5	4	Cycle5_4	Bacteria	Myxococcota	Myxococcia
ASV2625	5_S16R_4	0	5_S16R_4	Cycle5	4	Cycle5_4	Bacteria	Firmicutes	Clostridia
ASV4303	5_S16R_4	0	5_S16R_4	Cycle5	4	Cycle5_4	Bacteria	Acidobacteriota	Acidobacteriae
ASV4455	5_S16R_4	0	5_S16R_4	Cycle5	4	Cycle5_4	Bacteria	Acidobacteriota	Blastocatellia
ASV6687	5_S16R_4	0	5_S16R_4	Cycle5	4	Cycle5_4	Bacteria	Planctomycetota	Planctomycetes
ASV8122	5_S16R_4	0	5_S16R_4	Cycle5	4	Cycle5_4	Bacteria	Verrucomicrobiota	Chlamydiae
ASV8463	5_S16R_4	0	5_S16R_4	Cycle5	4	Cycle5_4	Bacteria	Desulfobacterota	Desulfuromonadia
ASV1	6_S16R_1	58.9283	6_S16R_1	Cycle6	1	Cycle6_1	Bacteria	Bacteroidota	Bacteroidia
ASV2	6_S16R_1	23.4943	6_S16R_1	Cycle6	1	Cycle6_1	Bacteria	Proteobacteria	Gammaproteobacteria
ASV4580	6_S16R_1	10.8548	6_S16R_1	Cycle6	1	Cycle6_1	Bacteria	Proteobacteria	Alphaproteobacteria
ASV5120	6_S16R_1	2.79969	6_S16R_1	Cycle6	1	Cycle6_1	Bacteria	Verrucomicrobiota	Verrucomicrobiae
ASV1942	6_S16R_1	1.34265	6_S16R_1	Cycle6	1	Cycle6_1	Bacteria	Firmicutes	Bacilli
ASV3443	6_S16R_1	0.493359	6_S16R_1	Cycle6	1	Cycle6_1	Bacteria	Actinobacteriota	Actinobacteria
ASV3267	6_S16R_1	0.302161	6_S16R_1	Cycle6	1	Cycle6_1	Bacteria	Armatimonadota	Fimbriimonadia
ASV8575	6_S16R_1	0.238144	6_S16R_1	Cycle6	1	Cycle6_1	Bacteria	Bdellovibrionota	Bdellovibrionia
ASV7777	6_S16R_1	0.0648708	6_S16R_1	Cycle6	1	Cycle6_1	Bacteria	Myxococcota	Myxococcia
ASV2625	6_S16R_1	0	6_S16R_1	Cycle6	1	Cycle6_1	Bacteria	Firmicutes	Clostridia
ASV4303	6_S16R_1	0	6_S16R_1	Cycle6	1	Cycle6_1	Bacteria	Acidobacteriota	Acidobacteriae
ASV4455	6_S16R_1	0	6_S16R_1	Cycle6	1	Cycle6_1	Bacteria	Acidobacteriota	Blastocatellia
ASV6687	6_S16R_1	0	6_S16R_1	Cycle6	1	Cycle6_1	Bacteria	Planctomycetota	Planctomycetes
ASV8122	6_S16R_1	0	6_S16R_1	Cycle6	1	Cycle6_1	Bacteria	Verrucomicrobiota	Chlamydiae
ASV8463	6_S16R_1	0	6_S16R_1	Cycle6	1	Cycle6_1	Bacteria	Desulfobacterota	Desulfuromonadia
ASV1	6_S16R_2	53.6789	6_S16R_2	Cycle6	2	Cycle6_2	Bacteria	Bacteroidota	Bacteroidia
ASV2	6_S16R_2	25.183	6_S16R_2	Cycle6	2	Cycle6_2	Bacteria	Proteobacteria	Gammaproteobacteria
ASV4580	6_S16R_2	13.5007	6_S16R_2	Cycle6	2	Cycle6_2	Bacteria	Proteobacteria	Alphaproteobacteria
ASV5120	6_S16R_2	2.99301	6_S16R_2	Cycle6	2	Cycle6_2	Bacteria	Verrucomicrobiota	Verrucomicrobiae
ASV1942	6_S16R_2	2.04877	6_S16R_2	Cycle6	2	Cycle6_2	Bacteria	Firmicutes	Bacilli
ASV3267	6_S16R_2	0.379866	6_S16R_2	Cycle6	2	Cycle6_2	Bacteria	Armatimonadota	Fimbriimonadia
ASV3443	6_S16R_2	0.265489	6_S16R_2	Cycle6	2	Cycle6_2	Bacteria	Actinobacteriota	Actinobacteria
ASV8575	6_S16R_2	0.248792	6_S16R_2	Cycle6	2	Cycle6_2	Bacteria	Bdellovibrionota	Bdellovibrionia
ASV7777	6_S16R_2	0.084322	6_S16R_2	Cycle6	2	Cycle6_2	Bacteria	Myxococcota	Myxococcia
ASV2625	6_S16R_2	0	6_S16R_2	Cycle6	2	Cycle6_2	Bacteria	Firmicutes	Clostridia
ASV4303	6_S16R_2	0	6_S16R_2	Cycle6	2	Cycle6_2	Bacteria	Acidobacteriota	Acidobacteriae
ASV4455	6_S16R_2	0	6_S16R_2	Cycle6	2	Cycle6_2	Bacteria	Acidobacteriota	Blastocatellia
ASV6687	6_S16R_2	0	6_S16R_2	Cycle6	2	Cycle6_2	Bacteria	Planctomycetota	Planctomycetes
ASV8122	6_S16R_2	0	6_S16R_2	Cycle6	2	Cycle6_2	Bacteria	Verrucomicrobiota	Chlamydiae
ASV8463	6_S16R_2	0	6_S16R_2	Cycle6	2	Cycle6_2	Bacteria	Desulfobacterota	Desulfuromonadia
ASV1	6_S16R_3	54.9786	6_S16R_3	Cycle6	3	Cycle6_3	Bacteria	Bacteroidota	Bacteroidia
ASV2	6_S16R_3	24.9142	6_S16R_3	Cycle6	3	Cycle6_3	Bacteria	Proteobacteria	Gammaproteobacteria
ASV4580	6_S16R_3	13.0555	6_S16R_3	Cycle6	3	Cycle6_3	Bacteria	Proteobacteria	Alphaproteobacteria
ASV5120	6_S16R_3	2.24724	6_S16R_3	Cycle6	3	Cycle6_3	Bacteria	Verrucomicrobiota	Verrucomicrobiae
ASV1942	6_S16R_3	2.11239	6_S16R_3	Cycle6	3	Cycle6_3	Bacteria	Firmicutes	Bacilli
ASV3267	6_S16R_3	0.452193	6_S16R_3	Cycle6	3	Cycle6_3	Bacteria	Armatimonadota	Fimbriimonadia
ASV3443	6_S16R_3	0.347219	6_S16R_3	Cycle6	3	Cycle6_3	Bacteria	Actinobacteriota	Actinobacteria
ASV8575	6_S16R_3	0.205102	6_S16R_3	Cycle6	3	Cycle6_3	Bacteria	Bdellovibrionota	Bdellovibrionia
ASV7777	6_S16R_3	0.0516792	6_S16R_3	Cycle6	3	Cycle6_3	Bacteria	Myxococcota	Myxococcia
ASV2625	6_S16R_3	0	6_S16R_3	Cycle6	3	Cycle6_3	Bacteria	Firmicutes	Clostridia
ASV4303	6_S16R_3	0	6_S16R_3	Cycle6	3	Cycle6_3	Bacteria	Acidobacteriota	Acidobacteriae
ASV4455	6_S16R_3	0	6_S16R_3	Cycle6	3	Cycle6_3	Bacteria	Acidobacteriota	Blastocatellia
ASV6687	6_S16R_3	0	6_S16R_3	Cycle6	3	Cycle6_3	Bacteria	Planctomycetota	Planctomycetes
ASV8122	6_S16R_3	0	6_S16R_3	Cycle6	3	Cycle6_3	Bacteria	Verrucomicrobiota	Chlamydiae
ASV8463	6_S16R_3	0	6_S16R_3	Cycle6	3	Cycle6_3	Bacteria	Desulfobacterota	Desulfuromonadia
ASV2	6_S16R_4	61.8588	6_S16R_4	Cycle6	4	Cycle6_4	Bacteria	Proteobacteria	Gammaproteobacteria
ASV1	6_S16R_4	30.1982	6_S16R_4	Cycle6	4	Cycle6_4	Bacteria	Bacteroidota	Bacteroidia
ASV4580	6_S16R_4	4.9436	6_S16R_4	Cycle6	4	Cycle6_4	Bacteria	Proteobacteria	Alphaproteobacteria
ASV5120	6_S16R_4	1.26535	6_S16R_4	Cycle6	4	Cycle6_4	Bacteria	Verrucomicrobiota	Verrucomicrobiae
ASV3443	6_S16R_4	0.692792	6_S16R_4	Cycle6	4	Cycle6_4	Bacteria	Actinobacteriota	Actinobacteria
ASV1942	6_S16R_4	0.33699	6_S16R_4	Cycle6	4	Cycle6_4	Bacteria	Firmicutes	Bacilli
ASV8575	6_S16R_4	0.0997882	6_S16R_4	Cycle6	4	Cycle6_4	Bacteria	Bdellovibrionota	Bdellovibrionia
ASV3267	6_S16R_4	0.0826115	6_S16R_4	Cycle6	4	Cycle6_4	Bacteria	Armatimonadota	Fimbriimonadia
ASV7777	6_S16R_4	0.025356	6_S16R_4	Cycle6	4	Cycle6_4	Bacteria	Myxococcota	Myxococcia
ASV2625	6_S16R_4	0	6_S16R_4	Cycle6	4	Cycle6_4	Bacteria	Firmicutes	Clostridia
ASV4303	6_S16R_4	0	6_S16R_4	Cycle6	4	Cycle6_4	Bacteria	Acidobacteriota	Acidobacteriae
ASV4455	6_S16R_4	0	6_S16R_4	Cycle6	4	Cycle6_4	Bacteria	Acidobacteriota	Blastocatellia
ASV6687	6_S16R_4	0	6_S16R_4	Cycle6	4	Cycle6_4	Bacteria	Planctomycetota	Planctomycetes
ASV8122	6_S16R_4	0	6_S16R_4	Cycle6	4	Cycle6_4	Bacteria	Verrucomicrobiota	Chlamydiae
ASV8463	6_S16R_4	0	6_S16R_4	Cycle6	4	Cycle6_4	Bacteria	Desulfobacterota	Desulfuromonadia
ASV2	Recov_S16R_1	50.3281	Recov_S16R_1	Recovered	1	Recovered_1	Bacteria	Proteobacteria	Gammaproteobacteria
ASV1	Recov_S16R_1	29.5754	Recov_S16R_1	Recovered	1	Recovered_1	Bacteria	Bacteroidota	Bacteroidia
ASV4580	Recov_S16R_1	11.2506	Recov_S16R_1	Recovered	1	Recovered_1	Bacteria	Proteobacteria	Alphaproteobacteria
ASV5120	Recov_S16R_1	4.48824	Recov_S16R_1	Recovered	1	Recovered_1	Bacteria	Verrucomicrobiota	Verrucomicrobiae
ASV1942	Recov_S16R_1	1.87189	Recov_S16R_1	Recovered	1	Recovered_1	Bacteria	Firmicutes	Bacilli
ASV8575	Recov_S16R_1	0.64722	Recov_S16R_1	Recovered	1	Recovered_1	Bacteria	Bdellovibrionota	Bdellovibrionia
ASV3443	Recov_S16R_1	0.601202	Recov_S16R_1	Recovered	1	Recovered_1	Bacteria	Actinobacteriota	Actinobacteria
ASV3267	Recov_S16R_1	0.0935204	Recov_S16R_1	Recovered	1	Recovered_1	Bacteria	Armatimonadota	Fimbriimonadia
ASV7777	Recov_S16R_1	0.0244934	Recov_S16R_1	Recovered	1	Recovered_1	Bacteria	Myxococcota	Myxococcia
ASV2625	Recov_S16R_1	0	Recov_S16R_1	Recovered	1	Recovered_1	Bacteria	Firmicutes	Clostridia
ASV4303	Recov_S16R_1	0	Recov_S16R_1	Recovered	1	Recovered_1	Bacteria	Acidobacteriota	Acidobacteriae
ASV4455	Recov_S16R_1	0	Recov_S16R_1	Recovered	1	Recovered_1	Bacteria	Acidobacteriota	Blastocatellia
ASV6687	Recov_S16R_1	0	Recov_S16R_1	Recovered	1	Recovered_1	Bacteria	Planctomycetota	Planctomycetes
ASV8122	Recov_S16R_1	0	Recov_S16R_1	Recovered	1	Recovered_1	Bacteria	Verrucomicrobiota	Chlamydiae
ASV8463	Recov_S16R_1	0	Recov_S16R_1	Recovered	1	Recovered_1	Bacteria	Desulfobacterota	Desulfuromonadia
ASV1	Recov_S16R_2	50.7028	Recov_S16R_2	Recovered	2	Recovered_2	Bacteria	Bacteroidota	Bacteroidia
ASV2	Recov_S16R_2	22.2884	Recov_S16R_2	Recovered	2	Recovered_2	Bacteria	Proteobacteria	Gammaproteobacteria
ASV4580	Recov_S16R_2	14.114	Recov_S16R_2	Recovered	2	Recovered_2	Bacteria	Proteobacteria	Alphaproteobacteria
ASV1942	Recov_S16R_2	4.56053	Recov_S16R_2	Recovered	2	Recovered_2	Bacteria	Firmicutes	Bacilli
ASV5120	Recov_S16R_2	4.36439	Recov_S16R_2	Recovered	2	Recovered_2	Bacteria	Verrucomicrobiota	Verrucomicrobiae
ASV8575	Recov_S16R_2	1.1034	Recov_S16R_2	Recovered	2	Recovered_2	Bacteria	Bdellovibrionota	Bdellovibrionia
ASV3443	Recov_S16R_2	0.808809	Recov_S16R_2	Recovered	2	Recovered_2	Bacteria	Actinobacteriota	Actinobacteria
ASV3267	Recov_S16R_2	0.149948	Recov_S16R_2	Recovered	2	Recovered_2	Bacteria	Armatimonadota	Fimbriimonadia
ASV7777	Recov_S16R_2	0.0499826	Recov_S16R_2	Recovered	2	Recovered_2	Bacteria	Myxococcota	Myxococcia
ASV2625	Recov_S16R_2	0	Recov_S16R_2	Recovered	2	Recovered_2	Bacteria	Firmicutes	Clostridia
ASV4303	Recov_S16R_2	0	Recov_S16R_2	Recovered	2	Recovered_2	Bacteria	Acidobacteriota	Acidobacteriae
ASV4455	Recov_S16R_2	0	Recov_S16R_2	Recovered	2	Recovered_2	Bacteria	Acidobacteriota	Blastocatellia
ASV6687	Recov_S16R_2	0	Recov_S16R_2	Recovered	2	Recovered_2	Bacteria	Planctomycetota	Planctomycetes
ASV8122	Recov_S16R_2	0	Recov_S16R_2	Recovered	2	Recovered_2	Bacteria	Verrucomicrobiota	Chlamydiae
ASV8463	Recov_S16R_2	0	Recov_S16R_2	Recovered	2	Recovered_2	Bacteria	Desulfobacterota	Desulfuromonadia
ASV1	Recov_S16R_3	45.9432	Recov_S16R_3	Recovered	3	Recovered_3	Bacteria	Bacteroidota	Bacteroidia
ASV2	Recov_S16R_3	22.5412	Recov_S16R_3	Recovered	3	Recovered_3	Bacteria	Proteobacteria	Gammaproteobacteria
ASV4580	Recov_S16R_3	14.5378	Recov_S16R_3	Recovered	3	Recovered_3	Bacteria	Proteobacteria	Alphaproteobacteria
ASV1942	Recov_S16R_3	7.55621	Recov_S16R_3	Recovered	3	Recovered_3	Bacteria	Firmicutes	Bacilli
ASV5120	Recov_S16R_3	4.58914	Recov_S16R_3	Recovered	3	Recovered_3	Bacteria	Verrucomicrobiota	Verrucomicrobiae
ASV3443	Recov_S16R_3	1.71661	Recov_S16R_3	Recovered	3	Recovered_3	Bacteria	Actinobacteriota	Actinobacteria
ASV8575	Recov_S16R_3	1.1814	Recov_S16R_3	Recovered	3	Recovered_3	Bacteria	Bdellovibrionota	Bdellovibrionia
ASV3267	Recov_S16R_3	0.17347	Recov_S16R_3	Recovered	3	Recovered_3	Bacteria	Armatimonadota	Fimbriimonadia
ASV7777	Recov_S16R_3	0.0345295	Recov_S16R_3	Recovered	3	Recovered_3	Bacteria	Myxococcota	Myxococcia
ASV2625	Recov_S16R_3	0	Recov_S16R_3	Recovered	3	Recovered_3	Bacteria	Firmicutes	Clostridia
ASV4303	Recov_S16R_3	0	Recov_S16R_3	Recovered	3	Recovered_3	Bacteria	Acidobacteriota	Acidobacteriae
ASV4455	Recov_S16R_3	0	Recov_S16R_3	Recovered	3	Recovered_3	Bacteria	Acidobacteriota	Blastocatellia
ASV6687	Recov_S16R_3	0	Recov_S16R_3	Recovered	3	Recovered_3	Bacteria	Planctomycetota	Planctomycetes
ASV8122	Recov_S16R_3	0	Recov_S16R_3	Recovered	3	Recovered_3	Bacteria	Verrucomicrobiota	Chlamydiae
ASV8463	Recov_S16R_3	0	Recov_S16R_3	Recovered	3	Recovered_3	Bacteria	Desulfobacterota	Desulfuromonadia
ASV1	Recov_S16R_4	46.4603	Recov_S16R_4	Recovered	4	Recovered_4	Bacteria	Bacteroidota	Bacteroidia
ASV2	Recov_S16R_4	25.6381	Recov_S16R_4	Recovered	4	Recovered_4	Bacteria	Proteobacteria	Gammaproteobacteria
ASV4580	Recov_S16R_4	16.033	Recov_S16R_4	Recovered	4	Recovered_4	Bacteria	Proteobacteria	Alphaproteobacteria
ASV5120	Recov_S16R_4	5.001	Recov_S16R_4	Recovered	4	Recovered_4	Bacteria	Verrucomicrobiota	Verrucomicrobiae
ASV1942	Recov_S16R_4	2.36796	Recov_S16R_4	Recovered	4	Recovered_4	Bacteria	Firmicutes	Bacilli
ASV3443	Recov_S16R_4	1.61122	Recov_S16R_4	Recovered	4	Recovered_4	Bacteria	Actinobacteriota	Actinobacteria
ASV8575	Recov_S16R_4	0.919639	Recov_S16R_4	Recovered	4	Recovered_4	Bacteria	Bdellovibrionota	Bdellovibrionia
ASV3267	Recov_S16R_4	0.188074	Recov_S16R_4	Recovered	4	Recovered_4	Bacteria	Armatimonadota	Fimbriimonadia
ASV7777	Recov_S16R_4	0.044427	Recov_S16R_4	Recovered	4	Recovered_4	Bacteria	Myxococcota	Myxococcia
ASV2625	Recov_S16R_4	0	Recov_S16R_4	Recovered	4	Recovered_4	Bacteria	Firmicutes	Clostridia
ASV4303	Recov_S16R_4	0	Recov_S16R_4	Recovered	4	Recovered_4	Bacteria	Acidobacteriota	Acidobacteriae
ASV4455	Recov_S16R_4	0	Recov_S16R_4	Recovered	4	Recovered_4	Bacteria	Acidobacteriota	Blastocatellia
ASV6687	Recov_S16R_4	0	Recov_S16R_4	Recovered	4	Recovered_4	Bacteria	Planctomycetota	Planctomycetes
ASV8122	Recov_S16R_4	0	Recov_S16R_4	Recovered	4	Recovered_4	Bacteria	Verrucomicrobiota	Chlamydiae
ASV8463	Recov_S16R_4	0	Recov_S16R_4	Recovered	4	Recovered_4	Bacteria	Desulfobacterota	Desulfuromonadia
ASV1942	S16_1	23.8737	S16_1	Soil	1	Soil_1	Bacteria	Firmicutes	Bacilli
ASV5120	S16_1	10.3903	S16_1	Soil	1	Soil_1	Bacteria	Verrucomicrobiota	Verrucomicrobiae
ASV1	S16_1	6.12676	S16_1	Soil	1	Soil_1	Bacteria	Bacteroidota	Bacteroidia
ASV2625	S16_1	3.29808	S16_1	Soil	1	Soil_1	Bacteria	Firmicutes	Clostridia
ASV2	S16_1	3.27143	S16_1	Soil	1	Soil_1	Bacteria	Proteobacteria	Gammaproteobacteria
ASV4455	S16_1	2.17685	S16_1	Soil	1	Soil_1	Bacteria	Acidobacteriota	Blastocatellia
ASV8122	S16_1	1.60292	S16_1	Soil	1	Soil_1	Bacteria	Verrucomicrobiota	Chlamydiae
ASV4580	S16_1	1.43074	S16_1	Soil	1	Soil_1	Bacteria	Proteobacteria	Alphaproteobacteria
ASV6687	S16_1	0.979789	S16_1	Soil	1	Soil_1	Bacteria	Planctomycetota	Planctomycetes
ASV8463	S16_1	0.867052	S16_1	Soil	1	Soil_1	Bacteria	Desulfobacterota	Desulfuromonadia
ASV4303	S16_1	0.428402	S16_1	Soil	1	Soil_1	Bacteria	Acidobacteriota	Acidobacteriae
ASV3443	S16_1	0.0491944	S16_1	Soil	1	Soil_1	Bacteria	Actinobacteriota	Actinobacteria
ASV3267	S16_1	0	S16_1	Soil	1	Soil_1	Bacteria	Armatimonadota	Fimbriimonadia
ASV7777	S16_1	0	S16_1	Soil	1	Soil_1	Bacteria	Myxococcota	Myxococcia
ASV8575	S16_1	0	S16_1	Soil	1	Soil_1	Bacteria	Bdellovibrionota	Bdellovibrionia
ASV1942	S16_2	16.0111	S16_2	Soil	2	Soil_2	Bacteria	Firmicutes	Bacilli
ASV1	S16_2	10.5373	S16_2	Soil	2	Soil_2	Bacteria	Bacteroidota	Bacteroidia
ASV2	S16_2	7.61797	S16_2	Soil	2	Soil_2	Bacteria	Proteobacteria	Gammaproteobacteria
ASV5120	S16_2	6.83025	S16_2	Soil	2	Soil_2	Bacteria	Verrucomicrobiota	Verrucomicrobiae
ASV4455	S16_2	1.96804	S16_2	Soil	2	Soil_2	Bacteria	Acidobacteriota	Blastocatellia
ASV2625	S16_2	1.74657	S16_2	Soil	2	Soil_2	Bacteria	Firmicutes	Clostridia
ASV4580	S16_2	1.7214	S16_2	Soil	2	Soil_2	Bacteria	Proteobacteria	Alphaproteobacteria
ASV8122	S16_2	1.23065	S16_2	Soil	2	Soil_2	Bacteria	Verrucomicrobiota	Chlamydiae
ASV6687	S16_2	0.888386	S16_2	Soil	2	Soil_2	Bacteria	Planctomycetota	Planctomycetes
ASV8463	S16_2	0.551151	S16_2	Soil	2	Soil_2	Bacteria	Desulfobacterota	Desulfuromonadia
ASV4303	S16_2	0.289417	S16_2	Soil	2	Soil_2	Bacteria	Acidobacteriota	Acidobacteriae
ASV3443	S16_2	0.0981502	S16_2	Soil	2	Soil_2	Bacteria	Actinobacteriota	Actinobacteria
ASV8575	S16_2	0.0276834	S16_2	Soil	2	Soil_2	Bacteria	Bdellovibrionota	Bdellovibrionia
ASV3267	S16_2	0	S16_2	Soil	2	Soil_2	Bacteria	Armatimonadota	Fimbriimonadia
ASV7777	S16_2	0	S16_2	Soil	2	Soil_2	Bacteria	Myxococcota	Myxococcia
ASV1942	S16_3	20.5798	S16_3	Soil	3	Soil_3	Bacteria	Firmicutes	Bacilli
ASV5120	S16_3	9.90553	S16_3	Soil	3	Soil_3	Bacteria	Verrucomicrobiota	Verrucomicrobiae
ASV1	S16_3	8.74078	S16_3	Soil	3	Soil_3	Bacteria	Bacteroidota	Bacteroidia
ASV2	S16_3	4.92817	S16_3	Soil	3	Soil_3	Bacteria	Proteobacteria	Gammaproteobacteria
ASV2625	S16_3	3.06976	S16_3	Soil	3	Soil_3	Bacteria	Firmicutes	Clostridia
ASV4455	S16_3	2.32173	S16_3	Soil	3	Soil_3	Bacteria	Acidobacteriota	Blastocatellia
ASV4580	S16_3	1.96972	S16_3	Soil	3	Soil_3	Bacteria	Proteobacteria	Alphaproteobacteria
ASV8122	S16_3	1.72383	S16_3	Soil	3	Soil_3	Bacteria	Verrucomicrobiota	Chlamydiae
ASV6687	S16_3	1.25793	S16_3	Soil	3	Soil_3	Bacteria	Planctomycetota	Planctomycetes
ASV8463	S16_3	0.678142	S16_3	Soil	3	Soil_3	Bacteria	Desulfobacterota	Desulfuromonadia
ASV4303	S16_3	0.452957	S16_3	Soil	3	Soil_3	Bacteria	Acidobacteriota	Acidobacteriae
ASV3443	S16_3	0.0880031	S16_3	Soil	3	Soil_3	Bacteria	Actinobacteriota	Actinobacteria
ASV3267	S16_3	0	S16_3	Soil	3	Soil_3	Bacteria	Armatimonadota	Fimbriimonadia
ASV7777	S16_3	0	S16_3	Soil	3	Soil_3	Bacteria	Myxococcota	Myxococcia
ASV8575	S16_3	0	S16_3	Soil	3	Soil_3	Bacteria	Bdellovibrionota	Bdellovibrionia
ASV1942	S16_4	20.4091	S16_4	Soil	4	Soil_4	Bacteria	Firmicutes	Bacilli
ASV1	S16_4	13.1928	S16_4	Soil	4	Soil_4	Bacteria	Bacteroidota	Bacteroidia
ASV5120	S16_4	9.16144	S16_4	Soil	4	Soil_4	Bacteria	Verrucomicrobiota	Verrucomicrobiae
ASV2	S16_4	5.89109	S16_4	Soil	4	Soil_4	Bacteria	Proteobacteria	Gammaproteobacteria
ASV4455	S16_4	2.3943	S16_4	Soil	4	Soil_4	Bacteria	Acidobacteriota	Blastocatellia
ASV2625	S16_4	2.20498	S16_4	Soil	4	Soil_4	Bacteria	Firmicutes	Clostridia
ASV4580	S16_4	1.88574	S16_4	Soil	4	Soil_4	Bacteria	Proteobacteria	Alphaproteobacteria
ASV8122	S16_4	1.44772	S16_4	Soil	4	Soil_4	Bacteria	Verrucomicrobiota	Chlamydiae
ASV4303	S16_4	1.2881	S16_4	Soil	4	Soil_4	Bacteria	Acidobacteriota	Acidobacteriae
ASV6687	S16_4	1.23613	S16_4	Soil	4	Soil_4	Bacteria	Planctomycetota	Planctomycetes
ASV8463	S16_4	0.601359	S16_4	Soil	4	Soil_4	Bacteria	Desulfobacterota	Desulfuromonadia
ASV3443	S16_4	0.0445451	S16_4	Soil	4	Soil_4	Bacteria	Actinobacteriota	Actinobacteria
ASV3267	S16_4	0	S16_4	Soil	4	Soil_4	Bacteria	Armatimonadota	Fimbriimonadia
ASV7777	S16_4	0	S16_4	Soil	4	Soil_4	Bacteria	Myxococcota	Myxococcia
ASV8575	S16_4	0	S16_4	Soil	4	Soil_4	Bacteria	Bdellovibrionota	Bdellovibrionia
ASV1942	SW_S16_2	31.6565	SW_S16_2	SoilWash	1	SoilWash_1	Bacteria	Firmicutes	Bacilli
ASV5120	SW_S16_2	10.691	SW_S16_2	SoilWash	1	SoilWash_1	Bacteria	Verrucomicrobiota	Verrucomicrobiae
ASV2	SW_S16_2	10.5767	SW_S16_2	SoilWash	1	SoilWash_1	Bacteria	Proteobacteria	Gammaproteobacteria
ASV1	SW_S16_2	6.23205	SW_S16_2	SoilWash	1	SoilWash_1	Bacteria	Bacteroidota	Bacteroidia
ASV2625	SW_S16_2	3.67697	SW_S16_2	SoilWash	1	SoilWash_1	Bacteria	Firmicutes	Clostridia
ASV4455	SW_S16_2	1.01211	SW_S16_2	SoilWash	1	SoilWash_1	Bacteria	Acidobacteriota	Blastocatellia
ASV8122	SW_S16_2	0.834649	SW_S16_2	SoilWash	1	SoilWash_1	Bacteria	Verrucomicrobiota	Chlamydiae
ASV4580	SW_S16_2	0.75344	SW_S16_2	SoilWash	1	SoilWash_1	Bacteria	Proteobacteria	Alphaproteobacteria
ASV8463	SW_S16_2	0.693285	SW_S16_2	SoilWash	1	SoilWash_1	Bacteria	Desulfobacterota	Desulfuromonadia
ASV6687	SW_S16_2	0.657192	SW_S16_2	SoilWash	1	SoilWash_1	Bacteria	Planctomycetota	Planctomycetes
ASV4303	SW_S16_2	0.315813	SW_S16_2	SoilWash	1	SoilWash_1	Bacteria	Acidobacteriota	Acidobacteriae
ASV3443	SW_S16_2	0.0812091	SW_S16_2	SoilWash	1	SoilWash_1	Bacteria	Actinobacteriota	Actinobacteria
ASV3267	SW_S16_2	0	SW_S16_2	SoilWash	1	SoilWash_1	Bacteria	Armatimonadota	Fimbriimonadia
ASV7777	SW_S16_2	0	SW_S16_2	SoilWash	1	SoilWash_1	Bacteria	Myxococcota	Myxococcia
ASV8575	SW_S16_2	0	SW_S16_2	SoilWash	1	SoilWash_1	Bacteria	Bdellovibrionota	Bdellovibrionia
ASV1942	SW_S16_3	32.1656	SW_S16_3	SoilWash	2	SoilWash_2	Bacteria	Firmicutes	Bacilli
ASV2	SW_S16_3	11.1166	SW_S16_3	SoilWash	2	SoilWash_2	Bacteria	Proteobacteria	Gammaproteobacteria
ASV5120	SW_S16_3	10.6652	SW_S16_3	SoilWash	2	SoilWash_2	Bacteria	Verrucomicrobiota	Verrucomicrobiae
ASV1	SW_S16_3	5.46601	SW_S16_3	SoilWash	2	SoilWash_2	Bacteria	Bacteroidota	Bacteroidia
ASV2625	SW_S16_3	4.06067	SW_S16_3	SoilWash	2	SoilWash_2	Bacteria	Firmicutes	Clostridia
ASV4580	SW_S16_3	1.25	SW_S16_3	SoilWash	2	SoilWash_2	Bacteria	Proteobacteria	Alphaproteobacteria
ASV4455	SW_S16_3	1.0106	SW_S16_3	SoilWash	2	SoilWash_2	Bacteria	Acidobacteriota	Blastocatellia
ASV6687	SW_S16_3	0.873538	SW_S16_3	SoilWash	2	SoilWash_2	Bacteria	Planctomycetota	Planctomycetes
ASV8463	SW_S16_3	0.68348	SW_S16_3	SoilWash	2	SoilWash_2	Bacteria	Desulfobacterota	Desulfuromonadia
ASV8122	SW_S16_3	0.625	SW_S16_3	SoilWash	2	SoilWash_2	Bacteria	Verrucomicrobiota	Chlamydiae
ASV4303	SW_S16_3	0.307018	SW_S16_3	SoilWash	2	SoilWash_2	Bacteria	Acidobacteriota	Acidobacteriae
ASV3443	SW_S16_3	0.0950292	SW_S16_3	SoilWash	2	SoilWash_2	Bacteria	Actinobacteriota	Actinobacteria
ASV3267	SW_S16_3	0	SW_S16_3	SoilWash	2	SoilWash_2	Bacteria	Armatimonadota	Fimbriimonadia
ASV7777	SW_S16_3	0	SW_S16_3	SoilWash	2	SoilWash_2	Bacteria	Myxococcota	Myxococcia
ASV8575	SW_S16_3	0	SW_S16_3	SoilWash	2	SoilWash_2	Bacteria	Bdellovibrionota	Bdellovibrionia
ASV1942	SW_S16_4	30.9068	SW_S16_4	SoilWash	3	SoilWash_3	Bacteria	Firmicutes	Bacilli
ASV2	SW_S16_4	11.3817	SW_S16_4	SoilWash	3	SoilWash_3	Bacteria	Proteobacteria	Gammaproteobacteria
ASV5120	SW_S16_4	10.3502	SW_S16_4	SoilWash	3	SoilWash_3	Bacteria	Verrucomicrobiota	Verrucomicrobiae
ASV1	SW_S16_4	5.77163	SW_S16_4	SoilWash	3	SoilWash_3	Bacteria	Bacteroidota	Bacteroidia
ASV2625	SW_S16_4	4.00768	SW_S16_4	SoilWash	3	SoilWash_3	Bacteria	Firmicutes	Clostridia
ASV4580	SW_S16_4	1.33536	SW_S16_4	SoilWash	3	SoilWash_3	Bacteria	Proteobacteria	Alphaproteobacteria
ASV4455	SW_S16_4	0.893971	SW_S16_4	SoilWash	3	SoilWash_3	Bacteria	Acidobacteriota	Blastocatellia
ASV6687	SW_S16_4	0.845994	SW_S16_4	SoilWash	3	SoilWash_3	Bacteria	Planctomycetota	Planctomycetes
ASV8463	SW_S16_4	0.60451	SW_S16_4	SoilWash	3	SoilWash_3	Bacteria	Desulfobacterota	Desulfuromonadia
ASV8122	SW_S16_4	0.505357	SW_S16_4	SoilWash	3	SoilWash_3	Bacteria	Verrucomicrobiota	Chlamydiae
ASV4303	SW_S16_4	0.391812	SW_S16_4	SoilWash	3	SoilWash_3	Bacteria	Acidobacteriota	Acidobacteriae
ASV3443	SW_S16_4	0.0767632	SW_S16_4	SoilWash	3	SoilWash_3	Bacteria	Actinobacteriota	Actinobacteria
ASV3267	SW_S16_4	0	SW_S16_4	SoilWash	3	SoilWash_3	Bacteria	Armatimonadota	Fimbriimonadia
ASV7777	SW_S16_4	0	SW_S16_4	SoilWash	3	SoilWash_3	Bacteria	Myxococcota	Myxococcia
ASV8575	SW_S16_4	0	SW_S16_4	SoilWash	3	SoilWash_3	Bacteria	Bdellovibrionota	Bdellovibrionia
ASV1942	SW_S16_5	29.6589	SW_S16_5	SoilWash	4	SoilWash_4	Bacteria	Firmicutes	Bacilli
ASV2	SW_S16_5	11.6062	SW_S16_5	SoilWash	4	SoilWash_4	Bacteria	Proteobacteria	Gammaproteobacteria
ASV5120	SW_S16_5	10.4738	SW_S16_5	SoilWash	4	SoilWash_4	Bacteria	Verrucomicrobiota	Verrucomicrobiae
ASV1	SW_S16_5	5.38087	SW_S16_5	SoilWash	4	SoilWash_4	Bacteria	Bacteroidota	Bacteroidia
ASV2625	SW_S16_5	3.82191	SW_S16_5	SoilWash	4	SoilWash_4	Bacteria	Firmicutes	Clostridia
ASV4580	SW_S16_5	1.68536	SW_S16_5	SoilWash	4	SoilWash_4	Bacteria	Proteobacteria	Alphaproteobacteria
ASV6687	SW_S16_5	0.935728	SW_S16_5	SoilWash	4	SoilWash_4	Bacteria	Planctomycetota	Planctomycetes
ASV4455	SW_S16_5	0.833904	SW_S16_5	SoilWash	4	SoilWash_4	Bacteria	Acidobacteriota	Blastocatellia
ASV8122	SW_S16_5	0.605678	SW_S16_5	SoilWash	4	SoilWash_4	Bacteria	Verrucomicrobiota	Chlamydiae
ASV8463	SW_S16_5	0.588122	SW_S16_5	SoilWash	4	SoilWash_4	Bacteria	Desulfobacterota	Desulfuromonadia
ASV4303	SW_S16_5	0.410807	SW_S16_5	SoilWash	4	SoilWash_4	Bacteria	Acidobacteriota	Acidobacteriae
ASV3443	SW_S16_5	0.107091	SW_S16_5	SoilWash	4	SoilWash_4	Bacteria	Actinobacteriota	Actinobacteria
ASV3267	SW_S16_5	0	SW_S16_5	SoilWash	4	SoilWash_4	Bacteria	Armatimonadota	Fimbriimonadia
ASV7777	SW_S16_5	0	SW_S16_5	SoilWash	4	SoilWash_4	Bacteria	Myxococcota	Myxococcia
ASV8575	SW_S16_5	0	SW_S16_5	SoilWash	4	SoilWash_4	Bacteria	Bdellovibrionota	Bdellovibrionia
ASV1942	SbRB_1	55.8733	SbRB_1	SbRB	1	SbRB_1	Bacteria	Firmicutes	Bacilli
ASV2	SbRB_1	22.5779	SbRB_1	SbRB	1	SbRB_1	Bacteria	Proteobacteria	Gammaproteobacteria
ASV4580	SbRB_1	14.1607	SbRB_1	SbRB	1	SbRB_1	Bacteria	Proteobacteria	Alphaproteobacteria
ASV3443	SbRB_1	6.33302	SbRB_1	SbRB	1	SbRB_1	Bacteria	Actinobacteriota	Actinobacteria
ASV1	SbRB_1	0.0381672	SbRB_1	SbRB	1	SbRB_1	Bacteria	Bacteroidota	Bacteroidia
ASV2625	SbRB_1	0	SbRB_1	SbRB	1	SbRB_1	Bacteria	Firmicutes	Clostridia
ASV3267	SbRB_1	0	SbRB_1	SbRB	1	SbRB_1	Bacteria	Armatimonadota	Fimbriimonadia
ASV4303	SbRB_1	0	SbRB_1	SbRB	1	SbRB_1	Bacteria	Acidobacteriota	Acidobacteriae
ASV4455	SbRB_1	0	SbRB_1	SbRB	1	SbRB_1	Bacteria	Acidobacteriota	Blastocatellia
ASV5120	SbRB_1	0	SbRB_1	SbRB	1	SbRB_1	Bacteria	Verrucomicrobiota	Verrucomicrobiae
ASV6687	SbRB_1	0	SbRB_1	SbRB	1	SbRB_1	Bacteria	Planctomycetota	Planctomycetes
ASV7777	SbRB_1	0	SbRB_1	SbRB	1	SbRB_1	Bacteria	Myxococcota	Myxococcia
ASV8122	SbRB_1	0	SbRB_1	SbRB	1	SbRB_1	Bacteria	Verrucomicrobiota	Chlamydiae
ASV8463	SbRB_1	0	SbRB_1	SbRB	1	SbRB_1	Bacteria	Desulfobacterota	Desulfuromonadia
ASV8575	SbRB_1	0	SbRB_1	SbRB	1	SbRB_1	Bacteria	Bdellovibrionota	Bdellovibrionia
ASV1942	SbRB_2	64.4397	SbRB_2	SbRB	2	SbRB_2	Bacteria	Firmicutes	Bacilli
ASV2	SbRB_2	25.1605	SbRB_2	SbRB	2	SbRB_2	Bacteria	Proteobacteria	Gammaproteobacteria
ASV4580	SbRB_2	4.38717	SbRB_2	SbRB	2	SbRB_2	Bacteria	Proteobacteria	Alphaproteobacteria
ASV3443	SbRB_2	3.64046	SbRB_2	SbRB	2	SbRB_2	Bacteria	Actinobacteriota	Actinobacteria
ASV1	SbRB_2	2.15086	SbRB_2	SbRB	2	SbRB_2	Bacteria	Bacteroidota	Bacteroidia
ASV2625	SbRB_2	0	SbRB_2	SbRB	2	SbRB_2	Bacteria	Firmicutes	Clostridia
ASV3267	SbRB_2	0	SbRB_2	SbRB	2	SbRB_2	Bacteria	Armatimonadota	Fimbriimonadia
ASV4303	SbRB_2	0	SbRB_2	SbRB	2	SbRB_2	Bacteria	Acidobacteriota	Acidobacteriae
ASV4455	SbRB_2	0	SbRB_2	SbRB	2	SbRB_2	Bacteria	Acidobacteriota	Blastocatellia
ASV5120	SbRB_2	0	SbRB_2	SbRB	2	SbRB_2	Bacteria	Verrucomicrobiota	Verrucomicrobiae
ASV6687	SbRB_2	0	SbRB_2	SbRB	2	SbRB_2	Bacteria	Planctomycetota	Planctomycetes
ASV7777	SbRB_2	0	SbRB_2	SbRB	2	SbRB_2	Bacteria	Myxococcota	Myxococcia
ASV8122	SbRB_2	0	SbRB_2	SbRB	2	SbRB_2	Bacteria	Verrucomicrobiota	Chlamydiae
ASV8463	SbRB_2	0	SbRB_2	SbRB	2	SbRB_2	Bacteria	Desulfobacterota	Desulfuromonadia
ASV8575	SbRB_2	0	SbRB_2	SbRB	2	SbRB_2	Bacteria	Bdellovibrionota	Bdellovibrionia
ASV1942	SbRB_3	59.8334	SbRB_3	SbRB	3	SbRB_3	Bacteria	Firmicutes	Bacilli
ASV2	SbRB_3	18.9325	SbRB_3	SbRB	3	SbRB_3	Bacteria	Proteobacteria	Gammaproteobacteria
ASV3443	SbRB_3	18.6451	SbRB_3	SbRB	3	SbRB_3	Bacteria	Actinobacteriota	Actinobacteria
ASV4580	SbRB_3	2.49728	SbRB_3	SbRB	3	SbRB_3	Bacteria	Proteobacteria	Alphaproteobacteria
ASV1	SbRB_3	0.0410578	SbRB_3	SbRB	3	SbRB_3	Bacteria	Bacteroidota	Bacteroidia
ASV2625	SbRB_3	0	SbRB_3	SbRB	3	SbRB_3	Bacteria	Firmicutes	Clostridia
ASV3267	SbRB_3	0	SbRB_3	SbRB	3	SbRB_3	Bacteria	Armatimonadota	Fimbriimonadia
ASV4303	SbRB_3	0	SbRB_3	SbRB	3	SbRB_3	Bacteria	Acidobacteriota	Acidobacteriae
ASV4455	SbRB_3	0	SbRB_3	SbRB	3	SbRB_3	Bacteria	Acidobacteriota	Blastocatellia
ASV5120	SbRB_3	0	SbRB_3	SbRB	3	SbRB_3	Bacteria	Verrucomicrobiota	Verrucomicrobiae
ASV6687	SbRB_3	0	SbRB_3	SbRB	3	SbRB_3	Bacteria	Planctomycetota	Planctomycetes
ASV7777	SbRB_3	0	SbRB_3	SbRB	3	SbRB_3	Bacteria	Myxococcota	Myxococcia
ASV8122	SbRB_3	0	SbRB_3	SbRB	3	SbRB_3	Bacteria	Verrucomicrobiota	Chlamydiae
ASV8463	SbRB_3	0	SbRB_3	SbRB	3	SbRB_3	Bacteria	Desulfobacterota	Desulfuromonadia
ASV8575	SbRB_3	0	SbRB_3	SbRB	3	SbRB_3	Bacteria	Bdellovibrionota	Bdellovibrionia
ASV2	SbRB_4	60.8967	SbRB_4	SbRB	4	SbRB_4	Bacteria	Proteobacteria	Gammaproteobacteria
ASV1942	SbRB_4	24.319	SbRB_4	SbRB	4	SbRB_4	Bacteria	Firmicutes	Bacilli
ASV3443	SbRB_4	12.6096	SbRB_4	SbRB	4	SbRB_4	Bacteria	Actinobacteriota	Actinobacteria
ASV4580	SbRB_4	2.1253	SbRB_4	SbRB	4	SbRB_4	Bacteria	Proteobacteria	Alphaproteobacteria
ASV1	SbRB_4	0.0134702	SbRB_4	SbRB	4	SbRB_4	Bacteria	Bacteroidota	Bacteroidia
ASV2625	SbRB_4	0	SbRB_4	SbRB	4	SbRB_4	Bacteria	Firmicutes	Clostridia
ASV3267	SbRB_4	0	SbRB_4	SbRB	4	SbRB_4	Bacteria	Armatimonadota	Fimbriimonadia
ASV4303	SbRB_4	0	SbRB_4	SbRB	4	SbRB_4	Bacteria	Acidobacteriota	Acidobacteriae
ASV4455	SbRB_4	0	SbRB_4	SbRB	4	SbRB_4	Bacteria	Acidobacteriota	Blastocatellia
ASV5120	SbRB_4	0	SbRB_4	SbRB	4	SbRB_4	Bacteria	Verrucomicrobiota	Verrucomicrobiae
ASV6687	SbRB_4	0	SbRB_4	SbRB	4	SbRB_4	Bacteria	Planctomycetota	Planctomycetes
ASV7777	SbRB_4	0	SbRB_4	SbRB	4	SbRB_4	Bacteria	Myxococcota	Myxococcia
ASV8122	SbRB_4	0	SbRB_4	SbRB	4	SbRB_4	Bacteria	Verrucomicrobiota	Chlamydiae
ASV8463	SbRB_4	0	SbRB_4	SbRB	4	SbRB_4	Bacteria	Desulfobacterota	Desulfuromonadia
ASV8575	SbRB_4	0	SbRB_4	SbRB	4	SbRB_4	Bacteria	Bdellovibrionota	Bdellovibrionia

## Sheet: Fig1,c
1_S16R_1	1_S16R_2	1_S16R_3	1_S16R_4	2_S16R_1	2_S16R_2	2_S16R_3	2_S16R_4	3_S16R_1	3_S16R_2	3_S16R_3	3_S16R_4	4_S16R_1	4_S16R_2	4_S16R_3	4_S16R_4	5_S16R_1	5_S16R_2	5_S16R_3	5_S16R_4	6_S16R_1	6_S16R_2	6_S16R_3	6_S16R_4	Recov_S16R_1	Recov_S16R_2	Recov_S16R_3	Recov_S16R_4	Soil_1	Soil_2	Soil_3	Soil_4	SW_S16_2	SW_S16_3	SW_S16_4	SW_S16_5	SbRB_1	SbRB_2	SbRB_3	SbRB_4
0	0.13865	0.1336	0.456086	0.490922	0.513449	0.45931	0.510141	0.600137	0.585191	0.596766	0.582409	0.653572	0.68686	0.690321	0.646204	0.702955	0.723991	0.712229	0.712172	0.722201	0.720245	0.717593	0.748506	0.864536	0.793753	0.819519	0.823226	0.962048	0.935864	0.95308	0.94199	0.891215	0.885527	0.88605	0.885391	0.982732	0.983965	0.983858	0.982673
0.13865	0	0.155199	0.455465	0.463054	0.50676	0.444585	0.472579	0.586919	0.583143	0.571033	0.5785	0.63666	0.680794	0.684267	0.641764	0.695783	0.715137	0.714772	0.704066	0.712352	0.70954	0.707225	0.740458	0.858673	0.783334	0.817382	0.816872	0.96004	0.935675	0.951162	0.93942	0.892227	0.888138	0.890446	0.889578	0.989681	0.99358	0.992007	0.991244
0.1336	0.155199	0	0.45602	0.45585	0.51144	0.451771	0.491912	0.609128	0.580739	0.59304	0.579421	0.620352	0.657119	0.682654	0.615713	0.67329	0.692594	0.691188	0.682246	0.69296	0.691399	0.686627	0.714744	0.871221	0.806424	0.828741	0.833045	0.963938	0.939307	0.954429	0.943016	0.895816	0.892521	0.89475	0.893956	0.976689	0.983413	0.97352	0.979073
0.456086	0.455465	0.45602	0	0.605127	0.480461	0.539737	0.630608	0.605982	0.640035	0.714842	0.636467	0.74919	0.625863	0.592376	0.749522	0.766207	0.729639	0.619501	0.673554	0.784709	0.790964	0.778956	0.672438	0.818915	0.824908	0.827469	0.855133	0.969288	0.951436	0.963093	0.952448	0.916146	0.915587	0.917386	0.916061	0.84675	0.943291	0.886236	0.914411
0.490922	0.463054	0.45585	0.605127	0	0.325139	0.246679	0.179666	0.39178	0.38219	0.340677	0.383008	0.472043	0.505924	0.536922	0.431922	0.49777	0.540423	0.567191	0.522659	0.557895	0.557157	0.552285	0.616585	0.776956	0.700845	0.715813	0.700185	0.982459	0.976984	0.979222	0.978826	0.96454	0.962421	0.964301	0.962404	0.964324	0.970324	0.961605	0.967969
0.513449	0.50676	0.51144	0.480461	0.325139	0	0.260393	0.39138	0.408894	0.497209	0.512948	0.492151	0.600086	0.465129	0.442411	0.568004	0.614868	0.622683	0.49238	0.501333	0.661543	0.663144	0.66111	0.572031	0.69691	0.721771	0.75959	0.748533	0.980903	0.974021	0.976934	0.974928	0.955016	0.953271	0.954522	0.952313	0.93584	0.964587	0.947206	0.924289
0.45931	0.444585	0.451771	0.539737	0.246679	0.260393	0	0.309756	0.372547	0.395283	0.407874	0.392916	0.516469	0.476089	0.470875	0.473721	0.515616	0.544281	0.499251	0.489516	0.581507	0.578787	0.585135	0.595276	0.721864	0.685078	0.709643	0.71013	0.981356	0.975935	0.977691	0.977828	0.961666	0.960394	0.961739	0.959478	0.929718	0.946155	0.931894	0.932682
0.510141	0.472579	0.491912	0.630608	0.179666	0.39138	0.309756	0	0.398148	0.378848	0.317453	0.37951	0.49412	0.559496	0.563159	0.474332	0.556315	0.590971	0.598016	0.577848	0.605968	0.605121	0.594797	0.668604	0.797342	0.712764	0.727532	0.722941	0.980641	0.97267	0.976399	0.975678	0.960782	0.959829	0.961265	0.960082	0.976851	0.981818	0.978559	0.979954
0.600137	0.586919	0.609128	0.605982	0.39178	0.408894	0.372547	0.398148	0	0.296291	0.263473	0.291269	0.390152	0.406054	0.402255	0.393046	0.492673	0.477318	0.450083	0.415613	0.525105	0.534847	0.531031	0.55365	0.715737	0.686606	0.726502	0.697033	0.991915	0.992006	0.991765	0.989938	0.98096	0.979443	0.979962	0.978848	0.952309	0.975062	0.951777	0.949625
0.585191	0.583143	0.580739	0.640035	0.38219	0.497209	0.395283	0.378848	0.296291	0	0.200922	0.091922	0.353862	0.448269	0.45465	0.301421	0.41767	0.447707	0.496254	0.444707	0.473697	0.466969	0.461757	0.621864	0.791346	0.688425	0.699423	0.684311	0.990508	0.990423	0.990768	0.990395	0.983322	0.982338	0.983417	0.983314	0.935114	0.941382	0.936704	0.937154
0.596766	0.571033	0.59304	0.714842	0.340677	0.512948	0.407874	0.317453	0.263473	0.200922	0	0.202456	0.310055	0.460649	0.478534	0.296645	0.44662	0.49756	0.520967	0.468136	0.485941	0.485481	0.491448	0.642206	0.793802	0.690958	0.721765	0.692587	0.991579	0.990909	0.990524	0.991515	0.983094	0.982348	0.983775	0.983666	0.994006	0.994998	0.994778	0.994177
0.582409	0.5785	0.579421	0.636467	0.383008	0.492151	0.392916	0.37951	0.291269	0.091922	0.202456	0	0.354105	0.451703	0.452501	0.30844	0.422242	0.449921	0.498188	0.449093	0.475965	0.468101	0.464514	0.624163	0.791464	0.686923	0.70231	0.683445	0.991417	0.99007	0.991704	0.990767	0.983481	0.982654	0.983899	0.982861	0.9373	0.943473	0.938875	0.938766
0.653572	0.63666	0.620352	0.74919	0.472043	0.600086	0.516469	0.49412	0.390152	0.353862	0.310055	0.354105	0	0.418895	0.465501	0.180884	0.378448	0.418321	0.494116	0.39912	0.305485	0.309657	0.303848	0.577333	0.791806	0.701938	0.740354	0.710713	0.992287	0.991139	0.993002	0.992864	0.983072	0.98209	0.983252	0.982337	0.995672	0.997702	0.996391	0.997378
0.68686	0.680794	0.657119	0.625863	0.505924	0.465129	0.476089	0.559496	0.406054	0.448269	0.460649	0.451703	0.418895	0	0.149322	0.35624	0.397332	0.396903	0.211263	0.240531	0.430056	0.436462	0.444917	0.262923	0.565433	0.680008	0.730004	0.699517	0.991169	0.988893	0.990832	0.990875	0.980677	0.978891	0.980556	0.979273	0.987301	0.992469	0.992495	0.986901
0.690321	0.684267	0.682654	0.592376	0.536922	0.442411	0.470875	0.563159	0.402255	0.45465	0.478534	0.452501	0.465501	0.149322	0	0.396834	0.425573	0.420804	0.193669	0.282762	0.473355	0.475303	0.48442	0.333455	0.596755	0.684748	0.735113	0.705627	0.990858	0.989296	0.991403	0.991138	0.981546	0.979581	0.981559	0.980128	0.984327	0.98757	0.987361	0.985957
0.646204	0.641764	0.615713	0.749522	0.431922	0.568004	0.473721	0.474332	0.393046	0.301421	0.296645	0.30844	0.180884	0.35624	0.396834	0	0.264123	0.337798	0.41616	0.298593	0.303489	0.296003	0.301134	0.551585	0.767123	0.661724	0.700772	0.663187	0.991683	0.988284	0.992044	0.992322	0.982285	0.981156	0.982574	0.981701	0.988381	0.991413	0.988902	0.988418
0.702955	0.695783	0.67329	0.766207	0.49777	0.614868	0.515616	0.556315	0.492673	0.41767	0.44662	0.422242	0.378448	0.397332	0.425573	0.264123	0	0.258812	0.335805	0.210553	0.258508	0.234769	0.235417	0.521473	0.717694	0.60235	0.636892	0.599979	0.991686	0.990067	0.991846	0.992726	0.984634	0.983361	0.985082	0.983904	0.964831	0.975549	0.965191	0.965062
0.723991	0.715137	0.692594	0.729639	0.540423	0.622683	0.544281	0.590971	0.477318	0.447707	0.49756	0.449921	0.418321	0.396903	0.420804	0.337798	0.258812	0	0.329329	0.252536	0.308869	0.294756	0.307326	0.484898	0.719554	0.636164	0.687669	0.657516	0.99248	0.990999	0.9928	0.992739	0.984435	0.983142	0.984593	0.9835	0.952946	0.979704	0.920374	0.937073
0.712229	0.714772	0.691188	0.619501	0.567191	0.49238	0.499251	0.598016	0.450083	0.496254	0.520967	0.498188	0.494116	0.211263	0.193669	0.41616	0.335805	0.329329	0	0.173187	0.381875	0.378417	0.389465	0.301449	0.587546	0.638735	0.678672	0.658284	0.991524	0.989547	0.990165	0.989576	0.980578	0.978875	0.980531	0.979404	0.953677	0.96893	0.954245	0.95207
0.712172	0.704066	0.682246	0.673554	0.522659	0.501333	0.489516	0.577848	0.415613	0.444707	0.468136	0.449093	0.39912	0.240531	0.282762	0.298593	0.210553	0.252536	0.173187	0	0.292615	0.281663	0.282704	0.353699	0.62561	0.626379	0.671624	0.644365	0.992121	0.988955	0.991794	0.991208	0.983297	0.982257	0.983728	0.982408	0.972616	0.982238	0.971886	0.971221
0.722201	0.712352	0.69296	0.784709	0.557895	0.661543	0.581507	0.605968	0.525105	0.473697	0.485941	0.475965	0.305485	0.430056	0.473355	0.303489	0.258508	0.308869	0.381875	0.292615	0	0.104682	0.115156	0.504187	0.712685	0.619754	0.660395	0.635449	0.991257	0.990571	0.990741	0.991082	0.982903	0.982204	0.98326	0.981754	0.983023	0.985672	0.984284	0.985865
0.720245	0.70954	0.691399	0.790964	0.557157	0.663144	0.578787	0.605121	0.534847	0.466969	0.485481	0.468101	0.309657	0.436462	0.475303	0.296003	0.234769	0.294756	0.378417	0.281663	0.104682	0	0.0994167	0.50902	0.713933	0.604832	0.642116	0.610131	0.990971	0.991323	0.992147	0.991731	0.983743	0.982627	0.984093	0.982628	0.981527	0.989815	0.986455	0.973979
0.717593	0.707225	0.686627	0.778956	0.552285	0.66111	0.585135	0.594797	0.531031	0.461757	0.491448	0.464514	0.303848	0.444917	0.48442	0.301134	0.235417	0.307326	0.389465	0.282704	0.115156	0.0994167	0	0.517017	0.723996	0.616343	0.648735	0.626501	0.991392	0.990555	0.991733	0.992219	0.983006	0.98184	0.983348	0.981727	0.976224	0.981529	0.979125	0.979609
0.748506	0.740458	0.714744	0.672438	0.616585	0.572031	0.595276	0.668604	0.55365	0.621864	0.642206	0.624163	0.577333	0.262923	0.333455	0.551585	0.521473	0.484898	0.301449	0.353699	0.504187	0.50902	0.517017	0	0.431927	0.712852	0.753718	0.750085	0.99315	0.992592	0.991598	0.990435	0.98338	0.982412	0.983603	0.982437	0.979084	0.986007	0.979374	0.977102
0.864536	0.858673	0.871221	0.818915	0.776956	0.69691	0.721864	0.797342	0.715737	0.791346	0.793802	0.791464	0.791806	0.565433	0.596755	0.767123	0.717694	0.719554	0.587546	0.62561	0.712685	0.713933	0.723996	0.431927	0	0.375222	0.385326	0.387961	0.995465	0.989765	0.993595	0.993066	0.978635	0.977689	0.978203	0.977573	0.98404	0.98839	0.97669	0.976529
0.793753	0.783334	0.806424	0.824908	0.700845	0.721771	0.685078	0.712764	0.686606	0.688425	0.690958	0.686923	0.701938	0.680008	0.684748	0.661724	0.60235	0.636164	0.638735	0.626379	0.619754	0.604832	0.616343	0.712852	0.375222	0	0.150787	0.139103	0.992656	0.987002	0.991926	0.990249	0.974587	0.972365	0.972355	0.971648	0.971624	0.975253	0.944105	0.947401
0.819519	0.817382	0.828741	0.827469	0.715813	0.75959	0.709643	0.727532	0.726502	0.699423	0.721765	0.70231	0.740354	0.730004	0.735113	0.700772	0.636892	0.687669	0.678672	0.671624	0.660395	0.642116	0.648735	0.753718	0.385326	0.150787	0	0.114488	0.994239	0.988838	0.992642	0.992439	0.975218	0.973153	0.973707	0.972575	0.929083	0.934944	0.907057	0.92957
0.823226	0.816872	0.833045	0.855133	0.700185	0.748533	0.71013	0.722941	0.697033	0.684311	0.692587	0.683445	0.710713	0.699517	0.705627	0.663187	0.599979	0.657516	0.658284	0.644365	0.635449	0.610131	0.626501	0.750085	0.387961	0.139103	0.114488	0	0.992657	0.986962	0.991428	0.990347	0.973854	0.971688	0.97194	0.970805	0.963181	0.969056	0.959535	0.961773
0.962048	0.96004	0.963938	0.969288	0.982459	0.980903	0.981356	0.980641	0.991915	0.990508	0.991579	0.991417	0.992287	0.991169	0.990858	0.991683	0.991686	0.99248	0.991524	0.992121	0.991257	0.990971	0.991392	0.99315	0.995465	0.992656	0.994239	0.992657	0	0.360589	0.228159	0.280983	0.360099	0.364812	0.359441	0.351654	0.993564	0.988788	0.994093	0.991664
0.935864	0.935675	0.939307	0.951436	0.976984	0.974021	0.975935	0.97267	0.992006	0.990423	0.990909	0.99007	0.991139	0.988893	0.989296	0.988284	0.990067	0.990999	0.989547	0.988955	0.990571	0.991323	0.990555	0.992592	0.989765	0.987002	0.988838	0.986962	0.360589	0	0.316214	0.342554	0.498444	0.507237	0.494677	0.489963	0.994588	0.992689	0.994421	0.992741
0.95308	0.951162	0.954429	0.963093	0.979222	0.976934	0.977691	0.976399	0.991765	0.990768	0.990524	0.991704	0.993002	0.990832	0.991403	0.992044	0.991846	0.9928	0.990165	0.991794	0.990741	0.992147	0.991733	0.991598	0.993595	0.991926	0.992642	0.991428	0.228159	0.316214	0	0.227123	0.414433	0.41866	0.413718	0.401978	0.993967	0.991938	0.994317	0.991903
0.94199	0.93942	0.943016	0.952448	0.978826	0.974928	0.977828	0.975678	0.989938	0.990395	0.991515	0.990767	0.992864	0.990875	0.991138	0.992322	0.992726	0.992739	0.989576	0.991208	0.991082	0.991731	0.992219	0.990435	0.993066	0.990249	0.992439	0.990347	0.280983	0.342554	0.227123	0	0.452519	0.453952	0.447705	0.43926	0.994588	0.99276	0.994421	0.992904
0.891215	0.892227	0.895816	0.916146	0.96454	0.955016	0.961666	0.960782	0.98096	0.983322	0.983094	0.983481	0.983072	0.980677	0.981546	0.982285	0.984634	0.984435	0.980578	0.983297	0.982903	0.983743	0.983006	0.98338	0.978635	0.974587	0.975218	0.973854	0.360099	0.498444	0.414433	0.452519	0	0.129907	0.128359	0.145314	0.994137	0.988305	0.994421	0.992073
0.885527	0.888138	0.892521	0.915587	0.962421	0.953271	0.960394	0.959829	0.979443	0.982338	0.982348	0.982654	0.98209	0.978891	0.979581	0.981156	0.983361	0.983142	0.978875	0.982257	0.982204	0.982627	0.98184	0.982412	0.977689	0.972365	0.973153	0.971688	0.364812	0.507237	0.41866	0.453952	0.129907	0	0.127514	0.13681	0.993931	0.988309	0.994421	0.991866
0.88605	0.890446	0.89475	0.917386	0.964301	0.954522	0.961739	0.961265	0.979962	0.983417	0.983775	0.983899	0.983252	0.980556	0.981559	0.982574	0.985082	0.984593	0.980531	0.983728	0.98326	0.984093	0.983348	0.983603	0.978203	0.972355	0.973707	0.97194	0.359441	0.494677	0.413718	0.447705	0.128359	0.127514	0	0.122202	0.994141	0.988305	0.994421	0.992076
0.885391	0.889578	0.893956	0.916061	0.962404	0.952313	0.959478	0.960082	0.978848	0.983314	0.983666	0.982861	0.982337	0.979273	0.980128	0.981701	0.983904	0.9835	0.979404	0.982408	0.981754	0.982628	0.981727	0.982437	0.977573	0.971648	0.972575	0.970805	0.351654	0.489963	0.401978	0.43926	0.145314	0.13681	0.122202	0	0.993549	0.988954	0.994245	0.991611
0.982732	0.989681	0.976689	0.84675	0.964324	0.93584	0.929718	0.976851	0.952309	0.935114	0.994006	0.9373	0.995672	0.987301	0.984327	0.988381	0.964831	0.952946	0.953677	0.972616	0.983023	0.981527	0.976224	0.979084	0.98404	0.971624	0.929083	0.963181	0.993564	0.994588	0.993967	0.994588	0.994137	0.993931	0.994141	0.993549	0	0.772548	0.52384	0.736233
0.983965	0.99358	0.983413	0.943291	0.970324	0.964587	0.946155	0.981818	0.975062	0.941382	0.994998	0.943473	0.997702	0.992469	0.98757	0.991413	0.975549	0.979704	0.96893	0.982238	0.985672	0.989815	0.981529	0.986007	0.98839	0.975253	0.934944	0.969056	0.988788	0.992689	0.991938	0.99276	0.988305	0.988309	0.988305	0.988954	0.772548	0	0.799588	0.853134
0.983858	0.992007	0.97352	0.886236	0.961605	0.947206	0.931894	0.978559	0.951777	0.936704	0.994778	0.938875	0.996391	0.992495	0.987361	0.988902	0.965191	0.920374	0.954245	0.971886	0.984284	0.986455	0.979125	0.979374	0.97669	0.944105	0.907057	0.959535	0.994093	0.994421	0.994317	0.994421	0.994421	0.994421	0.994421	0.994245	0.52384	0.799588	0	0.686765
0.982673	0.991244	0.979073	0.914411	0.967969	0.924289	0.932682	0.979954	0.949625	0.937154	0.994177	0.938766	0.997378	0.986901	0.985957	0.988418	0.965062	0.937073	0.95207	0.971221	0.985865	0.973979	0.979609	0.977102	0.976529	0.947401	0.92957	0.961773	0.991664	0.992741	0.991903	0.992904	0.992073	0.991866	0.992076	0.991611	0.736233	0.853134	0.686765	0

## Sheet: Fig1,d
Axis.1	Axis.2	id_samples	Name	Order	Order2	Replicate	Names_rep
0.0725386	0.149879	1_S16R_1	Cycle1	3	4	1	Cycle1_1
0.0820514	0.163525	1_S16R_2	Cycle1	3	4	2	Cycle1_2
0.089506	0.152489	1_S16R_3	Cycle1	3	4	3	Cycle1_3
0.0513077	-0.0190747	1_S16R_4	Cycle1	3	4	4	Cycle1_4
0.234999	0.109469	2_S16R_1	Cycle2	4	5	1	Cycle2_1
0.193306	0.055163	2_S16R_2	Cycle2	4	5	2	Cycle2_2
0.228256	0.0641526	2_S16R_3	Cycle2	4	5	3	Cycle2_3
0.214773	0.122044	2_S16R_4	Cycle2	4	5	4	Cycle2_4
0.266154	0.0718106	3_S16R_1	Cycle3	5	6	1	Cycle3_1
0.269706	0.0587062	3_S16R_2	Cycle3	5	6	2	Cycle3_2
0.273971	0.132531	3_S16R_3	Cycle3	5	6	3	Cycle3_3
0.269916	0.0612015	3_S16R_4	Cycle3	5	6	4	Cycle3_4
0.278312	0.125103	4_S16R_1	Cycle4	6	7	1	Cycle4_1
0.280916	0.0795646	4_S16R_2	Cycle4	6	7	2	Cycle4_2
0.271285	0.0697906	4_S16R_3	Cycle4	6	7	3	Cycle4_3
0.295428	0.113413	4_S16R_4	Cycle4	6	7	4	Cycle4_4
0.281967	0.0375193	5_S16R_1	Cycle5	7	8	1	Cycle5_1
0.266377	0.00851035	5_S16R_2	Cycle5	7	8	2	Cycle5_2
0.270003	0.0124237	5_S16R_3	Cycle5	7	8	3	Cycle5_3
0.292893	0.0488745	5_S16R_4	Cycle5	7	8	4	Cycle5_4
0.270124	0.0516838	6_S16R_1	Cycle6	8	9	1	Cycle6_1
0.272268	0.0455513	6_S16R_2	Cycle6	8	9	2	Cycle6_2
0.269967	0.0448579	6_S16R_3	Cycle6	8	9	3	Cycle6_3
0.22063	0.00688121	6_S16R_4	Cycle6	8	9	4	Cycle6_4
0.10117	-0.187602	Recov_S16R_1	Recovered	9	10	1	Recovered_1
0.130506	-0.180327	Recov_S16R_2	Recovered	9	10	2	Recovered_2
0.0993097	-0.245367	Recov_S16R_3	Recovered	9	10	3	Recovered_3
0.120817	-0.186425	Recov_S16R_4	Recovered	9	10	4	Recovered_4
-0.654441	0.145004	S16_1	Soil	1	1	1	Soil_1
-0.612898	0.125624	S16_2	Soil	1	1	2	Soil_2
-0.645872	0.142832	S16_3	Soil	1	1	3	Soil_3
-0.633682	0.138435	S16_4	Soil	1	1	4	Soil_4
-0.635475	0.164844	SW_S16_2	SoilWash	2	2	1	SoilWash_1
-0.63288	0.165306	SW_S16_3	SoilWash	2	2	2	SoilWash_2
-0.636414	0.165379	SW_S16_4	SoilWash	2	2	3	SoilWash_3
-0.636362	0.166551	SW_S16_5	SoilWash	2	2	4	SoilWash_4
-0.221206	-0.583868	SbRB_1	SbRB	10	3	1	SbRB_1
-0.224364	-0.474458	SbRB_2	SbRB	10	3	2	SbRB_2
-0.220491	-0.59744	SbRB_3	SbRB	10	3	3	SbRB_3
-0.214373	-0.524558	SbRB_4	SbRB	10	3	4	SbRB_4

## Sheet: Fig1,e
label	parent	node	branch.length	isTip	x	y	branch	angle	Sample	Abundance	Name	sample_Order	Order2	Kingdom	Phylum	Class	Order	Family	Genus	Species	hjust	xmaxtmp
ASV1	1055	1	1e-06	TRUE	71	1054	35.5	314.35	Cycle6	32.5209	Cycle6	8	9	Bacteria	Bacteroidota	Bacteroidia	Flavobacteriales	Flavobacteriaceae	Flavobacterium	aquidurense	1.42	89.46
ASV1	1055	1	1e-06	TRUE	71	1054	35.5	314.417	Cycle4	25.0357	Cycle4	6	7	Bacteria	Bacteroidota	Bacteroidia	Flavobacteriales	Flavobacteriaceae	Flavobacterium	aquidurense	2.84	89.46
ASV1	1055	1	1e-06	TRUE	71	1054	35.5	314.484	Soil	0.13387	Soil	1	1	Bacteria	Bacteroidota	Bacteroidia	Flavobacteriales	Flavobacteriaceae	Flavobacterium	aquidurense	4.26	89.46
ASV1	1055	1	1e-06	TRUE	71	1054	35.5	314.55	Cycle5	22.3679	Cycle5	7	8	Bacteria	Bacteroidota	Bacteroidia	Flavobacteriales	Flavobacteriaceae	Flavobacterium	aquidurense	5.68	89.46
ASV1	1055	1	1e-06	TRUE	71	1054	35.5	314.617	Cycle2	17.7907	Cycle2	4	5	Bacteria	Bacteroidota	Bacteroidia	Flavobacteriales	Flavobacteriaceae	Flavobacterium	aquidurense	7.1	89.46
ASV1	1055	1	1e-06	TRUE	71	1054	35.5	314.683	Cycle3	17.3418	Cycle3	5	6	Bacteria	Bacteroidota	Bacteroidia	Flavobacteriales	Flavobacteriaceae	Flavobacterium	aquidurense	8.52	89.46
ASV1	1055	1	1e-06	TRUE	71	1054	35.5	314.75	SbRB	0.00134881	SbRB	10	3	Bacteria	Bacteroidota	Bacteroidia	Flavobacteriales	Flavobacteriaceae	Flavobacterium	aquidurense	9.94	89.46
ASV1	1055	1	1e-06	TRUE	71	1054	35.5	314.817	Cycle1	15.8094	Cycle1	3	4	Bacteria	Bacteroidota	Bacteroidia	Flavobacteriales	Flavobacteriaceae	Flavobacterium	aquidurense	11.36	89.46
ASV1	1055	1	1e-06	TRUE	71	1054	35.5	314.883	Recovered	3.93873	Recovered	9	10	Bacteria	Bacteroidota	Bacteroidia	Flavobacteriales	Flavobacteriaceae	Flavobacterium	aquidurense	12.78	89.46
ASV1	1055	1	1e-06	TRUE	71	1054	35.5	314.95	SoilWash	0.573933	SoilWash	2	2	Bacteria	Bacteroidota	Bacteroidia	Flavobacteriales	Flavobacteriaceae	Flavobacterium	aquidurense	14.2	89.46
ASV2	1085	2	1e-06	TRUE	71	734	69.5	207.856	Recovered	7.87563	Recovered	9	10	Bacteria	Proteobacteria	Gammaproteobacteria	Enterobacterales	Yersiniaceae	Serratia	plymuthica	1.42	89.46
ASV2	1085	2	1e-06	TRUE	71	734	69.5	207.923	SoilWash	0.188878	SoilWash	2	2	Bacteria	Proteobacteria	Gammaproteobacteria	Enterobacterales	Yersiniaceae	Serratia	plymuthica	2.84	89.46
ASV2	1085	2	1e-06	TRUE	71	734	69.5	207.99	Cycle4	6.63023	Cycle4	6	7	Bacteria	Proteobacteria	Gammaproteobacteria	Enterobacterales	Yersiniaceae	Serratia	plymuthica	4.26	89.46
ASV2	1085	2	1e-06	TRUE	71	734	69.5	208.056	Cycle6	10.7844	Cycle6	8	9	Bacteria	Proteobacteria	Gammaproteobacteria	Enterobacterales	Yersiniaceae	Serratia	plymuthica	5.68	89.46
ASV2	1085	2	1e-06	TRUE	71	734	69.5	208.123	Soil	0.00405494	Soil	1	1	Bacteria	Proteobacteria	Gammaproteobacteria	Enterobacterales	Yersiniaceae	Serratia	plymuthica	7.1	89.46
ASV2	1085	2	1e-06	TRUE	71	734	69.5	208.19	Cycle2	1.44864	Cycle2	4	5	Bacteria	Proteobacteria	Gammaproteobacteria	Enterobacterales	Yersiniaceae	Serratia	plymuthica	8.52	89.46
ASV2	1085	2	1e-06	TRUE	71	734	69.5	208.256	SbRB	0.000395608	SbRB	10	3	Bacteria	Proteobacteria	Gammaproteobacteria	Enterobacterales	Yersiniaceae	Serratia	plymuthica	9.94	89.46
ASV2	1085	2	1e-06	TRUE	71	734	69.5	208.323	Cycle3	0.477084	Cycle3	5	6	Bacteria	Proteobacteria	Gammaproteobacteria	Enterobacterales	Yersiniaceae	Serratia	plymuthica	11.36	89.46
ASV2	1085	2	1e-06	TRUE	71	734	69.5	208.389	Cycle1	0.281321	Cycle1	3	4	Bacteria	Proteobacteria	Gammaproteobacteria	Enterobacterales	Yersiniaceae	Serratia	plymuthica	12.78	89.46
ASV2	1085	2	1e-06	TRUE	71	734	69.5	208.456	Cycle5	4.06989	Cycle5	7	8	Bacteria	Proteobacteria	Gammaproteobacteria	Enterobacterales	Yersiniaceae	Serratia	plymuthica	14.2	89.46
ASV3	1087	3	0.00407449	TRUE	71	731	70.5	206.657	Cycle3	0.0396055	Cycle3	5	6	Bacteria	Proteobacteria	Gammaproteobacteria	Enterobacterales	Yersiniaceae	Serratia	plymuthica	1.42	89.46
ASV3	1087	3	0.00407449	TRUE	71	731	70.5	206.723	Cycle1	0.0184321	Cycle1	3	4	Bacteria	Proteobacteria	Gammaproteobacteria	Enterobacterales	Yersiniaceae	Serratia	plymuthica	2.84	89.46
ASV3	1087	3	0.00407449	TRUE	71	731	70.5	206.79	Cycle2	0.191938	Cycle2	4	5	Bacteria	Proteobacteria	Gammaproteobacteria	Enterobacterales	Yersiniaceae	Serratia	plymuthica	4.26	89.46
ASV3	1087	3	0.00407449	TRUE	71	731	70.5	206.857	Cycle5	0.658671	Cycle5	7	8	Bacteria	Proteobacteria	Gammaproteobacteria	Enterobacterales	Yersiniaceae	Serratia	plymuthica	5.68	89.46
ASV3	1087	3	0.00407449	TRUE	71	731	70.5	206.923	Recovered	1.26045	Recovered	9	10	Bacteria	Proteobacteria	Gammaproteobacteria	Enterobacterales	Yersiniaceae	Serratia	plymuthica	7.1	89.46
ASV3	1087	3	0.00407449	TRUE	71	731	70.5	206.99	Cycle6	1.6939	Cycle6	8	9	Bacteria	Proteobacteria	Gammaproteobacteria	Enterobacterales	Yersiniaceae	Serratia	plymuthica	8.52	89.46
ASV3	1087	3	0.00407449	TRUE	71	731	70.5	207.057	Cycle4	1.02862	Cycle4	6	7	Bacteria	Proteobacteria	Gammaproteobacteria	Enterobacterales	Yersiniaceae	Serratia	plymuthica	9.94	89.46
ASV4	1087	4	0.00407133	TRUE	71	732	70.5	207.19	Cycle2	0.0379012	Cycle2	4	5	Bacteria	Proteobacteria	Gammaproteobacteria	Enterobacterales	Yersiniaceae	Serratia	NA	1.42	89.46
ASV4	1087	4	0.00407133	TRUE	71	732	70.5	207.257	Cycle3	0.0104876	Cycle3	5	6	Bacteria	Proteobacteria	Gammaproteobacteria	Enterobacterales	Yersiniaceae	Serratia	NA	2.84	89.46
ASV4	1087	4	0.00407133	TRUE	71	732	70.5	207.323	Cycle1	0.00326116	Cycle1	3	4	Bacteria	Proteobacteria	Gammaproteobacteria	Enterobacterales	Yersiniaceae	Serratia	NA	4.26	89.46
ASV4	1087	4	0.00407133	TRUE	71	732	70.5	207.39	Cycle4	0.155744	Cycle4	6	7	Bacteria	Proteobacteria	Gammaproteobacteria	Enterobacterales	Yersiniaceae	Serratia	NA	5.68	89.46
ASV5	1086	5	0.00407746	TRUE	71	733	70	207.523	Cycle2	0.0388032	Cycle2	4	5	Bacteria	Proteobacteria	Gammaproteobacteria	Enterobacterales	Yersiniaceae	Serratia	plymuthica	1.42	89.46
ASV5	1086	5	0.00407746	TRUE	71	733	70	207.59	Cycle1	0.0906918	Cycle1	3	4	Bacteria	Proteobacteria	Gammaproteobacteria	Enterobacterales	Yersiniaceae	Serratia	plymuthica	2.84	89.46
ASV5	1086	5	0.00407746	TRUE	71	733	70	207.656	Cycle3	0.089472	Cycle3	5	6	Bacteria	Proteobacteria	Gammaproteobacteria	Enterobacterales	Yersiniaceae	Serratia	plymuthica	4.26	89.46
ASV5	1086	5	0.00407746	TRUE	71	733	70	207.723	SoilWash	0.0451824	SoilWash	2	2	Bacteria	Proteobacteria	Gammaproteobacteria	Enterobacterales	Yersiniaceae	Serratia	plymuthica	5.68	89.46
ASV7	1084	6	0.00407914	TRUE	71	735	69	208.589	Cycle4	0.1296	Cycle4	6	7	Bacteria	Proteobacteria	Gammaproteobacteria	Enterobacterales	Yersiniaceae	Serratia	NA	1.42	89.46
ASV7	1084	6	0.00407914	TRUE	71	735	69	208.656	Cycle3	0.00688246	Cycle3	5	6	Bacteria	Proteobacteria	Gammaproteobacteria	Enterobacterales	Yersiniaceae	Serratia	NA	2.84	89.46
ASV7	1084	6	0.00407914	TRUE	71	735	69	208.723	Cycle1	0.00200687	Cycle1	3	4	Bacteria	Proteobacteria	Gammaproteobacteria	Enterobacterales	Yersiniaceae	Serratia	NA	4.26	89.46
ASV7	1084	6	0.00407914	TRUE	71	735	69	208.789	Cycle2	0.0310085	Cycle2	4	5	Bacteria	Proteobacteria	Gammaproteobacteria	Enterobacterales	Yersiniaceae	Serratia	NA	5.68	89.46
ASV9	1091	7	1e-06	TRUE	71	727	69.5	204.857	Cycle2	2.67637	Cycle2	4	5	Bacteria	Proteobacteria	Gammaproteobacteria	Enterobacterales	Yersiniaceae	Rahnella1	NA	1.42	89.46
ASV9	1091	7	1e-06	TRUE	71	727	69.5	204.924	Recovered	1.66835	Recovered	9	10	Bacteria	Proteobacteria	Gammaproteobacteria	Enterobacterales	Yersiniaceae	Rahnella1	NA	2.84	89.46
ASV9	1091	7	1e-06	TRUE	71	727	69.5	204.991	Cycle6	3.8264	Cycle6	8	9	Bacteria	Proteobacteria	Gammaproteobacteria	Enterobacterales	Yersiniaceae	Rahnella1	NA	4.26	89.46
ASV9	1091	7	1e-06	TRUE	71	727	69.5	205.057	Cycle1	3.30454	Cycle1	3	4	Bacteria	Proteobacteria	Gammaproteobacteria	Enterobacterales	Yersiniaceae	Rahnella1	NA	5.68	89.46
ASV9	1091	7	1e-06	TRUE	71	727	69.5	205.124	SoilWash	0.0122067	SoilWash	2	2	Bacteria	Proteobacteria	Gammaproteobacteria	Enterobacterales	Yersiniaceae	Rahnella1	NA	7.1	89.46
ASV9	1091	7	1e-06	TRUE	71	727	69.5	205.191	Cycle5	5.3532	Cycle5	7	8	Bacteria	Proteobacteria	Gammaproteobacteria	Enterobacterales	Yersiniaceae	Rahnella1	NA	8.52	89.46
ASV9	1091	7	1e-06	TRUE	71	727	69.5	205.257	Cycle3	0.998097	Cycle3	5	6	Bacteria	Proteobacteria	Gammaproteobacteria	Enterobacterales	Yersiniaceae	Rahnella1	NA	9.94	89.46
ASV9	1091	7	1e-06	TRUE	71	727	69.5	205.324	Cycle4	6.13369	Cycle4	6	7	Bacteria	Proteobacteria	Gammaproteobacteria	Enterobacterales	Yersiniaceae	Rahnella1	NA	11.36	89.46
ASV10	1092	8	0.00407591	TRUE	71	726	70	204.324	Cycle6	1.03667	Cycle6	8	9	Bacteria	Proteobacteria	Gammaproteobacteria	Enterobacterales	Yersiniaceae	Rahnella1	NA	1.42	89.46
ASV10	1092	8	0.00407591	TRUE	71	726	70	204.391	Cycle1	1.51798	Cycle1	3	4	Bacteria	Proteobacteria	Gammaproteobacteria	Enterobacterales	Yersiniaceae	Rahnella1	NA	2.84	89.46
ASV10	1092	8	0.00407591	TRUE	71	726	70	204.458	Cycle2	1.23966	Cycle2	4	5	Bacteria	Proteobacteria	Gammaproteobacteria	Enterobacterales	Yersiniaceae	Rahnella1	NA	4.26	89.46
ASV10	1092	8	0.00407591	TRUE	71	726	70	204.524	Recovered	0.361117	Recovered	9	10	Bacteria	Proteobacteria	Gammaproteobacteria	Enterobacterales	Yersiniaceae	Rahnella1	NA	5.68	89.46
ASV10	1092	8	0.00407591	TRUE	71	726	70	204.591	Cycle4	2.34837	Cycle4	6	7	Bacteria	Proteobacteria	Gammaproteobacteria	Enterobacterales	Yersiniaceae	Rahnella1	NA	7.1	89.46
ASV10	1092	8	0.00407591	TRUE	71	726	70	204.658	Cycle5	1.7101	Cycle5	7	8	Bacteria	Proteobacteria	Gammaproteobacteria	Enterobacterales	Yersiniaceae	Rahnella1	NA	8.52	89.46
ASV10	1092	8	0.00407591	TRUE	71	726	70	204.724	Cycle3	0.291984	Cycle3	5	6	Bacteria	Proteobacteria	Gammaproteobacteria	Enterobacterales	Yersiniaceae	Rahnella1	NA	9.94	89.46
ASV14	1093	9	0.00407466	TRUE	71	724	70.5	203.325	Cycle3	0.172389	Cycle3	5	6	Bacteria	Proteobacteria	Gammaproteobacteria	Enterobacterales	Yersiniaceae	Rahnella1	NA	1.42	89.46
ASV14	1093	9	0.00407466	TRUE	71	724	70.5	203.391	Recovered	0.343395	Recovered	9	10	Bacteria	Proteobacteria	Gammaproteobacteria	Enterobacterales	Yersiniaceae	Rahnella1	NA	2.84	89.46
ASV14	1093	9	0.00407466	TRUE	71	724	70.5	203.458	SoilWash	0.00431042	SoilWash	2	2	Bacteria	Proteobacteria	Gammaproteobacteria	Enterobacterales	Yersiniaceae	Rahnella1	NA	4.26	89.46
ASV14	1093	9	0.00407466	TRUE	71	724	70.5	203.525	Cycle2	0.571193	Cycle2	4	5	Bacteria	Proteobacteria	Gammaproteobacteria	Enterobacterales	Yersiniaceae	Rahnella1	NA	5.68	89.46
ASV14	1093	9	0.00407466	TRUE	71	724	70.5	203.591	Cycle4	1.33219	Cycle4	6	7	Bacteria	Proteobacteria	Gammaproteobacteria	Enterobacterales	Yersiniaceae	Rahnella1	NA	7.1	89.46
ASV14	1093	9	0.00407466	TRUE	71	724	70.5	203.658	Cycle5	1.09557	Cycle5	7	8	Bacteria	Proteobacteria	Gammaproteobacteria	Enterobacterales	Yersiniaceae	Rahnella1	NA	8.52	89.46
ASV14	1093	9	0.00407466	TRUE	71	724	70.5	203.725	Cycle6	0.766187	Cycle6	8	9	Bacteria	Proteobacteria	Gammaproteobacteria	Enterobacterales	Yersiniaceae	Rahnella1	NA	9.94	89.46
ASV14	1093	9	0.00407466	TRUE	71	724	70.5	203.791	Cycle1	0.658862	Cycle1	3	4	Bacteria	Proteobacteria	Gammaproteobacteria	Enterobacterales	Yersiniaceae	Rahnella1	NA	11.36	89.46
ASV15	1093	10	0.00406954	TRUE	71	725	70.5	203.991	Cycle2	0.0683325	Cycle2	4	5	Bacteria	Proteobacteria	Gammaproteobacteria	Enterobacterales	Yersiniaceae	Rahnella1	NA	1.42	89.46
ASV15	1093	10	0.00406954	TRUE	71	725	70.5	204.058	Cycle4	0.151926	Cycle4	6	7	Bacteria	Proteobacteria	Gammaproteobacteria	Enterobacterales	Yersiniaceae	Rahnella1	NA	2.84	89.46
ASV15	1093	10	0.00406954	TRUE	71	725	70.5	204.124	Cycle3	0.0242525	Cycle3	5	6	Bacteria	Proteobacteria	Gammaproteobacteria	Enterobacterales	Yersiniaceae	Rahnella1	NA	4.26	89.46
ASV15	1093	10	0.00406954	TRUE	71	725	70.5	204.191	Cycle1	0.0782678	Cycle1	3	4	Bacteria	Proteobacteria	Gammaproteobacteria	Enterobacterales	Yersiniaceae	Rahnella1	NA	5.68	89.46
ASV16	1090	11	0.00407734	TRUE	71	728	69	205.457	Cycle1	0.0609586	Cycle1	3	4	Bacteria	Proteobacteria	Gammaproteobacteria	Enterobacterales	Yersiniaceae	Rahnella1	NA	1.42	89.46
ASV16	1090	11	0.00407734	TRUE	71	728	69	205.524	Cycle4	0.128367	Cycle4	6	7	Bacteria	Proteobacteria	Gammaproteobacteria	Enterobacterales	Yersiniaceae	Rahnella1	NA	2.84	89.46
ASV16	1090	11	0.00407734	TRUE	71	728	69	205.591	Cycle2	0.0470678	Cycle2	4	5	Bacteria	Proteobacteria	Gammaproteobacteria	Enterobacterales	Yersiniaceae	Rahnella1	NA	4.26	89.46
ASV16	1090	11	0.00407734	TRUE	71	728	69	205.657	Cycle3	0.0226138	Cycle3	5	6	Bacteria	Proteobacteria	Gammaproteobacteria	Enterobacterales	Yersiniaceae	Rahnella1	NA	5.68	89.46
ASV20	1094	12	2.4795e-06	TRUE	71	729	70.5	205.857	Cycle6	0.00323781	Cycle6	8	9	Bacteria	Proteobacteria	Gammaproteobacteria	Enterobacterales	Yersiniaceae	Serratia	NA	1.42	89.46
ASV20	1094	12	2.4795e-06	TRUE	71	729	70.5	205.924	Cycle3	0.205703	Cycle3	5	6	Bacteria	Proteobacteria	Gammaproteobacteria	Enterobacterales	Yersiniaceae	Serratia	NA	2.84	89.46
ASV20	1094	12	2.4795e-06	TRUE	71	729	70.5	205.99	Cycle1	0.0552616	Cycle1	3	4	Bacteria	Proteobacteria	Gammaproteobacteria	Enterobacterales	Yersiniaceae	Serratia	NA	4.26	89.46
ASV20	1094	12	2.4795e-06	TRUE	71	729	70.5	206.057	Cycle2	1.29756	Cycle2	4	5	Bacteria	Proteobacteria	Gammaproteobacteria	Enterobacterales	Yersiniaceae	Serratia	NA	5.68	89.46
ASV20	1094	12	2.4795e-06	TRUE	71	729	70.5	206.124	Cycle5	0.0417619	Cycle5	7	8	Bacteria	Proteobacteria	Gammaproteobacteria	Enterobacterales	Yersiniaceae	Serratia	NA	7.1	89.46
ASV20	1094	12	2.4795e-06	TRUE	71	729	70.5	206.19	Cycle4	0.246178	Cycle4	6	7	Bacteria	Proteobacteria	Gammaproteobacteria	Enterobacterales	Yersiniaceae	Serratia	NA	8.52	89.46
ASV20	1094	12	2.4795e-06	TRUE	71	729	70.5	206.257	SoilWash	0.0376614	SoilWash	2	2	Bacteria	Proteobacteria	Gammaproteobacteria	Enterobacterales	Yersiniaceae	Serratia	NA	9.94	89.46
ASV21	1094	13	0.0040645	TRUE	71	730	70.5	206.457	Cycle3	0.0285131	Cycle3	5	6	Bacteria	Proteobacteria	Gammaproteobacteria	Enterobacterales	Yersiniaceae	Serratia	NA	1.42	89.46
ASV21	1094	13	0.0040645	TRUE	71	730	70.5	206.524	Cycle2	0.179852	Cycle2	4	5	Bacteria	Proteobacteria	Gammaproteobacteria	Enterobacterales	Yersiniaceae	Serratia	NA	2.84	89.46
ASV21	1094	13	0.0040645	TRUE	71	730	70.5	206.59	Cycle4	0.0272826	Cycle4	6	7	Bacteria	Proteobacteria	Gammaproteobacteria	Enterobacterales	Yersiniaceae	Serratia	NA	4.26	89.46
ASV22	1102	14	1e-06	TRUE	71	716	70.5	200.326	SbRB	2.16604	SbRB	10	3	Bacteria	Proteobacteria	Gammaproteobacteria	Enterobacterales	Erwiniaceae	Pantoea	ananatis	1.42	89.46
ASV22	1102	14	1e-06	TRUE	71	716	70.5	200.392	Cycle6	0.013917	Cycle6	8	9	Bacteria	Proteobacteria	Gammaproteobacteria	Enterobacterales	Erwiniaceae	Pantoea	ananatis	2.84	89.46
ASV23	1102	15	0.00407671	TRUE	71	717	70.5	200.592	SbRB	0.351017	SbRB	10	3	Bacteria	Proteobacteria	Gammaproteobacteria	Enterobacterales	Erwiniaceae	Pantoea	NA	1.42	89.46
ASV28	1101	16	8.96323e-05	TRUE	71	718	70	200.726	Cycle4	0.0299085	Cycle4	6	7	Bacteria	Proteobacteria	Gammaproteobacteria	Enterobacterales	Erwiniaceae	Pantoea	vagans	1.42	89.46
ASV28	1101	16	8.96323e-05	TRUE	71	718	70	200.792	Cycle5	0.720491	Cycle5	7	8	Bacteria	Proteobacteria	Gammaproteobacteria	Enterobacterales	Erwiniaceae	Pantoea	vagans	2.84	89.46
ASV28	1101	16	8.96323e-05	TRUE	71	718	70	200.859	SbRB	3.49236	SbRB	10	3	Bacteria	Proteobacteria	Gammaproteobacteria	Enterobacterales	Erwiniaceae	Pantoea	vagans	4.26	89.46
ASV28	1101	16	8.96323e-05	TRUE	71	718	70	200.926	Cycle3	0.157835	Cycle3	5	6	Bacteria	Proteobacteria	Gammaproteobacteria	Enterobacterales	Erwiniaceae	Pantoea	vagans	5.68	89.46
ASV28	1101	16	8.96323e-05	TRUE	71	718	70	200.992	Cycle6	0.214639	Cycle6	8	9	Bacteria	Proteobacteria	Gammaproteobacteria	Enterobacterales	Erwiniaceae	Pantoea	vagans	7.1	89.46
ASV28	1101	16	8.96323e-05	TRUE	71	718	70	201.059	Cycle1	2.33354	Cycle1	3	4	Bacteria	Proteobacteria	Gammaproteobacteria	Enterobacterales	Erwiniaceae	Pantoea	vagans	8.52	89.46
ASV28	1101	16	8.96323e-05	TRUE	71	718	70	201.126	Cycle2	0.461303	Cycle2	4	5	Bacteria	Proteobacteria	Gammaproteobacteria	Enterobacterales	Erwiniaceae	Pantoea	vagans	9.94	89.46
ASV28	1101	16	8.96323e-05	TRUE	71	718	70	201.192	Recovered	0.0632798	Recovered	9	10	Bacteria	Proteobacteria	Gammaproteobacteria	Enterobacterales	Erwiniaceae	Pantoea	vagans	11.36	89.46
ASV29	1100	17	0.00198876	TRUE	71	719	69.5	201.459	Cycle4	0.0357911	Cycle4	6	7	Bacteria	Proteobacteria	Gammaproteobacteria	Enterobacterales	Erwiniaceae	Pantoea	NA	1.42	89.46
ASV29	1100	17	0.00198876	TRUE	71	719	69.5	201.525	Recovered	0.0624486	Recovered	9	10	Bacteria	Proteobacteria	Gammaproteobacteria	Enterobacterales	Erwiniaceae	Pantoea	NA	2.84	89.46
ASV39	1099	18	0.00411268	TRUE	71	720	69	201.659	SbRB	1.40678	SbRB	10	3	Bacteria	Proteobacteria	Gammaproteobacteria	Enterobacterales	Erwiniaceae	Pantoea	NA	1.42	89.46
ASV39	1099	18	0.00411268	TRUE	71	720	69	201.725	Recovered	0.0126065	Recovered	9	10	Bacteria	Proteobacteria	Gammaproteobacteria	Enterobacterales	Erwiniaceae	Pantoea	NA	2.84	89.46
ASV39	1099	18	0.00411268	TRUE	71	720	69	201.792	Cycle2	0.0635693	Cycle2	4	5	Bacteria	Proteobacteria	Gammaproteobacteria	Enterobacterales	Erwiniaceae	Pantoea	NA	4.26	89.46
ASV39	1099	18	0.00411268	TRUE	71	720	69	201.859	Cycle4	0.0262617	Cycle4	6	7	Bacteria	Proteobacteria	Gammaproteobacteria	Enterobacterales	Erwiniaceae	Pantoea	NA	5.68	89.46
ASV39	1099	18	0.00411268	TRUE	71	720	69	201.925	Cycle3	0.00597125	Cycle3	5	6	Bacteria	Proteobacteria	Gammaproteobacteria	Enterobacterales	Erwiniaceae	Pantoea	NA	7.1	89.46
ASV39	1099	18	0.00411268	TRUE	71	720	69	201.992	Cycle1	0.00501717	Cycle1	3	4	Bacteria	Proteobacteria	Gammaproteobacteria	Enterobacterales	Erwiniaceae	Pantoea	NA	8.52	89.46
ASV39	1099	18	0.00411268	TRUE	71	720	69	202.058	Cycle5	1.75972	Cycle5	7	8	Bacteria	Proteobacteria	Gammaproteobacteria	Enterobacterales	Erwiniaceae	Pantoea	NA	9.94	89.46
ASV39	1099	18	0.00411268	TRUE	71	720	69	202.125	Cycle6	0.138703	Cycle6	8	9	Bacteria	Proteobacteria	Gammaproteobacteria	Enterobacterales	Erwiniaceae	Pantoea	NA	11.36	89.46
ASV40	1105	19	1e-06	TRUE	71	713	69.5	199.326	SoilWash	0.00472291	SoilWash	2	2	Bacteria	Proteobacteria	Gammaproteobacteria	Enterobacterales	Erwiniaceae	Pantoea	agglomerans	1.42	89.46
ASV40	1105	19	1e-06	TRUE	71	713	69.5	199.393	Cycle2	0.341997	Cycle2	4	5	Bacteria	Proteobacteria	Gammaproteobacteria	Enterobacterales	Erwiniaceae	Pantoea	agglomerans	2.84	89.46
ASV40	1105	19	1e-06	TRUE	71	713	69.5	199.459	Cycle6	0.0951453	Cycle6	8	9	Bacteria	Proteobacteria	Gammaproteobacteria	Enterobacterales	Erwiniaceae	Pantoea	agglomerans	4.26	89.46
ASV40	1105	19	1e-06	TRUE	71	713	69.5	199.526	Cycle1	1.84446	Cycle1	3	4	Bacteria	Proteobacteria	Gammaproteobacteria	Enterobacterales	Erwiniaceae	Pantoea	agglomerans	5.68	89.46
ASV40	1105	19	1e-06	TRUE	71	713	69.5	199.593	Cycle3	2.07951	Cycle3	5	6	Bacteria	Proteobacteria	Gammaproteobacteria	Enterobacterales	Erwiniaceae	Pantoea	agglomerans	7.1	89.46
ASV40	1105	19	1e-06	TRUE	71	713	69.5	199.659	SbRB	0.0174298	SbRB	10	3	Bacteria	Proteobacteria	Gammaproteobacteria	Enterobacterales	Erwiniaceae	Pantoea	agglomerans	8.52	89.46
ASV40	1105	19	1e-06	TRUE	71	713	69.5	199.726	Cycle4	0.209149	Cycle4	6	7	Bacteria	Proteobacteria	Gammaproteobacteria	Enterobacterales	Erwiniaceae	Pantoea	agglomerans	9.94	89.46
ASV40	1105	19	1e-06	TRUE	71	713	69.5	199.793	Cycle5	0.922266	Cycle5	7	8	Bacteria	Proteobacteria	Gammaproteobacteria	Enterobacterales	Erwiniaceae	Pantoea	agglomerans	11.36	89.46
ASV41	1106	20	0.00820003	TRUE	71	712	70	198.926	Cycle4	0.00727535	Cycle4	6	7	Bacteria	Proteobacteria	Gammaproteobacteria	Enterobacterales	Erwiniaceae	Pantoea	agglomerans	1.42	89.46
ASV41	1106	20	0.00820003	TRUE	71	712	70	198.993	Cycle5	1.04846	Cycle5	7	8	Bacteria	Proteobacteria	Gammaproteobacteria	Enterobacterales	Erwiniaceae	Pantoea	agglomerans	2.84	89.46
ASV41	1106	20	0.00820003	TRUE	71	712	70	199.06	Cycle3	0.0831649	Cycle3	5	6	Bacteria	Proteobacteria	Gammaproteobacteria	Enterobacterales	Erwiniaceae	Pantoea	agglomerans	4.26	89.46
ASV41	1106	20	0.00820003	TRUE	71	712	70	199.126	Cycle6	0.27497	Cycle6	8	9	Bacteria	Proteobacteria	Gammaproteobacteria	Enterobacterales	Erwiniaceae	Pantoea	agglomerans	5.68	89.46
ASV41	1106	20	0.00820003	TRUE	71	712	70	199.193	SbRB	0.107473	SbRB	10	3	Bacteria	Proteobacteria	Gammaproteobacteria	Enterobacterales	Erwiniaceae	Pantoea	agglomerans	7.1	89.46
ASV43	1107	21	0.00408072	TRUE	71	710	70.5	198.393	Cycle2	0.0645599	Cycle2	4	5	Bacteria	Proteobacteria	Gammaproteobacteria	Enterobacterales	Erwiniaceae	Pantoea	NA	1.42	89.46
ASV43	1107	21	0.00408072	TRUE	71	710	70.5	198.46	Cycle6	0.00315701	Cycle6	8	9	Bacteria	Proteobacteria	Gammaproteobacteria	Enterobacterales	Erwiniaceae	Pantoea	NA	2.84	89.46
ASV43	1107	21	0.00408072	TRUE	71	710	70.5	198.526	Cycle3	0.00944978	Cycle3	5	6	Bacteria	Proteobacteria	Gammaproteobacteria	Enterobacterales	Erwiniaceae	Pantoea	NA	4.26	89.46
ASV43	1107	21	0.00408072	TRUE	71	710	70.5	198.593	Cycle4	0.00654782	Cycle4	6	7	Bacteria	Proteobacteria	Gammaproteobacteria	Enterobacterales	Erwiniaceae	Pantoea	NA	5.68	89.46
ASV44	1107	22	2.8728e-06	TRUE	71	711	70.5	198.726	Cycle3	0.0118111	Cycle3	5	6	Bacteria	Proteobacteria	Gammaproteobacteria	Enterobacterales	Erwiniaceae	Pantoea	agglomerans	1.42	89.46
ASV44	1107	22	2.8728e-06	TRUE	71	711	70.5	198.793	Cycle2	0.0634599	Cycle2	4	5	Bacteria	Proteobacteria	Gammaproteobacteria	Enterobacterales	Erwiniaceae	Pantoea	agglomerans	2.84	89.46
ASV48	1104	23	0.00408067	TRUE	71	714	69	199.926	Cycle1	0.0479139	Cycle1	3	4	Bacteria	Proteobacteria	Gammaproteobacteria	Enterobacterales	Erwiniaceae	Pantoea	NA	1.42	89.46
ASV48	1104	23	0.00408067	TRUE	71	714	69	199.993	Cycle2	0.00358913	Cycle2	4	5	Bacteria	Proteobacteria	Gammaproteobacteria	Enterobacterales	Erwiniaceae	Pantoea	NA	2.84	89.46
ASV48	1104	23	0.00408067	TRUE	71	714	69	200.059	Cycle3	0.0536841	Cycle3	5	6	Bacteria	Proteobacteria	Gammaproteobacteria	Enterobacterales	Erwiniaceae	Pantoea	NA	4.26	89.46
ASV49	1103	24	0.00408852	TRUE	71	715	68.5	200.193	Cycle1	0.0366253	Cycle1	3	4	Bacteria	Proteobacteria	Gammaproteobacteria	Enterobacterales	Erwiniaceae	Pantoea	NA	1.42	89.46
ASV49	1103	24	0.00408852	TRUE	71	715	68.5	200.259	Cycle3	0.0420994	Cycle3	5	6	Bacteria	Proteobacteria	Gammaproteobacteria	Enterobacterales	Erwiniaceae	Pantoea	NA	2.84	89.46
ASV51	1097	25	2.8305e-06	TRUE	71	721	67.5	202.258	Cycle5	1.19791	Cycle5	7	8	Bacteria	Proteobacteria	Gammaproteobacteria	Enterobacterales	Erwiniaceae	Pantoea	agglomerans	1.42	89.46
ASV51	1097	25	2.8305e-06	TRUE	71	721	67.5	202.325	Cycle2	0.157692	Cycle2	4	5	Bacteria	Proteobacteria	Gammaproteobacteria	Enterobacterales	Erwiniaceae	Pantoea	agglomerans	2.84	89.46
ASV51	1097	25	2.8305e-06	TRUE	71	721	67.5	202.392	Cycle3	0.746363	Cycle3	5	6	Bacteria	Proteobacteria	Gammaproteobacteria	Enterobacterales	Erwiniaceae	Pantoea	agglomerans	4.26	89.46
ASV51	1097	25	2.8305e-06	TRUE	71	721	67.5	202.458	Cycle1	0.749282	Cycle1	3	4	Bacteria	Proteobacteria	Gammaproteobacteria	Enterobacterales	Erwiniaceae	Pantoea	agglomerans	5.68	89.46
ASV51	1097	25	2.8305e-06	TRUE	71	721	67.5	202.525	SbRB	8.02906	SbRB	10	3	Bacteria	Proteobacteria	Gammaproteobacteria	Enterobacterales	Erwiniaceae	Pantoea	agglomerans	7.1	89.46
ASV51	1097	25	2.8305e-06	TRUE	71	721	67.5	202.592	Soil	0.00852582	Soil	1	1	Bacteria	Proteobacteria	Gammaproteobacteria	Enterobacterales	Erwiniaceae	Pantoea	agglomerans	8.52	89.46
ASV51	1097	25	2.8305e-06	TRUE	71	721	67.5	202.658	Cycle6	0.297918	Cycle6	8	9	Bacteria	Proteobacteria	Gammaproteobacteria	Enterobacterales	Erwiniaceae	Pantoea	agglomerans	9.94	89.46
ASV51	1097	25	2.8305e-06	TRUE	71	721	67.5	202.725	Cycle4	0.181576	Cycle4	6	7	Bacteria	Proteobacteria	Gammaproteobacteria	Enterobacterales	Erwiniaceae	Pantoea	agglomerans	11.36	89.46
ASV51	1097	25	2.8305e-06	TRUE	71	721	67.5	202.792	Recovered	0.0493605	Recovered	9	10	Bacteria	Proteobacteria	Gammaproteobacteria	Enterobacterales	Erwiniaceae	Pantoea	agglomerans	12.78	89.46
ASV53	1096	26	2.9814e-06	TRUE	71	722	67	202.925	Cycle6	0.0514109	Cycle6	8	9	Bacteria	Proteobacteria	Gammaproteobacteria	Enterobacterales	Erwiniaceae	Pantoea	NA	1.42	89.46
ASV53	1096	26	2.9814e-06	TRUE	71	722	67	202.991	Cycle5	0.680215	Cycle5	7	8	Bacteria	Proteobacteria	Gammaproteobacteria	Enterobacterales	Erwiniaceae	Pantoea	NA	2.84	89.46
ASV58	1095	27	2.3262e-06	TRUE	71	723	66.5	203.058	Cycle1	0.0214991	Cycle1	3	4	Bacteria	Proteobacteria	Gammaproteobacteria	Enterobacterales	Yersiniaceae	Serratia	plymuthica	1.42	89.46
ASV58	1095	27	2.3262e-06	TRUE	71	723	66.5	203.125	Cycle2	0.0318971	Cycle2	4	5	Bacteria	Proteobacteria	Gammaproteobacteria	Enterobacterales	Yersiniaceae	Serratia	plymuthica	2.84	89.46
ASV58	1095	27	2.3262e-06	TRUE	71	723	66.5	203.191	Soil	0.0150153	Soil	1	1	Bacteria	Proteobacteria	Gammaproteobacteria	Enterobacterales	Yersiniaceae	Serratia	plymuthica	4.26	89.46
ASV58	1095	27	2.3262e-06	TRUE	71	723	66.5	203.258	SoilWash	0.0146625	SoilWash	2	2	Bacteria	Proteobacteria	Gammaproteobacteria	Enterobacterales	Yersiniaceae	Serratia	plymuthica	5.68	89.46
ASV60	1133	28	1e-06	TRUE	71	550	70	144.48	Cycle5	3.33554	Cycle5	7	8	Bacteria	Proteobacteria	Gammaproteobacteria	Burkholderiales	Comamonadaceae	Rhodoferax	NA	1.42	89.46
ASV60	1133	28	1e-06	TRUE	71	550	70	144.546	Recovered	1.06767	Recovered	9	10	Bacteria	Proteobacteria	Gammaproteobacteria	Burkholderiales	Comamonadaceae	Rhodoferax	NA	2.84	89.46
ASV60	1133	28	1e-06	TRUE	71	550	70	144.613	Cycle1	0.0170912	Cycle1	3	4	Bacteria	Proteobacteria	Gammaproteobacteria	Burkholderiales	Comamonadaceae	Rhodoferax	NA	4.26	89.46
ASV60	1133	28	1e-06	TRUE	71	550	70	144.68	Cycle3	4.57956	Cycle3	5	6	Bacteria	Proteobacteria	Gammaproteobacteria	Burkholderiales	Comamonadaceae	Rhodoferax	NA	5.68	89.46
ASV60	1133	28	1e-06	TRUE	71	550	70	144.746	Cycle4	3.98228	Cycle4	6	7	Bacteria	Proteobacteria	Gammaproteobacteria	Burkholderiales	Comamonadaceae	Rhodoferax	NA	7.1	89.46
ASV60	1133	28	1e-06	TRUE	71	550	70	144.813	Cycle6	3.95983	Cycle6	8	9	Bacteria	Proteobacteria	Gammaproteobacteria	Burkholderiales	Comamonadaceae	Rhodoferax	NA	8.52	89.46
ASV60	1133	28	1e-06	TRUE	71	550	70	144.88	Cycle2	0.727921	Cycle2	4	5	Bacteria	Proteobacteria	Gammaproteobacteria	Burkholderiales	Comamonadaceae	Rhodoferax	NA	9.94	89.46
ASV61	1134	29	0.00402451	TRUE	71	548	70.5	143.947	Cycle4	0.115597	Cycle4	6	7	Bacteria	Proteobacteria	Gammaproteobacteria	Burkholderiales	Comamonadaceae	Rhodoferax	NA	1.42	89.46
ASV61	1134	29	0.00402451	TRUE	71	548	70.5	144.013	Cycle3	0.127418	Cycle3	5	6	Bacteria	Proteobacteria	Gammaproteobacteria	Burkholderiales	Comamonadaceae	Rhodoferax	NA	2.84	89.46
ASV62	1134	30	0.00403101	TRUE	71	549	70.5	144.147	Cycle2	0.0162138	Cycle2	4	5	Bacteria	Proteobacteria	Gammaproteobacteria	Burkholderiales	Comamonadaceae	Rhodoferax	NA	1.42	89.46
ASV62	1134	30	0.00403101	TRUE	71	549	70.5	144.213	Cycle1	0.000928871	Cycle1	3	4	Bacteria	Proteobacteria	Gammaproteobacteria	Burkholderiales	Comamonadaceae	Rhodoferax	NA	2.84	89.46
ASV62	1134	30	0.00403101	TRUE	71	549	70.5	144.28	Cycle4	0.0986846	Cycle4	6	7	Bacteria	Proteobacteria	Gammaproteobacteria	Burkholderiales	Comamonadaceae	Rhodoferax	NA	4.26	89.46
ASV62	1134	30	0.00403101	TRUE	71	549	70.5	144.347	Cycle3	0.0842017	Cycle3	5	6	Bacteria	Proteobacteria	Gammaproteobacteria	Burkholderiales	Comamonadaceae	Rhodoferax	NA	5.68	89.46
ASV63	1132	31	0.00402337	TRUE	71	551	69.5	145.08	Cycle4	0.102751	Cycle4	6	7	Bacteria	Proteobacteria	Gammaproteobacteria	Burkholderiales	Comamonadaceae	Rhodoferax	NA	1.42	89.46
ASV63	1132	31	0.00402337	TRUE	71	551	69.5	145.146	Cycle1	0.000185774	Cycle1	3	4	Bacteria	Proteobacteria	Gammaproteobacteria	Burkholderiales	Comamonadaceae	Rhodoferax	NA	2.84	89.46
ASV63	1132	31	0.00402337	TRUE	71	551	69.5	145.213	Cycle3	0.120286	Cycle3	5	6	Bacteria	Proteobacteria	Gammaproteobacteria	Burkholderiales	Comamonadaceae	Rhodoferax	NA	4.26	89.46
ASV63	1132	31	0.00402337	TRUE	71	551	69.5	145.28	Cycle2	0.0220987	Cycle2	4	5	Bacteria	Proteobacteria	Gammaproteobacteria	Burkholderiales	Comamonadaceae	Rhodoferax	NA	5.68	89.46
ASV68	1131	32	0.00403277	TRUE	71	552	69	145.413	Soil	0.0383838	Soil	1	1	Bacteria	Proteobacteria	Gammaproteobacteria	Burkholderiales	Comamonadaceae	Rhodoferax	NA	1.42	89.46
ASV68	1131	32	0.00403277	TRUE	71	552	69	145.479	Cycle1	0.0328722	Cycle1	3	4	Bacteria	Proteobacteria	Gammaproteobacteria	Burkholderiales	Comamonadaceae	Rhodoferax	NA	2.84	89.46
ASV68	1131	32	0.00403277	TRUE	71	552	69	145.546	Cycle3	0.00872541	Cycle3	5	6	Bacteria	Proteobacteria	Gammaproteobacteria	Burkholderiales	Comamonadaceae	Rhodoferax	NA	4.26	89.46
ASV68	1131	32	0.00403277	TRUE	71	552	69	145.613	SoilWash	0.0150235	SoilWash	2	2	Bacteria	Proteobacteria	Gammaproteobacteria	Burkholderiales	Comamonadaceae	Rhodoferax	NA	5.68	89.46
ASV72	1140	33	1e-06	TRUE	71	540	67.5	141.214	Cycle1	4.99288	Cycle1	3	4	Bacteria	Proteobacteria	Gammaproteobacteria	Burkholderiales	Comamonadaceae	Rhodoferax	NA	1.42	89.46
ASV72	1140	33	1e-06	TRUE	71	540	67.5	141.281	Cycle5	1.10439	Cycle5	7	8	Bacteria	Proteobacteria	Gammaproteobacteria	Burkholderiales	Comamonadaceae	Rhodoferax	NA	2.84	89.46
ASV72	1140	33	1e-06	TRUE	71	540	67.5	141.348	Cycle4	0.713475	Cycle4	6	7	Bacteria	Proteobacteria	Gammaproteobacteria	Burkholderiales	Comamonadaceae	Rhodoferax	NA	4.26	89.46
ASV72	1140	33	1e-06	TRUE	71	540	67.5	141.414	Soil	0.0703118	Soil	1	1	Bacteria	Proteobacteria	Gammaproteobacteria	Burkholderiales	Comamonadaceae	Rhodoferax	NA	5.68	89.46
ASV72	1140	33	1e-06	TRUE	71	540	67.5	141.481	Cycle6	1.00365	Cycle6	8	9	Bacteria	Proteobacteria	Gammaproteobacteria	Burkholderiales	Comamonadaceae	Rhodoferax	NA	7.1	89.46
ASV72	1140	33	1e-06	TRUE	71	540	67.5	141.548	Recovered	0.0546357	Recovered	9	10	Bacteria	Proteobacteria	Gammaproteobacteria	Burkholderiales	Comamonadaceae	Rhodoferax	NA	8.52	89.46
ASV72	1140	33	1e-06	TRUE	71	540	67.5	141.614	Cycle3	1.15438	Cycle3	5	6	Bacteria	Proteobacteria	Gammaproteobacteria	Burkholderiales	Comamonadaceae	Rhodoferax	NA	9.94	89.46
ASV72	1140	33	1e-06	TRUE	71	540	67.5	141.681	SoilWash	0.0778506	SoilWash	2	2	Bacteria	Proteobacteria	Gammaproteobacteria	Burkholderiales	Comamonadaceae	Rhodoferax	NA	11.36	89.46
ASV72	1140	33	1e-06	TRUE	71	540	67.5	141.748	Cycle2	1.59609	Cycle2	4	5	Bacteria	Proteobacteria	Gammaproteobacteria	Burkholderiales	Comamonadaceae	Rhodoferax	NA	12.78	89.46
ASV73	1146	34	0.00372115	TRUE	71	533	70.5	138.682	Cycle4	0.796983	Cycle4	6	7	Bacteria	Proteobacteria	Gammaproteobacteria	Burkholderiales	Comamonadaceae	Rhodoferax	NA	1.42	89.46
ASV73	1146	34	0.00372115	TRUE	71	533	70.5	138.749	Cycle6	0.695869	Cycle6	8	9	Bacteria	Proteobacteria	Gammaproteobacteria	Burkholderiales	Comamonadaceae	Rhodoferax	NA	2.84	89.46
ASV73	1146	34	0.00372115	TRUE	71	533	70.5	138.815	Cycle5	0.778169	Cycle5	7	8	Bacteria	Proteobacteria	Gammaproteobacteria	Burkholderiales	Comamonadaceae	Rhodoferax	NA	4.26	89.46
ASV73	1146	34	0.00372115	TRUE	71	533	70.5	138.882	Recovered	0.0268649	Recovered	9	10	Bacteria	Proteobacteria	Gammaproteobacteria	Burkholderiales	Comamonadaceae	Rhodoferax	NA	5.68	89.46
ASV73	1146	34	0.00372115	TRUE	71	533	70.5	138.949	Cycle3	0.693359	Cycle3	5	6	Bacteria	Proteobacteria	Gammaproteobacteria	Burkholderiales	Comamonadaceae	Rhodoferax	NA	7.1	89.46
ASV73	1146	34	0.00372115	TRUE	71	533	70.5	139.015	Cycle2	0.0659454	Cycle2	4	5	Bacteria	Proteobacteria	Gammaproteobacteria	Burkholderiales	Comamonadaceae	Rhodoferax	NA	8.52	89.46
ASV74	1146	35	0.012722	TRUE	71	534	70.5	139.148	Soil	0.0747331	Soil	1	1	Bacteria	Proteobacteria	Gammaproteobacteria	Burkholderiales	Comamonadaceae	Rhodoferax	NA	1.42	89.46
ASV74	1146	35	0.012722	TRUE	71	534	70.5	139.215	SoilWash	0.0767739	SoilWash	2	2	Bacteria	Proteobacteria	Gammaproteobacteria	Burkholderiales	Comamonadaceae	Rhodoferax	NA	2.84	89.46
ASV75	1145	36	2.9379e-06	TRUE	71	535	70	139.348	Cycle6	0.0278415	Cycle6	8	9	Bacteria	Proteobacteria	Gammaproteobacteria	Burkholderiales	Comamonadaceae	Rhodoferax	NA	1.42	89.46
ASV75	1145	36	2.9379e-06	TRUE	71	535	70	139.415	Cycle3	0.723905	Cycle3	5	6	Bacteria	Proteobacteria	Gammaproteobacteria	Burkholderiales	Comamonadaceae	Rhodoferax	NA	2.84	89.46
ASV75	1145	36	2.9379e-06	TRUE	71	535	70	139.482	Cycle4	0.207908	Cycle4	6	7	Bacteria	Proteobacteria	Gammaproteobacteria	Burkholderiales	Comamonadaceae	Rhodoferax	NA	4.26	89.46
ASV75	1145	36	2.9379e-06	TRUE	71	535	70	139.548	Cycle5	0.113809	Cycle5	7	8	Bacteria	Proteobacteria	Gammaproteobacteria	Burkholderiales	Comamonadaceae	Rhodoferax	NA	5.68	89.46
ASV75	1145	36	2.9379e-06	TRUE	71	535	70	139.615	Cycle2	0.802789	Cycle2	4	5	Bacteria	Proteobacteria	Gammaproteobacteria	Burkholderiales	Comamonadaceae	Rhodoferax	NA	7.1	89.46
ASV75	1145	36	2.9379e-06	TRUE	71	535	70	139.682	Cycle1	0.800505	Cycle1	3	4	Bacteria	Proteobacteria	Gammaproteobacteria	Burkholderiales	Comamonadaceae	Rhodoferax	NA	8.52	89.46
ASV76	1144	37	2.9598e-06	TRUE	71	536	69.5	139.815	Cycle2	1.01646	Cycle2	4	5	Bacteria	Proteobacteria	Gammaproteobacteria	Burkholderiales	Comamonadaceae	Rhodoferax	NA	1.42	89.46
ASV76	1144	37	2.9598e-06	TRUE	71	536	69.5	139.882	Cycle4	0.0383171	Cycle4	6	7	Bacteria	Proteobacteria	Gammaproteobacteria	Burkholderiales	Comamonadaceae	Rhodoferax	NA	2.84	89.46
ASV76	1144	37	2.9598e-06	TRUE	71	536	69.5	139.948	Cycle3	0.395396	Cycle3	5	6	Bacteria	Proteobacteria	Gammaproteobacteria	Burkholderiales	Comamonadaceae	Rhodoferax	NA	4.26	89.46
ASV76	1144	37	2.9598e-06	TRUE	71	536	69.5	140.015	Cycle5	0.00606745	Cycle5	7	8	Bacteria	Proteobacteria	Gammaproteobacteria	Burkholderiales	Comamonadaceae	Rhodoferax	NA	5.68	89.46
ASV76	1144	37	2.9598e-06	TRUE	71	536	69.5	140.081	Cycle1	0.806478	Cycle1	3	4	Bacteria	Proteobacteria	Gammaproteobacteria	Burkholderiales	Comamonadaceae	Rhodoferax	NA	7.1	89.46
ASV77	1143	38	0.0211476	TRUE	71	537	69	140.215	Cycle6	0.00259989	Cycle6	8	9	Bacteria	Proteobacteria	Gammaproteobacteria	Burkholderiales	Comamonadaceae	Rhodoferax	NA	1.42	89.46
ASV77	1143	38	0.0211476	TRUE	71	537	69	140.281	Cycle5	0.0150518	Cycle5	7	8	Bacteria	Proteobacteria	Gammaproteobacteria	Burkholderiales	Comamonadaceae	Rhodoferax	NA	2.84	89.46
ASV77	1143	38	0.0211476	TRUE	71	537	69	140.348	Cycle2	0.00406173	Cycle2	4	5	Bacteria	Proteobacteria	Gammaproteobacteria	Burkholderiales	Comamonadaceae	Rhodoferax	NA	4.26	89.46
ASV77	1143	38	0.0211476	TRUE	71	537	69	140.415	Cycle3	0.0793074	Cycle3	5	6	Bacteria	Proteobacteria	Gammaproteobacteria	Burkholderiales	Comamonadaceae	Rhodoferax	NA	5.68	89.46
ASV77	1143	38	0.0211476	TRUE	71	537	69	140.481	Cycle4	0.0357987	Cycle4	6	7	Bacteria	Proteobacteria	Gammaproteobacteria	Burkholderiales	Comamonadaceae	Rhodoferax	NA	7.1	89.46
ASV81	1142	39	0.00403601	TRUE	71	538	68.5	140.615	Cycle2	0.0481183	Cycle2	4	5	Bacteria	Proteobacteria	Gammaproteobacteria	Burkholderiales	Comamonadaceae	Rhodoferax	NA	1.42	89.46
ASV81	1142	39	0.00403601	TRUE	71	538	68.5	140.681	Cycle3	0.0181092	Cycle3	5	6	Bacteria	Proteobacteria	Gammaproteobacteria	Burkholderiales	Comamonadaceae	Rhodoferax	NA	2.84	89.46
ASV81	1142	39	0.00403601	TRUE	71	538	68.5	140.748	Cycle1	0.144701	Cycle1	3	4	Bacteria	Proteobacteria	Gammaproteobacteria	Burkholderiales	Comamonadaceae	Rhodoferax	NA	4.26	89.46
ASV82	1141	40	0.00404255	TRUE	71	539	68	140.881	Cycle3	0.0234014	Cycle3	5	6	Bacteria	Proteobacteria	Gammaproteobacteria	Burkholderiales	Comamonadaceae	Rhodoferax	NA	1.42	89.46
ASV82	1141	40	0.00404255	TRUE	71	539	68	140.948	Cycle1	0.129484	Cycle1	3	4	Bacteria	Proteobacteria	Gammaproteobacteria	Burkholderiales	Comamonadaceae	Rhodoferax	NA	2.84	89.46
ASV82	1141	40	0.00404255	TRUE	71	539	68	141.014	Cycle4	0.0167951	Cycle4	6	7	Bacteria	Proteobacteria	Gammaproteobacteria	Burkholderiales	Comamonadaceae	Rhodoferax	NA	4.26	89.46
ASV82	1141	40	0.00404255	TRUE	71	539	68	141.081	Cycle2	0.0350836	Cycle2	4	5	Bacteria	Proteobacteria	Gammaproteobacteria	Burkholderiales	Comamonadaceae	Rhodoferax	NA	5.68	89.46
ASV83	1139	41	0.00403899	TRUE	71	541	67	141.881	SoilWash	0.0534412	SoilWash	2	2	Bacteria	Proteobacteria	Gammaproteobacteria	Burkholderiales	Comamonadaceae	Rhodoferax	NA	1.42	89.46
ASV83	1139	41	0.00403899	TRUE	71	541	67	141.947	Cycle3	0.0470154	Cycle3	5	6	Bacteria	Proteobacteria	Gammaproteobacteria	Burkholderiales	Comamonadaceae	Rhodoferax	NA	2.84	89.46
ASV83	1139	41	0.00403899	TRUE	71	541	67	142.014	Cycle2	0.145093	Cycle2	4	5	Bacteria	Proteobacteria	Gammaproteobacteria	Burkholderiales	Comamonadaceae	Rhodoferax	NA	4.26	89.46
ASV83	1139	41	0.00403899	TRUE	71	541	67	142.081	Cycle1	0.819363	Cycle1	3	4	Bacteria	Proteobacteria	Gammaproteobacteria	Burkholderiales	Comamonadaceae	Rhodoferax	NA	5.68	89.46
ASV85	1138	42	0.0040349	TRUE	71	542	66.5	142.214	Cycle1	0.140537	Cycle1	3	4	Bacteria	Proteobacteria	Gammaproteobacteria	Burkholderiales	Comamonadaceae	Rhodoferax	NA	1.42	89.46
ASV85	1138	42	0.0040349	TRUE	71	542	66.5	142.281	Cycle4	0.0206774	Cycle4	6	7	Bacteria	Proteobacteria	Gammaproteobacteria	Burkholderiales	Comamonadaceae	Rhodoferax	NA	2.84	89.46
ASV85	1138	42	0.0040349	TRUE	71	542	66.5	142.347	Cycle3	0.0325457	Cycle3	5	6	Bacteria	Proteobacteria	Gammaproteobacteria	Burkholderiales	Comamonadaceae	Rhodoferax	NA	4.26	89.46
ASV85	1138	42	0.0040349	TRUE	71	542	66.5	142.414	Cycle2	0.0448191	Cycle2	4	5	Bacteria	Proteobacteria	Gammaproteobacteria	Burkholderiales	Comamonadaceae	Rhodoferax	NA	5.68	89.46
ASV86	1137	43	0.00403907	TRUE	71	543	66	142.547	Cycle4	0.0084642	Cycle4	6	7	Bacteria	Proteobacteria	Gammaproteobacteria	Burkholderiales	Comamonadaceae	Rhodoferax	NA	1.42	89.46
ASV86	1137	43	0.00403907	TRUE	71	543	66	142.614	Cycle6	0.196141	Cycle6	8	9	Bacteria	Proteobacteria	Gammaproteobacteria	Burkholderiales	Comamonadaceae	Rhodoferax	NA	2.84	89.46
ASV86	1137	43	0.00403907	TRUE	71	543	66	142.68	Cycle5	0.0841068	Cycle5	7	8	Bacteria	Proteobacteria	Gammaproteobacteria	Burkholderiales	Comamonadaceae	Rhodoferax	NA	4.26	89.46
ASV87	1147	44	1e-06	TRUE	71	544	70.5	142.814	Cycle5	0.00246308	Cycle5	7	8	Bacteria	Proteobacteria	Gammaproteobacteria	Burkholderiales	Comamonadaceae	Rhodoferax	NA	1.42	89.46
ASV87	1147	44	1e-06	TRUE	71	544	70.5	142.88	Cycle4	0.05564	Cycle4	6	7	Bacteria	Proteobacteria	Gammaproteobacteria	Burkholderiales	Comamonadaceae	Rhodoferax	NA	2.84	89.46
ASV87	1147	44	1e-06	TRUE	71	544	70.5	142.947	Cycle3	0.67379	Cycle3	5	6	Bacteria	Proteobacteria	Gammaproteobacteria	Burkholderiales	Comamonadaceae	Rhodoferax	NA	4.26	89.46
ASV87	1147	44	1e-06	TRUE	71	544	70.5	143.014	Cycle1	0.396604	Cycle1	3	4	Bacteria	Proteobacteria	Gammaproteobacteria	Burkholderiales	Comamonadaceae	Rhodoferax	NA	5.68	89.46
ASV87	1147	44	1e-06	TRUE	71	544	70.5	143.08	Cycle2	1.31905	Cycle2	4	5	Bacteria	Proteobacteria	Gammaproteobacteria	Burkholderiales	Comamonadaceae	Rhodoferax	NA	7.1	89.46
ASV88	1147	45	0.00402978	TRUE	71	545	70.5	143.28	Cycle2	0.0352999	Cycle2	4	5	Bacteria	Proteobacteria	Gammaproteobacteria	Burkholderiales	Comamonadaceae	Rhodoferax	NA	1.42	89.46
ASV88	1147	45	0.00402978	TRUE	71	545	70.5	143.347	Cycle4	0.00114812	Cycle4	6	7	Bacteria	Proteobacteria	Gammaproteobacteria	Burkholderiales	Comamonadaceae	Rhodoferax	NA	2.84	89.46
ASV88	1147	45	0.00402978	TRUE	71	545	70.5	143.414	Cycle1	0.0117675	Cycle1	3	4	Bacteria	Proteobacteria	Gammaproteobacteria	Burkholderiales	Comamonadaceae	Rhodoferax	NA	4.26	89.46
ASV88	1147	45	0.00402978	TRUE	71	545	70.5	143.48	Cycle3	0.0175791	Cycle3	5	6	Bacteria	Proteobacteria	Gammaproteobacteria	Burkholderiales	Comamonadaceae	Rhodoferax	NA	5.68	89.46
ASV92	1148	46	2.3397e-06	TRUE	71	546	70.5	143.547	SoilWash	0.382476	SoilWash	2	2	Bacteria	Proteobacteria	Gammaproteobacteria	Burkholderiales	Comamonadaceae	Rhodoferax	NA	1.42	89.46
ASV92	1148	46	2.3397e-06	TRUE	71	546	70.5	143.613	Soil	0.288922	Soil	1	1	Bacteria	Proteobacteria	Gammaproteobacteria	Burkholderiales	Comamonadaceae	Rhodoferax	NA	2.84	89.46
ASV93	1148	47	0.00406565	TRUE	71	547	70.5	143.747	SoilWash	0.3075	SoilWash	2	2	Bacteria	Proteobacteria	Gammaproteobacteria	Burkholderiales	Comamonadaceae	Rhodoferax	NA	1.42	89.46
ASV93	1148	47	0.00406565	TRUE	71	547	70.5	143.813	Soil	0.154545	Soil	1	1	Bacteria	Proteobacteria	Gammaproteobacteria	Burkholderiales	Comamonadaceae	Rhodoferax	NA	2.84	89.46
ASV100	1129	48	2.4099e-06	TRUE	71	553	64	145.746	Cycle1	0.00260084	Cycle1	3	4	Bacteria	Proteobacteria	Gammaproteobacteria	Burkholderiales	Comamonadaceae	Rhodoferax	NA	1.42	89.46
ASV100	1129	48	2.4099e-06	TRUE	71	553	64	145.813	Soil	0.0527257	Soil	1	1	Bacteria	Proteobacteria	Gammaproteobacteria	Burkholderiales	Comamonadaceae	Rhodoferax	NA	2.84	89.46
ASV100	1129	48	2.4099e-06	TRUE	71	553	64	145.879	SoilWash	0.0981754	SoilWash	2	2	Bacteria	Proteobacteria	Gammaproteobacteria	Burkholderiales	Comamonadaceae	Rhodoferax	NA	4.26	89.46
ASV100	1129	48	2.4099e-06	TRUE	71	553	64	145.946	Cycle2	0.00109354	Cycle2	4	5	Bacteria	Proteobacteria	Gammaproteobacteria	Burkholderiales	Comamonadaceae	Rhodoferax	NA	5.68	89.46
ASV103	1128	49	2.9445e-06	TRUE	71	554	63.5	146.079	Recovered	0.00230823	Recovered	9	10	Bacteria	Proteobacteria	Gammaproteobacteria	Burkholderiales	Comamonadaceae	Polaromonas	NA	1.42	89.46
ASV103	1128	49	2.9445e-06	TRUE	71	554	63.5	146.146	Cycle2	0.159513	Cycle2	4	5	Bacteria	Proteobacteria	Gammaproteobacteria	Burkholderiales	Comamonadaceae	Polaromonas	NA	2.84	89.46
ASV103	1128	49	2.9445e-06	TRUE	71	554	63.5	146.213	Cycle1	0.105693	Cycle1	3	4	Bacteria	Proteobacteria	Gammaproteobacteria	Burkholderiales	Comamonadaceae	Polaromonas	NA	4.26	89.46
ASV103	1128	49	2.9445e-06	TRUE	71	554	63.5	146.279	Cycle3	0.0824926	Cycle3	5	6	Bacteria	Proteobacteria	Gammaproteobacteria	Burkholderiales	Comamonadaceae	Polaromonas	NA	5.68	89.46
ASV103	1128	49	2.9445e-06	TRUE	71	554	63.5	146.346	Cycle4	0.0291142	Cycle4	6	7	Bacteria	Proteobacteria	Gammaproteobacteria	Burkholderiales	Comamonadaceae	Polaromonas	NA	7.1	89.46
ASV103	1128	49	2.9445e-06	TRUE	71	554	63.5	146.412	Cycle6	0.00294036	Cycle6	8	9	Bacteria	Proteobacteria	Gammaproteobacteria	Burkholderiales	Comamonadaceae	Polaromonas	NA	8.52	89.46
ASV103	1128	49	2.9445e-06	TRUE	71	554	63.5	146.479	Cycle5	0.0104881	Cycle5	7	8	Bacteria	Proteobacteria	Gammaproteobacteria	Burkholderiales	Comamonadaceae	Polaromonas	NA	9.94	89.46
ASV104	1127	50	0.00811668	TRUE	71	555	63	146.612	Cycle1	0.20135	Cycle1	3	4	Bacteria	Proteobacteria	Gammaproteobacteria	Burkholderiales	Comamonadaceae	Polaromonas	NA	1.42	89.46
ASV104	1127	50	0.00811668	TRUE	71	555	63	146.679	Cycle2	0.222911	Cycle2	4	5	Bacteria	Proteobacteria	Gammaproteobacteria	Burkholderiales	Comamonadaceae	Polaromonas	NA	2.84	89.46
ASV104	1127	50	0.00811668	TRUE	71	555	63	146.746	Cycle3	0.0335009	Cycle3	5	6	Bacteria	Proteobacteria	Gammaproteobacteria	Burkholderiales	Comamonadaceae	Polaromonas	NA	4.26	89.46
ASV108	1126	51	2.9606e-06	TRUE	71	556	62.5	146.879	Soil	0.0329859	Soil	1	1	Bacteria	Proteobacteria	Gammaproteobacteria	Burkholderiales	Comamonadaceae	Polaromonas	NA	1.42	89.46
ASV108	1126	51	2.9606e-06	TRUE	71	556	62.5	146.946	SoilWash	0.0250813	SoilWash	2	2	Bacteria	Proteobacteria	Gammaproteobacteria	Burkholderiales	Comamonadaceae	Polaromonas	NA	2.84	89.46
ASV110	1125	52	0.00804457	TRUE	71	557	62	147.012	Cycle2	0.329503	Cycle2	4	5	Bacteria	Proteobacteria	Gammaproteobacteria	Burkholderiales	Comamonadaceae	Polaromonas	NA	1.42	89.46
ASV110	1125	52	0.00804457	TRUE	71	557	62	147.079	Cycle4	0.0306139	Cycle4	6	7	Bacteria	Proteobacteria	Gammaproteobacteria	Burkholderiales	Comamonadaceae	Polaromonas	NA	2.84	89.46
ASV110	1125	52	0.00804457	TRUE	71	557	62	147.146	SoilWash	0.00488749	SoilWash	2	2	Bacteria	Proteobacteria	Gammaproteobacteria	Burkholderiales	Comamonadaceae	Polaromonas	NA	4.26	89.46
ASV110	1125	52	0.00804457	TRUE	71	557	62	147.212	Cycle3	0.209067	Cycle3	5	6	Bacteria	Proteobacteria	Gammaproteobacteria	Burkholderiales	Comamonadaceae	Polaromonas	NA	5.68	89.46
ASV110	1125	52	0.00804457	TRUE	71	557	62	147.279	Soil	0.0131698	Soil	1	1	Bacteria	Proteobacteria	Gammaproteobacteria	Burkholderiales	Comamonadaceae	Polaromonas	NA	7.1	89.46
ASV110	1125	52	0.00804457	TRUE	71	557	62	147.345	Cycle5	0.00761668	Cycle5	7	8	Bacteria	Proteobacteria	Gammaproteobacteria	Burkholderiales	Comamonadaceae	Polaromonas	NA	8.52	89.46
ASV110	1125	52	0.00804457	TRUE	71	557	62	147.412	Cycle1	0.194337	Cycle1	3	4	Bacteria	Proteobacteria	Gammaproteobacteria	Burkholderiales	Comamonadaceae	Polaromonas	NA	9.94	89.46
ASV123	1150	53	2.4121e-06	TRUE	71	558	70.5	147.545	Cycle4	0.19587	Cycle4	6	7	Bacteria	Proteobacteria	Gammaproteobacteria	Burkholderiales	Comamonadaceae	Variovorax	boronicumulans	1.42	89.46
ASV123	1150	53	2.4121e-06	TRUE	71	558	70.5	147.612	Recovered	0.157741	Recovered	9	10	Bacteria	Proteobacteria	Gammaproteobacteria	Burkholderiales	Comamonadaceae	Variovorax	boronicumulans	2.84	89.46
ASV123	1150	53	2.4121e-06	TRUE	71	558	70.5	147.679	Cycle1	0.0475429	Cycle1	3	4	Bacteria	Proteobacteria	Gammaproteobacteria	Burkholderiales	Comamonadaceae	Variovorax	boronicumulans	4.26	89.46
ASV123	1150	53	2.4121e-06	TRUE	71	558	70.5	147.745	Cycle3	0.171164	Cycle3	5	6	Bacteria	Proteobacteria	Gammaproteobacteria	Burkholderiales	Comamonadaceae	Variovorax	boronicumulans	5.68	89.46
ASV123	1150	53	2.4121e-06	TRUE	71	558	70.5	147.812	Cycle5	0.329389	Cycle5	7	8	Bacteria	Proteobacteria	Gammaproteobacteria	Burkholderiales	Comamonadaceae	Variovorax	boronicumulans	7.1	89.46
ASV123	1150	53	2.4121e-06	TRUE	71	558	70.5	147.879	Cycle2	0.153046	Cycle2	4	5	Bacteria	Proteobacteria	Gammaproteobacteria	Burkholderiales	Comamonadaceae	Variovorax	boronicumulans	8.52	89.46
ASV123	1150	53	2.4121e-06	TRUE	71	558	70.5	147.945	Cycle6	0.16908	Cycle6	8	9	Bacteria	Proteobacteria	Gammaproteobacteria	Burkholderiales	Comamonadaceae	Variovorax	boronicumulans	9.94	89.46
ASV124	1150	54	0.00402487	TRUE	71	559	70.5	148.078	Cycle2	0.058298	Cycle2	4	5	Bacteria	Proteobacteria	Gammaproteobacteria	Burkholderiales	Comamonadaceae	Variovorax	NA	1.42	89.46
ASV124	1150	54	0.00402487	TRUE	71	559	70.5	148.145	Cycle3	0.0685708	Cycle3	5	6	Bacteria	Proteobacteria	Gammaproteobacteria	Burkholderiales	Comamonadaceae	Variovorax	NA	2.84	89.46
ASV124	1150	54	0.00402487	TRUE	71	559	70.5	148.212	Cycle1	0.00802747	Cycle1	3	4	Bacteria	Proteobacteria	Gammaproteobacteria	Burkholderiales	Comamonadaceae	Variovorax	NA	4.26	89.46
ASV124	1150	54	0.00402487	TRUE	71	559	70.5	148.278	Cycle6	0.045077	Cycle6	8	9	Bacteria	Proteobacteria	Gammaproteobacteria	Burkholderiales	Comamonadaceae	Variovorax	NA	5.68	89.46
ASV124	1150	54	0.00402487	TRUE	71	559	70.5	148.345	Recovered	0.0140683	Recovered	9	10	Bacteria	Proteobacteria	Gammaproteobacteria	Burkholderiales	Comamonadaceae	Variovorax	NA	7.1	89.46
ASV124	1150	54	0.00402487	TRUE	71	559	70.5	148.412	Cycle4	0.0581716	Cycle4	6	7	Bacteria	Proteobacteria	Gammaproteobacteria	Burkholderiales	Comamonadaceae	Variovorax	NA	8.52	89.46
ASV124	1150	54	0.00402487	TRUE	71	559	70.5	148.478	Cycle5	0.0975064	Cycle5	7	8	Bacteria	Proteobacteria	Gammaproteobacteria	Burkholderiales	Comamonadaceae	Variovorax	NA	9.94	89.46
ASV125	1151	55	2.2617e-06	TRUE	71	560	70.5	148.678	Cycle3	0.100317	Cycle3	5	6	Bacteria	Proteobacteria	Gammaproteobacteria	Burkholderiales	Comamonadaceae	Variovorax	paradoxus	1.42	89.46
ASV125	1151	55	2.2617e-06	TRUE	71	560	70.5	148.745	Cycle5	0.0655336	Cycle5	7	8	Bacteria	Proteobacteria	Gammaproteobacteria	Burkholderiales	Comamonadaceae	Variovorax	paradoxus	2.84	89.46
ASV125	1151	55	2.2617e-06	TRUE	71	560	70.5	148.812	Cycle6	0.0348726	Cycle6	8	9	Bacteria	Proteobacteria	Gammaproteobacteria	Burkholderiales	Comamonadaceae	Variovorax	paradoxus	4.26	89.46
ASV125	1151	55	2.2617e-06	TRUE	71	560	70.5	148.878	Cycle4	0.0631359	Cycle4	6	7	Bacteria	Proteobacteria	Gammaproteobacteria	Burkholderiales	Comamonadaceae	Variovorax	paradoxus	5.68	89.46
ASV125	1151	55	2.2617e-06	TRUE	71	560	70.5	148.945	Cycle1	0.196131	Cycle1	3	4	Bacteria	Proteobacteria	Gammaproteobacteria	Burkholderiales	Comamonadaceae	Variovorax	paradoxus	7.1	89.46
ASV125	1151	55	2.2617e-06	TRUE	71	560	70.5	149.011	Cycle2	0.191889	Cycle2	4	5	Bacteria	Proteobacteria	Gammaproteobacteria	Burkholderiales	Comamonadaceae	Variovorax	paradoxus	8.52	89.46
ASV125	1151	55	2.2617e-06	TRUE	71	560	70.5	149.078	Recovered	0.0258539	Recovered	9	10	Bacteria	Proteobacteria	Gammaproteobacteria	Burkholderiales	Comamonadaceae	Variovorax	paradoxus	9.94	89.46
ASV126	1151	56	0.0206925	TRUE	71	561	70.5	149.211	Cycle2	0.137879	Cycle2	4	5	Bacteria	Proteobacteria	Gammaproteobacteria	Burkholderiales	Comamonadaceae	Variovorax	paradoxus	1.42	89.46
ASV126	1151	56	0.0206925	TRUE	71	561	70.5	149.278	Cycle1	0.293744	Cycle1	3	4	Bacteria	Proteobacteria	Gammaproteobacteria	Burkholderiales	Comamonadaceae	Variovorax	paradoxus	2.84	89.46
ASV126	1151	56	0.0206925	TRUE	71	561	70.5	149.345	Cycle3	0.0313976	Cycle3	5	6	Bacteria	Proteobacteria	Gammaproteobacteria	Burkholderiales	Comamonadaceae	Variovorax	paradoxus	4.26	89.46
ASV130	1123	57	0.0288158	TRUE	71	562	61	149.478	Cycle1	0.0603175	Cycle1	3	4	Bacteria	Proteobacteria	Gammaproteobacteria	Burkholderiales	Comamonadaceae	Variovorax	NA	1.42	89.46
ASV130	1123	57	0.0288158	TRUE	71	562	61	149.545	Cycle2	0.0458662	Cycle2	4	5	Bacteria	Proteobacteria	Gammaproteobacteria	Burkholderiales	Comamonadaceae	Variovorax	NA	2.84	89.46
ASV137	1122	58	0.0289036	TRUE	71	563	60.5	149.678	Recovered	0.564335	Recovered	9	10	Bacteria	Proteobacteria	Gammaproteobacteria	Burkholderiales	Comamonadaceae	Acidovorax	NA	1.42	89.46
ASV139	1152	59	2.3451e-06	TRUE	71	564	70.5	149.745	Cycle6	1.37665	Cycle6	8	9	Bacteria	Proteobacteria	Gammaproteobacteria	Burkholderiales	Comamonadaceae	Acidovorax	NA	1.42	89.46
ASV139	1152	59	2.3451e-06	TRUE	71	564	70.5	149.811	Cycle5	1.66794	Cycle5	7	8	Bacteria	Proteobacteria	Gammaproteobacteria	Burkholderiales	Comamonadaceae	Acidovorax	NA	2.84	89.46
ASV139	1152	59	2.3451e-06	TRUE	71	564	70.5	149.878	Cycle4	0.904822	Cycle4	6	7	Bacteria	Proteobacteria	Gammaproteobacteria	Burkholderiales	Comamonadaceae	Acidovorax	NA	4.26	89.46
ASV139	1152	59	2.3451e-06	TRUE	71	564	70.5	149.944	Cycle3	1.05783	Cycle3	5	6	Bacteria	Proteobacteria	Gammaproteobacteria	Burkholderiales	Comamonadaceae	Acidovorax	NA	5.68	89.46
ASV139	1152	59	2.3451e-06	TRUE	71	564	70.5	150.011	Recovered	5.63117	Recovered	9	10	Bacteria	Proteobacteria	Gammaproteobacteria	Burkholderiales	Comamonadaceae	Acidovorax	NA	7.1	89.46
ASV139	1152	59	2.3451e-06	TRUE	71	564	70.5	150.078	Cycle2	1.20859	Cycle2	4	5	Bacteria	Proteobacteria	Gammaproteobacteria	Burkholderiales	Comamonadaceae	Acidovorax	NA	8.52	89.46
ASV139	1152	59	2.3451e-06	TRUE	71	564	70.5	150.144	Cycle1	0.233162	Cycle1	3	4	Bacteria	Proteobacteria	Gammaproteobacteria	Burkholderiales	Comamonadaceae	Acidovorax	NA	9.94	89.46
ASV140	1152	60	0.00403403	TRUE	71	565	70.5	150.344	Cycle2	0.028006	Cycle2	4	5	Bacteria	Proteobacteria	Gammaproteobacteria	Burkholderiales	Comamonadaceae	Acidovorax	NA	1.42	89.46
ASV140	1152	60	0.00403403	TRUE	71	565	70.5	150.411	Cycle3	0.022047	Cycle3	5	6	Bacteria	Proteobacteria	Gammaproteobacteria	Burkholderiales	Comamonadaceae	Acidovorax	NA	2.84	89.46
ASV141	1120	61	2.9641e-06	TRUE	71	566	59.5	150.478	Cycle4	0.576661	Cycle4	6	7	Bacteria	Proteobacteria	Gammaproteobacteria	Burkholderiales	Comamonadaceae	Acidovorax	facilis	1.42	89.46
ASV141	1120	61	2.9641e-06	TRUE	71	566	59.5	150.544	Cycle6	0.559518	Cycle6	8	9	Bacteria	Proteobacteria	Gammaproteobacteria	Burkholderiales	Comamonadaceae	Acidovorax	facilis	2.84	89.46
ASV141	1120	61	2.9641e-06	TRUE	71	566	59.5	150.611	Cycle3	1.25198	Cycle3	5	6	Bacteria	Proteobacteria	Gammaproteobacteria	Burkholderiales	Comamonadaceae	Acidovorax	facilis	4.26	89.46
ASV141	1120	61	2.9641e-06	TRUE	71	566	59.5	150.678	Recovered	0.173361	Recovered	9	10	Bacteria	Proteobacteria	Gammaproteobacteria	Burkholderiales	Comamonadaceae	Acidovorax	facilis	5.68	89.46
ASV141	1120	61	2.9641e-06	TRUE	71	566	59.5	150.744	Cycle2	0.92147	Cycle2	4	5	Bacteria	Proteobacteria	Gammaproteobacteria	Burkholderiales	Comamonadaceae	Acidovorax	facilis	7.1	89.46
ASV141	1120	61	2.9641e-06	TRUE	71	566	59.5	150.811	Cycle5	0.467973	Cycle5	7	8	Bacteria	Proteobacteria	Gammaproteobacteria	Burkholderiales	Comamonadaceae	Acidovorax	facilis	8.52	89.46
ASV141	1120	61	2.9641e-06	TRUE	71	566	59.5	150.877	Cycle1	0.139187	Cycle1	3	4	Bacteria	Proteobacteria	Gammaproteobacteria	Burkholderiales	Comamonadaceae	Acidovorax	facilis	9.94	89.46
ASV142	1154	62	1e-06	TRUE	71	569	70	151.477	Cycle1	0.0212223	Cycle1	3	4	Bacteria	Proteobacteria	Gammaproteobacteria	Burkholderiales	Comamonadaceae	Acidovorax	facilis	1.42	89.46
ASV142	1154	62	1e-06	TRUE	71	569	70	151.544	Cycle2	0.815732	Cycle2	4	5	Bacteria	Proteobacteria	Gammaproteobacteria	Burkholderiales	Comamonadaceae	Acidovorax	facilis	2.84	89.46
ASV142	1154	62	1e-06	TRUE	71	569	70	151.611	Cycle4	2.1977	Cycle4	6	7	Bacteria	Proteobacteria	Gammaproteobacteria	Burkholderiales	Comamonadaceae	Acidovorax	facilis	4.26	89.46
ASV142	1154	62	1e-06	TRUE	71	569	70	151.677	Cycle3	2.53907	Cycle3	5	6	Bacteria	Proteobacteria	Gammaproteobacteria	Burkholderiales	Comamonadaceae	Acidovorax	facilis	5.68	89.46
ASV142	1154	62	1e-06	TRUE	71	569	70	151.744	Cycle5	2.59398	Cycle5	7	8	Bacteria	Proteobacteria	Gammaproteobacteria	Burkholderiales	Comamonadaceae	Acidovorax	facilis	7.1	89.46
ASV142	1154	62	1e-06	TRUE	71	569	70	151.81	Recovered	2.79994	Recovered	9	10	Bacteria	Proteobacteria	Gammaproteobacteria	Burkholderiales	Comamonadaceae	Acidovorax	facilis	8.52	89.46
ASV142	1154	62	1e-06	TRUE	71	569	70	151.877	Cycle6	2.32971	Cycle6	8	9	Bacteria	Proteobacteria	Gammaproteobacteria	Burkholderiales	Comamonadaceae	Acidovorax	facilis	9.94	89.46
ASV143	1155	63	0.00402986	TRUE	71	567	70.5	151.011	Cycle3	0.0606068	Cycle3	5	6	Bacteria	Proteobacteria	Gammaproteobacteria	Burkholderiales	Comamonadaceae	Acidovorax	NA	1.42	89.46
ASV143	1155	63	0.00402986	TRUE	71	567	70.5	151.077	Cycle4	0.0650508	Cycle4	6	7	Bacteria	Proteobacteria	Gammaproteobacteria	Burkholderiales	Comamonadaceae	Acidovorax	NA	2.84	89.46
ASV143	1155	63	0.00402986	TRUE	71	567	70.5	151.144	Cycle2	0.00812346	Cycle2	4	5	Bacteria	Proteobacteria	Gammaproteobacteria	Burkholderiales	Comamonadaceae	Acidovorax	NA	4.26	89.46
ASV144	1155	64	0.00403639	TRUE	71	568	70.5	151.277	Cycle4	0.0260102	Cycle4	6	7	Bacteria	Proteobacteria	Gammaproteobacteria	Burkholderiales	Comamonadaceae	Acidovorax	NA	1.42	89.46
ASV144	1155	64	0.00403639	TRUE	71	568	70.5	151.344	Cycle3	0.0519351	Cycle3	5	6	Bacteria	Proteobacteria	Gammaproteobacteria	Burkholderiales	Comamonadaceae	Acidovorax	NA	2.84	89.46
ASV145	1153	65	0.00402874	TRUE	71	570	69.5	152.077	Cycle2	0.00890456	Cycle2	4	5	Bacteria	Proteobacteria	Gammaproteobacteria	Burkholderiales	Comamonadaceae	Acidovorax	NA	1.42	89.46
ASV145	1153	65	0.00402874	TRUE	71	570	69.5	152.144	Cycle4	0.0653616	Cycle4	6	7	Bacteria	Proteobacteria	Gammaproteobacteria	Burkholderiales	Comamonadaceae	Acidovorax	NA	2.84	89.46
ASV145	1153	65	0.00402874	TRUE	71	570	69.5	152.21	Cycle3	0.0617848	Cycle3	5	6	Bacteria	Proteobacteria	Gammaproteobacteria	Burkholderiales	Comamonadaceae	Acidovorax	NA	4.26	89.46
ASV146	1156	66	0.0706052	TRUE	71	571	70.5	152.277	Cycle6	0.0463903	Cycle6	8	9	Bacteria	Proteobacteria	Gammaproteobacteria	Burkholderiales	Comamonadaceae	Caenimonas	NA	1.42	89.46
ASV146	1156	66	0.0706052	TRUE	71	571	70.5	152.344	Cycle4	0.0190071	Cycle4	6	7	Bacteria	Proteobacteria	Gammaproteobacteria	Burkholderiales	Comamonadaceae	Caenimonas	NA	2.84	89.46
ASV146	1156	66	0.0706052	TRUE	71	571	70.5	152.41	Cycle5	0.0348544	Cycle5	7	8	Bacteria	Proteobacteria	Gammaproteobacteria	Burkholderiales	Comamonadaceae	Caenimonas	NA	4.26	89.46
ASV146	1156	66	0.0706052	TRUE	71	571	70.5	152.477	Recovered	0.0427243	Recovered	9	10	Bacteria	Proteobacteria	Gammaproteobacteria	Burkholderiales	Comamonadaceae	Caenimonas	NA	5.68	89.46
ASV169	1156	67	0.02918	TRUE	71	572	70.5	152.677	Cycle5	0.0336166	Cycle5	7	8	Bacteria	Proteobacteria	Gammaproteobacteria	Burkholderiales	Comamonadaceae	Caenimonas	NA	1.42	89.46
ASV169	1156	67	0.02918	TRUE	71	572	70.5	152.743	Cycle6	0.0323709	Cycle6	8	9	Bacteria	Proteobacteria	Gammaproteobacteria	Burkholderiales	Comamonadaceae	Caenimonas	NA	2.84	89.46
ASV169	1156	67	0.02918	TRUE	71	572	70.5	152.81	Cycle3	0.0085658	Cycle3	5	6	Bacteria	Proteobacteria	Gammaproteobacteria	Burkholderiales	Comamonadaceae	Caenimonas	NA	4.26	89.46
ASV169	1156	67	0.02918	TRUE	71	572	70.5	152.877	Recovered	0.0197372	Recovered	9	10	Bacteria	Proteobacteria	Gammaproteobacteria	Burkholderiales	Comamonadaceae	Caenimonas	NA	5.68	89.46
ASV169	1156	67	0.02918	TRUE	71	572	70.5	152.943	Cycle4	0.00790297	Cycle4	6	7	Bacteria	Proteobacteria	Gammaproteobacteria	Burkholderiales	Comamonadaceae	Caenimonas	NA	7.1	89.46
ASV181	1157	68	2.2724e-06	TRUE	71	573	70.5	153.01	Recovered	0.287438	Recovered	9	10	Bacteria	Proteobacteria	Gammaproteobacteria	Burkholderiales	Comamonadaceae	Acidovorax	NA	1.42	89.46
ASV181	1157	68	2.2724e-06	TRUE	71	573	70.5	153.077	Cycle5	0.352498	Cycle5	7	8	Bacteria	Proteobacteria	Gammaproteobacteria	Burkholderiales	Comamonadaceae	Acidovorax	NA	2.84	89.46
ASV181	1157	68	2.2724e-06	TRUE	71	573	70.5	153.143	Cycle3	0.774621	Cycle3	5	6	Bacteria	Proteobacteria	Gammaproteobacteria	Burkholderiales	Comamonadaceae	Acidovorax	NA	4.26	89.46
ASV181	1157	68	2.2724e-06	TRUE	71	573	70.5	153.21	Cycle4	0.333443	Cycle4	6	7	Bacteria	Proteobacteria	Gammaproteobacteria	Burkholderiales	Comamonadaceae	Acidovorax	NA	5.68	89.46
ASV181	1157	68	2.2724e-06	TRUE	71	573	70.5	153.277	Cycle1	0.0364541	Cycle1	3	4	Bacteria	Proteobacteria	Gammaproteobacteria	Burkholderiales	Comamonadaceae	Acidovorax	NA	7.1	89.46
ASV181	1157	68	2.2724e-06	TRUE	71	573	70.5	153.343	Cycle6	0.314656	Cycle6	8	9	Bacteria	Proteobacteria	Gammaproteobacteria	Burkholderiales	Comamonadaceae	Acidovorax	NA	8.52	89.46
ASV181	1157	68	2.2724e-06	TRUE	71	573	70.5	153.41	Cycle2	0.301171	Cycle2	4	5	Bacteria	Proteobacteria	Gammaproteobacteria	Burkholderiales	Comamonadaceae	Acidovorax	NA	9.94	89.46
ASV182	1157	69	0.0295488	TRUE	71	574	70.5	153.61	Cycle5	0.00840447	Cycle5	7	8	Bacteria	Proteobacteria	Gammaproteobacteria	Burkholderiales	Comamonadaceae	Acidovorax	NA	1.42	89.46
ASV182	1157	69	0.0295488	TRUE	71	574	70.5	153.676	Cycle1	0.168622	Cycle1	3	4	Bacteria	Proteobacteria	Gammaproteobacteria	Burkholderiales	Comamonadaceae	Acidovorax	NA	2.84	89.46
ASV182	1157	69	0.0295488	TRUE	71	574	70.5	153.743	Cycle2	0.123028	Cycle2	4	5	Bacteria	Proteobacteria	Gammaproteobacteria	Burkholderiales	Comamonadaceae	Acidovorax	NA	4.26	89.46
ASV182	1157	69	0.0295488	TRUE	71	574	70.5	153.81	Cycle6	0.00550127	Cycle6	8	9	Bacteria	Proteobacteria	Gammaproteobacteria	Burkholderiales	Comamonadaceae	Acidovorax	NA	5.68	89.46
ASV182	1157	69	0.0295488	TRUE	71	574	70.5	153.876	Cycle3	0.100455	Cycle3	5	6	Bacteria	Proteobacteria	Gammaproteobacteria	Burkholderiales	Comamonadaceae	Acidovorax	NA	7.1	89.46
ASV182	1157	69	0.0295488	TRUE	71	574	70.5	153.943	Recovered	0.02101	Recovered	9	10	Bacteria	Proteobacteria	Gammaproteobacteria	Burkholderiales	Comamonadaceae	Acidovorax	NA	8.52	89.46
ASV182	1157	69	0.0295488	TRUE	71	574	70.5	154.01	Cycle4	0.0280612	Cycle4	6	7	Bacteria	Proteobacteria	Gammaproteobacteria	Burkholderiales	Comamonadaceae	Acidovorax	NA	9.94	89.46
ASV186	1158	70	0.00826554	TRUE	71	575	70.5	154.076	Cycle4	0.0151319	Cycle4	6	7	Bacteria	Proteobacteria	Gammaproteobacteria	Burkholderiales	Comamonadaceae	Caenimonas	NA	1.42	89.46
ASV186	1158	70	0.00826554	TRUE	71	575	70.5	154.143	Recovered	0.159386	Recovered	9	10	Bacteria	Proteobacteria	Gammaproteobacteria	Burkholderiales	Comamonadaceae	Caenimonas	NA	2.84	89.46
ASV186	1158	70	0.00826554	TRUE	71	575	70.5	154.21	Cycle5	0.0211316	Cycle5	7	8	Bacteria	Proteobacteria	Gammaproteobacteria	Burkholderiales	Comamonadaceae	Caenimonas	NA	4.26	89.46
ASV186	1158	70	0.00826554	TRUE	71	575	70.5	154.276	Cycle3	0.0449496	Cycle3	5	6	Bacteria	Proteobacteria	Gammaproteobacteria	Burkholderiales	Comamonadaceae	Caenimonas	NA	5.68	89.46
ASV186	1158	70	0.00826554	TRUE	71	575	70.5	154.343	Cycle6	0.022923	Cycle6	8	9	Bacteria	Proteobacteria	Gammaproteobacteria	Burkholderiales	Comamonadaceae	Caenimonas	NA	7.1	89.46
ASV186	1158	70	0.00826554	TRUE	71	575	70.5	154.409	Cycle2	0.00187464	Cycle2	4	5	Bacteria	Proteobacteria	Gammaproteobacteria	Burkholderiales	Comamonadaceae	Caenimonas	NA	8.52	89.46
ASV187	1158	71	0.0395743	TRUE	71	576	70.5	154.609	Cycle3	0.0320426	Cycle3	5	6	Bacteria	Proteobacteria	Gammaproteobacteria	Burkholderiales	Comamonadaceae	Caenimonas	NA	1.42	89.46
ASV187	1158	71	0.0395743	TRUE	71	576	70.5	154.676	Cycle4	0.0269273	Cycle4	6	7	Bacteria	Proteobacteria	Gammaproteobacteria	Burkholderiales	Comamonadaceae	Caenimonas	NA	2.84	89.46
ASV187	1158	71	0.0395743	TRUE	71	576	70.5	154.743	Cycle2	0.0176754	Cycle2	4	5	Bacteria	Proteobacteria	Gammaproteobacteria	Burkholderiales	Comamonadaceae	Caenimonas	NA	4.26	89.46
ASV187	1158	71	0.0395743	TRUE	71	576	70.5	154.809	Recovered	0.0283973	Recovered	9	10	Bacteria	Proteobacteria	Gammaproteobacteria	Burkholderiales	Comamonadaceae	Caenimonas	NA	5.68	89.46
ASV187	1158	71	0.0395743	TRUE	71	576	70.5	154.876	Cycle5	0.0203433	Cycle5	7	8	Bacteria	Proteobacteria	Gammaproteobacteria	Burkholderiales	Comamonadaceae	Caenimonas	NA	7.1	89.46
ASV187	1158	71	0.0395743	TRUE	71	576	70.5	154.943	Cycle6	0.00974846	Cycle6	8	9	Bacteria	Proteobacteria	Gammaproteobacteria	Burkholderiales	Comamonadaceae	Caenimonas	NA	8.52	89.46
ASV187	1158	71	0.0395743	TRUE	71	576	70.5	155.009	Cycle1	0.0132979	Cycle1	3	4	Bacteria	Proteobacteria	Gammaproteobacteria	Burkholderiales	Comamonadaceae	Caenimonas	NA	9.94	89.46
ASV192	1159	72	0.00408265	TRUE	71	579	70	155.809	Cycle2	0.0243366	Cycle2	4	5	Bacteria	Proteobacteria	Gammaproteobacteria	Burkholderiales	Comamonadaceae	Ramlibacter	NA	1.42	89.46
ASV192	1159	72	0.00408265	TRUE	71	579	70	155.876	Cycle5	0.176951	Cycle5	7	8	Bacteria	Proteobacteria	Gammaproteobacteria	Burkholderiales	Comamonadaceae	Ramlibacter	NA	2.84	89.46
ASV192	1159	72	0.00408265	TRUE	71	579	70	155.942	Cycle1	0.00281263	Cycle1	3	4	Bacteria	Proteobacteria	Gammaproteobacteria	Burkholderiales	Comamonadaceae	Ramlibacter	NA	4.26	89.46
ASV192	1159	72	0.00408265	TRUE	71	579	70	156.009	Cycle3	0.283753	Cycle3	5	6	Bacteria	Proteobacteria	Gammaproteobacteria	Burkholderiales	Comamonadaceae	Ramlibacter	NA	5.68	89.46
ASV192	1159	72	0.00408265	TRUE	71	579	70	156.076	Cycle4	0.153205	Cycle4	6	7	Bacteria	Proteobacteria	Gammaproteobacteria	Burkholderiales	Comamonadaceae	Ramlibacter	NA	7.1	89.46
ASV192	1159	72	0.00408265	TRUE	71	579	70	156.142	Cycle6	0.128616	Cycle6	8	9	Bacteria	Proteobacteria	Gammaproteobacteria	Burkholderiales	Comamonadaceae	Ramlibacter	NA	8.52	89.46
ASV192	1159	72	0.00408265	TRUE	71	579	70	156.209	Recovered	0.152597	Recovered	9	10	Bacteria	Proteobacteria	Gammaproteobacteria	Burkholderiales	Comamonadaceae	Ramlibacter	NA	9.94	89.46
ASV194	1160	73	0.095761	TRUE	71	577	70.5	155.076	Cycle1	0.000815319	Cycle1	3	4	Bacteria	Proteobacteria	Gammaproteobacteria	Burkholderiales	Comamonadaceae	Ramlibacter	NA	1.42	89.46
ASV194	1160	73	0.095761	TRUE	71	577	70.5	155.143	Recovered	0.00237345	Recovered	9	10	Bacteria	Proteobacteria	Gammaproteobacteria	Burkholderiales	Comamonadaceae	Ramlibacter	NA	2.84	89.46
ASV194	1160	73	0.095761	TRUE	71	577	70.5	155.209	Cycle5	0.0118303	Cycle5	7	8	Bacteria	Proteobacteria	Gammaproteobacteria	Burkholderiales	Comamonadaceae	Ramlibacter	NA	4.26	89.46
ASV194	1160	73	0.095761	TRUE	71	577	70.5	155.276	Cycle6	0.00583246	Cycle6	8	9	Bacteria	Proteobacteria	Gammaproteobacteria	Burkholderiales	Comamonadaceae	Ramlibacter	NA	5.68	89.46
ASV194	1160	73	0.095761	TRUE	71	577	70.5	155.342	Cycle4	0.00705714	Cycle4	6	7	Bacteria	Proteobacteria	Gammaproteobacteria	Burkholderiales	Comamonadaceae	Ramlibacter	NA	7.1	89.46
ASV194	1160	73	0.095761	TRUE	71	577	70.5	155.409	Cycle2	0.00818454	Cycle2	4	5	Bacteria	Proteobacteria	Gammaproteobacteria	Burkholderiales	Comamonadaceae	Ramlibacter	NA	8.52	89.46
ASV194	1160	73	0.095761	TRUE	71	577	70.5	155.476	Cycle3	0.0140389	Cycle3	5	6	Bacteria	Proteobacteria	Gammaproteobacteria	Burkholderiales	Comamonadaceae	Ramlibacter	NA	9.94	89.46
ASV207	1160	74	0.0638297	TRUE	71	578	70.5	155.609	Soil	0.0570311	Soil	1	1	Bacteria	Proteobacteria	Gammaproteobacteria	Burkholderiales	Comamonadaceae	Ramlibacter	NA	1.42	89.46
ASV207	1160	74	0.0638297	TRUE	71	578	70.5	155.676	SoilWash	0.028173	SoilWash	2	2	Bacteria	Proteobacteria	Gammaproteobacteria	Burkholderiales	Comamonadaceae	Ramlibacter	NA	2.84	89.46
ASV219	1162	75	0.00405136	TRUE	71	583	70.5	157.408	Cycle5	0.095255	Cycle5	7	8	Bacteria	Proteobacteria	Gammaproteobacteria	Burkholderiales	Comamonadaceae	Comamonas	NA	1.42	89.46
ASV219	1162	75	0.00405136	TRUE	71	583	70.5	157.475	Cycle6	0.292321	Cycle6	8	9	Bacteria	Proteobacteria	Gammaproteobacteria	Burkholderiales	Comamonadaceae	Comamonas	NA	2.84	89.46
ASV219	1162	75	0.00405136	TRUE	71	583	70.5	157.542	Cycle3	0.00294963	Cycle3	5	6	Bacteria	Proteobacteria	Gammaproteobacteria	Burkholderiales	Comamonadaceae	Comamonas	NA	4.26	89.46
ASV219	1162	75	0.00405136	TRUE	71	583	70.5	157.608	Cycle4	0.0134641	Cycle4	6	7	Bacteria	Proteobacteria	Gammaproteobacteria	Burkholderiales	Comamonadaceae	Comamonas	NA	5.68	89.46
ASV219	1162	75	0.00405136	TRUE	71	583	70.5	157.675	Recovered	0.650825	Recovered	9	10	Bacteria	Proteobacteria	Gammaproteobacteria	Burkholderiales	Comamonadaceae	Comamonas	NA	7.1	89.46
ASV220	1162	76	2.7126e-06	TRUE	71	584	70.5	157.808	Recovered	0.138119	Recovered	9	10	Bacteria	Proteobacteria	Gammaproteobacteria	Burkholderiales	Comamonadaceae	Comamonas	NA	1.42	89.46
ASV221	1164	77	2.877e-06	TRUE	71	580	70.5	156.342	Cycle1	0.0488277	Cycle1	3	4	Bacteria	Proteobacteria	Gammaproteobacteria	Burkholderiales	Comamonadaceae	Comamonas	testosteroni	1.42	89.46
ASV221	1164	77	2.877e-06	TRUE	71	580	70.5	156.409	Cycle4	0.01597	Cycle4	6	7	Bacteria	Proteobacteria	Gammaproteobacteria	Burkholderiales	Comamonadaceae	Comamonas	testosteroni	2.84	89.46
ASV221	1164	77	2.877e-06	TRUE	71	580	70.5	156.475	Cycle2	0.0645658	Cycle2	4	5	Bacteria	Proteobacteria	Gammaproteobacteria	Burkholderiales	Comamonadaceae	Comamonas	testosteroni	4.26	89.46
ASV221	1164	77	2.877e-06	TRUE	71	580	70.5	156.542	Cycle5	0.0178731	Cycle5	7	8	Bacteria	Proteobacteria	Gammaproteobacteria	Burkholderiales	Comamonadaceae	Comamonas	testosteroni	5.68	89.46
ASV222	1164	78	0.00405248	TRUE	71	581	70.5	156.675	Cycle4	0.00200072	Cycle4	6	7	Bacteria	Proteobacteria	Gammaproteobacteria	Burkholderiales	Comamonadaceae	Comamonas	testosteroni	1.42	89.46
ASV222	1164	78	0.00405248	TRUE	71	581	70.5	156.742	Recovered	0.0194673	Recovered	9	10	Bacteria	Proteobacteria	Gammaproteobacteria	Burkholderiales	Comamonadaceae	Comamonas	testosteroni	2.84	89.46
ASV222	1164	78	0.00405248	TRUE	71	581	70.5	156.809	Cycle2	0.00816813	Cycle2	4	5	Bacteria	Proteobacteria	Gammaproteobacteria	Burkholderiales	Comamonadaceae	Comamonas	testosteroni	4.26	89.46
ASV222	1164	78	0.00405248	TRUE	71	581	70.5	156.875	Cycle1	0.0228622	Cycle1	3	4	Bacteria	Proteobacteria	Gammaproteobacteria	Burkholderiales	Comamonadaceae	Comamonas	testosteroni	5.68	89.46
ASV223	1163	79	2.0898e-06	TRUE	71	582	70	157.009	Cycle5	0.0110736	Cycle5	7	8	Bacteria	Proteobacteria	Gammaproteobacteria	Burkholderiales	Comamonadaceae	Comamonas	NA	1.42	89.46
ASV223	1163	79	2.0898e-06	TRUE	71	582	70	157.075	Cycle2	0.0168668	Cycle2	4	5	Bacteria	Proteobacteria	Gammaproteobacteria	Burkholderiales	Comamonadaceae	Comamonas	NA	2.84	89.46
ASV223	1163	79	2.0898e-06	TRUE	71	582	70	157.142	Cycle6	0.0237796	Cycle6	8	9	Bacteria	Proteobacteria	Gammaproteobacteria	Burkholderiales	Comamonadaceae	Comamonas	NA	4.26	89.46
ASV223	1163	79	2.0898e-06	TRUE	71	582	70	157.208	Cycle3	0.022289	Cycle3	5	6	Bacteria	Proteobacteria	Gammaproteobacteria	Burkholderiales	Comamonadaceae	Comamonas	NA	5.68	89.46
ASV226	1113	80	0.0364226	TRUE	71	585	56	157.942	Cycle2	0.0544129	Cycle2	4	5	Bacteria	Proteobacteria	Gammaproteobacteria	Burkholderiales	Comamonadaceae	Hydrogenophaga	NA	1.42	89.46
ASV226	1113	80	0.0364226	TRUE	71	585	56	158.008	Cycle3	0.0526605	Cycle3	5	6	Bacteria	Proteobacteria	Gammaproteobacteria	Burkholderiales	Comamonadaceae	Hydrogenophaga	NA	2.84	89.46
ASV226	1113	80	0.0364226	TRUE	71	585	56	158.075	Cycle6	0.0463824	Cycle6	8	9	Bacteria	Proteobacteria	Gammaproteobacteria	Burkholderiales	Comamonadaceae	Hydrogenophaga	NA	4.26	89.46
ASV226	1113	80	0.0364226	TRUE	71	585	56	158.141	Cycle5	0.0867628	Cycle5	7	8	Bacteria	Proteobacteria	Gammaproteobacteria	Burkholderiales	Comamonadaceae	Hydrogenophaga	NA	5.68	89.46
ASV226	1113	80	0.0364226	TRUE	71	585	56	158.208	Recovered	0.074275	Recovered	9	10	Bacteria	Proteobacteria	Gammaproteobacteria	Burkholderiales	Comamonadaceae	Hydrogenophaga	NA	7.1	89.46
ASV226	1113	80	0.0364226	TRUE	71	585	56	158.275	Cycle4	0.0679511	Cycle4	6	7	Bacteria	Proteobacteria	Gammaproteobacteria	Burkholderiales	Comamonadaceae	Hydrogenophaga	NA	8.52	89.46
ASV229	1166	81	0.00407012	TRUE	71	586	70.5	158.341	Soil	0.127217	Soil	1	1	Bacteria	Proteobacteria	Gammaproteobacteria	Burkholderiales	Comamonadaceae	Leptothrix	NA	1.42	89.46
ASV229	1166	81	0.00407012	TRUE	71	586	70.5	158.408	SoilWash	0.00822899	SoilWash	2	2	Bacteria	Proteobacteria	Gammaproteobacteria	Burkholderiales	Comamonadaceae	Leptothrix	NA	2.84	89.46
ASV230	1166	82	1e-06	TRUE	71	587	70.5	158.541	Soil	0.057121	Soil	1	1	Bacteria	Proteobacteria	Gammaproteobacteria	Burkholderiales	Comamonadaceae	Leptothrix	NA	1.42	89.46
ASV230	1166	82	1e-06	TRUE	71	587	70.5	158.608	SoilWash	0.0200975	SoilWash	2	2	Bacteria	Proteobacteria	Gammaproteobacteria	Burkholderiales	Comamonadaceae	Leptothrix	NA	2.84	89.46
ASV231	1165	83	0.0120497	TRUE	71	588	70	158.741	Soil	0.0439916	Soil	1	1	Bacteria	Proteobacteria	Gammaproteobacteria	Burkholderiales	Comamonadaceae	Leptothrix	NA	1.42	89.46
ASV231	1165	83	0.0120497	TRUE	71	588	70	158.808	SoilWash	0.013371	SoilWash	2	2	Bacteria	Proteobacteria	Gammaproteobacteria	Burkholderiales	Comamonadaceae	Leptothrix	NA	2.84	89.46
ASV234	1170	84	0.0163691	TRUE	71	591	70	159.741	Cycle5	0.479897	Cycle5	7	8	Bacteria	Proteobacteria	Gammaproteobacteria	Burkholderiales	Comamonadaceae	Pelomonas	NA	1.42	89.46
ASV234	1170	84	0.0163691	TRUE	71	591	70	159.807	Cycle3	0.390234	Cycle3	5	6	Bacteria	Proteobacteria	Gammaproteobacteria	Burkholderiales	Comamonadaceae	Pelomonas	NA	2.84	89.46
ASV234	1170	84	0.0163691	TRUE	71	591	70	159.874	Cycle6	0.625735	Cycle6	8	9	Bacteria	Proteobacteria	Gammaproteobacteria	Burkholderiales	Comamonadaceae	Pelomonas	NA	4.26	89.46
ASV234	1170	84	0.0163691	TRUE	71	591	70	159.941	Recovered	0.031755	Recovered	9	10	Bacteria	Proteobacteria	Gammaproteobacteria	Burkholderiales	Comamonadaceae	Pelomonas	NA	5.68	89.46
ASV234	1170	84	0.0163691	TRUE	71	591	70	160.007	Cycle4	0.305149	Cycle4	6	7	Bacteria	Proteobacteria	Gammaproteobacteria	Burkholderiales	Comamonadaceae	Pelomonas	NA	7.1	89.46
ASV234	1170	84	0.0163691	TRUE	71	591	70	160.074	Cycle2	0.0183208	Cycle2	4	5	Bacteria	Proteobacteria	Gammaproteobacteria	Burkholderiales	Comamonadaceae	Pelomonas	NA	8.52	89.46
ASV236	1171	85	2.4534e-06	TRUE	71	589	70.5	158.941	Cycle6	0.00156366	Cycle6	8	9	Bacteria	Proteobacteria	Gammaproteobacteria	Burkholderiales	Comamonadaceae	Pelomonas	NA	1.42	89.46
ASV236	1171	85	2.4534e-06	TRUE	71	589	70.5	159.008	Cycle4	0.0289417	Cycle4	6	7	Bacteria	Proteobacteria	Gammaproteobacteria	Burkholderiales	Comamonadaceae	Pelomonas	NA	2.84	89.46
ASV236	1171	85	2.4534e-06	TRUE	71	589	70.5	159.074	Cycle5	0.00566034	Cycle5	7	8	Bacteria	Proteobacteria	Gammaproteobacteria	Burkholderiales	Comamonadaceae	Pelomonas	NA	4.26	89.46
ASV236	1171	85	2.4534e-06	TRUE	71	589	70.5	159.141	Cycle1	0.0181316	Cycle1	3	4	Bacteria	Proteobacteria	Gammaproteobacteria	Burkholderiales	Comamonadaceae	Pelomonas	NA	5.68	89.46
ASV236	1171	85	2.4534e-06	TRUE	71	589	70.5	159.208	Cycle2	0.0572055	Cycle2	4	5	Bacteria	Proteobacteria	Gammaproteobacteria	Burkholderiales	Comamonadaceae	Pelomonas	NA	7.1	89.46
ASV236	1171	85	2.4534e-06	TRUE	71	589	70.5	159.274	Cycle3	0.196397	Cycle3	5	6	Bacteria	Proteobacteria	Gammaproteobacteria	Burkholderiales	Comamonadaceae	Pelomonas	NA	8.52	89.46
ASV237	1171	86	0.0121955	TRUE	71	590	70.5	159.408	Cycle3	0.1405	Cycle3	5	6	Bacteria	Proteobacteria	Gammaproteobacteria	Burkholderiales	Comamonadaceae	Pelomonas	NA	1.42	89.46
ASV237	1171	86	0.0121955	TRUE	71	590	70.5	159.474	Cycle1	0.0110505	Cycle1	3	4	Bacteria	Proteobacteria	Gammaproteobacteria	Burkholderiales	Comamonadaceae	Pelomonas	NA	2.84	89.46
ASV237	1171	86	0.0121955	TRUE	71	590	70.5	159.541	Cycle2	0.0441561	Cycle2	4	5	Bacteria	Proteobacteria	Gammaproteobacteria	Burkholderiales	Comamonadaceae	Pelomonas	NA	4.26	89.46
ASV237	1171	86	0.0121955	TRUE	71	590	70.5	159.608	Cycle4	0.00918195	Cycle4	6	7	Bacteria	Proteobacteria	Gammaproteobacteria	Burkholderiales	Comamonadaceae	Pelomonas	NA	5.68	89.46
ASV239	1169	87	0.0163933	TRUE	71	592	69.5	160.207	Cycle3	0.0722319	Cycle3	5	6	Bacteria	Proteobacteria	Gammaproteobacteria	Burkholderiales	Comamonadaceae	Paucibacter	NA	1.42	89.46
ASV239	1169	87	0.0163933	TRUE	71	592	69.5	160.274	Cycle6	0.0839262	Cycle6	8	9	Bacteria	Proteobacteria	Gammaproteobacteria	Burkholderiales	Comamonadaceae	Paucibacter	NA	2.84	89.46
ASV239	1169	87	0.0163933	TRUE	71	592	69.5	160.341	Cycle1	0.0100012	Cycle1	3	4	Bacteria	Proteobacteria	Gammaproteobacteria	Burkholderiales	Comamonadaceae	Paucibacter	NA	4.26	89.46
ASV239	1169	87	0.0163933	TRUE	71	592	69.5	160.407	Recovered	0.00606971	Recovered	9	10	Bacteria	Proteobacteria	Gammaproteobacteria	Burkholderiales	Comamonadaceae	Paucibacter	NA	5.68	89.46
ASV239	1169	87	0.0163933	TRUE	71	592	69.5	160.474	Cycle2	0.0078779	Cycle2	4	5	Bacteria	Proteobacteria	Gammaproteobacteria	Burkholderiales	Comamonadaceae	Paucibacter	NA	7.1	89.46
ASV239	1169	87	0.0163933	TRUE	71	592	69.5	160.541	Cycle4	0.0782614	Cycle4	6	7	Bacteria	Proteobacteria	Gammaproteobacteria	Burkholderiales	Comamonadaceae	Paucibacter	NA	8.52	89.46
ASV239	1169	87	0.0163933	TRUE	71	592	69.5	160.607	Cycle5	0.100827	Cycle5	7	8	Bacteria	Proteobacteria	Gammaproteobacteria	Burkholderiales	Comamonadaceae	Paucibacter	NA	9.94	89.46
ASV243	1168	88	0.0170717	TRUE	71	593	69	160.74	Cycle5	0.223563	Cycle5	7	8	Bacteria	Proteobacteria	Gammaproteobacteria	Burkholderiales	Comamonadaceae	Roseateles	NA	1.42	89.46
ASV243	1168	88	0.0170717	TRUE	71	593	69	160.807	Recovered	0.0548381	Recovered	9	10	Bacteria	Proteobacteria	Gammaproteobacteria	Burkholderiales	Comamonadaceae	Roseateles	NA	2.84	89.46
ASV243	1168	88	0.0170717	TRUE	71	593	69	160.874	Cycle1	0.00855305	Cycle1	3	4	Bacteria	Proteobacteria	Gammaproteobacteria	Burkholderiales	Comamonadaceae	Roseateles	NA	4.26	89.46
ASV243	1168	88	0.0170717	TRUE	71	593	69	160.94	Cycle2	0.0224683	Cycle2	4	5	Bacteria	Proteobacteria	Gammaproteobacteria	Burkholderiales	Comamonadaceae	Roseateles	NA	5.68	89.46
ASV243	1168	88	0.0170717	TRUE	71	593	69	161.007	Cycle3	0.17086	Cycle3	5	6	Bacteria	Proteobacteria	Gammaproteobacteria	Burkholderiales	Comamonadaceae	Roseateles	NA	7.1	89.46
ASV243	1168	88	0.0170717	TRUE	71	593	69	161.074	Cycle6	0.295136	Cycle6	8	9	Bacteria	Proteobacteria	Gammaproteobacteria	Burkholderiales	Comamonadaceae	Roseateles	NA	8.52	89.46
ASV243	1168	88	0.0170717	TRUE	71	593	69	161.14	Cycle4	0.120005	Cycle4	6	7	Bacteria	Proteobacteria	Gammaproteobacteria	Burkholderiales	Comamonadaceae	Roseateles	NA	9.94	89.46
ASV244	1167	89	0.0429409	TRUE	71	594	68.5	161.274	Cycle2	0.0907355	Cycle2	4	5	Bacteria	Proteobacteria	Gammaproteobacteria	Burkholderiales	Comamonadaceae	Paucibacter	NA	1.42	89.46
ASV244	1167	89	0.0429409	TRUE	71	594	68.5	161.34	Cycle4	0.043006	Cycle4	6	7	Bacteria	Proteobacteria	Gammaproteobacteria	Burkholderiales	Comamonadaceae	Paucibacter	NA	2.84	89.46
ASV244	1167	89	0.0429409	TRUE	71	594	68.5	161.407	Cycle3	0.255986	Cycle3	5	6	Bacteria	Proteobacteria	Gammaproteobacteria	Burkholderiales	Comamonadaceae	Paucibacter	NA	4.26	89.46
ASV244	1167	89	0.0429409	TRUE	71	594	68.5	161.474	Cycle1	0.0224226	Cycle1	3	4	Bacteria	Proteobacteria	Gammaproteobacteria	Burkholderiales	Comamonadaceae	Paucibacter	NA	5.68	89.46
ASV281	1179	90	0.100129	TRUE	71	608	70.5	163.873	Cycle6	0.599625	Cycle6	8	9	Bacteria	Proteobacteria	Gammaproteobacteria	Burkholderiales	Methylophilaceae	Methylotenera	NA	1.42	89.46
ASV281	1179	90	0.100129	TRUE	71	608	70.5	163.939	Cycle2	0.210175	Cycle2	4	5	Bacteria	Proteobacteria	Gammaproteobacteria	Burkholderiales	Methylophilaceae	Methylotenera	NA	2.84	89.46
ASV281	1179	90	0.100129	TRUE	71	608	70.5	164.006	Cycle1	0.301199	Cycle1	3	4	Bacteria	Proteobacteria	Gammaproteobacteria	Burkholderiales	Methylophilaceae	Methylotenera	NA	4.26	89.46
ASV281	1179	90	0.100129	TRUE	71	608	70.5	164.073	Recovered	0.328824	Recovered	9	10	Bacteria	Proteobacteria	Gammaproteobacteria	Burkholderiales	Methylophilaceae	Methylotenera	NA	5.68	89.46
ASV281	1179	90	0.100129	TRUE	71	608	70.5	164.139	Cycle5	0.630108	Cycle5	7	8	Bacteria	Proteobacteria	Gammaproteobacteria	Burkholderiales	Methylophilaceae	Methylotenera	NA	7.1	89.46
ASV281	1179	90	0.100129	TRUE	71	608	70.5	164.206	Cycle3	0.626188	Cycle3	5	6	Bacteria	Proteobacteria	Gammaproteobacteria	Burkholderiales	Methylophilaceae	Methylotenera	NA	8.52	89.46
ASV281	1179	90	0.100129	TRUE	71	608	70.5	164.272	Cycle4	0.424695	Cycle4	6	7	Bacteria	Proteobacteria	Gammaproteobacteria	Burkholderiales	Methylophilaceae	Methylotenera	NA	9.94	89.46
ASV286	1179	91	0.0124204	TRUE	71	609	70.5	164.406	Cycle4	0.0107058	Cycle4	6	7	Bacteria	Proteobacteria	Gammaproteobacteria	Burkholderiales	Methylophilaceae	Methylotenera	NA	1.42	89.46
ASV286	1179	91	0.0124204	TRUE	71	609	70.5	164.472	Recovered	0.00191837	Recovered	9	10	Bacteria	Proteobacteria	Gammaproteobacteria	Burkholderiales	Methylophilaceae	Methylotenera	NA	2.84	89.46
ASV286	1179	91	0.0124204	TRUE	71	609	70.5	164.539	Cycle1	0.00510096	Cycle1	3	4	Bacteria	Proteobacteria	Gammaproteobacteria	Burkholderiales	Methylophilaceae	Methylotenera	NA	4.26	89.46
ASV286	1179	91	0.0124204	TRUE	71	609	70.5	164.606	Cycle3	0.0437779	Cycle3	5	6	Bacteria	Proteobacteria	Gammaproteobacteria	Burkholderiales	Methylophilaceae	Methylotenera	NA	5.68	89.46
ASV286	1179	91	0.0124204	TRUE	71	609	70.5	164.672	Cycle5	0.00491794	Cycle5	7	8	Bacteria	Proteobacteria	Gammaproteobacteria	Burkholderiales	Methylophilaceae	Methylotenera	NA	7.1	89.46
ASV286	1179	91	0.0124204	TRUE	71	609	70.5	164.739	Cycle2	0.0107725	Cycle2	4	5	Bacteria	Proteobacteria	Gammaproteobacteria	Burkholderiales	Methylophilaceae	Methylotenera	NA	8.52	89.46
ASV291	1178	92	2.001e-06	TRUE	71	610	70	164.939	Cycle2	0.0159525	Cycle2	4	5	Bacteria	Proteobacteria	Gammaproteobacteria	Burkholderiales	Methylophilaceae	Methylotenera	NA	1.42	89.46
ASV291	1178	92	2.001e-06	TRUE	71	610	70	165.006	SoilWash	0.00912765	SoilWash	2	2	Bacteria	Proteobacteria	Gammaproteobacteria	Burkholderiales	Methylophilaceae	Methylotenera	NA	2.84	89.46
ASV291	1178	92	2.001e-06	TRUE	71	610	70	165.072	Cycle1	0.049125	Cycle1	3	4	Bacteria	Proteobacteria	Gammaproteobacteria	Burkholderiales	Methylophilaceae	Methylotenera	NA	4.26	89.46
ASV291	1178	92	2.001e-06	TRUE	71	610	70	165.139	Soil	0.0203424	Soil	1	1	Bacteria	Proteobacteria	Gammaproteobacteria	Burkholderiales	Methylophilaceae	Methylotenera	NA	5.68	89.46
ASV292	1177	93	2.2565e-06	TRUE	71	611	69.5	165.272	Soil	0.0323444	Soil	1	1	Bacteria	Proteobacteria	Gammaproteobacteria	Burkholderiales	Methylophilaceae	Methylotenera	NA	1.42	89.46
ASV292	1177	93	2.2565e-06	TRUE	71	611	69.5	165.339	SoilWash	0.0220906	SoilWash	2	2	Bacteria	Proteobacteria	Gammaproteobacteria	Burkholderiales	Methylophilaceae	Methylotenera	NA	2.84	89.46
ASV293	1176	94	0.0717965	TRUE	71	612	69	165.472	Cycle1	0.00175601	Cycle1	3	4	Bacteria	Proteobacteria	Gammaproteobacteria	Burkholderiales	Methylophilaceae	Methylovorus	NA	1.42	89.46
ASV293	1176	94	0.0717965	TRUE	71	612	69	165.539	Cycle6	0.00988719	Cycle6	8	9	Bacteria	Proteobacteria	Gammaproteobacteria	Burkholderiales	Methylophilaceae	Methylovorus	NA	2.84	89.46
ASV293	1176	94	0.0717965	TRUE	71	612	69	165.605	Cycle4	0.0294848	Cycle4	6	7	Bacteria	Proteobacteria	Gammaproteobacteria	Burkholderiales	Methylophilaceae	Methylovorus	NA	4.26	89.46
ASV293	1176	94	0.0717965	TRUE	71	612	69	165.672	Recovered	0.000659454	Recovered	9	10	Bacteria	Proteobacteria	Gammaproteobacteria	Burkholderiales	Methylophilaceae	Methylovorus	NA	5.68	89.46
ASV293	1176	94	0.0717965	TRUE	71	612	69	165.739	Cycle3	0.0413642	Cycle3	5	6	Bacteria	Proteobacteria	Gammaproteobacteria	Burkholderiales	Methylophilaceae	Methylovorus	NA	7.1	89.46
ASV293	1176	94	0.0717965	TRUE	71	612	69	165.805	Cycle2	0.00608304	Cycle2	4	5	Bacteria	Proteobacteria	Gammaproteobacteria	Burkholderiales	Methylophilaceae	Methylovorus	NA	8.52	89.46
ASV293	1176	94	0.0717965	TRUE	71	612	69	165.872	Cycle5	0.0102182	Cycle5	7	8	Bacteria	Proteobacteria	Gammaproteobacteria	Burkholderiales	Methylophilaceae	Methylovorus	NA	9.94	89.46
ASV300	1181	95	0.0082462	TRUE	71	613	70.5	166.072	Cycle2	0.0956354	Cycle2	4	5	Bacteria	Proteobacteria	Gammaproteobacteria	Burkholderiales	Alcaligenaceae	Achromobacter	piechaudii	1.42	89.46
ASV300	1181	95	0.0082462	TRUE	71	613	70.5	166.138	Cycle6	0.0805396	Cycle6	8	9	Bacteria	Proteobacteria	Gammaproteobacteria	Burkholderiales	Alcaligenaceae	Achromobacter	piechaudii	2.84	89.46
ASV300	1181	95	0.0082462	TRUE	71	613	70.5	166.205	Cycle5	0.0882377	Cycle5	7	8	Bacteria	Proteobacteria	Gammaproteobacteria	Burkholderiales	Alcaligenaceae	Achromobacter	piechaudii	4.26	89.46
ASV300	1181	95	0.0082462	TRUE	71	613	70.5	166.272	Cycle4	0.0577113	Cycle4	6	7	Bacteria	Proteobacteria	Gammaproteobacteria	Burkholderiales	Alcaligenaceae	Achromobacter	piechaudii	5.68	89.46
ASV300	1181	95	0.0082462	TRUE	71	613	70.5	166.338	Soil	0.023519	Soil	1	1	Bacteria	Proteobacteria	Gammaproteobacteria	Burkholderiales	Alcaligenaceae	Achromobacter	piechaudii	7.1	89.46
ASV300	1181	95	0.0082462	TRUE	71	613	70.5	166.405	Recovered	0.0372007	Recovered	9	10	Bacteria	Proteobacteria	Gammaproteobacteria	Burkholderiales	Alcaligenaceae	Achromobacter	piechaudii	8.52	89.46
ASV300	1181	95	0.0082462	TRUE	71	613	70.5	166.472	Cycle1	0.0204171	Cycle1	3	4	Bacteria	Proteobacteria	Gammaproteobacteria	Burkholderiales	Alcaligenaceae	Achromobacter	piechaudii	9.94	89.46
ASV300	1181	95	0.0082462	TRUE	71	613	70.5	166.538	Cycle3	0.0464708	Cycle3	5	6	Bacteria	Proteobacteria	Gammaproteobacteria	Burkholderiales	Alcaligenaceae	Achromobacter	piechaudii	11.36	89.46
ASV302	1181	96	0.0039603	TRUE	71	614	70.5	166.672	Cycle4	0.00309203	Cycle4	6	7	Bacteria	Proteobacteria	Gammaproteobacteria	Burkholderiales	Alcaligenaceae	Achromobacter	NA	1.42	89.46
ASV302	1181	96	0.0039603	TRUE	71	614	70.5	166.738	Recovered	0.040706	Recovered	9	10	Bacteria	Proteobacteria	Gammaproteobacteria	Burkholderiales	Alcaligenaceae	Achromobacter	NA	2.84	89.46
ASV302	1181	96	0.0039603	TRUE	71	614	70.5	166.805	Cycle3	0.0121377	Cycle3	5	6	Bacteria	Proteobacteria	Gammaproteobacteria	Burkholderiales	Alcaligenaceae	Achromobacter	NA	4.26	89.46
ASV309	1180	97	0.0211699	TRUE	71	615	70	166.938	Cycle2	0.00147626	Cycle2	4	5	Bacteria	Proteobacteria	Gammaproteobacteria	Burkholderiales	Alcaligenaceae	Pigmentiphaga	NA	1.42	89.46
ASV309	1180	97	0.0211699	TRUE	71	615	70	167.005	Cycle4	0.0225135	Cycle4	6	7	Bacteria	Proteobacteria	Gammaproteobacteria	Burkholderiales	Alcaligenaceae	Pigmentiphaga	NA	2.84	89.46
ASV309	1180	97	0.0211699	TRUE	71	615	70	167.071	Cycle5	0.0258347	Cycle5	7	8	Bacteria	Proteobacteria	Gammaproteobacteria	Burkholderiales	Alcaligenaceae	Pigmentiphaga	NA	4.26	89.46
ASV309	1180	97	0.0211699	TRUE	71	615	70	167.138	Cycle3	0.00609463	Cycle3	5	6	Bacteria	Proteobacteria	Gammaproteobacteria	Burkholderiales	Alcaligenaceae	Pigmentiphaga	NA	5.68	89.46
ASV309	1180	97	0.0211699	TRUE	71	615	70	167.205	Cycle6	0.0170124	Cycle6	8	9	Bacteria	Proteobacteria	Gammaproteobacteria	Burkholderiales	Alcaligenaceae	Pigmentiphaga	NA	7.1	89.46
ASV309	1180	97	0.0211699	TRUE	71	615	70	167.271	Recovered	0.0143463	Recovered	9	10	Bacteria	Proteobacteria	Gammaproteobacteria	Burkholderiales	Alcaligenaceae	Pigmentiphaga	NA	8.52	89.46
ASV317	1184	98	0.00405959	TRUE	71	605	70.5	163.406	Soil	0.50727	Soil	1	1	Bacteria	Proteobacteria	Gammaproteobacteria	Burkholderiales	Nitrosomonadaceae	GOUTA6	NA	1.42	89.46
ASV317	1184	98	0.00405959	TRUE	71	605	70.5	163.473	SoilWash	0.0283902	SoilWash	2	2	Bacteria	Proteobacteria	Gammaproteobacteria	Burkholderiales	Nitrosomonadaceae	GOUTA6	NA	2.84	89.46
ASV318	1184	99	0.0767296	TRUE	71	606	70.5	163.673	SoilWash	0.00688656	SoilWash	2	2	Bacteria	Proteobacteria	Gammaproteobacteria	Burkholderiales	Nitrosomonadaceae	GOUTA6	NA	1.42	89.46
ASV318	1184	99	0.0767296	TRUE	71	606	70.5	163.739	Soil	0.043238	Soil	1	1	Bacteria	Proteobacteria	Gammaproteobacteria	Burkholderiales	Nitrosomonadaceae	GOUTA6	NA	2.84	89.46
ASV319	1190	100	0.0776571	TRUE	71	595	70.5	161.54	Soil	0.215614	Soil	1	1	Bacteria	Proteobacteria	Gammaproteobacteria	Burkholderiales	Nitrosomonadaceae	MND1	NA	1.42	89.46
ASV319	1190	100	0.0776571	TRUE	71	595	70.5	161.607	SoilWash	0.0167515	SoilWash	2	2	Bacteria	Proteobacteria	Gammaproteobacteria	Burkholderiales	Nitrosomonadaceae	MND1	NA	2.84	89.46
ASV325	1190	101	2.1318e-06	TRUE	71	596	70.5	161.74	Soil	0.055543	Soil	1	1	Bacteria	Proteobacteria	Gammaproteobacteria	Burkholderiales	Nitrosomonadaceae	MND1	NA	1.42	89.46
ASV326	1189	102	0.00409468	TRUE	71	597	70	161.873	Soil	0.201981	Soil	1	1	Bacteria	Proteobacteria	Gammaproteobacteria	Burkholderiales	Nitrosomonadaceae	MND1	NA	1.42	89.46
ASV326	1189	102	0.00409468	TRUE	71	597	70	161.94	SoilWash	0.006615	SoilWash	2	2	Bacteria	Proteobacteria	Gammaproteobacteria	Burkholderiales	Nitrosomonadaceae	MND1	NA	2.84	89.46
ASV331	1192	103	5.7794e-06	TRUE	71	598	70.5	162.073	SoilWash	0.0313444	SoilWash	2	2	Bacteria	Proteobacteria	Gammaproteobacteria	Burkholderiales	Nitrosomonadaceae	MND1	NA	1.42	89.46
ASV331	1192	103	5.7794e-06	TRUE	71	598	70.5	162.14	Soil	0.152413	Soil	1	1	Bacteria	Proteobacteria	Gammaproteobacteria	Burkholderiales	Nitrosomonadaceae	MND1	NA	2.84	89.46
ASV334	1192	104	0.0165082	TRUE	71	599	70.5	162.273	Soil	0.0868797	Soil	1	1	Bacteria	Proteobacteria	Gammaproteobacteria	Burkholderiales	Nitrosomonadaceae	MND1	NA	1.42	89.46
ASV336	1191	105	0.0399123	TRUE	71	600	70	162.473	Soil	0.102665	Soil	1	1	Bacteria	Proteobacteria	Gammaproteobacteria	Burkholderiales	Nitrosomonadaceae	MND1	NA	1.42	89.46
ASV336	1191	105	0.0399123	TRUE	71	600	70	162.54	SoilWash	0.00643891	SoilWash	2	2	Bacteria	Proteobacteria	Gammaproteobacteria	Burkholderiales	Nitrosomonadaceae	MND1	NA	2.84	89.46
ASV344	1187	106	0.0383801	TRUE	71	601	69	162.673	Soil	0.081038	Soil	1	1	Bacteria	Proteobacteria	Gammaproteobacteria	Burkholderiales	Nitrosomonadaceae	MND1	NA	1.42	89.46
ASV344	1187	106	0.0383801	TRUE	71	601	69	162.74	SoilWash	0.00431042	SoilWash	2	2	Bacteria	Proteobacteria	Gammaproteobacteria	Burkholderiales	Nitrosomonadaceae	MND1	NA	2.84	89.46
ASV345	1186	107	2.7277e-06	TRUE	71	602	68.5	162.806	SoilWash	0.0450754	SoilWash	2	2	Bacteria	Proteobacteria	Gammaproteobacteria	Burkholderiales	Nitrosomonadaceae	GOUTA6	NA	1.42	89.46
ASV345	1186	107	2.7277e-06	TRUE	71	602	68.5	162.873	Soil	0.141018	Soil	1	1	Bacteria	Proteobacteria	Gammaproteobacteria	Burkholderiales	Nitrosomonadaceae	GOUTA6	NA	2.84	89.46
ASV346	1193	108	2.3702e-06	TRUE	71	603	70.5	163.006	Soil	0.126969	Soil	1	1	Bacteria	Proteobacteria	Gammaproteobacteria	Burkholderiales	Nitrosomonadaceae	GOUTA6	NA	1.42	89.46
ASV346	1193	108	2.3702e-06	TRUE	71	603	70.5	163.073	SoilWash	0.0111934	SoilWash	2	2	Bacteria	Proteobacteria	Gammaproteobacteria	Burkholderiales	Nitrosomonadaceae	GOUTA6	NA	2.84	89.46
ASV347	1193	109	0.00409671	TRUE	71	604	70.5	163.273	Soil	0.107491	Soil	1	1	Bacteria	Proteobacteria	Gammaproteobacteria	Burkholderiales	Nitrosomonadaceae	GOUTA6	NA	1.42	89.46
ASV351	1182	110	2.614e-06	TRUE	71	607	67	163.806	Soil	0.0584127	Soil	1	1	Bacteria	Proteobacteria	Gammaproteobacteria	Burkholderiales	Nitrosomonadaceae	GOUTA6	NA	1.42	89.46
ASV368	1194	111	0.0119082	TRUE	71	616	70.5	167.338	SoilWash	0.046202	SoilWash	2	2	Bacteria	Proteobacteria	Gammaproteobacteria	Burkholderiales	Rhodocyclaceae	Ferribacterium	NA	1.42	89.46
ASV368	1194	111	0.0119082	TRUE	71	616	70.5	167.405	Soil	0.0149518	Soil	1	1	Bacteria	Proteobacteria	Gammaproteobacteria	Burkholderiales	Rhodocyclaceae	Ferribacterium	NA	2.84	89.46
ASV369	1194	112	0.24591	TRUE	71	617	70.5	167.538	Soil	0.0525876	Soil	1	1	Bacteria	Proteobacteria	Gammaproteobacteria	Burkholderiales	Rhodocyclaceae	Uliginosibacterium	NA	1.42	89.46
ASV384	1201	113	0.0370089	TRUE	71	620	70	168.004	SoilWash	0.00601537	SoilWash	2	2	Bacteria	Proteobacteria	Gammaproteobacteria	Burkholderiales	Nitrosomonadaceae	Ellin6067	NA	1.42	89.46
ASV384	1201	113	0.0370089	TRUE	71	620	70	168.071	Soil	0.400398	Soil	1	1	Bacteria	Proteobacteria	Gammaproteobacteria	Burkholderiales	Nitrosomonadaceae	Ellin6067	NA	2.84	89.46
ASV397	1202	114	0.00402905	TRUE	71	618	70.5	167.605	Soil	0.0457286	Soil	1	1	Bacteria	Proteobacteria	Gammaproteobacteria	Burkholderiales	Nitrosomonadaceae	Ellin6067	NA	1.42	89.46
ASV397	1202	114	0.00402905	TRUE	71	618	70.5	167.671	SoilWash	0.0206211	SoilWash	2	2	Bacteria	Proteobacteria	Gammaproteobacteria	Burkholderiales	Nitrosomonadaceae	Ellin6067	NA	2.84	89.46
ASV398	1202	115	0.020709	TRUE	71	619	70.5	167.805	Soil	0.0513434	Soil	1	1	Bacteria	Proteobacteria	Gammaproteobacteria	Burkholderiales	Nitrosomonadaceae	Ellin6067	NA	1.42	89.46
ASV404	1200	116	0.0164937	TRUE	71	621	69.5	168.204	SoilWash	0.0424027	SoilWash	2	2	Bacteria	Proteobacteria	Gammaproteobacteria	Burkholderiales	Nitrosomonadaceae	Ellin6067	NA	1.42	89.46
ASV404	1200	116	0.0164937	TRUE	71	621	69.5	168.271	Soil	0.00944987	Soil	1	1	Bacteria	Proteobacteria	Gammaproteobacteria	Burkholderiales	Nitrosomonadaceae	Ellin6067	NA	2.84	89.46
ASV405	1199	117	0.0220159	TRUE	71	622	69	168.404	SoilWash	0.0499401	SoilWash	2	2	Bacteria	Proteobacteria	Gammaproteobacteria	Burkholderiales	Nitrosomonadaceae	Ellin6067	NA	1.42	89.46
ASV405	1199	117	0.0220159	TRUE	71	622	69	168.471	Soil	0.0298923	Soil	1	1	Bacteria	Proteobacteria	Gammaproteobacteria	Burkholderiales	Nitrosomonadaceae	Ellin6067	NA	2.84	89.46
ASV413	1203	118	0.025916	TRUE	71	623	70.5	168.604	SoilWash	0.0465882	SoilWash	2	2	Bacteria	Proteobacteria	Gammaproteobacteria	Burkholderiales	Nitrosomonadaceae	Ellin6067	NA	1.42	89.46
ASV413	1203	118	0.025916	TRUE	71	623	70.5	168.671	Soil	0.157123	Soil	1	1	Bacteria	Proteobacteria	Gammaproteobacteria	Burkholderiales	Nitrosomonadaceae	Ellin6067	NA	2.84	89.46
ASV414	1203	119	0.0126966	TRUE	71	624	70.5	168.871	Soil	0.0761013	Soil	1	1	Bacteria	Proteobacteria	Gammaproteobacteria	Burkholderiales	Nitrosomonadaceae	Ellin6067	NA	1.42	89.46
ASV414	1203	119	0.0126966	TRUE	71	624	70.5	168.937	SoilWash	0.0261627	SoilWash	2	2	Bacteria	Proteobacteria	Gammaproteobacteria	Burkholderiales	Nitrosomonadaceae	Ellin6067	NA	2.84	89.46
ASV493	1197	120	0.138616	TRUE	71	625	68	169.071	SoilWash	0.00543152	SoilWash	2	2	Bacteria	Proteobacteria	Gammaproteobacteria	Burkholderiales	Nitrosomonadaceae	mle1-7	NA	1.42	89.46
ASV493	1197	120	0.138616	TRUE	71	625	68	169.137	Soil	0.0456906	Soil	1	1	Bacteria	Proteobacteria	Gammaproteobacteria	Burkholderiales	Nitrosomonadaceae	mle1-7	NA	2.84	89.46
ASV516	1196	121	2.472e-06	TRUE	71	626	67.5	169.271	Soil	0.0755239	Soil	1	1	Bacteria	Proteobacteria	Gammaproteobacteria	Burkholderiales	Rhodocyclaceae	Georgfuchsia	NA	1.42	89.46
ASV517	1195	122	2.9704e-06	TRUE	71	627	67	169.337	SoilWash	0.0546309	SoilWash	2	2	Bacteria	Proteobacteria	Gammaproteobacteria	Burkholderiales	Rhodocyclaceae	Georgfuchsia	NA	1.42	89.46
ASV517	1195	122	2.9704e-06	TRUE	71	627	67	169.404	Soil	0.027759	Soil	1	1	Bacteria	Proteobacteria	Gammaproteobacteria	Burkholderiales	Rhodocyclaceae	Georgfuchsia	NA	2.84	89.46
ASV528	1206	123	0.0405145	TRUE	71	676	69.5	186.464	Cycle3	0.048226	Cycle3	5	6	Bacteria	Proteobacteria	Gammaproteobacteria	Burkholderiales	Oxalobacteraceae	Duganella	NA	1.42	89.46
ASV528	1206	123	0.0405145	TRUE	71	676	69.5	186.531	Cycle4	0.00407379	Cycle4	6	7	Bacteria	Proteobacteria	Gammaproteobacteria	Burkholderiales	Oxalobacteraceae	Duganella	NA	2.84	89.46
ASV528	1206	123	0.0405145	TRUE	71	676	69.5	186.598	Cycle1	0.0456447	Cycle1	3	4	Bacteria	Proteobacteria	Gammaproteobacteria	Burkholderiales	Oxalobacteraceae	Duganella	NA	4.26	89.46
ASV528	1206	123	0.0405145	TRUE	71	676	69.5	186.664	Cycle2	0.0220289	Cycle2	4	5	Bacteria	Proteobacteria	Gammaproteobacteria	Burkholderiales	Oxalobacteraceae	Duganella	NA	5.68	89.46
ASV539	1207	124	2.9721e-06	TRUE	71	675	70	186.131	Cycle1	0.0719797	Cycle1	3	4	Bacteria	Proteobacteria	Gammaproteobacteria	Burkholderiales	Oxalobacteraceae	Duganella	NA	1.42	89.46
ASV539	1207	124	2.9721e-06	TRUE	71	675	70	186.198	SoilWash	0.144642	SoilWash	2	2	Bacteria	Proteobacteria	Gammaproteobacteria	Burkholderiales	Oxalobacteraceae	Duganella	NA	2.84	89.46
ASV539	1207	124	2.9721e-06	TRUE	71	675	70	186.264	Cycle2	0.00421795	Cycle2	4	5	Bacteria	Proteobacteria	Gammaproteobacteria	Burkholderiales	Oxalobacteraceae	Duganella	NA	4.26	89.46
ASV539	1207	124	2.9721e-06	TRUE	71	675	70	186.331	Soil	0.0112217	Soil	1	1	Bacteria	Proteobacteria	Gammaproteobacteria	Burkholderiales	Oxalobacteraceae	Duganella	NA	5.68	89.46
ASV540	1208	125	0.0498323	TRUE	71	673	70.5	185.665	Cycle3	0.00677298	Cycle3	5	6	Bacteria	Proteobacteria	Gammaproteobacteria	Burkholderiales	Oxalobacteraceae	Duganella	NA	1.42	89.46
ASV540	1208	125	0.0498323	TRUE	71	673	70.5	185.731	Cycle2	0.0144868	Cycle2	4	5	Bacteria	Proteobacteria	Gammaproteobacteria	Burkholderiales	Oxalobacteraceae	Duganella	NA	2.84	89.46
ASV540	1208	125	0.0498323	TRUE	71	673	70.5	185.798	Cycle1	0.0501784	Cycle1	3	4	Bacteria	Proteobacteria	Gammaproteobacteria	Burkholderiales	Oxalobacteraceae	Duganella	NA	4.26	89.46
ASV571	1208	126	2.8696e-06	TRUE	71	674	70.5	185.931	SoilWash	0.0455532	SoilWash	2	2	Bacteria	Proteobacteria	Gammaproteobacteria	Burkholderiales	Oxalobacteraceae	Duganella	NA	1.42	89.46
ASV571	1208	126	2.8696e-06	TRUE	71	674	70.5	185.998	Cycle1	0.0316208	Cycle1	3	4	Bacteria	Proteobacteria	Gammaproteobacteria	Burkholderiales	Oxalobacteraceae	Duganella	NA	2.84	89.46
ASV598	1205	127	0.0165908	TRUE	71	677	69	186.797	Recovered	0.0425117	Recovered	9	10	Bacteria	Proteobacteria	Gammaproteobacteria	Burkholderiales	Oxalobacteraceae	Rugamonas	NA	1.42	89.46
ASV598	1205	127	0.0165908	TRUE	71	677	69	186.864	Cycle4	0.0556271	Cycle4	6	7	Bacteria	Proteobacteria	Gammaproteobacteria	Burkholderiales	Oxalobacteraceae	Rugamonas	NA	2.84	89.46
ASV598	1205	127	0.0165908	TRUE	71	677	69	186.931	Cycle5	0.0308429	Cycle5	7	8	Bacteria	Proteobacteria	Gammaproteobacteria	Burkholderiales	Oxalobacteraceae	Rugamonas	NA	4.26	89.46
ASV598	1205	127	0.0165908	TRUE	71	677	69	186.997	Cycle6	0.026168	Cycle6	8	9	Bacteria	Proteobacteria	Gammaproteobacteria	Burkholderiales	Oxalobacteraceae	Rugamonas	NA	5.68	89.46
ASV598	1205	127	0.0165908	TRUE	71	677	69	187.064	SoilWash	0.00877196	SoilWash	2	2	Bacteria	Proteobacteria	Gammaproteobacteria	Burkholderiales	Oxalobacteraceae	Rugamonas	NA	7.1	89.46
ASV603	1211	128	0.00811411	TRUE	71	669	70.5	184.065	Cycle3	0.0147307	Cycle3	5	6	Bacteria	Proteobacteria	Gammaproteobacteria	Burkholderiales	Oxalobacteraceae	Duganella	NA	1.42	89.46
ASV603	1211	128	0.00811411	TRUE	71	669	70.5	184.132	Soil	0.148179	Soil	1	1	Bacteria	Proteobacteria	Gammaproteobacteria	Burkholderiales	Oxalobacteraceae	Duganella	NA	2.84	89.46
ASV603	1211	128	0.00811411	TRUE	71	669	70.5	184.198	Cycle1	0.421373	Cycle1	3	4	Bacteria	Proteobacteria	Gammaproteobacteria	Burkholderiales	Oxalobacteraceae	Duganella	NA	4.26	89.46
ASV603	1211	128	0.00811411	TRUE	71	669	70.5	184.265	SoilWash	1.06991	SoilWash	2	2	Bacteria	Proteobacteria	Gammaproteobacteria	Burkholderiales	Oxalobacteraceae	Duganella	NA	5.68	89.46
ASV603	1211	128	0.00811411	TRUE	71	669	70.5	184.332	Cycle2	0.0305404	Cycle2	4	5	Bacteria	Proteobacteria	Gammaproteobacteria	Burkholderiales	Oxalobacteraceae	Duganella	NA	7.1	89.46
ASV603	1211	128	0.00811411	TRUE	71	669	70.5	184.398	Cycle5	0.182463	Cycle5	7	8	Bacteria	Proteobacteria	Gammaproteobacteria	Burkholderiales	Oxalobacteraceae	Duganella	NA	8.52	89.46
ASV603	1211	128	0.00811411	TRUE	71	669	70.5	184.465	Recovered	1.60966	Recovered	9	10	Bacteria	Proteobacteria	Gammaproteobacteria	Burkholderiales	Oxalobacteraceae	Duganella	NA	9.94	89.46
ASV603	1211	128	0.00811411	TRUE	71	669	70.5	184.532	Cycle4	0.294375	Cycle4	6	7	Bacteria	Proteobacteria	Gammaproteobacteria	Burkholderiales	Oxalobacteraceae	Duganella	NA	11.36	89.46
ASV603	1211	128	0.00811411	TRUE	71	669	70.5	184.598	Cycle6	0.152177	Cycle6	8	9	Bacteria	Proteobacteria	Gammaproteobacteria	Burkholderiales	Oxalobacteraceae	Duganella	NA	12.78	89.46
ASV604	1211	129	2.7192e-06	TRUE	71	670	70.5	184.732	SoilWash	0.109477	SoilWash	2	2	Bacteria	Proteobacteria	Gammaproteobacteria	Burkholderiales	Oxalobacteraceae	Duganella	NA	1.42	89.46
ASV604	1211	129	2.7192e-06	TRUE	71	670	70.5	184.798	Cycle5	0.0151834	Cycle5	7	8	Bacteria	Proteobacteria	Gammaproteobacteria	Burkholderiales	Oxalobacteraceae	Duganella	NA	2.84	89.46
ASV604	1211	129	2.7192e-06	TRUE	71	670	70.5	184.865	Cycle4	0.0300591	Cycle4	6	7	Bacteria	Proteobacteria	Gammaproteobacteria	Burkholderiales	Oxalobacteraceae	Duganella	NA	4.26	89.46
ASV604	1211	129	2.7192e-06	TRUE	71	670	70.5	184.932	Cycle1	0.0469012	Cycle1	3	4	Bacteria	Proteobacteria	Gammaproteobacteria	Burkholderiales	Oxalobacteraceae	Duganella	NA	5.68	89.46
ASV604	1211	129	2.7192e-06	TRUE	71	670	70.5	184.998	Recovered	0.226609	Recovered	9	10	Bacteria	Proteobacteria	Gammaproteobacteria	Burkholderiales	Oxalobacteraceae	Duganella	NA	7.1	89.46
ASV604	1211	129	2.7192e-06	TRUE	71	670	70.5	185.065	Cycle6	0.0132628	Cycle6	8	9	Bacteria	Proteobacteria	Gammaproteobacteria	Burkholderiales	Oxalobacteraceae	Duganella	NA	8.52	89.46
ASV605	1212	130	0.00403727	TRUE	71	671	70.5	185.265	Soil	0.285917	Soil	1	1	Bacteria	Proteobacteria	Gammaproteobacteria	Burkholderiales	Oxalobacteraceae	Duganella	NA	1.42	89.46
ASV605	1212	130	0.00403727	TRUE	71	671	70.5	185.331	Cycle1	0.0583364	Cycle1	3	4	Bacteria	Proteobacteria	Gammaproteobacteria	Burkholderiales	Oxalobacteraceae	Duganella	NA	2.84	89.46
ASV605	1212	130	0.00403727	TRUE	71	671	70.5	185.398	SoilWash	1.64813	SoilWash	2	2	Bacteria	Proteobacteria	Gammaproteobacteria	Burkholderiales	Oxalobacteraceae	Duganella	NA	4.26	89.46
ASV606	1212	131	2.845e-06	TRUE	71	672	70.5	185.598	SoilWash	0.15231	SoilWash	2	2	Bacteria	Proteobacteria	Gammaproteobacteria	Burkholderiales	Oxalobacteraceae	Duganella	NA	1.42	89.46
ASV608	1222	132	2.8312e-06	TRUE	71	655	70.5	179.2	Soil	0.389257	Soil	1	1	Bacteria	Proteobacteria	Gammaproteobacteria	Burkholderiales	Oxalobacteraceae	Duganella	NA	1.42	89.46
ASV608	1222	132	2.8312e-06	TRUE	71	655	70.5	179.267	Cycle2	0.190574	Cycle2	4	5	Bacteria	Proteobacteria	Gammaproteobacteria	Burkholderiales	Oxalobacteraceae	Duganella	NA	2.84	89.46
ASV608	1222	132	2.8312e-06	TRUE	71	655	70.5	179.334	Cycle3	0.0391931	Cycle3	5	6	Bacteria	Proteobacteria	Gammaproteobacteria	Burkholderiales	Oxalobacteraceae	Duganella	NA	4.26	89.46
ASV608	1222	132	2.8312e-06	TRUE	71	655	70.5	179.4	SoilWash	1.56598	SoilWash	2	2	Bacteria	Proteobacteria	Gammaproteobacteria	Burkholderiales	Oxalobacteraceae	Duganella	NA	5.68	89.46
ASV608	1222	132	2.8312e-06	TRUE	71	655	70.5	179.467	Cycle1	1.19929	Cycle1	3	4	Bacteria	Proteobacteria	Gammaproteobacteria	Burkholderiales	Oxalobacteraceae	Duganella	NA	7.1	89.46
ASV609	1222	133	0.00402752	TRUE	71	656	70.5	179.6	Cycle1	0.0285213	Cycle1	3	4	Bacteria	Proteobacteria	Gammaproteobacteria	Burkholderiales	Oxalobacteraceae	Duganella	NA	1.42	89.46
ASV609	1222	133	0.00402752	TRUE	71	656	70.5	179.667	SoilWash	0.0294883	SoilWash	2	2	Bacteria	Proteobacteria	Gammaproteobacteria	Burkholderiales	Oxalobacteraceae	Duganella	NA	2.84	89.46
ASV612	1221	134	2.2e-06	TRUE	71	657	70	179.867	Cycle1	0.133639	Cycle1	3	4	Bacteria	Proteobacteria	Gammaproteobacteria	Burkholderiales	Oxalobacteraceae	Duganella	NA	1.42	89.46
ASV612	1221	134	2.2e-06	TRUE	71	657	70	179.933	SoilWash	0.07706	SoilWash	2	2	Bacteria	Proteobacteria	Gammaproteobacteria	Burkholderiales	Oxalobacteraceae	Duganella	NA	2.84	89.46
ASV612	1221	134	2.2e-06	TRUE	71	657	70	180	Cycle2	0.0201776	Cycle2	4	5	Bacteria	Proteobacteria	Gammaproteobacteria	Burkholderiales	Oxalobacteraceae	Duganella	NA	4.26	89.46
ASV613	1223	135	2.19e-06	TRUE	71	658	70.5	180.133	Cycle3	0.127023	Cycle3	5	6	Bacteria	Proteobacteria	Gammaproteobacteria	Burkholderiales	Oxalobacteraceae	Duganella	NA	1.42	89.46
ASV613	1223	135	2.19e-06	TRUE	71	658	70.5	180.2	Cycle4	0.0590313	Cycle4	6	7	Bacteria	Proteobacteria	Gammaproteobacteria	Burkholderiales	Oxalobacteraceae	Duganella	NA	2.84	89.46
ASV613	1223	135	2.19e-06	TRUE	71	658	70.5	180.267	Cycle1	0.0387549	Cycle1	3	4	Bacteria	Proteobacteria	Gammaproteobacteria	Burkholderiales	Oxalobacteraceae	Duganella	NA	4.26	89.46
ASV613	1223	135	2.19e-06	TRUE	71	658	70.5	180.333	Cycle6	0.0138205	Cycle6	8	9	Bacteria	Proteobacteria	Gammaproteobacteria	Burkholderiales	Oxalobacteraceae	Duganella	NA	5.68	89.46
ASV613	1223	135	2.19e-06	TRUE	71	658	70.5	180.4	Cycle2	0.146317	Cycle2	4	5	Bacteria	Proteobacteria	Gammaproteobacteria	Burkholderiales	Oxalobacteraceae	Duganella	NA	7.1	89.46
ASV613	1223	135	2.19e-06	TRUE	71	658	70.5	180.466	Cycle5	0.0245356	Cycle5	7	8	Bacteria	Proteobacteria	Gammaproteobacteria	Burkholderiales	Oxalobacteraceae	Duganella	NA	8.52	89.46
ASV614	1223	136	0.00810308	TRUE	71	659	70.5	180.666	Cycle2	0.0937753	Cycle2	4	5	Bacteria	Proteobacteria	Gammaproteobacteria	Burkholderiales	Oxalobacteraceae	Duganella	NA	1.42	89.46
ASV614	1223	136	0.00810308	TRUE	71	659	70.5	180.733	Cycle3	0.113952	Cycle3	5	6	Bacteria	Proteobacteria	Gammaproteobacteria	Burkholderiales	Oxalobacteraceae	Duganella	NA	2.84	89.46
ASV614	1223	136	0.00810308	TRUE	71	659	70.5	180.8	Cycle4	0.0379368	Cycle4	6	7	Bacteria	Proteobacteria	Gammaproteobacteria	Burkholderiales	Oxalobacteraceae	Duganella	NA	4.26	89.46
ASV614	1223	136	0.00810308	TRUE	71	659	70.5	180.866	Cycle6	0.00771971	Cycle6	8	9	Bacteria	Proteobacteria	Gammaproteobacteria	Burkholderiales	Oxalobacteraceae	Duganella	NA	5.68	89.46
ASV614	1223	136	0.00810308	TRUE	71	659	70.5	180.933	Cycle5	0.00609918	Cycle5	7	8	Bacteria	Proteobacteria	Gammaproteobacteria	Burkholderiales	Oxalobacteraceae	Duganella	NA	7.1	89.46
ASV614	1223	136	0.00810308	TRUE	71	659	70.5	181	Cycle1	0.040398	Cycle1	3	4	Bacteria	Proteobacteria	Gammaproteobacteria	Burkholderiales	Oxalobacteraceae	Duganella	NA	8.52	89.46
ASV616	1219	137	5.6266e-06	TRUE	71	660	69	181.133	Soil	0.0212622	Soil	1	1	Bacteria	Proteobacteria	Gammaproteobacteria	Burkholderiales	Oxalobacteraceae	Duganella	NA	1.42	89.46
ASV616	1219	137	5.6266e-06	TRUE	71	660	69	181.2	Cycle1	0.0948033	Cycle1	3	4	Bacteria	Proteobacteria	Gammaproteobacteria	Burkholderiales	Oxalobacteraceae	Duganella	NA	2.84	89.46
ASV616	1219	137	5.6266e-06	TRUE	71	660	69	181.266	Cycle2	0.00451854	Cycle2	4	5	Bacteria	Proteobacteria	Gammaproteobacteria	Burkholderiales	Oxalobacteraceae	Duganella	NA	4.26	89.46
ASV616	1219	137	5.6266e-06	TRUE	71	660	69	181.333	SoilWash	0.0756334	SoilWash	2	2	Bacteria	Proteobacteria	Gammaproteobacteria	Burkholderiales	Oxalobacteraceae	Duganella	NA	5.68	89.46
ASV620	1218	138	0.00876894	TRUE	71	661	68.5	181.466	SoilWash	0.100751	SoilWash	2	2	Bacteria	Proteobacteria	Gammaproteobacteria	Burkholderiales	Oxalobacteraceae	Duganella	NA	1.42	89.46
ASV620	1218	138	0.00876894	TRUE	71	661	68.5	181.533	Cycle2	0.0193369	Cycle2	4	5	Bacteria	Proteobacteria	Gammaproteobacteria	Burkholderiales	Oxalobacteraceae	Duganella	NA	2.84	89.46
ASV620	1218	138	0.00876894	TRUE	71	661	68.5	181.599	Soil	0.0165373	Soil	1	1	Bacteria	Proteobacteria	Gammaproteobacteria	Burkholderiales	Oxalobacteraceae	Duganella	NA	4.26	89.46
ASV620	1218	138	0.00876894	TRUE	71	661	68.5	181.666	Cycle1	0.113001	Cycle1	3	4	Bacteria	Proteobacteria	Gammaproteobacteria	Burkholderiales	Oxalobacteraceae	Duganella	NA	5.68	89.46
ASV634	1217	139	2.5193e-06	TRUE	71	662	68	181.866	Cycle1	0.800407	Cycle1	3	4	Bacteria	Proteobacteria	Gammaproteobacteria	Burkholderiales	Oxalobacteraceae	Duganella	NA	1.42	89.46
ASV634	1217	139	2.5193e-06	TRUE	71	662	68	181.933	SoilWash	0.596703	SoilWash	2	2	Bacteria	Proteobacteria	Gammaproteobacteria	Burkholderiales	Oxalobacteraceae	Duganella	NA	2.84	89.46
ASV634	1217	139	2.5193e-06	TRUE	71	662	68	181.999	Soil	0.119002	Soil	1	1	Bacteria	Proteobacteria	Gammaproteobacteria	Burkholderiales	Oxalobacteraceae	Duganella	NA	4.26	89.46
ASV634	1217	139	2.5193e-06	TRUE	71	662	68	182.066	Cycle2	0.153914	Cycle2	4	5	Bacteria	Proteobacteria	Gammaproteobacteria	Burkholderiales	Oxalobacteraceae	Duganella	NA	5.68	89.46
ASV637	1216	140	0.0460897	TRUE	71	663	67.5	182.199	Soil	0.0584711	Soil	1	1	Bacteria	Proteobacteria	Gammaproteobacteria	Burkholderiales	Oxalobacteraceae	Duganella	NA	1.42	89.46
ASV637	1216	140	0.0460897	TRUE	71	663	67.5	182.266	Cycle1	0.00796753	Cycle1	3	4	Bacteria	Proteobacteria	Gammaproteobacteria	Burkholderiales	Oxalobacteraceae	Duganella	NA	2.84	89.46
ASV649	1215	141	0.00812094	TRUE	71	664	67	182.332	SoilWash	0.0618662	SoilWash	2	2	Bacteria	Proteobacteria	Gammaproteobacteria	Burkholderiales	Oxalobacteraceae	Rugamonas	NA	1.42	89.46
ASV651	1232	142	2.3153e-06	TRUE	71	631	70.5	170.67	SoilWash	0.0851415	SoilWash	2	2	Bacteria	Proteobacteria	Gammaproteobacteria	Burkholderiales	Oxalobacteraceae	Herbaspirillum	NA	1.42	89.46
ASV651	1232	142	2.3153e-06	TRUE	71	631	70.5	170.737	Cycle2	0.131624	Cycle2	4	5	Bacteria	Proteobacteria	Gammaproteobacteria	Burkholderiales	Oxalobacteraceae	Herbaspirillum	NA	2.84	89.46
ASV651	1232	142	2.3153e-06	TRUE	71	631	70.5	170.803	Cycle1	0.785803	Cycle1	3	4	Bacteria	Proteobacteria	Gammaproteobacteria	Burkholderiales	Oxalobacteraceae	Herbaspirillum	NA	4.26	89.46
ASV651	1232	142	2.3153e-06	TRUE	71	631	70.5	170.87	Soil	0.0722767	Soil	1	1	Bacteria	Proteobacteria	Gammaproteobacteria	Burkholderiales	Oxalobacteraceae	Herbaspirillum	NA	5.68	89.46
ASV651	1232	142	2.3153e-06	TRUE	71	631	70.5	170.937	Cycle3	0.0287817	Cycle3	5	6	Bacteria	Proteobacteria	Gammaproteobacteria	Burkholderiales	Oxalobacteraceae	Herbaspirillum	NA	7.1	89.46
ASV652	1232	143	0.0163127	TRUE	71	632	70.5	171.07	Cycle2	0.038105	Cycle2	4	5	Bacteria	Proteobacteria	Gammaproteobacteria	Burkholderiales	Oxalobacteraceae	Herbaspirillum	hiltneri	1.42	89.46
ASV652	1232	143	0.0163127	TRUE	71	632	70.5	171.137	Recovered	0.00351059	Recovered	9	10	Bacteria	Proteobacteria	Gammaproteobacteria	Burkholderiales	Oxalobacteraceae	Herbaspirillum	hiltneri	2.84	89.46
ASV652	1232	143	0.0163127	TRUE	71	632	70.5	171.203	Cycle6	0.0109796	Cycle6	8	9	Bacteria	Proteobacteria	Gammaproteobacteria	Burkholderiales	Oxalobacteraceae	Herbaspirillum	hiltneri	4.26	89.46
ASV652	1232	143	0.0163127	TRUE	71	632	70.5	171.27	Cycle3	0.0173828	Cycle3	5	6	Bacteria	Proteobacteria	Gammaproteobacteria	Burkholderiales	Oxalobacteraceae	Herbaspirillum	hiltneri	5.68	89.46
ASV652	1232	143	0.0163127	TRUE	71	632	70.5	171.337	Cycle4	0.0163913	Cycle4	6	7	Bacteria	Proteobacteria	Gammaproteobacteria	Burkholderiales	Oxalobacteraceae	Herbaspirillum	hiltneri	7.1	89.46
ASV652	1232	143	0.0163127	TRUE	71	632	70.5	171.403	Cycle1	0.0264797	Cycle1	3	4	Bacteria	Proteobacteria	Gammaproteobacteria	Burkholderiales	Oxalobacteraceae	Herbaspirillum	hiltneri	8.52	89.46
ASV652	1232	143	0.0163127	TRUE	71	632	70.5	171.47	Soil	0.0147654	Soil	1	1	Bacteria	Proteobacteria	Gammaproteobacteria	Burkholderiales	Oxalobacteraceae	Herbaspirillum	hiltneri	9.94	89.46
ASV652	1232	143	0.0163127	TRUE	71	632	70.5	171.536	Cycle5	0.0145951	Cycle5	7	8	Bacteria	Proteobacteria	Gammaproteobacteria	Burkholderiales	Oxalobacteraceae	Herbaspirillum	hiltneri	11.36	89.46
ASV654	1234	144	0.0163376	TRUE	71	628	70.5	169.471	Cycle3	0.0941116	Cycle3	5	6	Bacteria	Proteobacteria	Gammaproteobacteria	Burkholderiales	Oxalobacteraceae	Herbaspirillum	NA	1.42	89.46
ASV654	1234	144	0.0163376	TRUE	71	628	70.5	169.537	Cycle1	0.0491255	Cycle1	3	4	Bacteria	Proteobacteria	Gammaproteobacteria	Burkholderiales	Oxalobacteraceae	Herbaspirillum	NA	2.84	89.46
ASV654	1234	144	0.0163376	TRUE	71	628	70.5	169.604	Recovered	0.00216442	Recovered	9	10	Bacteria	Proteobacteria	Gammaproteobacteria	Burkholderiales	Oxalobacteraceae	Herbaspirillum	NA	4.26	89.46
ASV654	1234	144	0.0163376	TRUE	71	628	70.5	169.67	Cycle5	0.0171195	Cycle5	7	8	Bacteria	Proteobacteria	Gammaproteobacteria	Burkholderiales	Oxalobacteraceae	Herbaspirillum	NA	5.68	89.46
ASV654	1234	144	0.0163376	TRUE	71	628	70.5	169.737	Cycle2	0.057321	Cycle2	4	5	Bacteria	Proteobacteria	Gammaproteobacteria	Burkholderiales	Oxalobacteraceae	Herbaspirillum	NA	7.1	89.46
ASV654	1234	144	0.0163376	TRUE	71	628	70.5	169.804	Cycle4	0.0201658	Cycle4	6	7	Bacteria	Proteobacteria	Gammaproteobacteria	Burkholderiales	Oxalobacteraceae	Herbaspirillum	NA	8.52	89.46
ASV654	1234	144	0.0163376	TRUE	71	628	70.5	169.87	Cycle6	0.0121663	Cycle6	8	9	Bacteria	Proteobacteria	Gammaproteobacteria	Burkholderiales	Oxalobacteraceae	Herbaspirillum	NA	9.94	89.46
ASV655	1234	145	1e-06	TRUE	71	629	70.5	170.004	Soil	0.0817448	Soil	1	1	Bacteria	Proteobacteria	Gammaproteobacteria	Burkholderiales	Oxalobacteraceae	Herbaspirillum	NA	1.42	89.46
ASV655	1234	145	1e-06	TRUE	71	629	70.5	170.07	Cycle2	0.00664895	Cycle2	4	5	Bacteria	Proteobacteria	Gammaproteobacteria	Burkholderiales	Oxalobacteraceae	Herbaspirillum	NA	2.84	89.46
ASV655	1234	145	1e-06	TRUE	71	629	70.5	170.137	Cycle1	0.07031	Cycle1	3	4	Bacteria	Proteobacteria	Gammaproteobacteria	Burkholderiales	Oxalobacteraceae	Herbaspirillum	NA	4.26	89.46
ASV655	1234	145	1e-06	TRUE	71	629	70.5	170.204	Cycle3	0.00248604	Cycle3	5	6	Bacteria	Proteobacteria	Gammaproteobacteria	Burkholderiales	Oxalobacteraceae	Herbaspirillum	NA	5.68	89.46
ASV655	1234	145	1e-06	TRUE	71	629	70.5	170.27	SoilWash	0.030681	SoilWash	2	2	Bacteria	Proteobacteria	Gammaproteobacteria	Burkholderiales	Oxalobacteraceae	Herbaspirillum	NA	7.1	89.46
ASV656	1233	146	0.0122211	TRUE	71	630	70	170.404	Cycle2	0.0390212	Cycle2	4	5	Bacteria	Proteobacteria	Gammaproteobacteria	Burkholderiales	Oxalobacteraceae	Herbaspirillum	NA	1.42	89.46
ASV656	1233	146	0.0122211	TRUE	71	630	70	170.47	Cycle1	0.13286	Cycle1	3	4	Bacteria	Proteobacteria	Gammaproteobacteria	Burkholderiales	Oxalobacteraceae	Herbaspirillum	NA	2.84	89.46
ASV656	1233	146	0.0122211	TRUE	71	630	70	170.537	Cycle3	0.00453336	Cycle3	5	6	Bacteria	Proteobacteria	Gammaproteobacteria	Burkholderiales	Oxalobacteraceae	Herbaspirillum	NA	4.26	89.46
ASV659	1237	147	2.4745e-06	TRUE	71	633	70.5	171.67	Cycle6	0.019344	Cycle6	8	9	Bacteria	Proteobacteria	Gammaproteobacteria	Burkholderiales	Burkholderiaceae	Cupriavidus	basilensis	1.42	89.46
ASV659	1237	147	2.4745e-06	TRUE	71	633	70.5	171.736	Cycle2	0.00966069	Cycle2	4	5	Bacteria	Proteobacteria	Gammaproteobacteria	Burkholderiales	Burkholderiaceae	Cupriavidus	basilensis	2.84	89.46
ASV659	1237	147	2.4745e-06	TRUE	71	633	70.5	171.803	Cycle3	0.00229415	Cycle3	5	6	Bacteria	Proteobacteria	Gammaproteobacteria	Burkholderiales	Burkholderiaceae	Cupriavidus	basilensis	4.26	89.46
ASV659	1237	147	2.4745e-06	TRUE	71	633	70.5	171.87	Recovered	0.0102329	Recovered	9	10	Bacteria	Proteobacteria	Gammaproteobacteria	Burkholderiales	Burkholderiaceae	Cupriavidus	basilensis	5.68	89.46
ASV659	1237	147	2.4745e-06	TRUE	71	633	70.5	171.936	Cycle4	0.0146395	Cycle4	6	7	Bacteria	Proteobacteria	Gammaproteobacteria	Burkholderiales	Burkholderiaceae	Cupriavidus	basilensis	7.1	89.46
ASV659	1237	147	2.4745e-06	TRUE	71	633	70.5	172.003	Cycle5	0.0564358	Cycle5	7	8	Bacteria	Proteobacteria	Gammaproteobacteria	Burkholderiales	Burkholderiaceae	Cupriavidus	basilensis	8.52	89.46
ASV660	1237	148	0.012243	TRUE	71	634	70.5	172.136	Cycle5	0.00116564	Cycle5	7	8	Bacteria	Proteobacteria	Gammaproteobacteria	Burkholderiales	Burkholderiaceae	Cupriavidus	NA	1.42	89.46
ASV660	1237	148	0.012243	TRUE	71	634	70.5	172.203	Cycle2	0.024489	Cycle2	4	5	Bacteria	Proteobacteria	Gammaproteobacteria	Burkholderiales	Burkholderiaceae	Cupriavidus	NA	2.84	89.46
ASV660	1237	148	0.012243	TRUE	71	634	70.5	172.27	Cycle3	0.00447102	Cycle3	5	6	Bacteria	Proteobacteria	Gammaproteobacteria	Burkholderiales	Burkholderiaceae	Cupriavidus	NA	4.26	89.46
ASV660	1237	148	0.012243	TRUE	71	634	70.5	172.336	Cycle4	0.00533228	Cycle4	6	7	Bacteria	Proteobacteria	Gammaproteobacteria	Burkholderiales	Burkholderiaceae	Cupriavidus	NA	5.68	89.46
ASV660	1237	148	0.012243	TRUE	71	634	70.5	172.403	Cycle1	0.0253389	Cycle1	3	4	Bacteria	Proteobacteria	Gammaproteobacteria	Burkholderiales	Burkholderiaceae	Cupriavidus	NA	7.1	89.46
ASV664	1236	149	0.110542	TRUE	71	635	70	172.536	Soil	0.0870514	Soil	1	1	Bacteria	Proteobacteria	Gammaproteobacteria	Burkholderiales	Burkholderiaceae	Burkholderia-Caballeronia-Paraburkholderia	NA	1.42	89.46
ASV664	1236	149	0.110542	TRUE	71	635	70	172.603	SoilWash	0.0311215	SoilWash	2	2	Bacteria	Proteobacteria	Gammaproteobacteria	Burkholderiales	Burkholderiaceae	Burkholderia-Caballeronia-Paraburkholderia	NA	2.84	89.46
ASV675	1235	150	0.00975996	TRUE	71	636	69.5	172.803	Cycle1	0.0248673	Cycle1	3	4	Bacteria	Proteobacteria	Gammaproteobacteria	Burkholderiales	Oxalobacteraceae	Noviherbaspirillum	NA	1.42	89.46
ASV675	1235	150	0.00975996	TRUE	71	636	69.5	172.869	Cycle5	0.000461828	Cycle5	7	8	Bacteria	Proteobacteria	Gammaproteobacteria	Burkholderiales	Oxalobacteraceae	Noviherbaspirillum	NA	2.84	89.46
ASV675	1235	150	0.00975996	TRUE	71	636	69.5	172.936	Cycle2	0.0171476	Cycle2	4	5	Bacteria	Proteobacteria	Gammaproteobacteria	Burkholderiales	Oxalobacteraceae	Noviherbaspirillum	NA	4.26	89.46
ASV675	1235	150	0.00975996	TRUE	71	636	69.5	173.003	Cycle3	0.00277851	Cycle3	5	6	Bacteria	Proteobacteria	Gammaproteobacteria	Burkholderiales	Oxalobacteraceae	Noviherbaspirillum	NA	5.68	89.46
ASV675	1235	150	0.00975996	TRUE	71	636	69.5	173.069	Recovered	0.00764041	Recovered	9	10	Bacteria	Proteobacteria	Gammaproteobacteria	Burkholderiales	Oxalobacteraceae	Noviherbaspirillum	NA	7.1	89.46
ASV676	1238	151	0.00536701	TRUE	71	639	70	174.069	Cycle4	0.155916	Cycle4	6	7	Bacteria	Proteobacteria	Gammaproteobacteria	Burkholderiales	Oxalobacteraceae	Herbaspirillum	NA	1.42	89.46
ASV676	1238	151	0.00536701	TRUE	71	639	70	174.136	Cycle6	0.132329	Cycle6	8	9	Bacteria	Proteobacteria	Gammaproteobacteria	Burkholderiales	Oxalobacteraceae	Herbaspirillum	NA	2.84	89.46
ASV676	1238	151	0.00536701	TRUE	71	639	70	174.202	Cycle2	0.150137	Cycle2	4	5	Bacteria	Proteobacteria	Gammaproteobacteria	Burkholderiales	Oxalobacteraceae	Herbaspirillum	NA	4.26	89.46
ASV676	1238	151	0.00536701	TRUE	71	639	70	174.269	Recovered	0.0354391	Recovered	9	10	Bacteria	Proteobacteria	Gammaproteobacteria	Burkholderiales	Oxalobacteraceae	Herbaspirillum	NA	5.68	89.46
ASV676	1238	151	0.00536701	TRUE	71	639	70	174.335	Cycle1	0.033199	Cycle1	3	4	Bacteria	Proteobacteria	Gammaproteobacteria	Burkholderiales	Oxalobacteraceae	Herbaspirillum	NA	7.1	89.46
ASV676	1238	151	0.00536701	TRUE	71	639	70	174.402	Cycle5	0.131861	Cycle5	7	8	Bacteria	Proteobacteria	Gammaproteobacteria	Burkholderiales	Oxalobacteraceae	Herbaspirillum	NA	8.52	89.46
ASV676	1238	151	0.00536701	TRUE	71	639	70	174.469	Cycle3	0.228733	Cycle3	5	6	Bacteria	Proteobacteria	Gammaproteobacteria	Burkholderiales	Oxalobacteraceae	Herbaspirillum	NA	9.94	89.46
ASV677	1239	152	0.00404353	TRUE	71	637	70.5	173.136	Soil	0.831495	Soil	1	1	Bacteria	Proteobacteria	Gammaproteobacteria	Burkholderiales	Oxalobacteraceae	Collimonas	NA	1.42	89.46
ASV677	1239	152	0.00404353	TRUE	71	637	70.5	173.203	Cycle4	0.00169284	Cycle4	6	7	Bacteria	Proteobacteria	Gammaproteobacteria	Burkholderiales	Oxalobacteraceae	Collimonas	NA	2.84	89.46
ASV677	1239	152	0.00404353	TRUE	71	637	70.5	173.269	Cycle1	0.102428	Cycle1	3	4	Bacteria	Proteobacteria	Gammaproteobacteria	Burkholderiales	Oxalobacteraceae	Collimonas	NA	4.26	89.46
ASV677	1239	152	0.00404353	TRUE	71	637	70.5	173.336	SoilWash	0.184085	SoilWash	2	2	Bacteria	Proteobacteria	Gammaproteobacteria	Burkholderiales	Oxalobacteraceae	Collimonas	NA	5.68	89.46
ASV677	1239	152	0.00404353	TRUE	71	637	70.5	173.402	Cycle5	0.00488666	Cycle5	7	8	Bacteria	Proteobacteria	Gammaproteobacteria	Burkholderiales	Oxalobacteraceae	Collimonas	NA	7.1	89.46
ASV677	1239	152	0.00404353	TRUE	71	637	70.5	173.469	Cycle6	0.0163701	Cycle6	8	9	Bacteria	Proteobacteria	Gammaproteobacteria	Burkholderiales	Oxalobacteraceae	Collimonas	NA	8.52	89.46
ASV677	1239	152	0.00404353	TRUE	71	637	70.5	173.536	Cycle2	0.00562393	Cycle2	4	5	Bacteria	Proteobacteria	Gammaproteobacteria	Burkholderiales	Oxalobacteraceae	Collimonas	NA	9.94	89.46
ASV677	1239	152	0.00404353	TRUE	71	637	70.5	173.602	Recovered	0.133667	Recovered	9	10	Bacteria	Proteobacteria	Gammaproteobacteria	Burkholderiales	Oxalobacteraceae	Collimonas	NA	11.36	89.46
ASV679	1239	153	2.8181e-06	TRUE	71	638	70.5	173.869	Soil	0.353681	Soil	1	1	Bacteria	Proteobacteria	Gammaproteobacteria	Burkholderiales	Oxalobacteraceae	Collimonas	NA	1.42	89.46
ASV679	1239	153	2.8181e-06	TRUE	71	638	70.5	173.936	SoilWash	0.0103045	SoilWash	2	2	Bacteria	Proteobacteria	Gammaproteobacteria	Burkholderiales	Oxalobacteraceae	Collimonas	NA	2.84	89.46
ASV701	1228	154	0.0448791	TRUE	71	640	68	174.535	Soil	0.0863239	Soil	1	1	Bacteria	Proteobacteria	Gammaproteobacteria	Burkholderiales	Oxalobacteraceae	Collimonas	NA	1.42	89.46
ASV706	1243	155	4.4606e-06	TRUE	71	641	70.5	174.669	Cycle3	0.00965087	Cycle3	5	6	Bacteria	Proteobacteria	Gammaproteobacteria	Burkholderiales	Oxalobacteraceae	Undibacterium	NA	1.42	89.46
ASV706	1243	155	4.4606e-06	TRUE	71	641	70.5	174.735	Cycle2	0.0412984	Cycle2	4	5	Bacteria	Proteobacteria	Gammaproteobacteria	Burkholderiales	Oxalobacteraceae	Undibacterium	NA	2.84	89.46
ASV706	1243	155	4.4606e-06	TRUE	71	641	70.5	174.802	Cycle1	0.087667	Cycle1	3	4	Bacteria	Proteobacteria	Gammaproteobacteria	Burkholderiales	Oxalobacteraceae	Undibacterium	NA	4.26	89.46
ASV706	1243	155	4.4606e-06	TRUE	71	641	70.5	174.869	Soil	0.484764	Soil	1	1	Bacteria	Proteobacteria	Gammaproteobacteria	Burkholderiales	Oxalobacteraceae	Undibacterium	NA	5.68	89.46
ASV706	1243	155	4.4606e-06	TRUE	71	641	70.5	174.935	SoilWash	0.332484	SoilWash	2	2	Bacteria	Proteobacteria	Gammaproteobacteria	Burkholderiales	Oxalobacteraceae	Undibacterium	NA	7.1	89.46
ASV708	1243	156	0.0123352	TRUE	71	642	70.5	175.068	Cycle2	0.0701352	Cycle2	4	5	Bacteria	Proteobacteria	Gammaproteobacteria	Burkholderiales	Oxalobacteraceae	Undibacterium	NA	1.42	89.46
ASV708	1243	156	0.0123352	TRUE	71	642	70.5	175.135	Cycle3	0.0472923	Cycle3	5	6	Bacteria	Proteobacteria	Gammaproteobacteria	Burkholderiales	Oxalobacteraceae	Undibacterium	NA	2.84	89.46
ASV708	1243	156	0.0123352	TRUE	71	642	70.5	175.202	Cycle1	0.0694621	Cycle1	3	4	Bacteria	Proteobacteria	Gammaproteobacteria	Burkholderiales	Oxalobacteraceae	Undibacterium	NA	4.26	89.46
ASV708	1243	156	0.0123352	TRUE	71	642	70.5	175.268	Cycle4	0.00145492	Cycle4	6	7	Bacteria	Proteobacteria	Gammaproteobacteria	Burkholderiales	Oxalobacteraceae	Undibacterium	NA	5.68	89.46
ASV716	1242	157	0.0201989	TRUE	71	643	70	175.402	Cycle2	0.00910529	Cycle2	4	5	Bacteria	Proteobacteria	Gammaproteobacteria	Burkholderiales	Oxalobacteraceae	Undibacterium	terreum	1.42	89.46
ASV716	1242	157	0.0201989	TRUE	71	643	70	175.468	SoilWash	0.00300549	SoilWash	2	2	Bacteria	Proteobacteria	Gammaproteobacteria	Burkholderiales	Oxalobacteraceae	Undibacterium	terreum	2.84	89.46
ASV716	1242	157	0.0201989	TRUE	71	643	70	175.535	Cycle1	0.0438554	Cycle1	3	4	Bacteria	Proteobacteria	Gammaproteobacteria	Burkholderiales	Oxalobacteraceae	Undibacterium	terreum	4.26	89.46
ASV719	1241	158	2.8207e-06	TRUE	71	644	69.5	175.735	Soil	0.0205893	Soil	1	1	Bacteria	Proteobacteria	Gammaproteobacteria	Burkholderiales	Oxalobacteraceae	Undibacterium	NA	1.42	89.46
ASV719	1241	158	2.8207e-06	TRUE	71	644	69.5	175.802	SoilWash	0.0471211	SoilWash	2	2	Bacteria	Proteobacteria	Gammaproteobacteria	Burkholderiales	Oxalobacteraceae	Undibacterium	NA	2.84	89.46
ASV719	1241	158	2.8207e-06	TRUE	71	644	69.5	175.868	Cycle3	0.0176966	Cycle3	5	6	Bacteria	Proteobacteria	Gammaproteobacteria	Burkholderiales	Oxalobacteraceae	Undibacterium	NA	4.26	89.46
ASV719	1241	158	2.8207e-06	TRUE	71	644	69.5	175.935	Cycle2	0.0257978	Cycle2	4	5	Bacteria	Proteobacteria	Gammaproteobacteria	Burkholderiales	Oxalobacteraceae	Undibacterium	NA	5.68	89.46
ASV719	1241	158	2.8207e-06	TRUE	71	644	69.5	176.001	Cycle1	0.182331	Cycle1	3	4	Bacteria	Proteobacteria	Gammaproteobacteria	Burkholderiales	Oxalobacteraceae	Undibacterium	NA	7.1	89.46
ASV721	1240	159	0.0342158	TRUE	71	645	69	176.135	Soil	0.0143613	Soil	1	1	Bacteria	Proteobacteria	Gammaproteobacteria	Burkholderiales	Oxalobacteraceae	[Aquaspirillum] arcticum group	NA	1.42	89.46
ASV721	1240	159	0.0342158	TRUE	71	645	69	176.201	SoilWash	0.0856901	SoilWash	2	2	Bacteria	Proteobacteria	Gammaproteobacteria	Burkholderiales	Oxalobacteraceae	[Aquaspirillum] arcticum group	NA	2.84	89.46
ASV730	1244	160	0.00404679	TRUE	71	646	70.5	176.335	Cycle5	0.0317257	Cycle5	7	8	Bacteria	Proteobacteria	Gammaproteobacteria	Burkholderiales	Oxalobacteraceae	Oxalicibacterium	NA	1.42	89.46
ASV730	1244	160	0.00404679	TRUE	71	646	70.5	176.401	Cycle6	0.0278994	Cycle6	8	9	Bacteria	Proteobacteria	Gammaproteobacteria	Burkholderiales	Oxalobacteraceae	Oxalicibacterium	NA	2.84	89.46
ASV730	1244	160	0.00404679	TRUE	71	646	70.5	176.468	Cycle1	0.00407659	Cycle1	3	4	Bacteria	Proteobacteria	Gammaproteobacteria	Burkholderiales	Oxalobacteraceae	Oxalicibacterium	NA	4.26	89.46
ASV730	1244	160	0.00404679	TRUE	71	646	70.5	176.535	Cycle4	0.0265417	Cycle4	6	7	Bacteria	Proteobacteria	Gammaproteobacteria	Burkholderiales	Oxalobacteraceae	Oxalicibacterium	NA	5.68	89.46
ASV730	1244	160	0.00404679	TRUE	71	646	70.5	176.601	Recovered	0.40913	Recovered	9	10	Bacteria	Proteobacteria	Gammaproteobacteria	Burkholderiales	Oxalobacteraceae	Oxalicibacterium	NA	7.1	89.46
ASV730	1244	160	0.00404679	TRUE	71	646	70.5	176.668	Cycle2	0.0207849	Cycle2	4	5	Bacteria	Proteobacteria	Gammaproteobacteria	Burkholderiales	Oxalobacteraceae	Oxalicibacterium	NA	8.52	89.46
ASV730	1244	160	0.00404679	TRUE	71	646	70.5	176.735	Cycle3	0.0362703	Cycle3	5	6	Bacteria	Proteobacteria	Gammaproteobacteria	Burkholderiales	Oxalobacteraceae	Oxalicibacterium	NA	9.94	89.46
ASV731	1244	161	2.5142e-06	TRUE	71	647	70.5	176.934	Cycle5	0.0602758	Cycle5	7	8	Bacteria	Proteobacteria	Gammaproteobacteria	Burkholderiales	Oxalobacteraceae	Oxalicibacterium	NA	1.42	89.46
ASV731	1244	161	2.5142e-06	TRUE	71	647	70.5	177.001	Cycle3	0.139325	Cycle3	5	6	Bacteria	Proteobacteria	Gammaproteobacteria	Burkholderiales	Oxalobacteraceae	Oxalicibacterium	NA	2.84	89.46
ASV731	1244	161	2.5142e-06	TRUE	71	647	70.5	177.068	Cycle4	0.0672292	Cycle4	6	7	Bacteria	Proteobacteria	Gammaproteobacteria	Burkholderiales	Oxalobacteraceae	Oxalicibacterium	NA	4.26	89.46
ASV731	1244	161	2.5142e-06	TRUE	71	647	70.5	177.134	Cycle6	0.0458899	Cycle6	8	9	Bacteria	Proteobacteria	Gammaproteobacteria	Burkholderiales	Oxalobacteraceae	Oxalicibacterium	NA	5.68	89.46
ASV731	1244	161	2.5142e-06	TRUE	71	647	70.5	177.201	Cycle1	0.0648863	Cycle1	3	4	Bacteria	Proteobacteria	Gammaproteobacteria	Burkholderiales	Oxalobacteraceae	Oxalicibacterium	NA	7.1	89.46
ASV731	1244	161	2.5142e-06	TRUE	71	647	70.5	177.268	Cycle2	0.0958099	Cycle2	4	5	Bacteria	Proteobacteria	Gammaproteobacteria	Burkholderiales	Oxalobacteraceae	Oxalicibacterium	NA	8.52	89.46
ASV732	1225	162	0.00436255	TRUE	71	648	66.5	177.334	Recovered	0.0464455	Recovered	9	10	Bacteria	Proteobacteria	Gammaproteobacteria	Burkholderiales	Oxalobacteraceae	Herminiimonas	arsenitoxidans	1.42	89.46
ASV732	1225	162	0.00436255	TRUE	71	648	66.5	177.401	Cycle3	0.0141134	Cycle3	5	6	Bacteria	Proteobacteria	Gammaproteobacteria	Burkholderiales	Oxalobacteraceae	Herminiimonas	arsenitoxidans	2.84	89.46
ASV732	1225	162	0.00436255	TRUE	71	648	66.5	177.468	Cycle2	0.00720117	Cycle2	4	5	Bacteria	Proteobacteria	Gammaproteobacteria	Burkholderiales	Oxalobacteraceae	Herminiimonas	arsenitoxidans	4.26	89.46
ASV732	1225	162	0.00436255	TRUE	71	648	66.5	177.534	Cycle1	0.00126795	Cycle1	3	4	Bacteria	Proteobacteria	Gammaproteobacteria	Burkholderiales	Oxalobacteraceae	Herminiimonas	arsenitoxidans	5.68	89.46
ASV732	1225	162	0.00436255	TRUE	71	648	66.5	177.601	Cycle4	0.043659	Cycle4	6	7	Bacteria	Proteobacteria	Gammaproteobacteria	Burkholderiales	Oxalobacteraceae	Herminiimonas	arsenitoxidans	7.1	89.46
ASV732	1225	162	0.00436255	TRUE	71	648	66.5	177.668	Cycle6	0.169599	Cycle6	8	9	Bacteria	Proteobacteria	Gammaproteobacteria	Burkholderiales	Oxalobacteraceae	Herminiimonas	arsenitoxidans	8.52	89.46
ASV732	1225	162	0.00436255	TRUE	71	648	66.5	177.734	Cycle5	0.0896653	Cycle5	7	8	Bacteria	Proteobacteria	Gammaproteobacteria	Burkholderiales	Oxalobacteraceae	Herminiimonas	arsenitoxidans	9.94	89.46
ASV735	1246	163	2.9635e-06	TRUE	71	653	70.5	178.667	SoilWash	0.00523488	SoilWash	2	2	Bacteria	Proteobacteria	Gammaproteobacteria	Burkholderiales	Oxalobacteraceae	Massilia	NA	1.42	89.46
ASV735	1246	163	2.9635e-06	TRUE	71	653	70.5	178.734	Cycle5	0.00612184	Cycle5	7	8	Bacteria	Proteobacteria	Gammaproteobacteria	Burkholderiales	Oxalobacteraceae	Massilia	NA	2.84	89.46
ASV735	1246	163	2.9635e-06	TRUE	71	653	70.5	178.8	Cycle2	0.0394846	Cycle2	4	5	Bacteria	Proteobacteria	Gammaproteobacteria	Burkholderiales	Oxalobacteraceae	Massilia	NA	4.26	89.46
ASV735	1246	163	2.9635e-06	TRUE	71	653	70.5	178.867	Cycle3	0.0542178	Cycle3	5	6	Bacteria	Proteobacteria	Gammaproteobacteria	Burkholderiales	Oxalobacteraceae	Massilia	NA	5.68	89.46
ASV735	1246	163	2.9635e-06	TRUE	71	653	70.5	178.934	Cycle4	0.0155436	Cycle4	6	7	Bacteria	Proteobacteria	Gammaproteobacteria	Burkholderiales	Oxalobacteraceae	Massilia	NA	7.1	89.46
ASV736	1246	164	0.0165948	TRUE	71	654	70.5	179.067	SoilWash	0.0449948	SoilWash	2	2	Bacteria	Proteobacteria	Gammaproteobacteria	Burkholderiales	Oxalobacteraceae	Massilia	NA	1.42	89.46
ASV736	1246	164	0.0165948	TRUE	71	654	70.5	179.134	Soil	0.147589	Soil	1	1	Bacteria	Proteobacteria	Gammaproteobacteria	Burkholderiales	Oxalobacteraceae	Massilia	NA	2.84	89.46
ASV740	1248	165	0.0207347	TRUE	71	651	70	178.267	Soil	0.0798226	Soil	1	1	Bacteria	Proteobacteria	Gammaproteobacteria	Burkholderiales	Oxalobacteraceae	Massilia	NA	1.42	89.46
ASV740	1248	165	0.0207347	TRUE	71	651	70	178.334	SoilWash	0.0948541	SoilWash	2	2	Bacteria	Proteobacteria	Gammaproteobacteria	Burkholderiales	Oxalobacteraceae	Massilia	NA	2.84	89.46
ASV744	1249	166	0.00822382	TRUE	71	649	70.5	177.801	Soil	0.0804535	Soil	1	1	Bacteria	Proteobacteria	Gammaproteobacteria	Burkholderiales	Oxalobacteraceae	Massilia	NA	1.42	89.46
ASV744	1249	166	0.00822382	TRUE	71	649	70.5	177.867	SoilWash	0.0654019	SoilWash	2	2	Bacteria	Proteobacteria	Gammaproteobacteria	Burkholderiales	Oxalobacteraceae	Massilia	NA	2.84	89.46
ASV745	1249	167	0.0293168	TRUE	71	650	70.5	178.067	Soil	0.0320367	Soil	1	1	Bacteria	Proteobacteria	Gammaproteobacteria	Burkholderiales	Oxalobacteraceae	Massilia	NA	1.42	89.46
ASV745	1249	167	0.0293168	TRUE	71	650	70.5	178.134	SoilWash	0.0299566	SoilWash	2	2	Bacteria	Proteobacteria	Gammaproteobacteria	Burkholderiales	Oxalobacteraceae	Massilia	NA	2.84	89.46
ASV747	1247	168	2.3233e-06	TRUE	71	652	69.5	178.467	Soil	0.0806113	Soil	1	1	Bacteria	Proteobacteria	Gammaproteobacteria	Burkholderiales	Oxalobacteraceae	Massilia	NA	1.42	89.46
ASV747	1247	168	2.3233e-06	TRUE	71	652	69.5	178.534	SoilWash	0.0768354	SoilWash	2	2	Bacteria	Proteobacteria	Gammaproteobacteria	Burkholderiales	Oxalobacteraceae	Massilia	NA	2.84	89.46
ASV752	1251	169	2.5519e-06	TRUE	71	665	70.5	182.399	Cycle2	0.0193799	Cycle2	4	5	Bacteria	Proteobacteria	Gammaproteobacteria	Burkholderiales	Oxalobacteraceae	Duganella	NA	1.42	89.46
ASV752	1251	169	2.5519e-06	TRUE	71	665	70.5	182.466	Cycle4	0.0818103	Cycle4	6	7	Bacteria	Proteobacteria	Gammaproteobacteria	Burkholderiales	Oxalobacteraceae	Duganella	NA	2.84	89.46
ASV752	1251	169	2.5519e-06	TRUE	71	665	70.5	182.532	Cycle5	0.126385	Cycle5	7	8	Bacteria	Proteobacteria	Gammaproteobacteria	Burkholderiales	Oxalobacteraceae	Duganella	NA	4.26	89.46
ASV752	1251	169	2.5519e-06	TRUE	71	665	70.5	182.599	Cycle3	0.0691227	Cycle3	5	6	Bacteria	Proteobacteria	Gammaproteobacteria	Burkholderiales	Oxalobacteraceae	Duganella	NA	5.68	89.46
ASV752	1251	169	2.5519e-06	TRUE	71	665	70.5	182.666	Cycle1	0.0120753	Cycle1	3	4	Bacteria	Proteobacteria	Gammaproteobacteria	Burkholderiales	Oxalobacteraceae	Duganella	NA	7.1	89.46
ASV752	1251	169	2.5519e-06	TRUE	71	665	70.5	182.732	Cycle6	0.114759	Cycle6	8	9	Bacteria	Proteobacteria	Gammaproteobacteria	Burkholderiales	Oxalobacteraceae	Duganella	NA	8.52	89.46
ASV753	1251	170	0.00403256	TRUE	71	666	70.5	182.932	Cycle5	0.0490668	Cycle5	7	8	Bacteria	Proteobacteria	Gammaproteobacteria	Burkholderiales	Oxalobacteraceae	Duganella	NA	1.42	89.46
ASV753	1251	170	0.00403256	TRUE	71	666	70.5	182.999	Cycle4	0.0372962	Cycle4	6	7	Bacteria	Proteobacteria	Gammaproteobacteria	Burkholderiales	Oxalobacteraceae	Duganella	NA	2.84	89.46
ASV753	1251	170	0.00403256	TRUE	71	666	70.5	183.066	Cycle2	0.00468661	Cycle2	4	5	Bacteria	Proteobacteria	Gammaproteobacteria	Burkholderiales	Oxalobacteraceae	Duganella	NA	4.26	89.46
ASV753	1251	170	0.00403256	TRUE	71	666	70.5	183.132	Recovered	0.00468435	Recovered	9	10	Bacteria	Proteobacteria	Gammaproteobacteria	Burkholderiales	Oxalobacteraceae	Duganella	NA	5.68	89.46
ASV753	1251	170	0.00403256	TRUE	71	666	70.5	183.199	Cycle3	0.0145147	Cycle3	5	6	Bacteria	Proteobacteria	Gammaproteobacteria	Burkholderiales	Oxalobacteraceae	Duganella	NA	7.1	89.46
ASV753	1251	170	0.00403256	TRUE	71	666	70.5	183.265	Cycle6	0.0487704	Cycle6	8	9	Bacteria	Proteobacteria	Gammaproteobacteria	Burkholderiales	Oxalobacteraceae	Duganella	NA	8.52	89.46
ASV754	1252	171	1e-06	TRUE	71	667	70.5	183.399	Cycle3	0.0467569	Cycle3	5	6	Bacteria	Proteobacteria	Gammaproteobacteria	Burkholderiales	Oxalobacteraceae	Duganella	NA	1.42	89.46
ASV754	1252	171	1e-06	TRUE	71	667	70.5	183.465	Cycle2	0.0303818	Cycle2	4	5	Bacteria	Proteobacteria	Gammaproteobacteria	Burkholderiales	Oxalobacteraceae	Duganella	NA	2.84	89.46
ASV754	1252	171	1e-06	TRUE	71	667	70.5	183.532	Cycle4	0.044055	Cycle4	6	7	Bacteria	Proteobacteria	Gammaproteobacteria	Burkholderiales	Oxalobacteraceae	Duganella	NA	4.26	89.46
ASV754	1252	171	1e-06	TRUE	71	667	70.5	183.599	Cycle5	0.0479972	Cycle5	7	8	Bacteria	Proteobacteria	Gammaproteobacteria	Burkholderiales	Oxalobacteraceae	Duganella	NA	5.68	89.46
ASV754	1252	171	1e-06	TRUE	71	667	70.5	183.665	Cycle6	0.0341157	Cycle6	8	9	Bacteria	Proteobacteria	Gammaproteobacteria	Burkholderiales	Oxalobacteraceae	Duganella	NA	7.1	89.46
ASV755	1252	172	0.00403943	TRUE	71	668	70.5	183.799	Cycle4	0.0414922	Cycle4	6	7	Bacteria	Proteobacteria	Gammaproteobacteria	Burkholderiales	Oxalobacteraceae	Duganella	NA	1.42	89.46
ASV755	1252	172	0.00403943	TRUE	71	668	70.5	183.865	Cycle5	0.0661875	Cycle5	7	8	Bacteria	Proteobacteria	Gammaproteobacteria	Burkholderiales	Oxalobacteraceae	Duganella	NA	2.84	89.46
ASV755	1252	172	0.00403943	TRUE	71	668	70.5	183.932	Cycle3	0.0344472	Cycle3	5	6	Bacteria	Proteobacteria	Gammaproteobacteria	Burkholderiales	Oxalobacteraceae	Duganella	NA	4.26	89.46
ASV755	1252	172	0.00403943	TRUE	71	668	70.5	183.999	Cycle6	0.0700056	Cycle6	8	9	Bacteria	Proteobacteria	Gammaproteobacteria	Burkholderiales	Oxalobacteraceae	Duganella	NA	5.68	89.46
ASV768	1256	173	1e-06	TRUE	71	707	70.5	197.327	Recovered	0.510184	Recovered	9	10	Bacteria	Proteobacteria	Gammaproteobacteria	Burkholderiales	Oxalobacteraceae	Massilia	NA	1.42	89.46
ASV768	1256	173	1e-06	TRUE	71	707	70.5	197.394	Cycle5	0.638818	Cycle5	7	8	Bacteria	Proteobacteria	Gammaproteobacteria	Burkholderiales	Oxalobacteraceae	Massilia	NA	2.84	89.46
ASV768	1256	173	1e-06	TRUE	71	707	70.5	197.46	Cycle1	0.00685016	Cycle1	3	4	Bacteria	Proteobacteria	Gammaproteobacteria	Burkholderiales	Oxalobacteraceae	Massilia	NA	4.26	89.46
ASV768	1256	173	1e-06	TRUE	71	707	70.5	197.527	Cycle2	0.110863	Cycle2	4	5	Bacteria	Proteobacteria	Gammaproteobacteria	Burkholderiales	Oxalobacteraceae	Massilia	NA	5.68	89.46
ASV768	1256	173	1e-06	TRUE	71	707	70.5	197.593	Cycle3	1.57729	Cycle3	5	6	Bacteria	Proteobacteria	Gammaproteobacteria	Burkholderiales	Oxalobacteraceae	Massilia	NA	7.1	89.46
ASV768	1256	173	1e-06	TRUE	71	707	70.5	197.66	Cycle4	1.14744	Cycle4	6	7	Bacteria	Proteobacteria	Gammaproteobacteria	Burkholderiales	Oxalobacteraceae	Massilia	NA	8.52	89.46
ASV768	1256	173	1e-06	TRUE	71	707	70.5	197.727	Cycle6	0.436336	Cycle6	8	9	Bacteria	Proteobacteria	Gammaproteobacteria	Burkholderiales	Oxalobacteraceae	Massilia	NA	9.94	89.46
ASV769	1256	174	0.00404074	TRUE	71	708	70.5	197.927	Cycle3	0.0308654	Cycle3	5	6	Bacteria	Proteobacteria	Gammaproteobacteria	Burkholderiales	Oxalobacteraceae	Massilia	NA	1.42	89.46
ASV769	1256	174	0.00404074	TRUE	71	708	70.5	197.993	Cycle4	0.0217018	Cycle4	6	7	Bacteria	Proteobacteria	Gammaproteobacteria	Burkholderiales	Oxalobacteraceae	Massilia	NA	2.84	89.46
ASV771	1258	175	0.00403373	TRUE	71	704	70.5	195.861	Recovered	0.152785	Recovered	9	10	Bacteria	Proteobacteria	Gammaproteobacteria	Burkholderiales	Oxalobacteraceae	Massilia	NA	1.42	89.46
ASV771	1258	175	0.00403373	TRUE	71	704	70.5	195.927	Cycle3	0.357382	Cycle3	5	6	Bacteria	Proteobacteria	Gammaproteobacteria	Burkholderiales	Oxalobacteraceae	Massilia	NA	2.84	89.46
ASV771	1258	175	0.00403373	TRUE	71	704	70.5	195.994	Cycle2	0.0107792	Cycle2	4	5	Bacteria	Proteobacteria	Gammaproteobacteria	Burkholderiales	Oxalobacteraceae	Massilia	NA	4.26	89.46
ASV771	1258	175	0.00403373	TRUE	71	704	70.5	196.061	Cycle6	0.113658	Cycle6	8	9	Bacteria	Proteobacteria	Gammaproteobacteria	Burkholderiales	Oxalobacteraceae	Massilia	NA	5.68	89.46
ASV771	1258	175	0.00403373	TRUE	71	704	70.5	196.127	Cycle4	0.278564	Cycle4	6	7	Bacteria	Proteobacteria	Gammaproteobacteria	Burkholderiales	Oxalobacteraceae	Massilia	NA	7.1	89.46
ASV771	1258	175	0.00403373	TRUE	71	704	70.5	196.194	Cycle5	0.159342	Cycle5	7	8	Bacteria	Proteobacteria	Gammaproteobacteria	Burkholderiales	Oxalobacteraceae	Massilia	NA	8.52	89.46
ASV772	1258	176	1e-06	TRUE	71	705	70.5	196.394	Cycle5	0.0402616	Cycle5	7	8	Bacteria	Proteobacteria	Gammaproteobacteria	Burkholderiales	Oxalobacteraceae	Massilia	NA	1.42	89.46
ASV772	1258	176	1e-06	TRUE	71	705	70.5	196.461	Cycle3	0.144129	Cycle3	5	6	Bacteria	Proteobacteria	Gammaproteobacteria	Burkholderiales	Oxalobacteraceae	Massilia	NA	2.84	89.46
ASV772	1258	176	1e-06	TRUE	71	705	70.5	196.527	Cycle2	0.0338403	Cycle2	4	5	Bacteria	Proteobacteria	Gammaproteobacteria	Burkholderiales	Oxalobacteraceae	Massilia	NA	4.26	89.46
ASV772	1258	176	1e-06	TRUE	71	705	70.5	196.594	Recovered	0.0268116	Recovered	9	10	Bacteria	Proteobacteria	Gammaproteobacteria	Burkholderiales	Oxalobacteraceae	Massilia	NA	5.68	89.46
ASV772	1258	176	1e-06	TRUE	71	705	70.5	196.66	Cycle4	0.0878134	Cycle4	6	7	Bacteria	Proteobacteria	Gammaproteobacteria	Burkholderiales	Oxalobacteraceae	Massilia	NA	7.1	89.46
ASV772	1258	176	1e-06	TRUE	71	705	70.5	196.727	Cycle6	0.024489	Cycle6	8	9	Bacteria	Proteobacteria	Gammaproteobacteria	Burkholderiales	Oxalobacteraceae	Massilia	NA	8.52	89.46
ASV772	1258	176	1e-06	TRUE	71	705	70.5	196.794	Cycle1	0.00148619	Cycle1	3	4	Bacteria	Proteobacteria	Gammaproteobacteria	Burkholderiales	Oxalobacteraceae	Massilia	NA	9.94	89.46
ASV773	1257	177	0.0163097	TRUE	71	706	70	196.927	Recovered	0.0979953	Recovered	9	10	Bacteria	Proteobacteria	Gammaproteobacteria	Burkholderiales	Oxalobacteraceae	Duganella	NA	1.42	89.46
ASV773	1257	177	0.0163097	TRUE	71	706	70	196.994	Cycle5	0.0969032	Cycle5	7	8	Bacteria	Proteobacteria	Gammaproteobacteria	Burkholderiales	Oxalobacteraceae	Duganella	NA	2.84	89.46
ASV773	1257	177	0.0163097	TRUE	71	706	70	197.06	Cycle6	0.0721172	Cycle6	8	9	Bacteria	Proteobacteria	Gammaproteobacteria	Burkholderiales	Oxalobacteraceae	Duganella	NA	4.26	89.46
ASV773	1257	177	0.0163097	TRUE	71	706	70	197.127	Cycle1	0.000557323	Cycle1	3	4	Bacteria	Proteobacteria	Gammaproteobacteria	Burkholderiales	Oxalobacteraceae	Duganella	NA	5.68	89.46
ASV773	1257	177	0.0163097	TRUE	71	706	70	197.194	Cycle4	0.143721	Cycle4	6	7	Bacteria	Proteobacteria	Gammaproteobacteria	Burkholderiales	Oxalobacteraceae	Duganella	NA	7.1	89.46
ASV776	1254	178	2.9377e-06	TRUE	71	709	69	198.06	Cycle6	0.0829716	Cycle6	8	9	Bacteria	Proteobacteria	Gammaproteobacteria	Burkholderiales	Oxalobacteraceae	Massilia	NA	1.42	89.46
ASV776	1254	178	2.9377e-06	TRUE	71	709	69	198.127	Cycle5	0.106623	Cycle5	7	8	Bacteria	Proteobacteria	Gammaproteobacteria	Burkholderiales	Oxalobacteraceae	Massilia	NA	2.84	89.46
ASV776	1254	178	2.9377e-06	TRUE	71	709	69	198.193	Recovered	0.116808	Recovered	9	10	Bacteria	Proteobacteria	Gammaproteobacteria	Burkholderiales	Oxalobacteraceae	Massilia	NA	4.26	89.46
ASV776	1254	178	2.9377e-06	TRUE	71	709	69	198.26	Cycle4	0.252182	Cycle4	6	7	Bacteria	Proteobacteria	Gammaproteobacteria	Burkholderiales	Oxalobacteraceae	Massilia	NA	5.68	89.46
ASV776	1254	178	2.9377e-06	TRUE	71	709	69	198.327	Cycle3	0.490994	Cycle3	5	6	Bacteria	Proteobacteria	Gammaproteobacteria	Burkholderiales	Oxalobacteraceae	Massilia	NA	7.1	89.46
ASV777	1261	179	0.00358333	TRUE	71	701	70.5	194.728	Recovered	0.295043	Recovered	9	10	Bacteria	Proteobacteria	Gammaproteobacteria	Burkholderiales	Oxalobacteraceae	Massilia	NA	1.42	89.46
ASV777	1261	179	0.00358333	TRUE	71	701	70.5	194.795	Cycle2	0.102508	Cycle2	4	5	Bacteria	Proteobacteria	Gammaproteobacteria	Burkholderiales	Oxalobacteraceae	Massilia	NA	2.84	89.46
ASV777	1261	179	0.00358333	TRUE	71	701	70.5	194.861	Cycle4	0.67386	Cycle4	6	7	Bacteria	Proteobacteria	Gammaproteobacteria	Burkholderiales	Oxalobacteraceae	Massilia	NA	4.26	89.46
ASV777	1261	179	0.00358333	TRUE	71	701	70.5	194.928	Cycle5	0.384703	Cycle5	7	8	Bacteria	Proteobacteria	Gammaproteobacteria	Burkholderiales	Oxalobacteraceae	Massilia	NA	5.68	89.46
ASV777	1261	179	0.00358333	TRUE	71	701	70.5	194.994	Cycle1	0.0129961	Cycle1	3	4	Bacteria	Proteobacteria	Gammaproteobacteria	Burkholderiales	Oxalobacteraceae	Massilia	NA	7.1	89.46
ASV777	1261	179	0.00358333	TRUE	71	701	70.5	195.061	Cycle3	1.0256	Cycle3	5	6	Bacteria	Proteobacteria	Gammaproteobacteria	Burkholderiales	Oxalobacteraceae	Massilia	NA	8.52	89.46
ASV777	1261	179	0.00358333	TRUE	71	701	70.5	195.128	Cycle6	0.268988	Cycle6	8	9	Bacteria	Proteobacteria	Gammaproteobacteria	Burkholderiales	Oxalobacteraceae	Massilia	NA	9.94	89.46
ASV779	1261	180	0.000505747	TRUE	71	702	70.5	195.328	Recovered	0.183277	Recovered	9	10	Bacteria	Proteobacteria	Gammaproteobacteria	Burkholderiales	Oxalobacteraceae	Massilia	NA	1.42	89.46
ASV779	1261	180	0.000505747	TRUE	71	702	70.5	195.394	Cycle2	0.00825008	Cycle2	4	5	Bacteria	Proteobacteria	Gammaproteobacteria	Burkholderiales	Oxalobacteraceae	Massilia	NA	2.84	89.46
ASV779	1261	180	0.000505747	TRUE	71	702	70.5	195.461	Cycle6	0.124789	Cycle6	8	9	Bacteria	Proteobacteria	Gammaproteobacteria	Burkholderiales	Oxalobacteraceae	Massilia	NA	4.26	89.46
ASV779	1261	180	0.000505747	TRUE	71	702	70.5	195.528	Cycle4	0.291169	Cycle4	6	7	Bacteria	Proteobacteria	Gammaproteobacteria	Burkholderiales	Oxalobacteraceae	Massilia	NA	5.68	89.46
ASV779	1261	180	0.000505747	TRUE	71	702	70.5	195.594	Cycle5	0.190497	Cycle5	7	8	Bacteria	Proteobacteria	Gammaproteobacteria	Burkholderiales	Oxalobacteraceae	Massilia	NA	7.1	89.46
ASV779	1261	180	0.000505747	TRUE	71	702	70.5	195.661	Cycle3	0.57388	Cycle3	5	6	Bacteria	Proteobacteria	Gammaproteobacteria	Burkholderiales	Oxalobacteraceae	Massilia	NA	8.52	89.46
ASV783	1271	181	0.0123367	TRUE	71	690	70.5	190.929	Cycle2	0.290159	Cycle2	4	5	Bacteria	Proteobacteria	Gammaproteobacteria	Burkholderiales	Oxalobacteraceae	Janthinobacterium	lividum	1.42	89.46
ASV783	1271	181	0.0123367	TRUE	71	690	70.5	190.996	Cycle3	0.542278	Cycle3	5	6	Bacteria	Proteobacteria	Gammaproteobacteria	Burkholderiales	Oxalobacteraceae	Janthinobacterium	lividum	2.84	89.46
ASV783	1271	181	0.0123367	TRUE	71	690	70.5	191.063	Cycle6	0.227278	Cycle6	8	9	Bacteria	Proteobacteria	Gammaproteobacteria	Burkholderiales	Oxalobacteraceae	Janthinobacterium	lividum	4.26	89.46
ASV783	1271	181	0.0123367	TRUE	71	690	70.5	191.129	Soil	0.0099735	Soil	1	1	Bacteria	Proteobacteria	Gammaproteobacteria	Burkholderiales	Oxalobacteraceae	Janthinobacterium	lividum	5.68	89.46
ASV783	1271	181	0.0123367	TRUE	71	690	70.5	191.196	Cycle4	0.273208	Cycle4	6	7	Bacteria	Proteobacteria	Gammaproteobacteria	Burkholderiales	Oxalobacteraceae	Janthinobacterium	lividum	7.1	89.46
ASV783	1271	181	0.0123367	TRUE	71	690	70.5	191.262	Cycle5	0.202423	Cycle5	7	8	Bacteria	Proteobacteria	Gammaproteobacteria	Burkholderiales	Oxalobacteraceae	Janthinobacterium	lividum	8.52	89.46
ASV783	1271	181	0.0123367	TRUE	71	690	70.5	191.329	Recovered	0.0520804	Recovered	9	10	Bacteria	Proteobacteria	Gammaproteobacteria	Burkholderiales	Oxalobacteraceae	Janthinobacterium	lividum	9.94	89.46
ASV783	1271	181	0.0123367	TRUE	71	690	70.5	191.396	Cycle1	0.253196	Cycle1	3	4	Bacteria	Proteobacteria	Gammaproteobacteria	Burkholderiales	Oxalobacteraceae	Janthinobacterium	lividum	11.36	89.46
ASV786	1271	182	2.2029e-06	TRUE	71	691	70.5	191.529	Cycle4	0.0172235	Cycle4	6	7	Bacteria	Proteobacteria	Gammaproteobacteria	Burkholderiales	Oxalobacteraceae	Janthinobacterium	NA	1.42	89.46
ASV786	1271	182	2.2029e-06	TRUE	71	691	70.5	191.596	Cycle3	0.00789682	Cycle3	5	6	Bacteria	Proteobacteria	Gammaproteobacteria	Burkholderiales	Oxalobacteraceae	Janthinobacterium	NA	2.84	89.46
ASV786	1271	182	2.2029e-06	TRUE	71	691	70.5	191.662	Cycle1	0.059937	Cycle1	3	4	Bacteria	Proteobacteria	Gammaproteobacteria	Burkholderiales	Oxalobacteraceae	Janthinobacterium	NA	4.26	89.46
ASV786	1271	182	2.2029e-06	TRUE	71	691	70.5	191.729	Cycle5	0.00246308	Cycle5	7	8	Bacteria	Proteobacteria	Gammaproteobacteria	Burkholderiales	Oxalobacteraceae	Janthinobacterium	NA	5.68	89.46
ASV786	1271	182	2.2029e-06	TRUE	71	691	70.5	191.796	Cycle2	0.0190952	Cycle2	4	5	Bacteria	Proteobacteria	Gammaproteobacteria	Burkholderiales	Oxalobacteraceae	Janthinobacterium	NA	7.1	89.46
ASV787	1270	183	0.00403206	TRUE	71	692	70	191.996	Cycle2	0.498376	Cycle2	4	5	Bacteria	Proteobacteria	Gammaproteobacteria	Burkholderiales	Oxalobacteraceae	Janthinobacterium	lividum	1.42	89.46
ASV787	1270	183	0.00403206	TRUE	71	692	70	192.062	Recovered	0.0464745	Recovered	9	10	Bacteria	Proteobacteria	Gammaproteobacteria	Burkholderiales	Oxalobacteraceae	Janthinobacterium	lividum	2.84	89.46
ASV787	1270	183	0.00403206	TRUE	71	692	70	192.129	Cycle3	0.146835	Cycle3	5	6	Bacteria	Proteobacteria	Gammaproteobacteria	Burkholderiales	Oxalobacteraceae	Janthinobacterium	lividum	4.26	89.46
ASV787	1270	183	0.00403206	TRUE	71	692	70	192.195	SoilWash	0.169955	SoilWash	2	2	Bacteria	Proteobacteria	Gammaproteobacteria	Burkholderiales	Oxalobacteraceae	Janthinobacterium	lividum	5.68	89.46
ASV787	1270	183	0.00403206	TRUE	71	692	70	192.262	Cycle4	0.0295873	Cycle4	6	7	Bacteria	Proteobacteria	Gammaproteobacteria	Burkholderiales	Oxalobacteraceae	Janthinobacterium	lividum	7.1	89.46
ASV787	1270	183	0.00403206	TRUE	71	692	70	192.329	Cycle1	1.0963	Cycle1	3	4	Bacteria	Proteobacteria	Gammaproteobacteria	Burkholderiales	Oxalobacteraceae	Janthinobacterium	lividum	8.52	89.46
ASV787	1270	183	0.00403206	TRUE	71	692	70	192.395	Cycle5	0.0050511	Cycle5	7	8	Bacteria	Proteobacteria	Gammaproteobacteria	Burkholderiales	Oxalobacteraceae	Janthinobacterium	lividum	9.94	89.46
ASV788	1269	184	2.8295e-06	TRUE	71	693	69.5	192.529	Cycle4	0.0205551	Cycle4	6	7	Bacteria	Proteobacteria	Gammaproteobacteria	Burkholderiales	Oxalobacteraceae	Janthinobacterium	NA	1.42	89.46
ASV788	1269	184	2.8295e-06	TRUE	71	693	69.5	192.595	Cycle3	0.0500452	Cycle3	5	6	Bacteria	Proteobacteria	Gammaproteobacteria	Burkholderiales	Oxalobacteraceae	Janthinobacterium	NA	2.84	89.46
ASV788	1269	184	2.8295e-06	TRUE	71	693	69.5	192.662	Cycle1	0.681233	Cycle1	3	4	Bacteria	Proteobacteria	Gammaproteobacteria	Burkholderiales	Oxalobacteraceae	Janthinobacterium	NA	4.26	89.46
ASV788	1269	184	2.8295e-06	TRUE	71	693	69.5	192.729	Cycle5	0.00107073	Cycle5	7	8	Bacteria	Proteobacteria	Gammaproteobacteria	Burkholderiales	Oxalobacteraceae	Janthinobacterium	NA	5.68	89.46
ASV788	1269	184	2.8295e-06	TRUE	71	693	69.5	192.795	SoilWash	0.0698863	SoilWash	2	2	Bacteria	Proteobacteria	Gammaproteobacteria	Burkholderiales	Oxalobacteraceae	Janthinobacterium	NA	7.1	89.46
ASV788	1269	184	2.8295e-06	TRUE	71	693	69.5	192.862	Cycle2	0.233725	Cycle2	4	5	Bacteria	Proteobacteria	Gammaproteobacteria	Burkholderiales	Oxalobacteraceae	Janthinobacterium	NA	8.52	89.46
ASV788	1269	184	2.8295e-06	TRUE	71	693	69.5	192.929	Recovered	0.0434429	Recovered	9	10	Bacteria	Proteobacteria	Gammaproteobacteria	Burkholderiales	Oxalobacteraceae	Janthinobacterium	NA	9.94	89.46
ASV791	1268	185	2.9454e-06	TRUE	71	694	69	193.062	Cycle2	0.0646208	Cycle2	4	5	Bacteria	Proteobacteria	Gammaproteobacteria	Burkholderiales	Oxalobacteraceae	Janthinobacterium	NA	1.42	89.46
ASV791	1268	185	2.9454e-06	TRUE	71	694	69	193.128	Cycle1	0.182649	Cycle1	3	4	Bacteria	Proteobacteria	Gammaproteobacteria	Burkholderiales	Oxalobacteraceae	Janthinobacterium	NA	2.84	89.46
ASV791	1268	185	2.9454e-06	TRUE	71	694	69	193.195	SoilWash	0.0981068	SoilWash	2	2	Bacteria	Proteobacteria	Gammaproteobacteria	Burkholderiales	Oxalobacteraceae	Janthinobacterium	NA	4.26	89.46
ASV792	1267	186	0.00403654	TRUE	71	695	68.5	193.395	Soil	0.0149202	Soil	1	1	Bacteria	Proteobacteria	Gammaproteobacteria	Burkholderiales	Oxalobacteraceae	Massilia	NA	1.42	89.46
ASV792	1267	186	0.00403654	TRUE	71	695	68.5	193.462	SoilWash	0.0553479	SoilWash	2	2	Bacteria	Proteobacteria	Gammaproteobacteria	Burkholderiales	Oxalobacteraceae	Massilia	NA	2.84	89.46
ASV793	1266	187	2.4131e-06	TRUE	71	696	68	193.595	SoilWash	0.0615322	SoilWash	2	2	Bacteria	Proteobacteria	Gammaproteobacteria	Burkholderiales	Oxalobacteraceae	Massilia	NA	1.42	89.46
ASV794	1281	188	0.0040363	TRUE	71	678	70.5	187.131	SbRB	0.471682	SbRB	10	3	Bacteria	Proteobacteria	Gammaproteobacteria	Burkholderiales	Oxalobacteraceae	Massilia	NA	1.42	89.46
ASV795	1281	189	0.0206492	TRUE	71	679	70.5	187.264	Cycle2	0.17793	Cycle2	4	5	Bacteria	Proteobacteria	Gammaproteobacteria	Burkholderiales	Oxalobacteraceae	Massilia	NA	1.42	89.46
ASV795	1281	189	0.0206492	TRUE	71	679	70.5	187.331	Cycle5	0.0242055	Cycle5	7	8	Bacteria	Proteobacteria	Gammaproteobacteria	Burkholderiales	Oxalobacteraceae	Massilia	NA	2.84	89.46
ASV795	1281	189	0.0206492	TRUE	71	679	70.5	187.397	Cycle4	0.0208361	Cycle4	6	7	Bacteria	Proteobacteria	Gammaproteobacteria	Burkholderiales	Oxalobacteraceae	Massilia	NA	4.26	89.46
ASV795	1281	189	0.0206492	TRUE	71	679	70.5	187.464	Cycle6	0.0496233	Cycle6	8	9	Bacteria	Proteobacteria	Gammaproteobacteria	Burkholderiales	Oxalobacteraceae	Massilia	NA	5.68	89.46
ASV795	1281	189	0.0206492	TRUE	71	679	70.5	187.531	Cycle1	0.0169829	Cycle1	3	4	Bacteria	Proteobacteria	Gammaproteobacteria	Burkholderiales	Oxalobacteraceae	Massilia	NA	7.1	89.46
ASV795	1281	189	0.0206492	TRUE	71	679	70.5	187.597	Cycle3	0.125315	Cycle3	5	6	Bacteria	Proteobacteria	Gammaproteobacteria	Burkholderiales	Oxalobacteraceae	Massilia	NA	8.52	89.46
ASV805	1280	190	5.0466e-06	TRUE	71	680	70	187.73	SbRB	0.235336	SbRB	10	3	Bacteria	Proteobacteria	Gammaproteobacteria	Burkholderiales	Oxalobacteraceae	Massilia	NA	1.42	89.46
ASV807	1279	191	0.00403889	TRUE	71	681	69.5	187.864	Cycle1	0.0402108	Cycle1	3	4	Bacteria	Proteobacteria	Gammaproteobacteria	Burkholderiales	Oxalobacteraceae	Massilia	violaceinigra	1.42	89.46
ASV807	1279	191	0.00403889	TRUE	71	681	69.5	187.93	Cycle2	0.0148548	Cycle2	4	5	Bacteria	Proteobacteria	Gammaproteobacteria	Burkholderiales	Oxalobacteraceae	Massilia	violaceinigra	2.84	89.46
ASV807	1279	191	0.00403889	TRUE	71	681	69.5	187.997	Cycle3	0.0128186	Cycle3	5	6	Bacteria	Proteobacteria	Gammaproteobacteria	Burkholderiales	Oxalobacteraceae	Massilia	violaceinigra	4.26	89.46
ASV808	1278	192	0.00403894	TRUE	71	682	69	188.13	Cycle6	0.0163473	Cycle6	8	9	Bacteria	Proteobacteria	Gammaproteobacteria	Burkholderiales	Oxalobacteraceae	Massilia	violaceinigra	1.42	89.46
ASV808	1278	192	0.00403894	TRUE	71	682	69	188.197	Recovered	0.0267951	Recovered	9	10	Bacteria	Proteobacteria	Gammaproteobacteria	Burkholderiales	Oxalobacteraceae	Massilia	violaceinigra	2.84	89.46
ASV808	1278	192	0.00403894	TRUE	71	682	69	188.264	Cycle1	0.0388476	Cycle1	3	4	Bacteria	Proteobacteria	Gammaproteobacteria	Burkholderiales	Oxalobacteraceae	Massilia	violaceinigra	4.26	89.46
ASV808	1278	192	0.00403894	TRUE	71	682	69	188.33	Cycle5	0.0204321	Cycle5	7	8	Bacteria	Proteobacteria	Gammaproteobacteria	Burkholderiales	Oxalobacteraceae	Massilia	violaceinigra	5.68	89.46
ASV808	1278	192	0.00403894	TRUE	71	682	69	188.397	Cycle2	0.0134093	Cycle2	4	5	Bacteria	Proteobacteria	Gammaproteobacteria	Burkholderiales	Oxalobacteraceae	Massilia	violaceinigra	7.1	89.46
ASV808	1278	192	0.00403894	TRUE	71	682	69	188.464	Cycle3	0.0463855	Cycle3	5	6	Bacteria	Proteobacteria	Gammaproteobacteria	Burkholderiales	Oxalobacteraceae	Massilia	violaceinigra	8.52	89.46
ASV809	1277	193	1e-06	TRUE	71	683	68.5	188.597	Cycle3	0.171958	Cycle3	5	6	Bacteria	Proteobacteria	Gammaproteobacteria	Burkholderiales	Oxalobacteraceae	Massilia	NA	1.42	89.46
ASV809	1277	193	1e-06	TRUE	71	683	68.5	188.663	Cycle4	0.110099	Cycle4	6	7	Bacteria	Proteobacteria	Gammaproteobacteria	Burkholderiales	Oxalobacteraceae	Massilia	NA	2.84	89.46
ASV809	1277	193	1e-06	TRUE	71	683	68.5	188.73	Cycle1	0.127001	Cycle1	3	4	Bacteria	Proteobacteria	Gammaproteobacteria	Burkholderiales	Oxalobacteraceae	Massilia	NA	4.26	89.46
ASV809	1277	193	1e-06	TRUE	71	683	68.5	188.797	Cycle5	0.0743857	Cycle5	7	8	Bacteria	Proteobacteria	Gammaproteobacteria	Burkholderiales	Oxalobacteraceae	Massilia	NA	5.68	89.46
ASV809	1277	193	1e-06	TRUE	71	683	68.5	188.863	Recovered	0.0512557	Recovered	9	10	Bacteria	Proteobacteria	Gammaproteobacteria	Burkholderiales	Oxalobacteraceae	Massilia	NA	7.1	89.46
ASV809	1277	193	1e-06	TRUE	71	683	68.5	188.93	Cycle6	0.0709028	Cycle6	8	9	Bacteria	Proteobacteria	Gammaproteobacteria	Burkholderiales	Oxalobacteraceae	Massilia	NA	8.52	89.46
ASV809	1277	193	1e-06	TRUE	71	683	68.5	188.997	Cycle2	0.0393535	Cycle2	4	5	Bacteria	Proteobacteria	Gammaproteobacteria	Burkholderiales	Oxalobacteraceae	Massilia	NA	9.94	89.46
ASV809	1277	193	1e-06	TRUE	71	683	68.5	189.063	SoilWash	0.0167036	SoilWash	2	2	Bacteria	Proteobacteria	Gammaproteobacteria	Burkholderiales	Oxalobacteraceae	Massilia	NA	11.36	89.46
ASV810	1276	194	0.0164371	TRUE	71	684	68	189.197	Cycle2	0.0459358	Cycle2	4	5	Bacteria	Proteobacteria	Gammaproteobacteria	Burkholderiales	Oxalobacteraceae	Massilia	NA	1.42	89.46
ASV810	1276	194	0.0164371	TRUE	71	684	68	189.263	Cycle3	0.00200087	Cycle3	5	6	Bacteria	Proteobacteria	Gammaproteobacteria	Burkholderiales	Oxalobacteraceae	Massilia	NA	2.84	89.46
ASV810	1276	194	0.0164371	TRUE	71	684	68	189.33	Cycle1	0.00714778	Cycle1	3	4	Bacteria	Proteobacteria	Gammaproteobacteria	Burkholderiales	Oxalobacteraceae	Massilia	NA	4.26	89.46
ASV812	1275	195	2.4759e-06	TRUE	71	685	67.5	189.463	Soil	0.0490479	Soil	1	1	Bacteria	Proteobacteria	Gammaproteobacteria	Burkholderiales	Oxalobacteraceae	Massilia	NA	1.42	89.46
ASV812	1275	195	2.4759e-06	TRUE	71	685	67.5	189.53	Cycle3	0.209616	Cycle3	5	6	Bacteria	Proteobacteria	Gammaproteobacteria	Burkholderiales	Oxalobacteraceae	Massilia	NA	2.84	89.46
ASV812	1275	195	2.4759e-06	TRUE	71	685	67.5	189.596	Cycle1	0.0317484	Cycle1	3	4	Bacteria	Proteobacteria	Gammaproteobacteria	Burkholderiales	Oxalobacteraceae	Massilia	NA	4.26	89.46
ASV812	1275	195	2.4759e-06	TRUE	71	685	67.5	189.663	Recovered	0.0224029	Recovered	9	10	Bacteria	Proteobacteria	Gammaproteobacteria	Burkholderiales	Oxalobacteraceae	Massilia	NA	5.68	89.46
ASV812	1275	195	2.4759e-06	TRUE	71	685	67.5	189.73	Cycle5	0.0163051	Cycle5	7	8	Bacteria	Proteobacteria	Gammaproteobacteria	Burkholderiales	Oxalobacteraceae	Massilia	NA	7.1	89.46
ASV812	1275	195	2.4759e-06	TRUE	71	685	67.5	189.796	Cycle6	0.0121454	Cycle6	8	9	Bacteria	Proteobacteria	Gammaproteobacteria	Burkholderiales	Oxalobacteraceae	Massilia	NA	8.52	89.46
ASV812	1275	195	2.4759e-06	TRUE	71	685	67.5	189.863	Cycle2	0.129686	Cycle2	4	5	Bacteria	Proteobacteria	Gammaproteobacteria	Burkholderiales	Oxalobacteraceae	Massilia	NA	9.94	89.46
ASV812	1275	195	2.4759e-06	TRUE	71	685	67.5	189.93	Cycle4	0.0811818	Cycle4	6	7	Bacteria	Proteobacteria	Gammaproteobacteria	Burkholderiales	Oxalobacteraceae	Massilia	NA	11.36	89.46
ASV813	1282	196	0.00405091	TRUE	71	686	70.5	190.063	Cycle3	0.0360907	Cycle3	5	6	Bacteria	Proteobacteria	Gammaproteobacteria	Burkholderiales	Oxalobacteraceae	Massilia	NA	1.42	89.46
ASV813	1282	196	0.00405091	TRUE	71	686	70.5	190.13	Cycle2	0.0204563	Cycle2	4	5	Bacteria	Proteobacteria	Gammaproteobacteria	Burkholderiales	Oxalobacteraceae	Massilia	NA	2.84	89.46
ASV816	1282	197	0.00814653	TRUE	71	687	70.5	190.33	Recovered	0.0060369	Recovered	9	10	Bacteria	Proteobacteria	Gammaproteobacteria	Burkholderiales	Oxalobacteraceae	Massilia	NA	1.42	89.46
ASV816	1282	197	0.00814653	TRUE	71	687	70.5	190.396	Cycle1	0.0301158	Cycle1	3	4	Bacteria	Proteobacteria	Gammaproteobacteria	Burkholderiales	Oxalobacteraceae	Massilia	NA	2.84	89.46
ASV816	1282	197	0.00814653	TRUE	71	687	70.5	190.463	Cycle2	0.0221754	Cycle2	4	5	Bacteria	Proteobacteria	Gammaproteobacteria	Burkholderiales	Oxalobacteraceae	Massilia	NA	4.26	89.46
ASV821	1273	198	2.2596e-06	TRUE	71	688	66.5	190.596	SoilWash	0.0915398	SoilWash	2	2	Bacteria	Proteobacteria	Gammaproteobacteria	Burkholderiales	Oxalobacteraceae	Massilia	NA	1.42	89.46
ASV821	1273	198	2.2596e-06	TRUE	71	688	66.5	190.663	Soil	0.0692224	Soil	1	1	Bacteria	Proteobacteria	Gammaproteobacteria	Burkholderiales	Oxalobacteraceae	Massilia	NA	2.84	89.46
ASV822	1272	199	0.00809716	TRUE	71	689	66	190.729	SoilWash	0.0200841	SoilWash	2	2	Bacteria	Proteobacteria	Gammaproteobacteria	Burkholderiales	Oxalobacteraceae	Massilia	NA	1.42	89.46
ASV822	1272	199	0.00809716	TRUE	71	689	66	190.796	Cycle2	0.00278064	Cycle2	4	5	Bacteria	Proteobacteria	Gammaproteobacteria	Burkholderiales	Oxalobacteraceae	Massilia	NA	2.84	89.46
ASV822	1272	199	0.00809716	TRUE	71	689	66	190.863	Cycle1	0.0803364	Cycle1	3	4	Bacteria	Proteobacteria	Gammaproteobacteria	Burkholderiales	Oxalobacteraceae	Massilia	NA	4.26	89.46
ASV825	1264	200	0.00406399	TRUE	71	697	65	193.728	Cycle6	0.0277378	Cycle6	8	9	Bacteria	Proteobacteria	Gammaproteobacteria	Burkholderiales	Oxalobacteraceae	Massilia	violaceinigra	1.42	89.46
ASV825	1264	200	0.00406399	TRUE	71	697	65	193.795	Recovered	0.0254971	Recovered	9	10	Bacteria	Proteobacteria	Gammaproteobacteria	Burkholderiales	Oxalobacteraceae	Massilia	violaceinigra	2.84	89.46
ASV825	1264	200	0.00406399	TRUE	71	697	65	193.862	Cycle3	0.0224698	Cycle3	5	6	Bacteria	Proteobacteria	Gammaproteobacteria	Burkholderiales	Oxalobacteraceae	Massilia	violaceinigra	4.26	89.46
ASV825	1264	200	0.00406399	TRUE	71	697	65	193.928	Cycle4	0.0209152	Cycle4	6	7	Bacteria	Proteobacteria	Gammaproteobacteria	Burkholderiales	Oxalobacteraceae	Massilia	violaceinigra	5.68	89.46
ASV825	1264	200	0.00406399	TRUE	71	697	65	193.995	Cycle5	0.0148215	Cycle5	7	8	Bacteria	Proteobacteria	Gammaproteobacteria	Burkholderiales	Oxalobacteraceae	Massilia	violaceinigra	7.1	89.46
ASV827	1263	201	0.0040365	TRUE	71	698	64.5	194.128	Cycle2	0.0414052	Cycle2	4	5	Bacteria	Proteobacteria	Gammaproteobacteria	Burkholderiales	Oxalobacteraceae	Massilia	NA	1.42	89.46
ASV827	1263	201	0.0040365	TRUE	71	698	64.5	194.195	SoilWash	0.0277063	SoilWash	2	2	Bacteria	Proteobacteria	Gammaproteobacteria	Burkholderiales	Oxalobacteraceae	Massilia	NA	2.84	89.46
ASV827	1263	201	0.0040365	TRUE	71	698	64.5	194.261	Recovered	0.0172607	Recovered	9	10	Bacteria	Proteobacteria	Gammaproteobacteria	Burkholderiales	Oxalobacteraceae	Massilia	NA	4.26	89.46
ASV827	1263	201	0.0040365	TRUE	71	698	64.5	194.328	Cycle3	0.0219891	Cycle3	5	6	Bacteria	Proteobacteria	Gammaproteobacteria	Burkholderiales	Oxalobacteraceae	Massilia	NA	5.68	89.46
ASV828	1283	202	0.00811757	TRUE	71	699	70.5	194.395	SbRB	0.326913	SbRB	10	3	Bacteria	Proteobacteria	Gammaproteobacteria	Burkholderiales	Oxalobacteraceae	Massilia	NA	1.42	89.46
ASV833	1283	203	0.0205093	TRUE	71	700	70.5	194.595	Recovered	0.0587641	Recovered	9	10	Bacteria	Proteobacteria	Gammaproteobacteria	Burkholderiales	Oxalobacteraceae	Massilia	NA	1.42	89.46
ASV837	1259	204	0.0430951	TRUE	71	703	63	195.728	SoilWash	0.0311603	SoilWash	2	2	Bacteria	Proteobacteria	Gammaproteobacteria	Burkholderiales	Oxalobacteraceae	Massilia	NA	1.42	89.46
ASV837	1259	204	0.0430951	TRUE	71	703	63	195.794	Soil	0.0245868	Soil	1	1	Bacteria	Proteobacteria	Gammaproteobacteria	Burkholderiales	Oxalobacteraceae	Massilia	NA	2.84	89.46
ASV859	1284	205	0.0515185	TRUE	71	736	70.5	208.856	Soil	0.00159859	Soil	1	1	Bacteria	Proteobacteria	Gammaproteobacteria	Pseudomonadales	Cellvibrionaceae	Cellvibrio	gandavensis	1.42	89.46
ASV859	1284	205	0.0515185	TRUE	71	736	70.5	208.923	Cycle2	0.494874	Cycle2	4	5	Bacteria	Proteobacteria	Gammaproteobacteria	Pseudomonadales	Cellvibrionaceae	Cellvibrio	gandavensis	2.84	89.46
ASV859	1284	205	0.0515185	TRUE	71	736	70.5	208.989	Cycle1	0.20043	Cycle1	3	4	Bacteria	Proteobacteria	Gammaproteobacteria	Pseudomonadales	Cellvibrionaceae	Cellvibrio	gandavensis	4.26	89.46
ASV859	1284	205	0.0515185	TRUE	71	736	70.5	209.056	Recovered	0.0600153	Recovered	9	10	Bacteria	Proteobacteria	Gammaproteobacteria	Pseudomonadales	Cellvibrionaceae	Cellvibrio	gandavensis	5.68	89.46
ASV859	1284	205	0.0515185	TRUE	71	736	70.5	209.123	Cycle3	0.449058	Cycle3	5	6	Bacteria	Proteobacteria	Gammaproteobacteria	Pseudomonadales	Cellvibrionaceae	Cellvibrio	gandavensis	7.1	89.46
ASV859	1284	205	0.0515185	TRUE	71	736	70.5	209.189	Cycle5	0.101036	Cycle5	7	8	Bacteria	Proteobacteria	Gammaproteobacteria	Pseudomonadales	Cellvibrionaceae	Cellvibrio	gandavensis	8.52	89.46
ASV859	1284	205	0.0515185	TRUE	71	736	70.5	209.256	Cycle4	0.186047	Cycle4	6	7	Bacteria	Proteobacteria	Gammaproteobacteria	Pseudomonadales	Cellvibrionaceae	Cellvibrio	gandavensis	9.94	89.46
ASV859	1284	205	0.0515185	TRUE	71	736	70.5	209.322	Cycle6	0.0888461	Cycle6	8	9	Bacteria	Proteobacteria	Gammaproteobacteria	Pseudomonadales	Cellvibrionaceae	Cellvibrio	gandavensis	11.36	89.46
ASV859	1284	205	0.0515185	TRUE	71	736	70.5	209.389	SoilWash	0.0203074	SoilWash	2	2	Bacteria	Proteobacteria	Gammaproteobacteria	Pseudomonadales	Cellvibrionaceae	Cellvibrio	gandavensis	12.78	89.46
ASV862	1284	206	0.033549	TRUE	71	737	70.5	209.522	Cycle3	0.11344	Cycle3	5	6	Bacteria	Proteobacteria	Gammaproteobacteria	Pseudomonadales	Cellvibrionaceae	Cellvibrio	NA	1.42	89.46
ASV862	1284	206	0.033549	TRUE	71	737	70.5	209.589	Cycle4	0.0506635	Cycle4	6	7	Bacteria	Proteobacteria	Gammaproteobacteria	Pseudomonadales	Cellvibrionaceae	Cellvibrio	NA	2.84	89.46
ASV862	1284	206	0.033549	TRUE	71	737	70.5	209.656	Cycle1	0.00596341	Cycle1	3	4	Bacteria	Proteobacteria	Gammaproteobacteria	Pseudomonadales	Cellvibrionaceae	Cellvibrio	NA	4.26	89.46
ASV862	1284	206	0.033549	TRUE	71	737	70.5	209.722	Cycle2	0.037888	Cycle2	4	5	Bacteria	Proteobacteria	Gammaproteobacteria	Pseudomonadales	Cellvibrionaceae	Cellvibrio	NA	5.68	89.46
ASV862	1284	206	0.033549	TRUE	71	737	70.5	209.789	Cycle5	0.0400943	Cycle5	7	8	Bacteria	Proteobacteria	Gammaproteobacteria	Pseudomonadales	Cellvibrionaceae	Cellvibrio	NA	7.1	89.46
ASV862	1284	206	0.033549	TRUE	71	737	70.5	209.856	Cycle6	0.0592833	Cycle6	8	9	Bacteria	Proteobacteria	Gammaproteobacteria	Pseudomonadales	Cellvibrionaceae	Cellvibrio	NA	8.52	89.46
ASV865	1285	207	0.00590374	TRUE	71	738	70.5	209.922	Soil	0.0813752	Soil	1	1	Bacteria	Proteobacteria	Gammaproteobacteria	Pseudomonadales	Moraxellaceae	Alkanindiges	NA	1.42	89.46
ASV865	1285	207	0.00590374	TRUE	71	738	70.5	209.989	Cycle1	0.000815319	Cycle1	3	4	Bacteria	Proteobacteria	Gammaproteobacteria	Pseudomonadales	Moraxellaceae	Alkanindiges	NA	2.84	89.46
ASV865	1285	207	0.00590374	TRUE	71	738	70.5	210.056	SoilWash	0.319292	SoilWash	2	2	Bacteria	Proteobacteria	Gammaproteobacteria	Pseudomonadales	Moraxellaceae	Alkanindiges	NA	4.26	89.46
ASV866	1285	208	0.196297	TRUE	71	739	70.5	210.189	Cycle2	0.0118717	Cycle2	4	5	Bacteria	Proteobacteria	Gammaproteobacteria	Pseudomonadales	Moraxellaceae	Acinetobacter	NA	1.42	89.46
ASV866	1285	208	0.196297	TRUE	71	739	70.5	210.255	Cycle1	0.0700238	Cycle1	3	4	Bacteria	Proteobacteria	Gammaproteobacteria	Pseudomonadales	Moraxellaceae	Acinetobacter	NA	2.84	89.46
ASV866	1285	208	0.196297	TRUE	71	739	70.5	210.322	SoilWash	0.0371712	SoilWash	2	2	Bacteria	Proteobacteria	Gammaproteobacteria	Pseudomonadales	Moraxellaceae	Acinetobacter	NA	4.26	89.46
ASV889	1288	209	0.00402786	TRUE	71	783	70.5	225.05	SbRB	6.02283	SbRB	10	3	Bacteria	Proteobacteria	Gammaproteobacteria	Pseudomonadales	Pseudomonadaceae	Pseudomonas	oryzihabitans	1.42	89.46
ASV890	1288	210	2.2496e-06	TRUE	71	784	70.5	225.183	Recovered	0.127275	Recovered	9	10	Bacteria	Proteobacteria	Gammaproteobacteria	Pseudomonadales	Pseudomonadaceae	Pseudomonas	oryzihabitans	1.42	89.46
ASV891	1304	211	2.0974e-06	TRUE	71	768	70.5	220.718	Cycle2	0.334289	Cycle2	4	5	Bacteria	Proteobacteria	Gammaproteobacteria	Pseudomonadales	Pseudomonadaceae	Pseudomonas	NA	1.42	89.46
ASV891	1304	211	2.0974e-06	TRUE	71	768	70.5	220.785	Cycle4	0.853865	Cycle4	6	7	Bacteria	Proteobacteria	Gammaproteobacteria	Pseudomonadales	Pseudomonadaceae	Pseudomonas	NA	2.84	89.46
ASV891	1304	211	2.0974e-06	TRUE	71	768	70.5	220.852	Cycle1	0.130769	Cycle1	3	4	Bacteria	Proteobacteria	Gammaproteobacteria	Pseudomonadales	Pseudomonadaceae	Pseudomonas	NA	4.26	89.46
ASV891	1304	211	2.0974e-06	TRUE	71	768	70.5	220.918	Cycle3	0.595668	Cycle3	5	6	Bacteria	Proteobacteria	Gammaproteobacteria	Pseudomonadales	Pseudomonadaceae	Pseudomonas	NA	5.68	89.46
ASV891	1304	211	2.0974e-06	TRUE	71	768	70.5	220.985	Cycle6	1.21712	Cycle6	8	9	Bacteria	Proteobacteria	Gammaproteobacteria	Pseudomonadales	Pseudomonadaceae	Pseudomonas	NA	7.1	89.46
ASV891	1304	211	2.0974e-06	TRUE	71	768	70.5	221.051	Recovered	1.68367	Recovered	9	10	Bacteria	Proteobacteria	Gammaproteobacteria	Pseudomonadales	Pseudomonadaceae	Pseudomonas	NA	8.52	89.46
ASV891	1304	211	2.0974e-06	TRUE	71	768	70.5	221.118	Cycle5	1.78232	Cycle5	7	8	Bacteria	Proteobacteria	Gammaproteobacteria	Pseudomonadales	Pseudomonadaceae	Pseudomonas	NA	9.94	89.46
ASV892	1304	212	0.00810889	TRUE	71	769	70.5	221.318	SbRB	0.16296	SbRB	10	3	Bacteria	Proteobacteria	Gammaproteobacteria	Pseudomonadales	Pseudomonadaceae	Pseudomonas	syringae	1.42	89.46
ASV893	1309	213	0.00401615	TRUE	71	762	70.5	218.186	Cycle6	0.220696	Cycle6	8	9	Bacteria	Proteobacteria	Gammaproteobacteria	Pseudomonadales	Pseudomonadaceae	Pseudomonas	NA	1.42	89.46
ASV893	1309	213	0.00401615	TRUE	71	762	70.5	218.252	Cycle5	0.138967	Cycle5	7	8	Bacteria	Proteobacteria	Gammaproteobacteria	Pseudomonadales	Pseudomonadaceae	Pseudomonas	NA	2.84	89.46
ASV893	1309	213	0.00401615	TRUE	71	762	70.5	218.319	Cycle3	0.47464	Cycle3	5	6	Bacteria	Proteobacteria	Gammaproteobacteria	Pseudomonadales	Pseudomonadaceae	Pseudomonas	NA	4.26	89.46
ASV893	1309	213	0.00401615	TRUE	71	762	70.5	218.386	Cycle4	0.168103	Cycle4	6	7	Bacteria	Proteobacteria	Gammaproteobacteria	Pseudomonadales	Pseudomonadaceae	Pseudomonas	NA	5.68	89.46
ASV893	1309	213	0.00401615	TRUE	71	762	70.5	218.452	Cycle2	0.932947	Cycle2	4	5	Bacteria	Proteobacteria	Gammaproteobacteria	Pseudomonadales	Pseudomonadaceae	Pseudomonas	NA	7.1	89.46
ASV893	1309	213	0.00401615	TRUE	71	762	70.5	218.519	Cycle1	1.27142	Cycle1	3	4	Bacteria	Proteobacteria	Gammaproteobacteria	Pseudomonadales	Pseudomonadaceae	Pseudomonas	NA	8.52	89.46
ASV893	1309	213	0.00401615	TRUE	71	762	70.5	218.586	Recovered	0.0829176	Recovered	9	10	Bacteria	Proteobacteria	Gammaproteobacteria	Pseudomonadales	Pseudomonadaceae	Pseudomonas	NA	9.94	89.46
ASV895	1309	214	2.2057e-06	TRUE	71	763	70.5	218.786	Cycle2	0.0971337	Cycle2	4	5	Bacteria	Proteobacteria	Gammaproteobacteria	Pseudomonadales	Pseudomonadaceae	Pseudomonas	NA	1.42	89.46
ASV895	1309	214	2.2057e-06	TRUE	71	763	70.5	218.852	Cycle3	0.052466	Cycle3	5	6	Bacteria	Proteobacteria	Gammaproteobacteria	Pseudomonadales	Pseudomonadaceae	Pseudomonas	NA	2.84	89.46
ASV895	1309	214	2.2057e-06	TRUE	71	763	70.5	218.919	Cycle4	0.00618405	Cycle4	6	7	Bacteria	Proteobacteria	Gammaproteobacteria	Pseudomonadales	Pseudomonadaceae	Pseudomonas	NA	4.26	89.46
ASV895	1309	214	2.2057e-06	TRUE	71	763	70.5	218.986	Cycle6	0.0259444	Cycle6	8	9	Bacteria	Proteobacteria	Gammaproteobacteria	Pseudomonadales	Pseudomonadaceae	Pseudomonas	NA	5.68	89.46
ASV895	1309	214	2.2057e-06	TRUE	71	763	70.5	219.052	Cycle1	0.15845	Cycle1	3	4	Bacteria	Proteobacteria	Gammaproteobacteria	Pseudomonadales	Pseudomonadaceae	Pseudomonas	NA	7.1	89.46
ASV897	1308	215	0.00401445	TRUE	71	764	70	219.185	Cycle4	0.0224998	Cycle4	6	7	Bacteria	Proteobacteria	Gammaproteobacteria	Pseudomonadales	Pseudomonadaceae	Pseudomonas	NA	1.42	89.46
ASV897	1308	215	0.00401445	TRUE	71	764	70	219.252	Cycle3	0.860065	Cycle3	5	6	Bacteria	Proteobacteria	Gammaproteobacteria	Pseudomonadales	Pseudomonadaceae	Pseudomonas	NA	2.84	89.46
ASV897	1308	215	0.00401445	TRUE	71	764	70	219.319	Cycle2	0.232358	Cycle2	4	5	Bacteria	Proteobacteria	Gammaproteobacteria	Pseudomonadales	Pseudomonadaceae	Pseudomonas	NA	4.26	89.46
ASV897	1308	215	0.00401445	TRUE	71	764	70	219.385	Cycle5	0.0255539	Cycle5	7	8	Bacteria	Proteobacteria	Gammaproteobacteria	Pseudomonadales	Pseudomonadaceae	Pseudomonas	NA	5.68	89.46
ASV897	1308	215	0.00401445	TRUE	71	764	70	219.452	Cycle1	0.806573	Cycle1	3	4	Bacteria	Proteobacteria	Gammaproteobacteria	Pseudomonadales	Pseudomonadaceae	Pseudomonas	NA	7.1	89.46
ASV897	1308	215	0.00401445	TRUE	71	764	70	219.519	Cycle6	0.0560158	Cycle6	8	9	Bacteria	Proteobacteria	Gammaproteobacteria	Pseudomonadales	Pseudomonadaceae	Pseudomonas	NA	8.52	89.46
ASV904	1307	216	0.00406141	TRUE	71	765	69.5	219.652	Cycle1	0.18285	Cycle1	3	4	Bacteria	Proteobacteria	Gammaproteobacteria	Pseudomonadales	Pseudomonadaceae	Pseudomonas	protegens	1.42	89.46
ASV904	1307	216	0.00406141	TRUE	71	765	69.5	219.719	Cycle3	0.0330595	Cycle3	5	6	Bacteria	Proteobacteria	Gammaproteobacteria	Pseudomonadales	Pseudomonadaceae	Pseudomonas	protegens	2.84	89.46
ASV904	1307	216	0.00406141	TRUE	71	765	69.5	219.785	Recovered	0.00731244	Recovered	9	10	Bacteria	Proteobacteria	Gammaproteobacteria	Pseudomonadales	Pseudomonadaceae	Pseudomonas	protegens	4.26	89.46
ASV904	1307	216	0.00406141	TRUE	71	765	69.5	219.852	Cycle6	0.132516	Cycle6	8	9	Bacteria	Proteobacteria	Gammaproteobacteria	Pseudomonadales	Pseudomonadaceae	Pseudomonas	protegens	5.68	89.46
ASV904	1307	216	0.00406141	TRUE	71	765	69.5	219.919	Cycle5	0.22293	Cycle5	7	8	Bacteria	Proteobacteria	Gammaproteobacteria	Pseudomonadales	Pseudomonadaceae	Pseudomonas	protegens	7.1	89.46
ASV904	1307	216	0.00406141	TRUE	71	765	69.5	219.985	Cycle2	0.0576498	Cycle2	4	5	Bacteria	Proteobacteria	Gammaproteobacteria	Pseudomonadales	Pseudomonadaceae	Pseudomonas	protegens	8.52	89.46
ASV904	1307	216	0.00406141	TRUE	71	765	69.5	220.052	Cycle4	0.0586182	Cycle4	6	7	Bacteria	Proteobacteria	Gammaproteobacteria	Pseudomonadales	Pseudomonadaceae	Pseudomonas	protegens	9.94	89.46
ASV905	1306	217	1e-06	TRUE	71	766	69	220.185	SbRB	0.115912	SbRB	10	3	Bacteria	Proteobacteria	Gammaproteobacteria	Pseudomonadales	Pseudomonadaceae	Pseudomonas	syringae	1.42	89.46
ASV906	1305	218	0.0121496	TRUE	71	767	68.5	220.385	Cycle1	0.187625	Cycle1	3	4	Bacteria	Proteobacteria	Gammaproteobacteria	Pseudomonadales	Pseudomonadaceae	Pseudomonas	fragi	1.42	89.46
ASV906	1305	218	0.0121496	TRUE	71	767	68.5	220.452	Cycle3	0.00628821	Cycle3	5	6	Bacteria	Proteobacteria	Gammaproteobacteria	Pseudomonadales	Pseudomonadaceae	Pseudomonas	fragi	2.84	89.46
ASV906	1305	218	0.0121496	TRUE	71	767	68.5	220.518	SoilWash	0.0291555	SoilWash	2	2	Bacteria	Proteobacteria	Gammaproteobacteria	Pseudomonadales	Pseudomonadaceae	Pseudomonas	fragi	4.26	89.46
ASV906	1305	218	0.0121496	TRUE	71	767	68.5	220.585	Cycle2	0.129655	Cycle2	4	5	Bacteria	Proteobacteria	Gammaproteobacteria	Pseudomonadales	Pseudomonadaceae	Pseudomonas	fragi	5.68	89.46
ASV908	1312	219	2.3665e-06	TRUE	71	759	69.5	216.986	Cycle1	1.09919	Cycle1	3	4	Bacteria	Proteobacteria	Gammaproteobacteria	Pseudomonadales	Pseudomonadaceae	Pseudomonas	corrugata	1.42	89.46
ASV908	1312	219	2.3665e-06	TRUE	71	759	69.5	217.053	Cycle3	0.0222861	Cycle3	5	6	Bacteria	Proteobacteria	Gammaproteobacteria	Pseudomonadales	Pseudomonadaceae	Pseudomonas	corrugata	2.84	89.46
ASV908	1312	219	2.3665e-06	TRUE	71	759	69.5	217.12	Cycle2	0.18039	Cycle2	4	5	Bacteria	Proteobacteria	Gammaproteobacteria	Pseudomonadales	Pseudomonadaceae	Pseudomonas	corrugata	4.26	89.46
ASV908	1312	219	2.3665e-06	TRUE	71	759	69.5	217.186	SoilWash	0.161989	SoilWash	2	2	Bacteria	Proteobacteria	Gammaproteobacteria	Pseudomonadales	Pseudomonadaceae	Pseudomonas	corrugata	5.68	89.46
ASV909	1314	220	2.9233e-06	TRUE	71	756	70.5	215.587	Cycle3	0.0394523	Cycle3	5	6	Bacteria	Proteobacteria	Gammaproteobacteria	Pseudomonadales	Pseudomonadaceae	Pseudomonas	brassicacearum	1.42	89.46
ASV909	1314	220	2.9233e-06	TRUE	71	756	70.5	215.653	SoilWash	0.0684508	SoilWash	2	2	Bacteria	Proteobacteria	Gammaproteobacteria	Pseudomonadales	Pseudomonadaceae	Pseudomonas	brassicacearum	2.84	89.46
ASV909	1314	220	2.9233e-06	TRUE	71	756	70.5	215.72	Cycle5	0.0657376	Cycle5	7	8	Bacteria	Proteobacteria	Gammaproteobacteria	Pseudomonadales	Pseudomonadaceae	Pseudomonas	brassicacearum	4.26	89.46
ASV909	1314	220	2.9233e-06	TRUE	71	756	70.5	215.787	Cycle2	0.082529	Cycle2	4	5	Bacteria	Proteobacteria	Gammaproteobacteria	Pseudomonadales	Pseudomonadaceae	Pseudomonas	brassicacearum	5.68	89.46
ASV909	1314	220	2.9233e-06	TRUE	71	756	70.5	215.853	Cycle1	0.434915	Cycle1	3	4	Bacteria	Proteobacteria	Gammaproteobacteria	Pseudomonadales	Pseudomonadaceae	Pseudomonas	brassicacearum	7.1	89.46
ASV909	1314	220	2.9233e-06	TRUE	71	756	70.5	215.92	Cycle4	0.151334	Cycle4	6	7	Bacteria	Proteobacteria	Gammaproteobacteria	Pseudomonadales	Pseudomonadaceae	Pseudomonas	brassicacearum	8.52	89.46
ASV909	1314	220	2.9233e-06	TRUE	71	756	70.5	215.987	Cycle6	0.122089	Cycle6	8	9	Bacteria	Proteobacteria	Gammaproteobacteria	Pseudomonadales	Pseudomonadaceae	Pseudomonas	brassicacearum	9.94	89.46
ASV909	1314	220	2.9233e-06	TRUE	71	756	70.5	216.053	Recovered	0.386924	Recovered	9	10	Bacteria	Proteobacteria	Gammaproteobacteria	Pseudomonadales	Pseudomonadaceae	Pseudomonas	brassicacearum	11.36	89.46
ASV910	1314	221	0.00402003	TRUE	71	757	70.5	216.187	Cycle1	0.0733263	Cycle1	3	4	Bacteria	Proteobacteria	Gammaproteobacteria	Pseudomonadales	Pseudomonadaceae	Pseudomonas	NA	1.42	89.46
ASV911	1313	222	0.020838	TRUE	71	758	70	216.387	Cycle6	0.265124	Cycle6	8	9	Bacteria	Proteobacteria	Gammaproteobacteria	Pseudomonadales	Pseudomonadaceae	Pseudomonas	antarctica	1.42	89.46
ASV911	1313	222	0.020838	TRUE	71	758	70	216.453	Recovered	0.204587	Recovered	9	10	Bacteria	Proteobacteria	Gammaproteobacteria	Pseudomonadales	Pseudomonadaceae	Pseudomonas	antarctica	2.84	89.46
ASV911	1313	222	0.020838	TRUE	71	758	70	216.52	Cycle5	0.122006	Cycle5	7	8	Bacteria	Proteobacteria	Gammaproteobacteria	Pseudomonadales	Pseudomonadaceae	Pseudomonas	antarctica	4.26	89.46
ASV911	1313	222	0.020838	TRUE	71	758	70	216.586	Cycle3	0.178419	Cycle3	5	6	Bacteria	Proteobacteria	Gammaproteobacteria	Pseudomonadales	Pseudomonadaceae	Pseudomonas	antarctica	5.68	89.46
ASV911	1313	222	0.020838	TRUE	71	758	70	216.653	Cycle2	0.0490562	Cycle2	4	5	Bacteria	Proteobacteria	Gammaproteobacteria	Pseudomonadales	Pseudomonadaceae	Pseudomonas	antarctica	7.1	89.46
ASV911	1313	222	0.020838	TRUE	71	758	70	216.72	Cycle1	0.195269	Cycle1	3	4	Bacteria	Proteobacteria	Gammaproteobacteria	Pseudomonadales	Pseudomonadaceae	Pseudomonas	antarctica	8.52	89.46
ASV911	1313	222	0.020838	TRUE	71	758	70	216.786	Cycle4	0.178424	Cycle4	6	7	Bacteria	Proteobacteria	Gammaproteobacteria	Pseudomonadales	Pseudomonadaceae	Pseudomonas	antarctica	9.94	89.46
ASV919	1320	223	2.8119e-06	TRUE	71	748	70.5	213.054	Recovered	0.0111566	Recovered	9	10	Bacteria	Proteobacteria	Gammaproteobacteria	Pseudomonadales	Pseudomonadaceae	Pseudomonas	umsongensis	1.42	89.46
ASV919	1320	223	2.8119e-06	TRUE	71	748	70.5	213.121	Cycle5	0.335507	Cycle5	7	8	Bacteria	Proteobacteria	Gammaproteobacteria	Pseudomonadales	Pseudomonadaceae	Pseudomonas	umsongensis	2.84	89.46
ASV919	1320	223	2.8119e-06	TRUE	71	748	70.5	213.188	Cycle3	0.0741009	Cycle3	5	6	Bacteria	Proteobacteria	Gammaproteobacteria	Pseudomonadales	Pseudomonadaceae	Pseudomonas	umsongensis	4.26	89.46
ASV919	1320	223	2.8119e-06	TRUE	71	748	70.5	213.254	Cycle6	0.22365	Cycle6	8	9	Bacteria	Proteobacteria	Gammaproteobacteria	Pseudomonadales	Pseudomonadaceae	Pseudomonas	umsongensis	5.68	89.46
ASV919	1320	223	2.8119e-06	TRUE	71	748	70.5	213.321	Cycle4	0.129019	Cycle4	6	7	Bacteria	Proteobacteria	Gammaproteobacteria	Pseudomonadales	Pseudomonadaceae	Pseudomonas	umsongensis	7.1	89.46
ASV919	1320	223	2.8119e-06	TRUE	71	748	70.5	213.388	Cycle1	0.122628	Cycle1	3	4	Bacteria	Proteobacteria	Gammaproteobacteria	Pseudomonadales	Pseudomonadaceae	Pseudomonas	umsongensis	8.52	89.46
ASV919	1320	223	2.8119e-06	TRUE	71	748	70.5	213.454	Cycle2	0.0460035	Cycle2	4	5	Bacteria	Proteobacteria	Gammaproteobacteria	Pseudomonadales	Pseudomonadaceae	Pseudomonas	umsongensis	9.94	89.46
ASV920	1320	224	0.050291	TRUE	71	749	70.5	213.654	Cycle2	0.00124976	Cycle2	4	5	Bacteria	Proteobacteria	Gammaproteobacteria	Pseudomonadales	Pseudomonadaceae	Pseudomonas	rhizosphaerae	1.42	89.46
ASV920	1320	224	0.050291	TRUE	71	749	70.5	213.721	Cycle4	0.0168771	Cycle4	6	7	Bacteria	Proteobacteria	Gammaproteobacteria	Pseudomonadales	Pseudomonadaceae	Pseudomonas	rhizosphaerae	2.84	89.46
ASV920	1320	224	0.050291	TRUE	71	749	70.5	213.787	Cycle6	0.00477194	Cycle6	8	9	Bacteria	Proteobacteria	Gammaproteobacteria	Pseudomonadales	Pseudomonadaceae	Pseudomonas	rhizosphaerae	4.26	89.46
ASV920	1320	224	0.050291	TRUE	71	749	70.5	213.854	Cycle1	0.0579388	Cycle1	3	4	Bacteria	Proteobacteria	Gammaproteobacteria	Pseudomonadales	Pseudomonadaceae	Pseudomonas	rhizosphaerae	5.68	89.46
ASV931	1319	225	2.2233e-06	TRUE	71	750	70	213.987	Cycle2	0.00905701	Cycle2	4	5	Bacteria	Proteobacteria	Gammaproteobacteria	Pseudomonadales	Pseudomonadaceae	Pseudomonas	umsongensis	1.42	89.46
ASV931	1319	225	2.2233e-06	TRUE	71	750	70	214.054	Cycle5	0.00452161	Cycle5	7	8	Bacteria	Proteobacteria	Gammaproteobacteria	Pseudomonadales	Pseudomonadaceae	Pseudomonas	umsongensis	2.84	89.46
ASV931	1319	225	2.2233e-06	TRUE	71	750	70	214.121	Cycle1	0.0466245	Cycle1	3	4	Bacteria	Proteobacteria	Gammaproteobacteria	Pseudomonadales	Pseudomonadaceae	Pseudomonas	umsongensis	4.26	89.46
ASV932	1322	226	2.0692e-06	TRUE	71	751	70.5	214.254	SoilWash	0.156333	SoilWash	2	2	Bacteria	Proteobacteria	Gammaproteobacteria	Pseudomonadales	Pseudomonadaceae	Pseudomonas	yamanorum	1.42	89.46
ASV932	1322	226	2.0692e-06	TRUE	71	751	70.5	214.321	Cycle1	0.416991	Cycle1	3	4	Bacteria	Proteobacteria	Gammaproteobacteria	Pseudomonadales	Pseudomonadaceae	Pseudomonas	yamanorum	2.84	89.46
ASV933	1322	227	0.00402213	TRUE	71	752	70.5	214.521	Cycle6	0.00622665	Cycle6	8	9	Bacteria	Proteobacteria	Gammaproteobacteria	Pseudomonadales	Pseudomonadaceae	Pseudomonas	yamanorum	1.42	89.46
ASV933	1322	227	0.00402213	TRUE	71	752	70.5	214.587	Cycle4	0.0189881	Cycle4	6	7	Bacteria	Proteobacteria	Gammaproteobacteria	Pseudomonadales	Pseudomonadaceae	Pseudomonas	yamanorum	2.84	89.46
ASV933	1322	227	0.00402213	TRUE	71	752	70.5	214.654	Cycle3	0.00497207	Cycle3	5	6	Bacteria	Proteobacteria	Gammaproteobacteria	Pseudomonadales	Pseudomonadaceae	Pseudomonas	yamanorum	4.26	89.46
ASV933	1322	227	0.00402213	TRUE	71	752	70.5	214.72	Recovered	0.0582001	Recovered	9	10	Bacteria	Proteobacteria	Gammaproteobacteria	Pseudomonadales	Pseudomonadaceae	Pseudomonas	yamanorum	5.68	89.46
ASV934	1321	228	2.8524e-06	TRUE	71	753	70	214.854	Cycle2	0.00867222	Cycle2	4	5	Bacteria	Proteobacteria	Gammaproteobacteria	Pseudomonadales	Pseudomonadaceae	Pseudomonas	umsongensis	1.42	89.46
ASV934	1321	228	2.8524e-06	TRUE	71	753	70	214.92	Cycle1	0.0668168	Cycle1	3	4	Bacteria	Proteobacteria	Gammaproteobacteria	Pseudomonadales	Pseudomonadaceae	Pseudomonas	umsongensis	2.84	89.46
ASV934	1321	228	2.8524e-06	TRUE	71	753	70	214.987	Soil	0.00590617	Soil	1	1	Bacteria	Proteobacteria	Gammaproteobacteria	Pseudomonadales	Pseudomonadaceae	Pseudomonas	umsongensis	4.26	89.46
ASV936	1329	229	0.00806714	TRUE	71	740	70.5	210.389	Cycle6	0.104011	Cycle6	8	9	Bacteria	Proteobacteria	Gammaproteobacteria	Pseudomonadales	Pseudomonadaceae	Pseudomonas	vancouverensis	1.42	89.46
ASV936	1329	229	0.00806714	TRUE	71	740	70.5	210.455	Cycle1	0.231089	Cycle1	3	4	Bacteria	Proteobacteria	Gammaproteobacteria	Pseudomonadales	Pseudomonadaceae	Pseudomonas	vancouverensis	2.84	89.46
ASV936	1329	229	0.00806714	TRUE	71	740	70.5	210.522	Cycle4	0.0650391	Cycle4	6	7	Bacteria	Proteobacteria	Gammaproteobacteria	Pseudomonadales	Pseudomonadaceae	Pseudomonas	vancouverensis	4.26	89.46
ASV936	1329	229	0.00806714	TRUE	71	740	70.5	210.589	Recovered	0.00317899	Recovered	9	10	Bacteria	Proteobacteria	Gammaproteobacteria	Pseudomonadales	Pseudomonadaceae	Pseudomonas	vancouverensis	5.68	89.46
ASV936	1329	229	0.00806714	TRUE	71	740	70.5	210.655	Cycle5	0.160741	Cycle5	7	8	Bacteria	Proteobacteria	Gammaproteobacteria	Pseudomonadales	Pseudomonadaceae	Pseudomonas	vancouverensis	7.1	89.46
ASV936	1329	229	0.00806714	TRUE	71	740	70.5	210.722	SoilWash	0.0145567	SoilWash	2	2	Bacteria	Proteobacteria	Gammaproteobacteria	Pseudomonadales	Pseudomonadaceae	Pseudomonas	vancouverensis	8.52	89.46
ASV936	1329	229	0.00806714	TRUE	71	740	70.5	210.789	Cycle3	0.0455385	Cycle3	5	6	Bacteria	Proteobacteria	Gammaproteobacteria	Pseudomonadales	Pseudomonadaceae	Pseudomonas	vancouverensis	9.94	89.46
ASV936	1329	229	0.00806714	TRUE	71	740	70.5	210.855	Cycle2	0.0640566	Cycle2	4	5	Bacteria	Proteobacteria	Gammaproteobacteria	Pseudomonadales	Pseudomonadaceae	Pseudomonas	vancouverensis	11.36	89.46
ASV937	1329	230	2.3683e-06	TRUE	71	741	70.5	210.989	Cycle1	0.185687	Cycle1	3	4	Bacteria	Proteobacteria	Gammaproteobacteria	Pseudomonadales	Pseudomonadaceae	Pseudomonas	NA	1.42	89.46
ASV937	1329	230	2.3683e-06	TRUE	71	741	70.5	211.055	Cycle2	0.0575074	Cycle2	4	5	Bacteria	Proteobacteria	Gammaproteobacteria	Pseudomonadales	Pseudomonadaceae	Pseudomonas	NA	2.84	89.46
ASV937	1329	230	2.3683e-06	TRUE	71	741	70.5	211.122	SoilWash	0.00475899	SoilWash	2	2	Bacteria	Proteobacteria	Gammaproteobacteria	Pseudomonadales	Pseudomonadaceae	Pseudomonas	NA	4.26	89.46
ASV938	1328	231	0.0205847	TRUE	71	742	70	211.255	Cycle3	0.0162892	Cycle3	5	6	Bacteria	Proteobacteria	Gammaproteobacteria	Pseudomonadales	Pseudomonadaceae	Pseudomonas	azotoformans	1.42	89.46
ASV938	1328	231	0.0205847	TRUE	71	742	70	211.322	Recovered	0.00315418	Recovered	9	10	Bacteria	Proteobacteria	Gammaproteobacteria	Pseudomonadales	Pseudomonadaceae	Pseudomonas	azotoformans	2.84	89.46
ASV938	1328	231	0.0205847	TRUE	71	742	70	211.388	Cycle6	0.00618128	Cycle6	8	9	Bacteria	Proteobacteria	Gammaproteobacteria	Pseudomonadales	Pseudomonadaceae	Pseudomonas	azotoformans	4.26	89.46
ASV938	1328	231	0.0205847	TRUE	71	742	70	211.455	Cycle2	0.0480918	Cycle2	4	5	Bacteria	Proteobacteria	Gammaproteobacteria	Pseudomonadales	Pseudomonadaceae	Pseudomonas	azotoformans	5.68	89.46
ASV938	1328	231	0.0205847	TRUE	71	742	70	211.522	Cycle1	0.102678	Cycle1	3	4	Bacteria	Proteobacteria	Gammaproteobacteria	Pseudomonadales	Pseudomonadaceae	Pseudomonas	azotoformans	7.1	89.46
ASV939	1327	232	0.00800403	TRUE	71	743	69.5	211.722	Cycle1	0.0640264	Cycle1	3	4	Bacteria	Proteobacteria	Gammaproteobacteria	Pseudomonadales	Pseudomonadaceae	Pseudomonas	NA	1.42	89.46
ASV940	1326	233	2.8902e-06	TRUE	71	744	69	211.855	Cycle1	0.146578	Cycle1	3	4	Bacteria	Proteobacteria	Gammaproteobacteria	Pseudomonadales	Pseudomonadaceae	Pseudomonas	granadensis	1.42	89.46
ASV940	1326	233	2.8902e-06	TRUE	71	744	69	211.922	Cycle4	0.0134574	Cycle4	6	7	Bacteria	Proteobacteria	Gammaproteobacteria	Pseudomonadales	Pseudomonadaceae	Pseudomonas	granadensis	2.84	89.46
ASV940	1326	233	2.8902e-06	TRUE	71	744	69	211.988	SoilWash	0.0267036	SoilWash	2	2	Bacteria	Proteobacteria	Gammaproteobacteria	Pseudomonadales	Pseudomonadaceae	Pseudomonas	granadensis	4.26	89.46
ASV940	1326	233	2.8902e-06	TRUE	71	744	69	212.055	Cycle2	0.0397383	Cycle2	4	5	Bacteria	Proteobacteria	Gammaproteobacteria	Pseudomonadales	Pseudomonadaceae	Pseudomonas	granadensis	5.68	89.46
ASV940	1326	233	2.8902e-06	TRUE	71	744	69	212.121	Cycle5	0.0116709	Cycle5	7	8	Bacteria	Proteobacteria	Gammaproteobacteria	Pseudomonadales	Pseudomonadaceae	Pseudomonas	granadensis	7.1	89.46
ASV940	1326	233	2.8902e-06	TRUE	71	744	69	212.188	Cycle6	0.0209878	Cycle6	8	9	Bacteria	Proteobacteria	Gammaproteobacteria	Pseudomonadales	Pseudomonadaceae	Pseudomonas	granadensis	8.52	89.46
ASV941	1325	234	0.00366288	TRUE	71	745	68.5	212.321	Cycle1	0.0630364	Cycle1	3	4	Bacteria	Proteobacteria	Gammaproteobacteria	Pseudomonadales	Pseudomonadaceae	Pseudomonas	NA	1.42	89.46
ASV941	1325	234	0.00366288	TRUE	71	745	68.5	212.388	Cycle2	0.00146668	Cycle2	4	5	Bacteria	Proteobacteria	Gammaproteobacteria	Pseudomonadales	Pseudomonadaceae	Pseudomonas	NA	2.84	89.46
ASV941	1325	234	0.00366288	TRUE	71	745	68.5	212.455	SoilWash	0.0461826	SoilWash	2	2	Bacteria	Proteobacteria	Gammaproteobacteria	Pseudomonadales	Pseudomonadaceae	Pseudomonas	NA	4.26	89.46
ASV943	1324	235	0.008164	TRUE	71	746	68	212.588	Soil	0.00816014	Soil	1	1	Bacteria	Proteobacteria	Gammaproteobacteria	Pseudomonadales	Pseudomonadaceae	Pseudomonas	NA	1.42	89.46
ASV943	1324	235	0.008164	TRUE	71	746	68	212.655	Cycle2	0.0229391	Cycle2	4	5	Bacteria	Proteobacteria	Gammaproteobacteria	Pseudomonadales	Pseudomonadaceae	Pseudomonas	NA	2.84	89.46
ASV943	1324	235	0.008164	TRUE	71	746	68	212.721	Cycle1	0.118449	Cycle1	3	4	Bacteria	Proteobacteria	Gammaproteobacteria	Pseudomonadales	Pseudomonadaceae	Pseudomonas	NA	4.26	89.46
ASV943	1324	235	0.008164	TRUE	71	746	68	212.788	SoilWash	0.0273076	SoilWash	2	2	Bacteria	Proteobacteria	Gammaproteobacteria	Pseudomonadales	Pseudomonadaceae	Pseudomonas	NA	5.68	89.46
ASV944	1323	236	2.6365e-06	TRUE	71	747	67.5	212.921	Cycle1	0.0617478	Cycle1	3	4	Bacteria	Proteobacteria	Gammaproteobacteria	Pseudomonadales	Pseudomonadaceae	Pseudomonas	baetica	1.42	89.46
ASV944	1323	236	2.6365e-06	TRUE	71	747	67.5	212.988	Cycle2	0.00256669	Cycle2	4	5	Bacteria	Proteobacteria	Gammaproteobacteria	Pseudomonadales	Pseudomonadaceae	Pseudomonas	baetica	2.84	89.46
ASV945	1316	237	0.00405335	TRUE	71	754	66.5	215.12	Cycle1	0.0887107	Cycle1	3	4	Bacteria	Proteobacteria	Gammaproteobacteria	Pseudomonadales	Pseudomonadaceae	Pseudomonas	NA	1.42	89.46
ASV945	1316	237	0.00405335	TRUE	71	754	66.5	215.187	SoilWash	0.0147443	SoilWash	2	2	Bacteria	Proteobacteria	Gammaproteobacteria	Pseudomonadales	Pseudomonadaceae	Pseudomonas	NA	2.84	89.46
ASV945	1316	237	0.00405335	TRUE	71	754	66.5	215.254	Cycle2	0.00234331	Cycle2	4	5	Bacteria	Proteobacteria	Gammaproteobacteria	Pseudomonadales	Pseudomonadaceae	Pseudomonas	NA	4.26	89.46
ASV947	1315	238	2.077e-06	TRUE	71	755	66	215.32	SoilWash	0.00343484	SoilWash	2	2	Bacteria	Proteobacteria	Gammaproteobacteria	Pseudomonadales	Pseudomonadaceae	Pseudomonas	migulae	1.42	89.46
ASV947	1315	238	2.077e-06	TRUE	71	755	66	215.387	Soil	0.0283496	Soil	1	1	Bacteria	Proteobacteria	Gammaproteobacteria	Pseudomonadales	Pseudomonadaceae	Pseudomonas	migulae	2.84	89.46
ASV947	1315	238	2.077e-06	TRUE	71	755	66	215.454	Cycle1	0.0306575	Cycle1	3	4	Bacteria	Proteobacteria	Gammaproteobacteria	Pseudomonadales	Pseudomonadaceae	Pseudomonas	migulae	4.26	89.46
ASV950	1330	239	2.7012e-06	TRUE	71	760	70.5	217.253	Cycle3	0.246007	Cycle3	5	6	Bacteria	Proteobacteria	Gammaproteobacteria	Pseudomonadales	Pseudomonadaceae	Pseudomonas	viridiflava	1.42	89.46
ASV950	1330	239	2.7012e-06	TRUE	71	760	70.5	217.32	Cycle1	0.0929167	Cycle1	3	4	Bacteria	Proteobacteria	Gammaproteobacteria	Pseudomonadales	Pseudomonadaceae	Pseudomonas	viridiflava	2.84	89.46
ASV950	1330	239	2.7012e-06	TRUE	71	760	70.5	217.386	Cycle5	0.142477	Cycle5	7	8	Bacteria	Proteobacteria	Gammaproteobacteria	Pseudomonadales	Pseudomonadaceae	Pseudomonas	viridiflava	4.26	89.46
ASV950	1330	239	2.7012e-06	TRUE	71	760	70.5	217.453	Cycle2	0.159253	Cycle2	4	5	Bacteria	Proteobacteria	Gammaproteobacteria	Pseudomonadales	Pseudomonadaceae	Pseudomonas	viridiflava	5.68	89.46
ASV950	1330	239	2.7012e-06	TRUE	71	760	70.5	217.519	Cycle4	0.117077	Cycle4	6	7	Bacteria	Proteobacteria	Gammaproteobacteria	Pseudomonadales	Pseudomonadaceae	Pseudomonas	viridiflava	7.1	89.46
ASV950	1330	239	2.7012e-06	TRUE	71	760	70.5	217.586	Cycle6	0.0796271	Cycle6	8	9	Bacteria	Proteobacteria	Gammaproteobacteria	Pseudomonadales	Pseudomonadaceae	Pseudomonas	viridiflava	8.52	89.46
ASV950	1330	239	2.7012e-06	TRUE	71	760	70.5	217.653	Recovered	0.0501852	Recovered	9	10	Bacteria	Proteobacteria	Gammaproteobacteria	Pseudomonadales	Pseudomonadaceae	Pseudomonas	viridiflava	9.94	89.46
ASV951	1330	240	0.00402184	TRUE	71	761	70.5	217.786	Cycle4	0.142228	Cycle4	6	7	Bacteria	Proteobacteria	Gammaproteobacteria	Pseudomonadales	Pseudomonadaceae	Pseudomonas	viridiflava	1.42	89.46
ASV951	1330	240	0.00402184	TRUE	71	761	70.5	217.853	Recovered	0.0955992	Recovered	9	10	Bacteria	Proteobacteria	Gammaproteobacteria	Pseudomonadales	Pseudomonadaceae	Pseudomonas	viridiflava	2.84	89.46
ASV951	1330	240	0.00402184	TRUE	71	761	70.5	217.919	Cycle6	0.162874	Cycle6	8	9	Bacteria	Proteobacteria	Gammaproteobacteria	Pseudomonadales	Pseudomonadaceae	Pseudomonas	viridiflava	4.26	89.46
ASV951	1330	240	0.00402184	TRUE	71	761	70.5	217.986	Cycle5	0.218461	Cycle5	7	8	Bacteria	Proteobacteria	Gammaproteobacteria	Pseudomonadales	Pseudomonadaceae	Pseudomonas	viridiflava	5.68	89.46
ASV951	1330	240	0.00402184	TRUE	71	761	70.5	218.053	Cycle2	0.0327544	Cycle2	4	5	Bacteria	Proteobacteria	Gammaproteobacteria	Pseudomonadales	Pseudomonadaceae	Pseudomonas	viridiflava	7.1	89.46
ASV951	1330	240	0.00402184	TRUE	71	761	70.5	218.119	Cycle3	0.134647	Cycle3	5	6	Bacteria	Proteobacteria	Gammaproteobacteria	Pseudomonadales	Pseudomonadaceae	Pseudomonas	viridiflava	8.52	89.46
ASV953	1301	241	0.00401689	TRUE	71	770	64	221.385	Cycle2	0.096114	Cycle2	4	5	Bacteria	Proteobacteria	Gammaproteobacteria	Pseudomonadales	Pseudomonadaceae	Pseudomonas	NA	1.42	89.46
ASV953	1301	241	0.00401689	TRUE	71	770	64	221.451	Cycle1	0.361927	Cycle1	3	4	Bacteria	Proteobacteria	Gammaproteobacteria	Pseudomonadales	Pseudomonadaceae	Pseudomonas	NA	2.84	89.46
ASV953	1301	241	0.00401689	TRUE	71	770	64	221.518	Cycle3	0.00592376	Cycle3	5	6	Bacteria	Proteobacteria	Gammaproteobacteria	Pseudomonadales	Pseudomonadaceae	Pseudomonas	NA	4.26	89.46
ASV954	1300	242	1e-06	TRUE	71	771	63.5	221.651	SoilWash	0.110448	SoilWash	2	2	Bacteria	Proteobacteria	Gammaproteobacteria	Pseudomonadales	Pseudomonadaceae	Pseudomonas	brassicacearum	1.42	89.46
ASV954	1300	242	1e-06	TRUE	71	771	63.5	221.718	Cycle1	2.79977	Cycle1	3	4	Bacteria	Proteobacteria	Gammaproteobacteria	Pseudomonadales	Pseudomonadaceae	Pseudomonas	brassicacearum	2.84	89.46
ASV954	1300	242	1e-06	TRUE	71	771	63.5	221.785	Cycle4	0.00909419	Cycle4	6	7	Bacteria	Proteobacteria	Gammaproteobacteria	Pseudomonadales	Pseudomonadaceae	Pseudomonas	brassicacearum	4.26	89.46
ASV954	1300	242	1e-06	TRUE	71	771	63.5	221.851	Cycle3	0.0898168	Cycle3	5	6	Bacteria	Proteobacteria	Gammaproteobacteria	Pseudomonadales	Pseudomonadaceae	Pseudomonas	brassicacearum	5.68	89.46
ASV954	1300	242	1e-06	TRUE	71	771	63.5	221.918	Soil	0.0213592	Soil	1	1	Bacteria	Proteobacteria	Gammaproteobacteria	Pseudomonadales	Pseudomonadaceae	Pseudomonas	brassicacearum	7.1	89.46
ASV954	1300	242	1e-06	TRUE	71	771	63.5	221.984	Cycle2	0.562737	Cycle2	4	5	Bacteria	Proteobacteria	Gammaproteobacteria	Pseudomonadales	Pseudomonadaceae	Pseudomonas	brassicacearum	8.52	89.46
ASV955	1299	243	0.00401386	TRUE	71	772	63	222.118	Cycle1	0.0779651	Cycle1	3	4	Bacteria	Proteobacteria	Gammaproteobacteria	Pseudomonadales	Pseudomonadaceae	Pseudomonas	NA	1.42	89.46
ASV955	1299	243	0.00401386	TRUE	71	772	63	222.184	Cycle2	0.00495005	Cycle2	4	5	Bacteria	Proteobacteria	Gammaproteobacteria	Pseudomonadales	Pseudomonadaceae	Pseudomonas	NA	2.84	89.46
ASV956	1298	244	0.00401879	TRUE	71	773	62.5	222.318	Cycle1	0.083963	Cycle1	3	4	Bacteria	Proteobacteria	Gammaproteobacteria	Pseudomonadales	Pseudomonadaceae	Pseudomonas	NA	1.42	89.46
ASV957	1297	245	0.00810472	TRUE	71	774	62	222.451	SoilWash	0.514702	SoilWash	2	2	Bacteria	Proteobacteria	Gammaproteobacteria	Pseudomonadales	Pseudomonadaceae	Pseudomonas	lini	1.42	89.46
ASV957	1297	245	0.00810472	TRUE	71	774	62	222.518	Cycle2	0.00462262	Cycle2	4	5	Bacteria	Proteobacteria	Gammaproteobacteria	Pseudomonadales	Pseudomonadaceae	Pseudomonas	lini	2.84	89.46
ASV957	1297	245	0.00810472	TRUE	71	774	62	222.584	Cycle1	0.309154	Cycle1	3	4	Bacteria	Proteobacteria	Gammaproteobacteria	Pseudomonadales	Pseudomonadaceae	Pseudomonas	lini	4.26	89.46
ASV957	1297	245	0.00810472	TRUE	71	774	62	222.651	Soil	0.102368	Soil	1	1	Bacteria	Proteobacteria	Gammaproteobacteria	Pseudomonadales	Pseudomonadaceae	Pseudomonas	lini	5.68	89.46
ASV958	1296	246	0.00403908	TRUE	71	775	61.5	222.784	SoilWash	0.362916	SoilWash	2	2	Bacteria	Proteobacteria	Gammaproteobacteria	Pseudomonadales	Pseudomonadaceae	Pseudomonas	frederiksbergensis	1.42	89.46
ASV958	1296	246	0.00403908	TRUE	71	775	61.5	222.851	Cycle1	0.329273	Cycle1	3	4	Bacteria	Proteobacteria	Gammaproteobacteria	Pseudomonadales	Pseudomonadaceae	Pseudomonas	frederiksbergensis	2.84	89.46
ASV958	1296	246	0.00403908	TRUE	71	775	61.5	222.917	Soil	0.0419338	Soil	1	1	Bacteria	Proteobacteria	Gammaproteobacteria	Pseudomonadales	Pseudomonadaceae	Pseudomonas	frederiksbergensis	4.26	89.46
ASV960	1295	247	1e-06	TRUE	71	776	61	223.051	SoilWash	1.13268	SoilWash	2	2	Bacteria	Proteobacteria	Gammaproteobacteria	Pseudomonadales	Pseudomonadaceae	Pseudomonas	frederiksbergensis	1.42	89.46
ASV960	1295	247	1e-06	TRUE	71	776	61	223.117	Cycle2	0.44532	Cycle2	4	5	Bacteria	Proteobacteria	Gammaproteobacteria	Pseudomonadales	Pseudomonadaceae	Pseudomonas	frederiksbergensis	2.84	89.46
ASV960	1295	247	1e-06	TRUE	71	776	61	223.184	Recovered	0.0976167	Recovered	9	10	Bacteria	Proteobacteria	Gammaproteobacteria	Pseudomonadales	Pseudomonadaceae	Pseudomonas	frederiksbergensis	4.26	89.46
ASV960	1295	247	1e-06	TRUE	71	776	61	223.251	Soil	0.342993	Soil	1	1	Bacteria	Proteobacteria	Gammaproteobacteria	Pseudomonadales	Pseudomonadaceae	Pseudomonas	frederiksbergensis	5.68	89.46
ASV960	1295	247	1e-06	TRUE	71	776	61	223.317	Cycle3	0.0627561	Cycle3	5	6	Bacteria	Proteobacteria	Gammaproteobacteria	Pseudomonadales	Pseudomonadaceae	Pseudomonas	frederiksbergensis	7.1	89.46
ASV960	1295	247	1e-06	TRUE	71	776	61	223.384	Cycle6	0.285594	Cycle6	8	9	Bacteria	Proteobacteria	Gammaproteobacteria	Pseudomonadales	Pseudomonadaceae	Pseudomonas	frederiksbergensis	8.52	89.46
ASV960	1295	247	1e-06	TRUE	71	776	61	223.451	Cycle5	0.253941	Cycle5	7	8	Bacteria	Proteobacteria	Gammaproteobacteria	Pseudomonadales	Pseudomonadaceae	Pseudomonas	frederiksbergensis	9.94	89.46
ASV960	1295	247	1e-06	TRUE	71	776	61	223.517	Cycle1	4.37851	Cycle1	3	4	Bacteria	Proteobacteria	Gammaproteobacteria	Pseudomonadales	Pseudomonadaceae	Pseudomonas	frederiksbergensis	11.36	89.46
ASV960	1295	247	1e-06	TRUE	71	776	61	223.584	Cycle4	0.173498	Cycle4	6	7	Bacteria	Proteobacteria	Gammaproteobacteria	Pseudomonadales	Pseudomonadaceae	Pseudomonas	frederiksbergensis	12.78	89.46
ASV961	1294	248	0.00401659	TRUE	71	777	60.5	223.717	Cycle2	0.00458338	Cycle2	4	5	Bacteria	Proteobacteria	Gammaproteobacteria	Pseudomonadales	Pseudomonadaceae	Pseudomonas	NA	1.42	89.46
ASV961	1294	248	0.00401659	TRUE	71	777	60.5	223.784	Cycle1	0.121469	Cycle1	3	4	Bacteria	Proteobacteria	Gammaproteobacteria	Pseudomonadales	Pseudomonadaceae	Pseudomonas	NA	2.84	89.46
ASV964	1293	249	0.00402145	TRUE	71	778	60	223.917	Cycle1	0.114858	Cycle1	3	4	Bacteria	Proteobacteria	Gammaproteobacteria	Pseudomonadales	Pseudomonadaceae	Pseudomonas	NA	1.42	89.46
ASV965	1292	250	0.00401887	TRUE	71	779	59.5	224.05	Cycle1	0.131873	Cycle1	3	4	Bacteria	Proteobacteria	Gammaproteobacteria	Pseudomonadales	Pseudomonadaceae	Pseudomonas	NA	1.42	89.46
ASV967	1291	251	1e-06	TRUE	71	780	59	224.25	Cycle2	0.107021	Cycle2	4	5	Bacteria	Proteobacteria	Gammaproteobacteria	Pseudomonadales	Pseudomonadaceae	Pseudomonas	frederiksbergensis	1.42	89.46
ASV967	1291	251	1e-06	TRUE	71	780	59	224.317	Cycle1	1.26428	Cycle1	3	4	Bacteria	Proteobacteria	Gammaproteobacteria	Pseudomonadales	Pseudomonadaceae	Pseudomonas	frederiksbergensis	2.84	89.46
ASV967	1291	251	1e-06	TRUE	71	780	59	224.384	SoilWash	0.330103	SoilWash	2	2	Bacteria	Proteobacteria	Gammaproteobacteria	Pseudomonadales	Pseudomonadaceae	Pseudomonas	frederiksbergensis	4.26	89.46
ASV967	1291	251	1e-06	TRUE	71	780	59	224.45	Soil	0.16846	Soil	1	1	Bacteria	Proteobacteria	Gammaproteobacteria	Pseudomonadales	Pseudomonadaceae	Pseudomonas	frederiksbergensis	5.68	89.46
ASV968	1290	252	0.00616142	TRUE	71	781	58.5	224.583	Cycle1	0.0501125	Cycle1	3	4	Bacteria	Proteobacteria	Gammaproteobacteria	Pseudomonadales	Pseudomonadaceae	Pseudomonas	NA	1.42	89.46
ASV970	1289	253	5.0531e-06	TRUE	71	782	58	224.65	Cycle3	0.00430956	Cycle3	5	6	Bacteria	Proteobacteria	Gammaproteobacteria	Pseudomonadales	Pseudomonadaceae	Pseudomonas	mediterranea	1.42	89.46
ASV970	1289	253	5.0531e-06	TRUE	71	782	58	224.717	Cycle2	0.0241084	Cycle2	4	5	Bacteria	Proteobacteria	Gammaproteobacteria	Pseudomonadales	Pseudomonadaceae	Pseudomonas	mediterranea	2.84	89.46
ASV970	1289	253	5.0531e-06	TRUE	71	782	58	224.783	SoilWash	0.200596	SoilWash	2	2	Bacteria	Proteobacteria	Gammaproteobacteria	Pseudomonadales	Pseudomonadaceae	Pseudomonas	mediterranea	4.26	89.46
ASV970	1289	253	5.0531e-06	TRUE	71	782	58	224.85	Cycle1	0.900021	Cycle1	3	4	Bacteria	Proteobacteria	Gammaproteobacteria	Pseudomonadales	Pseudomonadaceae	Pseudomonas	mediterranea	5.68	89.46
ASV970	1289	253	5.0531e-06	TRUE	71	782	58	224.917	Soil	0.0559335	Soil	1	1	Bacteria	Proteobacteria	Gammaproteobacteria	Pseudomonadales	Pseudomonadaceae	Pseudomonas	mediterranea	7.1	89.46
ASV1005	1332	254	1e-06	TRUE	71	793	70.5	227.382	Cycle4	0.0804333	Cycle4	6	7	Bacteria	Proteobacteria	Gammaproteobacteria	Salinisphaerales	Solimonadaceae	Solimonas	NA	1.42	89.46
ASV1005	1332	254	1e-06	TRUE	71	793	70.5	227.449	Cycle3	0.263735	Cycle3	5	6	Bacteria	Proteobacteria	Gammaproteobacteria	Salinisphaerales	Solimonadaceae	Solimonas	NA	2.84	89.46
ASV1005	1332	254	1e-06	TRUE	71	793	70.5	227.516	Cycle2	0.0189704	Cycle2	4	5	Bacteria	Proteobacteria	Gammaproteobacteria	Salinisphaerales	Solimonadaceae	Solimonas	NA	4.26	89.46
ASV1005	1332	254	1e-06	TRUE	71	793	70.5	227.582	Cycle6	0.099788	Cycle6	8	9	Bacteria	Proteobacteria	Gammaproteobacteria	Salinisphaerales	Solimonadaceae	Solimonas	NA	5.68	89.46
ASV1005	1332	254	1e-06	TRUE	71	793	70.5	227.649	Cycle5	0.093639	Cycle5	7	8	Bacteria	Proteobacteria	Gammaproteobacteria	Salinisphaerales	Solimonadaceae	Solimonas	NA	7.1	89.46
ASV1006	1332	255	0.00408579	TRUE	71	794	70.5	227.782	Cycle2	0.00390551	Cycle2	4	5	Bacteria	Proteobacteria	Gammaproteobacteria	Salinisphaerales	Solimonadaceae	Solimonas	NA	1.42	89.46
ASV1006	1332	255	0.00408579	TRUE	71	794	70.5	227.849	Recovered	0.000532667	Recovered	9	10	Bacteria	Proteobacteria	Gammaproteobacteria	Salinisphaerales	Solimonadaceae	Solimonas	NA	2.84	89.46
ASV1006	1332	255	0.00408579	TRUE	71	794	70.5	227.916	Cycle3	0.211389	Cycle3	5	6	Bacteria	Proteobacteria	Gammaproteobacteria	Salinisphaerales	Solimonadaceae	Solimonas	NA	4.26	89.46
ASV1006	1332	255	0.00408579	TRUE	71	794	70.5	227.982	Cycle5	0.0952797	Cycle5	7	8	Bacteria	Proteobacteria	Gammaproteobacteria	Salinisphaerales	Solimonadaceae	Solimonas	NA	5.68	89.46
ASV1006	1332	255	0.00408579	TRUE	71	794	70.5	228.049	Cycle4	0.0991258	Cycle4	6	7	Bacteria	Proteobacteria	Gammaproteobacteria	Salinisphaerales	Solimonadaceae	Solimonas	NA	7.1	89.46
ASV1006	1332	255	0.00408579	TRUE	71	794	70.5	228.116	Cycle6	0.0899325	Cycle6	8	9	Bacteria	Proteobacteria	Gammaproteobacteria	Salinisphaerales	Solimonadaceae	Solimonas	NA	8.52	89.46
ASV1008	1337	256	2.9854e-06	TRUE	71	785	70.5	225.25	Cycle3	0.00400174	Cycle3	5	6	Bacteria	Proteobacteria	Gammaproteobacteria	Salinisphaerales	Solimonadaceae	Alkanibacter	NA	1.42	89.46
ASV1008	1337	256	2.9854e-06	TRUE	71	785	70.5	225.317	Soil	0.15931	Soil	1	1	Bacteria	Proteobacteria	Gammaproteobacteria	Salinisphaerales	Solimonadaceae	Alkanibacter	NA	2.84	89.46
ASV1008	1337	256	2.9854e-06	TRUE	71	785	70.5	225.383	Cycle2	0.035936	Cycle2	4	5	Bacteria	Proteobacteria	Gammaproteobacteria	Salinisphaerales	Solimonadaceae	Alkanibacter	NA	4.26	89.46
ASV1008	1337	256	2.9854e-06	TRUE	71	785	70.5	225.45	Cycle1	0.0244058	Cycle1	3	4	Bacteria	Proteobacteria	Gammaproteobacteria	Salinisphaerales	Solimonadaceae	Alkanibacter	NA	5.68	89.46
ASV1008	1337	256	2.9854e-06	TRUE	71	785	70.5	225.516	SoilWash	0.0857494	SoilWash	2	2	Bacteria	Proteobacteria	Gammaproteobacteria	Salinisphaerales	Solimonadaceae	Alkanibacter	NA	7.1	89.46
ASV1009	1337	257	0.00817976	TRUE	71	786	70.5	225.65	Cycle6	0.00968396	Cycle6	8	9	Bacteria	Proteobacteria	Gammaproteobacteria	Salinisphaerales	Solimonadaceae	Alkanibacter	NA	1.42	89.46
ASV1009	1337	257	0.00817976	TRUE	71	786	70.5	225.716	Cycle5	0.0125562	Cycle5	7	8	Bacteria	Proteobacteria	Gammaproteobacteria	Salinisphaerales	Solimonadaceae	Alkanibacter	NA	2.84	89.46
ASV1009	1337	257	0.00817976	TRUE	71	786	70.5	225.783	Cycle3	0.0193567	Cycle3	5	6	Bacteria	Proteobacteria	Gammaproteobacteria	Salinisphaerales	Solimonadaceae	Alkanibacter	NA	4.26	89.46
ASV1009	1337	257	0.00817976	TRUE	71	786	70.5	225.85	Cycle4	0.0125854	Cycle4	6	7	Bacteria	Proteobacteria	Gammaproteobacteria	Salinisphaerales	Solimonadaceae	Alkanibacter	NA	5.68	89.46
ASV1009	1337	257	0.00817976	TRUE	71	786	70.5	225.916	Cycle2	0.00933497	Cycle2	4	5	Bacteria	Proteobacteria	Gammaproteobacteria	Salinisphaerales	Solimonadaceae	Alkanibacter	NA	7.1	89.46
ASV1020	1336	258	2.9964e-06	TRUE	71	787	70	226.05	Cycle3	0.0287134	Cycle3	5	6	Bacteria	Proteobacteria	Gammaproteobacteria	Salinisphaerales	Solimonadaceae	Alkanibacter	NA	1.42	89.46
ASV1020	1336	258	2.9964e-06	TRUE	71	787	70	226.116	Cycle2	0.0255794	Cycle2	4	5	Bacteria	Proteobacteria	Gammaproteobacteria	Salinisphaerales	Solimonadaceae	Alkanibacter	NA	2.84	89.46
ASV1020	1336	258	2.9964e-06	TRUE	71	787	70	226.183	Soil	0.0751909	Soil	1	1	Bacteria	Proteobacteria	Gammaproteobacteria	Salinisphaerales	Solimonadaceae	Alkanibacter	NA	4.26	89.46
ASV1026	1335	259	0.0272227	TRUE	71	788	69.5	226.383	Soil	0.0469922	Soil	1	1	Bacteria	Proteobacteria	Gammaproteobacteria	Salinisphaerales	Solimonadaceae	Nevskia	NA	1.42	89.46
ASV1026	1335	259	0.0272227	TRUE	71	788	69.5	226.449	SoilWash	0.020137	SoilWash	2	2	Bacteria	Proteobacteria	Gammaproteobacteria	Salinisphaerales	Solimonadaceae	Nevskia	NA	2.84	89.46
ASV1027	1339	260	0.0437784	TRUE	71	789	70.5	226.583	Soil	0.0619604	Soil	1	1	Bacteria	Proteobacteria	Gammaproteobacteria	Salinisphaerales	Solimonadaceae	Polycyclovorans	NA	1.42	89.46
ASV1027	1339	260	0.0437784	TRUE	71	789	70.5	226.649	SoilWash	0.0310126	SoilWash	2	2	Bacteria	Proteobacteria	Gammaproteobacteria	Salinisphaerales	Solimonadaceae	Polycyclovorans	NA	2.84	89.46
ASV1028	1339	261	2.1905e-06	TRUE	71	790	70.5	226.783	SoilWash	0.0201657	SoilWash	2	2	Bacteria	Proteobacteria	Gammaproteobacteria	Salinisphaerales	Solimonadaceae	Polycyclovorans	NA	1.42	89.46
ASV1028	1339	261	2.1905e-06	TRUE	71	790	70.5	226.849	Soil	0.0657231	Soil	1	1	Bacteria	Proteobacteria	Gammaproteobacteria	Salinisphaerales	Solimonadaceae	Polycyclovorans	NA	2.84	89.46
ASV1030	1338	262	0.0193214	TRUE	71	791	70	227.049	SoilWash	0.00755767	SoilWash	2	2	Bacteria	Proteobacteria	Gammaproteobacteria	Salinisphaerales	Solimonadaceae	Nevskia	NA	1.42	89.46
ASV1030	1338	262	0.0193214	TRUE	71	791	70	227.116	Soil	0.0666053	Soil	1	1	Bacteria	Proteobacteria	Gammaproteobacteria	Salinisphaerales	Solimonadaceae	Nevskia	NA	2.84	89.46
ASV1034	1333	263	0.147106	TRUE	71	792	68.5	227.249	SoilWash	0.0402196	SoilWash	2	2	Bacteria	Proteobacteria	Gammaproteobacteria	Salinisphaerales	Solimonadaceae	Polycyclovorans	NA	1.42	89.46
ASV1034	1333	263	0.147106	TRUE	71	792	68.5	227.316	Soil	0.0174428	Soil	1	1	Bacteria	Proteobacteria	Gammaproteobacteria	Salinisphaerales	Solimonadaceae	Polycyclovorans	NA	2.84	89.46
ASV1097	1342	264	0.0761616	TRUE	71	803	70	229.782	Soil	0.0181043	Soil	1	1	Bacteria	Proteobacteria	Gammaproteobacteria	Legionellales	Legionellaceae	Legionella	NA	1.42	89.46
ASV1097	1342	264	0.0761616	TRUE	71	803	70	229.848	SoilWash	0.0596002	SoilWash	2	2	Bacteria	Proteobacteria	Gammaproteobacteria	Legionellales	Legionellaceae	Legionella	NA	2.84	89.46
ASV1103	1343	265	0.0890034	TRUE	71	801	70.5	229.448	Soil	0.0360007	Soil	1	1	Bacteria	Proteobacteria	Gammaproteobacteria	Legionellales	Legionellaceae	Legionella	NA	1.42	89.46
ASV1103	1343	265	0.0890034	TRUE	71	801	70.5	229.515	SoilWash	0.0441085	SoilWash	2	2	Bacteria	Proteobacteria	Gammaproteobacteria	Legionellales	Legionellaceae	Legionella	NA	2.84	89.46
ASV1116	1343	266	0.150018	TRUE	71	802	70.5	229.648	Soil	0.0732107	Soil	1	1	Bacteria	Proteobacteria	Gammaproteobacteria	Legionellales	Legionellaceae	Legionella	NA	1.42	89.46
ASV1218	1341	267	0.751798	TRUE	71	804	69.5	229.981	Soil	0.0638137	Soil	1	1	Bacteria	Proteobacteria	Gammaproteobacteria	Diplorickettsiales	Diplorickettsiaceae	Aquicella	NA	1.42	89.46
ASV1218	1341	267	0.751798	TRUE	71	804	69.5	230.048	SoilWash	0.00521805	SoilWash	2	2	Bacteria	Proteobacteria	Gammaproteobacteria	Diplorickettsiales	Diplorickettsiaceae	Aquicella	NA	2.84	89.46
ASV1333	1345	268	0.115316	TRUE	71	798	69.5	228.915	Soil	0.168937	Soil	1	1	Bacteria	Proteobacteria	Gammaproteobacteria	Gammaproteobacteria Incertae Sedis	Unknown Family	Candidatus Ovatusbacter	NA	1.42	89.46
ASV1333	1345	268	0.115316	TRUE	71	798	69.5	228.982	SoilWash	0.106118	SoilWash	2	2	Bacteria	Proteobacteria	Gammaproteobacteria	Gammaproteobacteria Incertae Sedis	Unknown Family	Candidatus Ovatusbacter	NA	2.84	89.46
ASV1344	1347	269	0.0849729	TRUE	71	795	70.5	228.249	SoilWash	0.0109779	SoilWash	2	2	Bacteria	Proteobacteria	Gammaproteobacteria	Gammaproteobacteria Incertae Sedis	Unknown Family	Candidatus Ovatusbacter	NA	1.42	89.46
ASV1344	1347	269	0.0849729	TRUE	71	795	70.5	228.315	Soil	0.279958	Soil	1	1	Bacteria	Proteobacteria	Gammaproteobacteria	Gammaproteobacteria Incertae Sedis	Unknown Family	Candidatus Ovatusbacter	NA	2.84	89.46
ASV1346	1347	270	2.9906e-06	TRUE	71	796	70.5	228.449	Soil	0.121824	Soil	1	1	Bacteria	Proteobacteria	Gammaproteobacteria	Gammaproteobacteria Incertae Sedis	Unknown Family	Candidatus Ovatusbacter	NA	1.42	89.46
ASV1346	1347	270	2.9906e-06	TRUE	71	796	70.5	228.515	SoilWash	0.00966379	SoilWash	2	2	Bacteria	Proteobacteria	Gammaproteobacteria	Gammaproteobacteria Incertae Sedis	Unknown Family	Candidatus Ovatusbacter	NA	2.84	89.46
ASV1349	1346	271	0.0231737	TRUE	71	797	70	228.649	Soil	0.0217867	Soil	1	1	Bacteria	Proteobacteria	Gammaproteobacteria	Gammaproteobacteria Incertae Sedis	Unknown Family	Candidatus Ovatusbacter	NA	1.42	89.46
ASV1349	1346	271	0.0231737	TRUE	71	797	70	228.715	SoilWash	0.0945667	SoilWash	2	2	Bacteria	Proteobacteria	Gammaproteobacteria	Gammaproteobacteria Incertae Sedis	Unknown Family	Candidatus Ovatusbacter	NA	2.84	89.46
ASV1351	1348	272	0.0638297	TRUE	71	799	70.5	229.115	SoilWash	0.0301171	SoilWash	2	2	Bacteria	Proteobacteria	Gammaproteobacteria	Gammaproteobacteria Incertae Sedis	Unknown Family	Candidatus Ovatusbacter	NA	1.42	89.46
ASV1351	1348	272	0.0638297	TRUE	71	799	70.5	229.182	Soil	0.13803	Soil	1	1	Bacteria	Proteobacteria	Gammaproteobacteria	Gammaproteobacteria Incertae Sedis	Unknown Family	Candidatus Ovatusbacter	NA	2.84	89.46
ASV1361	1348	273	0.0303353	TRUE	71	800	70.5	229.315	Soil	0.0527036	Soil	1	1	Bacteria	Proteobacteria	Gammaproteobacteria	Gammaproteobacteria Incertae Sedis	Unknown Family	Candidatus Ovatusbacter	NA	1.42	89.46
ASV1446	1353	274	2.9612e-06	TRUE	71	809	69	231.981	Cycle1	0.00389434	Cycle1	3	4	Bacteria	Proteobacteria	Gammaproteobacteria	Xanthomonadales	Xanthomonadaceae	Lysobacter	NA	1.42	89.46
ASV1446	1353	274	2.9612e-06	TRUE	71	809	69	232.047	Cycle4	0.0712234	Cycle4	6	7	Bacteria	Proteobacteria	Gammaproteobacteria	Xanthomonadales	Xanthomonadaceae	Lysobacter	NA	2.84	89.46
ASV1446	1353	274	2.9612e-06	TRUE	71	809	69	232.114	Cycle5	0.0264025	Cycle5	7	8	Bacteria	Proteobacteria	Gammaproteobacteria	Xanthomonadales	Xanthomonadaceae	Lysobacter	NA	4.26	89.46
ASV1446	1353	274	2.9612e-06	TRUE	71	809	69	232.181	Cycle3	0.361144	Cycle3	5	6	Bacteria	Proteobacteria	Gammaproteobacteria	Xanthomonadales	Xanthomonadaceae	Lysobacter	NA	5.68	89.46
ASV1446	1353	274	2.9612e-06	TRUE	71	809	69	232.247	Recovered	0.153134	Recovered	9	10	Bacteria	Proteobacteria	Gammaproteobacteria	Xanthomonadales	Xanthomonadaceae	Lysobacter	NA	7.1	89.46
ASV1446	1353	274	2.9612e-06	TRUE	71	809	69	232.314	Cycle6	0.00527634	Cycle6	8	9	Bacteria	Proteobacteria	Gammaproteobacteria	Xanthomonadales	Xanthomonadaceae	Lysobacter	NA	8.52	89.46
ASV1446	1353	274	2.9612e-06	TRUE	71	809	69	232.381	Cycle2	0.208031	Cycle2	4	5	Bacteria	Proteobacteria	Gammaproteobacteria	Xanthomonadales	Xanthomonadaceae	Lysobacter	NA	9.94	89.46
ASV1447	1356	275	0.00403909	TRUE	71	805	70.5	230.115	Recovered	0.0164492	Recovered	9	10	Bacteria	Proteobacteria	Gammaproteobacteria	Xanthomonadales	Xanthomonadaceae	Stenotrophomonas	rhizophila	1.42	89.46
ASV1447	1356	275	0.00403909	TRUE	71	805	70.5	230.181	Cycle6	0.0462695	Cycle6	8	9	Bacteria	Proteobacteria	Gammaproteobacteria	Xanthomonadales	Xanthomonadaceae	Stenotrophomonas	rhizophila	2.84	89.46
ASV1447	1356	275	0.00403909	TRUE	71	805	70.5	230.248	Cycle1	0.0030103	Cycle1	3	4	Bacteria	Proteobacteria	Gammaproteobacteria	Xanthomonadales	Xanthomonadaceae	Stenotrophomonas	rhizophila	4.26	89.46
ASV1447	1356	275	0.00403909	TRUE	71	805	70.5	230.315	Cycle5	0.0299604	Cycle5	7	8	Bacteria	Proteobacteria	Gammaproteobacteria	Xanthomonadales	Xanthomonadaceae	Stenotrophomonas	rhizophila	5.68	89.46
ASV1447	1356	275	0.00403909	TRUE	71	805	70.5	230.381	Cycle2	0.00780246	Cycle2	4	5	Bacteria	Proteobacteria	Gammaproteobacteria	Xanthomonadales	Xanthomonadaceae	Stenotrophomonas	rhizophila	7.1	89.46
ASV1447	1356	275	0.00403909	TRUE	71	805	70.5	230.448	Cycle4	0.0475964	Cycle4	6	7	Bacteria	Proteobacteria	Gammaproteobacteria	Xanthomonadales	Xanthomonadaceae	Stenotrophomonas	rhizophila	8.52	89.46
ASV1447	1356	275	0.00403909	TRUE	71	805	70.5	230.515	Cycle3	0.0618188	Cycle3	5	6	Bacteria	Proteobacteria	Gammaproteobacteria	Xanthomonadales	Xanthomonadaceae	Stenotrophomonas	rhizophila	9.94	89.46
ASV1448	1356	276	2.5024e-06	TRUE	71	806	70.5	230.648	Cycle5	0.0163367	Cycle5	7	8	Bacteria	Proteobacteria	Gammaproteobacteria	Xanthomonadales	Xanthomonadaceae	Stenotrophomonas	rhizophila	1.42	89.46
ASV1448	1356	276	2.5024e-06	TRUE	71	806	70.5	230.715	Cycle6	0.00519978	Cycle6	8	9	Bacteria	Proteobacteria	Gammaproteobacteria	Xanthomonadales	Xanthomonadaceae	Stenotrophomonas	rhizophila	2.84	89.46
ASV1448	1356	276	2.5024e-06	TRUE	71	806	70.5	230.781	Cycle2	0.0621585	Cycle2	4	5	Bacteria	Proteobacteria	Gammaproteobacteria	Xanthomonadales	Xanthomonadaceae	Stenotrophomonas	rhizophila	4.26	89.46
ASV1448	1356	276	2.5024e-06	TRUE	71	806	70.5	230.848	Cycle4	0.0419748	Cycle4	6	7	Bacteria	Proteobacteria	Gammaproteobacteria	Xanthomonadales	Xanthomonadaceae	Stenotrophomonas	rhizophila	5.68	89.46
ASV1448	1356	276	2.5024e-06	TRUE	71	806	70.5	230.914	Cycle1	0.00969479	Cycle1	3	4	Bacteria	Proteobacteria	Gammaproteobacteria	Xanthomonadales	Xanthomonadaceae	Stenotrophomonas	rhizophila	7.1	89.46
ASV1448	1356	276	2.5024e-06	TRUE	71	806	70.5	230.981	Recovered	0.0226731	Recovered	9	10	Bacteria	Proteobacteria	Gammaproteobacteria	Xanthomonadales	Xanthomonadaceae	Stenotrophomonas	rhizophila	8.52	89.46
ASV1448	1356	276	2.5024e-06	TRUE	71	806	70.5	231.048	Cycle3	0.0439759	Cycle3	5	6	Bacteria	Proteobacteria	Gammaproteobacteria	Xanthomonadales	Xanthomonadaceae	Stenotrophomonas	rhizophila	9.94	89.46
ASV1449	1355	277	0.0548622	TRUE	71	807	70	231.181	Cycle6	0.0038265	Cycle6	8	9	Bacteria	Proteobacteria	Gammaproteobacteria	Xanthomonadales	Xanthomonadaceae	Stenotrophomonas	NA	1.42	89.46
ASV1449	1355	277	0.0548622	TRUE	71	807	70	231.248	Cycle2	0.00920218	Cycle2	4	5	Bacteria	Proteobacteria	Gammaproteobacteria	Xanthomonadales	Xanthomonadaceae	Stenotrophomonas	NA	2.84	89.46
ASV1449	1355	277	0.0548622	TRUE	71	807	70	231.314	Cycle4	0.0215719	Cycle4	6	7	Bacteria	Proteobacteria	Gammaproteobacteria	Xanthomonadales	Xanthomonadaceae	Stenotrophomonas	NA	4.26	89.46
ASV1449	1355	277	0.0548622	TRUE	71	807	70	231.381	Cycle5	0.0187016	Cycle5	7	8	Bacteria	Proteobacteria	Gammaproteobacteria	Xanthomonadales	Xanthomonadaceae	Stenotrophomonas	NA	5.68	89.46
ASV1449	1355	277	0.0548622	TRUE	71	807	70	231.448	Cycle3	0.002031	Cycle3	5	6	Bacteria	Proteobacteria	Gammaproteobacteria	Xanthomonadales	Xanthomonadaceae	Stenotrophomonas	NA	7.1	89.46
ASV1449	1355	277	0.0548622	TRUE	71	807	70	231.514	Cycle1	0.00278661	Cycle1	3	4	Bacteria	Proteobacteria	Gammaproteobacteria	Xanthomonadales	Xanthomonadaceae	Stenotrophomonas	NA	8.52	89.46
ASV1463	1354	278	0.00812122	TRUE	71	808	69.5	231.648	Cycle3	0.037787	Cycle3	5	6	Bacteria	Proteobacteria	Gammaproteobacteria	Xanthomonadales	Xanthomonadaceae	Lysobacter	NA	1.42	89.46
ASV1463	1354	278	0.00812122	TRUE	71	808	69.5	231.714	Cycle5	0.00249836	Cycle5	7	8	Bacteria	Proteobacteria	Gammaproteobacteria	Xanthomonadales	Xanthomonadaceae	Lysobacter	NA	2.84	89.46
ASV1463	1354	278	0.00812122	TRUE	71	808	69.5	231.781	Cycle4	0.00712942	Cycle4	6	7	Bacteria	Proteobacteria	Gammaproteobacteria	Xanthomonadales	Xanthomonadaceae	Lysobacter	NA	4.26	89.46
ASV1463	1354	278	0.00812122	TRUE	71	808	69.5	231.847	Cycle2	0.0127103	Cycle2	4	5	Bacteria	Proteobacteria	Gammaproteobacteria	Xanthomonadales	Xanthomonadaceae	Lysobacter	NA	5.68	89.46
ASV1477	1352	279	0.0637487	TRUE	71	810	68.5	232.514	Cycle3	0.0518464	Cycle3	5	6	Bacteria	Proteobacteria	Gammaproteobacteria	Xanthomonadales	Xanthomonadaceae	Luteimonas	NA	1.42	89.46
ASV1477	1352	279	0.0637487	TRUE	71	810	68.5	232.581	Cycle5	0.00249836	Cycle5	7	8	Bacteria	Proteobacteria	Gammaproteobacteria	Xanthomonadales	Xanthomonadaceae	Luteimonas	NA	2.84	89.46
ASV1477	1352	279	0.0637487	TRUE	71	810	68.5	232.647	Cycle2	0.00403496	Cycle2	4	5	Bacteria	Proteobacteria	Gammaproteobacteria	Xanthomonadales	Xanthomonadaceae	Luteimonas	NA	4.26	89.46
ASV1477	1352	279	0.0637487	TRUE	71	810	68.5	232.714	Cycle4	0.00886132	Cycle4	6	7	Bacteria	Proteobacteria	Gammaproteobacteria	Xanthomonadales	Xanthomonadaceae	Luteimonas	NA	5.68	89.46
ASV1614	1351	280	0.0573644	TRUE	71	811	68	232.847	Soil	0.00236247	Soil	1	1	Bacteria	Proteobacteria	Gammaproteobacteria	Xanthomonadales	Xanthomonadaceae	Arenimonas	NA	1.42	89.46
ASV1614	1351	280	0.0573644	TRUE	71	811	68	232.914	SoilWash	0.0585385	SoilWash	2	2	Bacteria	Proteobacteria	Gammaproteobacteria	Xanthomonadales	Xanthomonadaceae	Arenimonas	NA	2.84	89.46
ASV1618	1360	281	0.00405372	TRUE	71	814	70	233.514	Soil	0.122539	Soil	1	1	Bacteria	Proteobacteria	Gammaproteobacteria	Xanthomonadales	Rhodanobacteraceae	Rhodanobacter	NA	1.42	89.46
ASV1618	1360	281	0.00405372	TRUE	71	814	70	233.58	SoilWash	0.13117	SoilWash	2	2	Bacteria	Proteobacteria	Gammaproteobacteria	Xanthomonadales	Rhodanobacteraceae	Rhodanobacter	NA	2.84	89.46
ASV1619	1361	282	2.1667e-06	TRUE	71	812	70.5	233.047	Soil	0.0297811	Soil	1	1	Bacteria	Proteobacteria	Gammaproteobacteria	Xanthomonadales	Rhodanobacteraceae	Rhodanobacter	NA	1.42	89.46
ASV1619	1361	282	2.1667e-06	TRUE	71	812	70.5	233.114	SoilWash	0.0545845	SoilWash	2	2	Bacteria	Proteobacteria	Gammaproteobacteria	Xanthomonadales	Rhodanobacteraceae	Rhodanobacter	NA	2.84	89.46
ASV1620	1361	283	0.0341258	TRUE	71	813	70.5	233.247	Soil	0.0381735	Soil	1	1	Bacteria	Proteobacteria	Gammaproteobacteria	Xanthomonadales	Rhodanobacteraceae	Rhodanobacter	NA	1.42	89.46
ASV1620	1361	283	0.0341258	TRUE	71	813	70.5	233.314	SoilWash	0.0438771	SoilWash	2	2	Bacteria	Proteobacteria	Gammaproteobacteria	Xanthomonadales	Rhodanobacteraceae	Rhodanobacter	NA	2.84	89.46
ASV1622	1359	284	2.9612e-06	TRUE	71	815	69.5	233.713	Soil	0.0502593	Soil	1	1	Bacteria	Proteobacteria	Gammaproteobacteria	Xanthomonadales	Rhodanobacteraceae	Rhodanobacter	NA	1.42	89.46
ASV1622	1359	284	2.9612e-06	TRUE	71	815	69.5	233.78	SoilWash	0.0834506	SoilWash	2	2	Bacteria	Proteobacteria	Gammaproteobacteria	Xanthomonadales	Rhodanobacteraceae	Rhodanobacter	NA	2.84	89.46
ASV1623	1358	285	0.00376125	TRUE	71	816	69	233.913	Soil	0.0518494	Soil	1	1	Bacteria	Proteobacteria	Gammaproteobacteria	Xanthomonadales	Rhodanobacteraceae	Rhodanobacter	NA	1.42	89.46
ASV1623	1358	285	0.00376125	TRUE	71	816	69	233.98	SoilWash	0.0283127	SoilWash	2	2	Bacteria	Proteobacteria	Gammaproteobacteria	Xanthomonadales	Rhodanobacteraceae	Rhodanobacter	NA	2.84	89.46
ASV1624	1362	286	0.0491435	TRUE	71	817	70.5	234.18	Soil	0.019248	Soil	1	1	Bacteria	Proteobacteria	Gammaproteobacteria	Xanthomonadales	Rhodanobacteraceae	Rhodanobacter	NA	1.42	89.46
ASV1624	1362	286	0.0491435	TRUE	71	817	70.5	234.247	SoilWash	0.0992486	SoilWash	2	2	Bacteria	Proteobacteria	Gammaproteobacteria	Xanthomonadales	Rhodanobacteraceae	Rhodanobacter	NA	2.84	89.46
ASV1630	1362	287	0.0164904	TRUE	71	818	70.5	234.38	Soil	0.0617677	Soil	1	1	Bacteria	Proteobacteria	Gammaproteobacteria	Xanthomonadales	Rhodanobacteraceae	Rudaea	NA	1.42	89.46
ASV1630	1362	287	0.0164904	TRUE	71	818	70.5	234.447	SoilWash	0.0350277	SoilWash	2	2	Bacteria	Proteobacteria	Gammaproteobacteria	Xanthomonadales	Rhodanobacteraceae	Rudaea	NA	2.84	89.46
ASV1692	1349	288	0.11959	TRUE	71	819	67	234.513	Cycle1	0.00206078	Cycle1	3	4	Bacteria	Proteobacteria	Gammaproteobacteria	Xanthomonadales	Rhodanobacteraceae	Rhodanobacter	NA	1.42	89.46
ASV1692	1349	288	0.11959	TRUE	71	819	67	234.58	SoilWash	0.0246451	SoilWash	2	2	Bacteria	Proteobacteria	Gammaproteobacteria	Xanthomonadales	Rhodanobacteraceae	Rhodanobacter	NA	2.84	89.46
ASV1692	1349	288	0.11959	TRUE	71	819	67	234.646	Soil	0.0329009	Soil	1	1	Bacteria	Proteobacteria	Gammaproteobacteria	Xanthomonadales	Rhodanobacteraceae	Rhodanobacter	NA	4.26	89.46
ASV1732	1364	289	0.239471	TRUE	71	828	70	237.445	Cycle6	0.0738118	Cycle6	8	9	Bacteria	Proteobacteria	Alphaproteobacteria	Acetobacterales	Acetobacteraceae	Roseococcus	NA	1.42	89.46
ASV1732	1364	289	0.239471	TRUE	71	828	70	237.512	Cycle4	0.0899835	Cycle4	6	7	Bacteria	Proteobacteria	Alphaproteobacteria	Acetobacterales	Acetobacteraceae	Roseococcus	NA	2.84	89.46
ASV1732	1364	289	0.239471	TRUE	71	828	70	237.579	Cycle5	0.109675	Cycle5	7	8	Bacteria	Proteobacteria	Alphaproteobacteria	Acetobacterales	Acetobacteraceae	Roseococcus	NA	4.26	89.46
ASV1732	1364	289	0.239471	TRUE	71	828	70	237.645	Recovered	0.0762109	Recovered	9	10	Bacteria	Proteobacteria	Alphaproteobacteria	Acetobacterales	Acetobacteraceae	Roseococcus	NA	5.68	89.46
ASV1732	1364	289	0.239471	TRUE	71	828	70	237.712	Cycle2	0.0557649	Cycle2	4	5	Bacteria	Proteobacteria	Alphaproteobacteria	Acetobacterales	Acetobacteraceae	Roseococcus	NA	7.1	89.46
ASV1732	1364	289	0.239471	TRUE	71	828	70	237.779	Cycle3	0.10576	Cycle3	5	6	Bacteria	Proteobacteria	Alphaproteobacteria	Acetobacterales	Acetobacteraceae	Roseococcus	NA	8.52	89.46
ASV1750	1365	290	0.0287676	TRUE	71	826	70.5	236.512	Cycle6	0.0617372	Cycle6	8	9	Bacteria	Proteobacteria	Alphaproteobacteria	Acetobacterales	Acetobacteraceae	Roseomonas	NA	1.42	89.46
ASV1750	1365	290	0.0287676	TRUE	71	826	70.5	236.579	Cycle5	0.0839493	Cycle5	7	8	Bacteria	Proteobacteria	Alphaproteobacteria	Acetobacterales	Acetobacteraceae	Roseomonas	NA	2.84	89.46
ASV1750	1365	290	0.0287676	TRUE	71	826	70.5	236.646	Cycle4	0.0321636	Cycle4	6	7	Bacteria	Proteobacteria	Alphaproteobacteria	Acetobacterales	Acetobacteraceae	Roseomonas	NA	4.26	89.46
ASV1750	1365	290	0.0287676	TRUE	71	826	70.5	236.712	Cycle3	0.00417038	Cycle3	5	6	Bacteria	Proteobacteria	Alphaproteobacteria	Acetobacterales	Acetobacteraceae	Roseomonas	NA	5.68	89.46
ASV1750	1365	290	0.0287676	TRUE	71	826	70.5	236.779	Recovered	0.0332912	Recovered	9	10	Bacteria	Proteobacteria	Alphaproteobacteria	Acetobacterales	Acetobacteraceae	Roseomonas	NA	7.1	89.46
ASV1750	1365	290	0.0287676	TRUE	71	826	70.5	236.846	Cycle2	0.00249953	Cycle2	4	5	Bacteria	Proteobacteria	Alphaproteobacteria	Acetobacterales	Acetobacteraceae	Roseomonas	NA	8.52	89.46
ASV1751	1365	291	2.4702e-06	TRUE	71	827	70.5	236.979	Cycle5	0.0321867	Cycle5	7	8	Bacteria	Proteobacteria	Alphaproteobacteria	Acetobacterales	Acetobacteraceae	Roseomonas	NA	1.42	89.46
ASV1751	1365	291	2.4702e-06	TRUE	71	827	70.5	237.046	Recovered	0.00955542	Recovered	9	10	Bacteria	Proteobacteria	Alphaproteobacteria	Acetobacterales	Acetobacteraceae	Roseomonas	NA	2.84	89.46
ASV1751	1365	291	2.4702e-06	TRUE	71	827	70.5	237.112	Cycle2	0.00706387	Cycle2	4	5	Bacteria	Proteobacteria	Alphaproteobacteria	Acetobacterales	Acetobacteraceae	Roseomonas	NA	4.26	89.46
ASV1751	1365	291	2.4702e-06	TRUE	71	827	70.5	237.179	Cycle3	0.00765203	Cycle3	5	6	Bacteria	Proteobacteria	Alphaproteobacteria	Acetobacterales	Acetobacteraceae	Roseomonas	NA	5.68	89.46
ASV1751	1365	291	2.4702e-06	TRUE	71	827	70.5	237.245	Cycle6	0.0104871	Cycle6	8	9	Bacteria	Proteobacteria	Alphaproteobacteria	Acetobacterales	Acetobacteraceae	Roseomonas	NA	7.1	89.46
ASV1751	1365	291	2.4702e-06	TRUE	71	827	70.5	237.312	Cycle4	0.0189448	Cycle4	6	7	Bacteria	Proteobacteria	Alphaproteobacteria	Acetobacterales	Acetobacteraceae	Roseomonas	NA	8.52	89.46
ASV1756	1370	292	2.1701e-06	TRUE	71	820	70.5	234.713	Recovered	0.0387097	Recovered	9	10	Bacteria	Proteobacteria	Alphaproteobacteria	Reyranellales	Reyranellaceae	Reyranella	NA	1.42	89.46
ASV1756	1370	292	2.1701e-06	TRUE	71	820	70.5	234.78	Cycle3	0.0345638	Cycle3	5	6	Bacteria	Proteobacteria	Alphaproteobacteria	Reyranellales	Reyranellaceae	Reyranella	NA	2.84	89.46
ASV1756	1370	292	2.1701e-06	TRUE	71	820	70.5	234.846	Cycle6	0.058964	Cycle6	8	9	Bacteria	Proteobacteria	Alphaproteobacteria	Reyranellales	Reyranellaceae	Reyranella	NA	4.26	89.46
ASV1756	1370	292	2.1701e-06	TRUE	71	820	70.5	234.913	Cycle2	0.0104467	Cycle2	4	5	Bacteria	Proteobacteria	Alphaproteobacteria	Reyranellales	Reyranellaceae	Reyranella	NA	5.68	89.46
ASV1756	1370	292	2.1701e-06	TRUE	71	820	70.5	234.98	Cycle4	0.0634662	Cycle4	6	7	Bacteria	Proteobacteria	Alphaproteobacteria	Reyranellales	Reyranellaceae	Reyranella	NA	7.1	89.46
ASV1756	1370	292	2.1701e-06	TRUE	71	820	70.5	235.046	Cycle5	0.0756877	Cycle5	7	8	Bacteria	Proteobacteria	Alphaproteobacteria	Reyranellales	Reyranellaceae	Reyranella	NA	8.52	89.46
ASV1757	1370	293	0.0114236	TRUE	71	821	70.5	235.18	Cycle5	0.00634006	Cycle5	7	8	Bacteria	Proteobacteria	Alphaproteobacteria	Reyranellales	Reyranellaceae	Reyranella	NA	1.42	89.46
ASV1757	1370	293	0.0114236	TRUE	71	821	70.5	235.246	Cycle2	0.00645847	Cycle2	4	5	Bacteria	Proteobacteria	Alphaproteobacteria	Reyranellales	Reyranellaceae	Reyranella	NA	2.84	89.46
ASV1757	1370	293	0.0114236	TRUE	71	821	70.5	235.313	Cycle4	0.0121981	Cycle4	6	7	Bacteria	Proteobacteria	Alphaproteobacteria	Reyranellales	Reyranellaceae	Reyranella	NA	4.26	89.46
ASV1757	1370	293	0.0114236	TRUE	71	821	70.5	235.379	Cycle6	0.0159544	Cycle6	8	9	Bacteria	Proteobacteria	Alphaproteobacteria	Reyranellales	Reyranellaceae	Reyranella	NA	5.68	89.46
ASV1757	1370	293	0.0114236	TRUE	71	821	70.5	235.446	Cycle3	0.0398778	Cycle3	5	6	Bacteria	Proteobacteria	Alphaproteobacteria	Reyranellales	Reyranellaceae	Reyranella	NA	7.1	89.46
ASV1757	1370	293	0.0114236	TRUE	71	821	70.5	235.513	Recovered	0.0643283	Recovered	9	10	Bacteria	Proteobacteria	Alphaproteobacteria	Reyranellales	Reyranellaceae	Reyranella	NA	8.52	89.46
ASV1760	1369	294	0.00568255	TRUE	71	822	70	235.646	SoilWash	0.0695229	SoilWash	2	2	Bacteria	Proteobacteria	Alphaproteobacteria	Reyranellales	Reyranellaceae	Reyranella	NA	1.42	89.46
ASV1760	1369	294	0.00568255	TRUE	71	822	70	235.713	Soil	0.138529	Soil	1	1	Bacteria	Proteobacteria	Alphaproteobacteria	Reyranellales	Reyranellaceae	Reyranella	NA	2.84	89.46
ASV1768	1368	295	2.3561e-06	TRUE	71	823	69.5	235.846	SoilWash	0.132156	SoilWash	2	2	Bacteria	Proteobacteria	Alphaproteobacteria	Reyranellales	Reyranellaceae	Reyranella	NA	1.42	89.46
ASV1768	1368	295	2.3561e-06	TRUE	71	823	69.5	235.913	Soil	0.240329	Soil	1	1	Bacteria	Proteobacteria	Alphaproteobacteria	Reyranellales	Reyranellaceae	Reyranella	NA	2.84	89.46
ASV1771	1367	296	0.00476398	TRUE	71	824	69	236.113	SoilWash	0.038148	SoilWash	2	2	Bacteria	Proteobacteria	Alphaproteobacteria	Reyranellales	Reyranellaceae	Reyranella	NA	1.42	89.46
ASV1771	1367	296	0.00476398	TRUE	71	824	69	236.179	Soil	0.0673214	Soil	1	1	Bacteria	Proteobacteria	Alphaproteobacteria	Reyranellales	Reyranellaceae	Reyranella	NA	2.84	89.46
ASV1784	1366	297	0.17777	TRUE	71	825	68.5	236.312	SoilWash	0.00548722	SoilWash	2	2	Bacteria	Proteobacteria	Alphaproteobacteria	Dongiales	Dongiaceae	Dongia	NA	1.42	89.46
ASV1784	1366	297	0.17777	TRUE	71	825	68.5	236.379	Soil	0.0700477	Soil	1	1	Bacteria	Proteobacteria	Alphaproteobacteria	Dongiales	Dongiaceae	Dongia	NA	2.84	89.46
ASV1942	1388	298	1e-06	TRUE	71	82	70.5	17.3269	Cycle5	0.0471812	Cycle5	7	8	Bacteria	Firmicutes	Bacilli	Paenibacillales	Paenibacillaceae	Paenibacillus	chinensis	1.42	89.46
ASV1942	1388	298	1e-06	TRUE	71	82	70.5	17.3936	SbRB	22.924	SbRB	10	3	Bacteria	Firmicutes	Bacilli	Paenibacillales	Paenibacillaceae	Paenibacillus	chinensis	2.84	89.46
ASV1942	1388	298	1e-06	TRUE	71	82	70.5	17.4602	Cycle6	0.019265	Cycle6	8	9	Bacteria	Firmicutes	Bacilli	Paenibacillales	Paenibacillaceae	Paenibacillus	chinensis	4.26	89.46
ASV1942	1388	298	1e-06	TRUE	71	82	70.5	17.5268	Cycle3	1.016	Cycle3	5	6	Bacteria	Firmicutes	Bacilli	Paenibacillales	Paenibacillaceae	Paenibacillus	chinensis	5.68	89.46
ASV1942	1388	298	1e-06	TRUE	71	82	70.5	17.5935	Cycle4	0.0410048	Cycle4	6	7	Bacteria	Firmicutes	Bacilli	Paenibacillales	Paenibacillaceae	Paenibacillus	chinensis	7.1	89.46
ASV1942	1388	298	1e-06	TRUE	71	82	70.5	17.6601	Recovered	0.219589	Recovered	9	10	Bacteria	Firmicutes	Bacilli	Paenibacillales	Paenibacillaceae	Paenibacillus	chinensis	8.52	89.46
ASV1943	1388	299	0.00410098	TRUE	71	83	70.5	17.7934	Cycle2	0.162538	Cycle2	4	5	Bacteria	Firmicutes	Bacilli	Paenibacillales	Paenibacillaceae	Paenibacillus	NA	1.42	89.46
ASV1943	1388	299	0.00410098	TRUE	71	83	70.5	17.8601	Cycle3	0.053878	Cycle3	5	6	Bacteria	Firmicutes	Bacilli	Paenibacillales	Paenibacillaceae	Paenibacillus	NA	2.84	89.46
ASV1943	1388	299	0.00410098	TRUE	71	83	70.5	17.9267	Cycle1	0.183127	Cycle1	3	4	Bacteria	Firmicutes	Bacilli	Paenibacillales	Paenibacillaceae	Paenibacillus	NA	4.26	89.46
ASV1943	1388	299	0.00410098	TRUE	71	83	70.5	17.9933	Cycle5	0.0304114	Cycle5	7	8	Bacteria	Firmicutes	Bacilli	Paenibacillales	Paenibacillaceae	Paenibacillus	NA	5.68	89.46
ASV1943	1388	299	0.00410098	TRUE	71	83	70.5	18.06	Cycle6	0.0345925	Cycle6	8	9	Bacteria	Firmicutes	Bacilli	Paenibacillales	Paenibacillaceae	Paenibacillus	NA	7.1	89.46
ASV1943	1388	299	0.00410098	TRUE	71	83	70.5	18.1266	SbRB	7.93255	SbRB	10	3	Bacteria	Firmicutes	Bacilli	Paenibacillales	Paenibacillaceae	Paenibacillus	NA	8.52	89.46
ASV1943	1388	299	0.00410098	TRUE	71	83	70.5	18.1933	Recovered	1.95985	Recovered	9	10	Bacteria	Firmicutes	Bacilli	Paenibacillales	Paenibacillaceae	Paenibacillus	NA	9.94	89.46
ASV1947	1387	300	0.00408958	TRUE	71	84	70	18.3932	SbRB	0.675237	SbRB	10	3	Bacteria	Firmicutes	Bacilli	Paenibacillales	Paenibacillaceae	Paenibacillus	NA	1.42	89.46
ASV1950	1390	301	1e-06	TRUE	71	80	70	16.4606	Cycle6	0.342793	Cycle6	8	9	Bacteria	Firmicutes	Bacilli	Paenibacillales	Paenibacillaceae	Paenibacillus	NA	1.42	89.46
ASV1950	1390	301	1e-06	TRUE	71	80	70	16.5272	Cycle3	1.42441	Cycle3	5	6	Bacteria	Firmicutes	Bacilli	Paenibacillales	Paenibacillaceae	Paenibacillus	NA	2.84	89.46
ASV1950	1390	301	1e-06	TRUE	71	80	70	16.5939	Cycle5	0.31524	Cycle5	7	8	Bacteria	Firmicutes	Bacilli	Paenibacillales	Paenibacillaceae	Paenibacillus	NA	4.26	89.46
ASV1950	1390	301	1e-06	TRUE	71	80	70	16.6605	Recovered	1.58528	Recovered	9	10	Bacteria	Firmicutes	Bacilli	Paenibacillales	Paenibacillaceae	Paenibacillus	NA	5.68	89.46
ASV1950	1390	301	1e-06	TRUE	71	80	70	16.7271	Cycle1	1.16348	Cycle1	3	4	Bacteria	Firmicutes	Bacilli	Paenibacillales	Paenibacillaceae	Paenibacillus	NA	7.1	89.46
ASV1950	1390	301	1e-06	TRUE	71	80	70	16.7938	Cycle2	1.09602	Cycle2	4	5	Bacteria	Firmicutes	Bacilli	Paenibacillales	Paenibacillaceae	Paenibacillus	NA	8.52	89.46
ASV1950	1390	301	1e-06	TRUE	71	80	70	16.8604	SbRB	15.9379	SbRB	10	3	Bacteria	Firmicutes	Bacilli	Paenibacillales	Paenibacillaceae	Paenibacillus	NA	9.94	89.46
ASV1950	1390	301	1e-06	TRUE	71	80	70	16.9271	Cycle4	0.0820889	Cycle4	6	7	Bacteria	Firmicutes	Bacilli	Paenibacillales	Paenibacillaceae	Paenibacillus	NA	11.36	89.46
ASV1951	1391	302	0.00408955	TRUE	71	78	70.5	15.9941	SbRB	4.82097	SbRB	10	3	Bacteria	Firmicutes	Bacilli	Paenibacillales	Paenibacillaceae	Paenibacillus	NA	1.42	89.46
ASV1952	1391	303	0.00409737	TRUE	71	79	70.5	16.194	Cycle3	0.0298956	Cycle3	5	6	Bacteria	Firmicutes	Bacilli	Paenibacillales	Paenibacillaceae	Paenibacillus	NA	1.42	89.46
ASV1952	1391	303	0.00409737	TRUE	71	79	70.5	16.2606	Cycle2	0.00967505	Cycle2	4	5	Bacteria	Firmicutes	Bacilli	Paenibacillales	Paenibacillaceae	Paenibacillus	NA	2.84	89.46
ASV1952	1391	303	0.00409737	TRUE	71	79	70.5	16.3273	Cycle1	0.0298521	Cycle1	3	4	Bacteria	Firmicutes	Bacilli	Paenibacillales	Paenibacillaceae	Paenibacillus	NA	4.26	89.46
ASV1953	1389	304	0.00408869	TRUE	71	81	69.5	17.0603	Cycle2	0.0121718	Cycle2	4	5	Bacteria	Firmicutes	Bacilli	Paenibacillales	Paenibacillaceae	Paenibacillus	NA	1.42	89.46
ASV1953	1389	304	0.00408869	TRUE	71	81	69.5	17.127	Cycle3	0.0273027	Cycle3	5	6	Bacteria	Firmicutes	Bacilli	Paenibacillales	Paenibacillaceae	Paenibacillus	NA	2.84	89.46
ASV1953	1389	304	0.00408869	TRUE	71	81	69.5	17.1936	Cycle1	0.0270927	Cycle1	3	4	Bacteria	Firmicutes	Bacilli	Paenibacillales	Paenibacillaceae	Paenibacillus	NA	4.26	89.46
ASV1954	1385	305	2.6766e-06	TRUE	71	85	68.5	18.4598	SbRB	5.37554	SbRB	10	3	Bacteria	Firmicutes	Bacilli	Paenibacillales	Paenibacillaceae	Paenibacillus	hordei	1.42	89.46
ASV1954	1385	305	2.6766e-06	TRUE	71	85	68.5	18.5265	Recovered	0.158608	Recovered	9	10	Bacteria	Firmicutes	Bacilli	Paenibacillales	Paenibacillaceae	Paenibacillus	hordei	2.84	89.46
ASV1954	1385	305	2.6766e-06	TRUE	71	85	68.5	18.5931	Cycle5	0.120577	Cycle5	7	8	Bacteria	Firmicutes	Bacilli	Paenibacillales	Paenibacillaceae	Paenibacillus	hordei	4.26	89.46
ASV1954	1385	305	2.6766e-06	TRUE	71	85	68.5	18.6598	Cycle6	0.165068	Cycle6	8	9	Bacteria	Firmicutes	Bacilli	Paenibacillales	Paenibacillaceae	Paenibacillus	hordei	5.68	89.46
ASV1956	1411	306	1e-06	TRUE	71	37	70	7.13069	SoilWash	4.02236	SoilWash	2	2	Bacteria	Firmicutes	Bacilli	Bacillales	Bacillaceae	Bacillus	NA	1.42	89.46
ASV1956	1411	306	1e-06	TRUE	71	37	70	7.19733	Soil	2.17944	Soil	1	1	Bacteria	Firmicutes	Bacilli	Bacillales	Bacillaceae	Bacillus	NA	2.84	89.46
ASV1957	1412	307	0.0039871	TRUE	71	35	70.5	6.79748	SoilWash	0.0916202	SoilWash	2	2	Bacteria	Firmicutes	Bacilli	Bacillales	Bacillaceae	Bacillus	NA	1.42	89.46
ASV1958	1412	308	0.00397963	TRUE	71	36	70.5	6.93077	SoilWash	0.0659687	SoilWash	2	2	Bacteria	Firmicutes	Bacilli	Bacillales	Bacillaceae	Bacillus	NA	1.42	89.46
ASV1959	1410	309	0.00398072	TRUE	71	38	69.5	7.33062	SoilWash	0.171564	SoilWash	2	2	Bacteria	Firmicutes	Bacilli	Bacillales	Bacillaceae	Bacillus	thuringiensis	1.42	89.46
ASV1959	1410	309	0.00398072	TRUE	71	38	69.5	7.39726	Soil	0.0367676	Soil	1	1	Bacteria	Firmicutes	Bacilli	Bacillales	Bacillaceae	Bacillus	thuringiensis	2.84	89.46
ASV1960	1409	310	0.0172028	TRUE	71	39	69	7.53054	Soil	0.0851926	Soil	1	1	Bacteria	Firmicutes	Bacilli	Bacillales	Bacillaceae	Bacillus	NA	1.42	89.46
ASV1960	1409	310	0.0172028	TRUE	71	39	69	7.59719	SoilWash	0.0891838	SoilWash	2	2	Bacteria	Firmicutes	Bacilli	Bacillales	Bacillaceae	Bacillus	NA	2.84	89.46
ASV1964	1408	311	0.0129757	TRUE	71	40	68.5	7.73047	SoilWash	0.16568	SoilWash	2	2	Bacteria	Firmicutes	Bacilli	Bacillales	Bacillaceae	Bacillus	cytotoxicus	1.42	89.46
ASV1964	1408	311	0.0129757	TRUE	71	40	68.5	7.79711	Soil	0.103181	Soil	1	1	Bacteria	Firmicutes	Bacilli	Bacillales	Bacillaceae	Bacillus	cytotoxicus	2.84	89.46
ASV1965	1407	312	2.9351e-06	TRUE	71	41	68	7.9304	Soil	0.0631219	Soil	1	1	Bacteria	Firmicutes	Bacilli	Bacillales	Bacillaceae	Bacillus	NA	1.42	89.46
ASV1965	1407	312	2.9351e-06	TRUE	71	41	68	7.99704	SoilWash	0.098717	SoilWash	2	2	Bacteria	Firmicutes	Bacilli	Bacillales	Bacillaceae	Bacillus	NA	2.84	89.46
ASV1966	1414	313	2.5117e-06	TRUE	71	42	70.5	8.19696	SbRB	0.451591	SbRB	10	3	Bacteria	Firmicutes	Bacilli	Bacillales	Bacillaceae	Bacillus	aryabhattai	1.42	89.46
ASV1966	1414	313	2.5117e-06	TRUE	71	42	70.5	8.26361	SoilWash	0.732838	SoilWash	2	2	Bacteria	Firmicutes	Bacilli	Bacillales	Bacillaceae	Bacillus	aryabhattai	2.84	89.46
ASV1966	1414	313	2.5117e-06	TRUE	71	42	70.5	8.33025	Soil	0.512075	Soil	1	1	Bacteria	Firmicutes	Bacilli	Bacillales	Bacillaceae	Bacillus	aryabhattai	4.26	89.46
ASV1966	1414	313	2.5117e-06	TRUE	71	42	70.5	8.39689	Cycle5	0.00383308	Cycle5	7	8	Bacteria	Firmicutes	Bacilli	Bacillales	Bacillaceae	Bacillus	aryabhattai	5.68	89.46
ASV1967	1414	314	0.00817441	TRUE	71	43	70.5	8.53017	SoilWash	0.47041	SoilWash	2	2	Bacteria	Firmicutes	Bacilli	Bacillales	Bacillaceae	Bacillus	flexus	1.42	89.46
ASV1967	1414	314	0.00817441	TRUE	71	43	70.5	8.59682	Soil	0.331229	Soil	1	1	Bacteria	Firmicutes	Bacilli	Bacillales	Bacillaceae	Bacillus	flexus	2.84	89.46
ASV1967	1414	314	0.00817441	TRUE	71	43	70.5	8.66346	Cycle1	0.00232457	Cycle1	3	4	Bacteria	Firmicutes	Bacilli	Bacillales	Bacillaceae	Bacillus	flexus	4.26	89.46
ASV1967	1414	314	0.00817441	TRUE	71	43	70.5	8.7301	SbRB	0.26419	SbRB	10	3	Bacteria	Firmicutes	Bacilli	Bacillales	Bacillaceae	Bacillus	flexus	5.68	89.46
ASV1969	1415	315	0.028501	TRUE	71	44	70.5	8.86338	SoilWash	0.220206	SoilWash	2	2	Bacteria	Firmicutes	Bacilli	Bacillales	Bacillaceae	Bacillus	NA	1.42	89.46
ASV1969	1415	315	0.028501	TRUE	71	44	70.5	8.93003	Soil	0.169078	Soil	1	1	Bacteria	Firmicutes	Bacilli	Bacillales	Bacillaceae	Bacillus	NA	2.84	89.46
ASV1971	1415	316	0.0135603	TRUE	71	45	70.5	9.12995	Soil	0.0456022	Soil	1	1	Bacteria	Firmicutes	Bacilli	Bacillales	Bacillaceae	Fictibacillus	arsenicus	1.42	89.46
ASV1971	1415	316	0.0135603	TRUE	71	45	70.5	9.19659	SoilWash	0.0641197	SoilWash	2	2	Bacteria	Firmicutes	Bacilli	Bacillales	Bacillaceae	Fictibacillus	arsenicus	2.84	89.46
ASV1972	1419	317	1e-06	TRUE	71	30	61.5	5.86449	Soil	1.55702	Soil	1	1	Bacteria	Firmicutes	Bacilli	Bacillales	Bacillaceae	Bacillus	NA	1.42	89.46
ASV1972	1419	317	1e-06	TRUE	71	30	61.5	5.93114	SoilWash	2.55403	SoilWash	2	2	Bacteria	Firmicutes	Bacilli	Bacillales	Bacillaceae	Bacillus	NA	2.84	89.46
ASV1973	1422	318	2.0025e-06	TRUE	71	27	70.5	5.26472	Soil	1.26303	Soil	1	1	Bacteria	Firmicutes	Bacilli	Bacillales	Bacillaceae	Bacillus	simplex	1.42	89.46
ASV1973	1422	318	2.0025e-06	TRUE	71	27	70.5	5.33136	SoilWash	1.57292	SoilWash	2	2	Bacteria	Firmicutes	Bacilli	Bacillales	Bacillaceae	Bacillus	simplex	2.84	89.46
ASV1974	1422	319	0.0123199	TRUE	71	28	70.5	5.53128	Soil	0.0769861	Soil	1	1	Bacteria	Firmicutes	Bacilli	Bacillales	Bacillaceae	Bacillus	weihaiensis	1.42	89.46
ASV1974	1422	319	0.0123199	TRUE	71	28	70.5	5.59793	SoilWash	0.229991	SoilWash	2	2	Bacteria	Firmicutes	Bacilli	Bacillales	Bacillaceae	Bacillus	weihaiensis	2.84	89.46
ASV1975	1430	320	0.0525378	TRUE	71	11	66.5	2.19919	Soil	0.741197	Soil	1	1	Bacteria	Firmicutes	Bacilli	Bacillales	Planococcaceae	Rummeliibacillus	NA	1.42	89.46
ASV1975	1430	320	0.0525378	TRUE	71	11	66.5	2.26583	SoilWash	0.812995	SoilWash	2	2	Bacteria	Firmicutes	Bacilli	Bacillales	Planococcaceae	Rummeliibacillus	NA	2.84	89.46
ASV1977	1434	321	2.6799e-06	TRUE	71	6	68.5	1.13291	SoilWash	0.0702961	SoilWash	2	2	Bacteria	Firmicutes	Bacilli	Bacillales	Planococcaceae	Paenisporosarcina	NA	1.42	89.46
ASV1977	1434	321	2.6799e-06	TRUE	71	6	68.5	1.19956	Soil	0.0910486	Soil	1	1	Bacteria	Firmicutes	Bacilli	Bacillales	Planococcaceae	Paenisporosarcina	NA	2.84	89.46
ASV1977	1434	321	2.6799e-06	TRUE	71	6	68.5	1.2662	Cycle1	0.0755875	Cycle1	3	4	Bacteria	Firmicutes	Bacilli	Bacillales	Planococcaceae	Paenisporosarcina	NA	4.26	89.46
ASV1978	1435	322	0.0121464	TRUE	71	5	69	0.932988	Soil	0.125196	Soil	1	1	Bacteria	Firmicutes	Bacilli	Bacillales	Planococcaceae	Paenisporosarcina	NA	1.42	89.46
ASV1978	1435	322	0.0121464	TRUE	71	5	69	0.99963	SoilWash	0.143172	SoilWash	2	2	Bacteria	Firmicutes	Bacilli	Bacillales	Planococcaceae	Paenisporosarcina	NA	2.84	89.46
ASV1979	1437	323	0.00967643	TRUE	71	3	70	0.533136	Soil	0.072043	Soil	1	1	Bacteria	Firmicutes	Bacilli	Bacillales	Planococcaceae	Sporosarcina	saromensis	1.42	89.46
ASV1979	1437	323	0.00967643	TRUE	71	3	70	0.599778	SoilWash	0.148208	SoilWash	2	2	Bacteria	Firmicutes	Bacilli	Bacillales	Planococcaceae	Sporosarcina	saromensis	2.84	89.46
ASV1980	1438	324	0.00698478	TRUE	71	1	70.5	0.133284	Soil	0.0200667	Soil	1	1	Bacteria	Firmicutes	Bacilli	Bacillales	Planococcaceae	Sporosarcina	globispora	1.42	89.46
ASV1980	1438	324	0.00698478	TRUE	71	1	70.5	0.199926	SoilWash	0.0597466	SoilWash	2	2	Bacteria	Firmicutes	Bacilli	Bacillales	Planococcaceae	Sporosarcina	globispora	2.84	89.46
ASV1981	1438	325	0.0183204	TRUE	71	2	70.5	0.33321	Soil	0.0244055	Soil	1	1	Bacteria	Firmicutes	Bacilli	Bacillales	Planococcaceae	Sporosarcina	psychrophila	1.42	89.46
ASV1981	1438	325	0.0183204	TRUE	71	2	70.5	0.399852	SoilWash	0.046803	SoilWash	2	2	Bacteria	Firmicutes	Bacilli	Bacillales	Planococcaceae	Sporosarcina	psychrophila	2.84	89.46
ASV1983	1436	326	1e-06	TRUE	71	4	69.5	0.733062	SoilWash	0.0998128	SoilWash	2	2	Bacteria	Firmicutes	Bacilli	Bacillales	Planococcaceae	Sporosarcina	NA	1.42	89.46
ASV1983	1436	326	1e-06	TRUE	71	4	69.5	0.799704	Soil	0.0887383	Soil	1	1	Bacteria	Firmicutes	Bacilli	Bacillales	Planococcaceae	Sporosarcina	NA	2.84	89.46
ASV1985	1439	327	2.6735e-06	TRUE	71	7	70.5	1.39948	Soil	0.0978805	Soil	1	1	Bacteria	Firmicutes	Bacilli	Bacillales	Planococcaceae	Psychrobacillus	psychrodurans	1.42	89.46
ASV1985	1439	327	2.6735e-06	TRUE	71	7	70.5	1.46612	SoilWash	0.130822	SoilWash	2	2	Bacteria	Firmicutes	Bacilli	Bacillales	Planococcaceae	Psychrobacillus	psychrodurans	2.84	89.46
ASV1986	1439	328	0.00817564	TRUE	71	8	70.5	1.66605	Soil	0.0199108	Soil	1	1	Bacteria	Firmicutes	Bacilli	Bacillales	Planococcaceae	Psychrobacillus	psychrodurans	1.42	89.46
ASV1986	1439	328	0.00817564	TRUE	71	8	70.5	1.73269	SoilWash	0.060753	SoilWash	2	2	Bacteria	Firmicutes	Bacilli	Bacillales	Planococcaceae	Psychrobacillus	psychrodurans	2.84	89.46
ASV1988	1432	329	2.9762e-06	TRUE	71	9	67.5	1.86598	SoilWash	0.0846443	SoilWash	2	2	Bacteria	Firmicutes	Bacilli	Bacillales	Planococcaceae	Psychrobacillus	NA	1.42	89.46
ASV1989	1431	330	2.4415e-06	TRUE	71	10	67	1.99926	SoilWash	0.0641922	SoilWash	2	2	Bacteria	Firmicutes	Bacilli	Bacillales	Planococcaceae	Psychrobacillus	NA	1.42	89.46
ASV1989	1431	330	2.4415e-06	TRUE	71	10	67	2.0659	Soil	0.0537413	Soil	1	1	Bacteria	Firmicutes	Bacilli	Bacillales	Planococcaceae	Psychrobacillus	NA	2.84	89.46
ASV1990	1429	331	0.0627196	TRUE	71	12	66	2.33247	Soil	0.022266	Soil	1	1	Bacteria	Firmicutes	Bacilli	Bacillales	Planococcaceae	Chungangia	NA	1.42	89.46
ASV1990	1429	331	0.0627196	TRUE	71	12	66	2.39911	SoilWash	0.0659802	SoilWash	2	2	Bacteria	Firmicutes	Bacilli	Bacillales	Planococcaceae	Chungangia	NA	2.84	89.46
ASV1994	1440	332	0.00809062	TRUE	71	13	70.5	2.5324	SoilWash	0.102844	SoilWash	2	2	Bacteria	Firmicutes	Bacilli	Bacillales	Planococcaceae	Lysinibacillus	massiliensis	1.42	89.46
ASV1994	1440	332	0.00809062	TRUE	71	13	70.5	2.59904	Soil	0.03786	Soil	1	1	Bacteria	Firmicutes	Bacilli	Bacillales	Planococcaceae	Lysinibacillus	massiliensis	2.84	89.46
ASV1998	1440	333	0.00407085	TRUE	71	14	70.5	2.79896	SoilWash	0.0804847	SoilWash	2	2	Bacteria	Firmicutes	Bacilli	Bacillales	Planococcaceae	Lysinibacillus	NA	1.42	89.46
ASV2000	1427	334	2.1232e-06	TRUE	71	15	65	2.86561	Soil	0.155785	Soil	1	1	Bacteria	Firmicutes	Bacilli	Bacillales	Planococcaceae	Lysinibacillus	xylanilyticus	1.42	89.46
ASV2000	1427	334	2.1232e-06	TRUE	71	15	65	2.93225	SoilWash	0.267113	SoilWash	2	2	Bacteria	Firmicutes	Bacilli	Bacillales	Planococcaceae	Lysinibacillus	xylanilyticus	2.84	89.46
ASV2005	1441	335	0.0667115	TRUE	71	16	70.5	3.06553	SoilWash	0.195543	SoilWash	2	2	Bacteria	Firmicutes	Bacilli	Bacillales	Planococcaceae	Solibacillus	silvestris	1.42	89.46
ASV2005	1441	335	0.0667115	TRUE	71	16	70.5	3.13217	Soil	0.118977	Soil	1	1	Bacteria	Firmicutes	Bacilli	Bacillales	Planococcaceae	Solibacillus	silvestris	2.84	89.46
ASV2012	1441	336	2.9025e-06	TRUE	71	17	70.5	3.3321	Soil	0.034002	Soil	1	1	Bacteria	Firmicutes	Bacilli	Bacillales	Planococcaceae	Lysinibacillus	NA	1.42	89.46
ASV2012	1441	336	2.9025e-06	TRUE	71	17	70.5	3.39874	SoilWash	0.0249411	SoilWash	2	2	Bacteria	Firmicutes	Bacilli	Bacillales	Planococcaceae	Lysinibacillus	NA	2.84	89.46
ASV2014	1425	337	0.0421968	TRUE	71	18	64	3.46538	Soil	0.166716	Soil	1	1	Bacteria	Firmicutes	Bacilli	Bacillales	Planococcaceae	Kurthia	gibsonii	1.42	89.46
ASV2014	1425	337	0.0421968	TRUE	71	18	64	3.53203	SoilWash	0.173226	SoilWash	2	2	Bacteria	Firmicutes	Bacilli	Bacillales	Planococcaceae	Kurthia	gibsonii	2.84	89.46
ASV2027	1446	338	0.00408267	TRUE	71	19	70.5	3.59867	SoilWash	0.363271	SoilWash	2	2	Bacteria	Firmicutes	Bacilli	Bacillales	Bacillaceae	Bacillus	NA	1.42	89.46
ASV2027	1446	338	0.00408267	TRUE	71	19	70.5	3.66531	Soil	0.272514	Soil	1	1	Bacteria	Firmicutes	Bacilli	Bacillales	Bacillaceae	Bacillus	NA	2.84	89.46
ASV2028	1446	339	1e-06	TRUE	71	20	70.5	3.79859	Soil	0.0427631	Soil	1	1	Bacteria	Firmicutes	Bacilli	Bacillales	Bacillaceae	Bacillus	NA	1.42	89.46
ASV2028	1446	339	1e-06	TRUE	71	20	70.5	3.86524	SoilWash	0.0729932	SoilWash	2	2	Bacteria	Firmicutes	Bacilli	Bacillales	Bacillaceae	Bacillus	NA	2.84	89.46
ASV2029	1447	340	0.0176545	TRUE	71	21	70.5	4.06516	SoilWash	0.288369	SoilWash	2	2	Bacteria	Firmicutes	Bacilli	Bacillales	Bacillaceae	Bacillus	NA	1.42	89.46
ASV2029	1447	340	0.0176545	TRUE	71	21	70.5	4.1318	Soil	0.300744	Soil	1	1	Bacteria	Firmicutes	Bacilli	Bacillales	Bacillaceae	Bacillus	NA	2.84	89.46
ASV2030	1447	341	0.0157743	TRUE	71	22	70.5	4.33173	SoilWash	0.0984296	SoilWash	2	2	Bacteria	Firmicutes	Bacilli	Bacillales	Bacillaceae	Bacillus	NA	1.42	89.46
ASV2030	1447	341	0.0157743	TRUE	71	22	70.5	4.39837	Soil	0.104748	Soil	1	1	Bacteria	Firmicutes	Bacilli	Bacillales	Bacillaceae	Bacillus	NA	2.84	89.46
ASV2037	1444	342	0.00819024	TRUE	71	23	69.5	4.53165	SoilWash	0.0796783	SoilWash	2	2	Bacteria	Firmicutes	Bacilli	Bacillales	Bacillaceae	Bacillus	NA	1.42	89.46
ASV2037	1444	342	0.00819024	TRUE	71	23	69.5	4.5983	Soil	0.0560986	Soil	1	1	Bacteria	Firmicutes	Bacilli	Bacillales	Bacillaceae	Bacillus	NA	2.84	89.46
ASV2038	1443	343	0.0271957	TRUE	71	24	69	4.79822	Soil	0.139191	Soil	1	1	Bacteria	Firmicutes	Bacilli	Bacillales	Bacillaceae	Bacillus	niacini	1.42	89.46
ASV2038	1443	343	0.0271957	TRUE	71	24	69	4.86486	SoilWash	0.150956	SoilWash	2	2	Bacteria	Firmicutes	Bacilli	Bacillales	Bacillaceae	Bacillus	niacini	2.84	89.46
ASV2042	1442	344	0.23909	TRUE	71	25	68.5	4.93151	SoilWash	0.0821181	SoilWash	2	2	Bacteria	Firmicutes	Bacilli	Brevibacillales	Brevibacillaceae	Brevibacillus	ginsengisoli	1.42	89.46
ASV2042	1442	344	0.23909	TRUE	71	25	68.5	4.99815	Soil	0.0591991	Soil	1	1	Bacteria	Firmicutes	Bacilli	Brevibacillales	Brevibacillaceae	Brevibacillus	ginsengisoli	2.84	89.46
ASV2059	1423	345	0.00783096	TRUE	71	26	63	5.13143	Soil	0.234247	Soil	1	1	Bacteria	Firmicutes	Bacilli	Bacillales	Bacillaceae	Bacillus	NA	1.42	89.46
ASV2059	1423	345	0.00783096	TRUE	71	26	63	5.19807	SoilWash	0.185596	SoilWash	2	2	Bacteria	Firmicutes	Bacilli	Bacillales	Bacillaceae	Bacillus	NA	2.84	89.46
ASV2062	1420	346	0.00408081	TRUE	71	29	62	5.73121	SoilWash	0.0507607	SoilWash	2	2	Bacteria	Firmicutes	Bacilli	Bacillales	Bacillaceae	Bacillus	NA	1.42	89.46
ASV2063	1418	347	0.00407501	TRUE	71	31	61	6.06442	Soil	0.838551	Soil	1	1	Bacteria	Firmicutes	Bacilli	Bacillales	Bacillaceae	Bacillus	NA	1.42	89.46
ASV2063	1418	347	0.00407501	TRUE	71	31	61	6.13106	SoilWash	1.69707	SoilWash	2	2	Bacteria	Firmicutes	Bacilli	Bacillales	Bacillaceae	Bacillus	NA	2.84	89.46
ASV2064	1417	348	2.5646e-06	TRUE	71	32	60.5	6.1977	SoilWash	0.633601	SoilWash	2	2	Bacteria	Firmicutes	Bacilli	Bacillales	Bacillaceae	Bacillus	NA	1.42	89.46
ASV2064	1417	348	2.5646e-06	TRUE	71	32	60.5	6.26435	Soil	0.472687	Soil	1	1	Bacteria	Firmicutes	Bacilli	Bacillales	Bacillaceae	Bacillus	NA	2.84	89.46
ASV2065	1448	349	2.1848e-06	TRUE	71	33	70.5	6.39763	Cycle4	0.00116394	Cycle4	6	7	Bacteria	Firmicutes	Bacilli	Bacillales	Bacillaceae	Bacillus	acidiceler	1.42	89.46
ASV2065	1448	349	2.1848e-06	TRUE	71	33	70.5	6.46427	SoilWash	0.323779	SoilWash	2	2	Bacteria	Firmicutes	Bacilli	Bacillales	Bacillaceae	Bacillus	acidiceler	2.84	89.46
ASV2065	1448	349	2.1848e-06	TRUE	71	33	70.5	6.53091	Soil	0.318277	Soil	1	1	Bacteria	Firmicutes	Bacilli	Bacillales	Bacillaceae	Bacillus	acidiceler	4.26	89.46
ASV2066	1448	350	0.0120395	TRUE	71	34	70.5	6.6642	SoilWash	0.0629938	SoilWash	2	2	Bacteria	Firmicutes	Bacilli	Bacillales	Bacillaceae	Bacillus	luciferensis	1.42	89.46
ASV2066	1448	350	0.0120395	TRUE	71	34	70.5	6.73084	Soil	0.053351	Soil	1	1	Bacteria	Firmicutes	Bacilli	Bacillales	Bacillaceae	Bacillus	luciferensis	2.84	89.46
ASV2072	1404	351	1e-06	TRUE	71	46	59	9.26324	SoilWash	1.45615	SoilWash	2	2	Bacteria	Firmicutes	Bacilli	Bacillales	Bacillaceae	Bacillus	asahii	1.42	89.46
ASV2072	1404	351	1e-06	TRUE	71	46	59	9.32988	Soil	1.2544	Soil	1	1	Bacteria	Firmicutes	Bacilli	Bacillales	Bacillaceae	Bacillus	asahii	2.84	89.46
ASV2073	1403	352	0.00818572	TRUE	71	47	58.5	9.46316	Soil	0.750968	Soil	1	1	Bacteria	Firmicutes	Bacilli	Bacillales	Bacillaceae	Bacillus	NA	1.42	89.46
ASV2073	1403	352	0.00818572	TRUE	71	47	58.5	9.5298	SoilWash	1.28798	SoilWash	2	2	Bacteria	Firmicutes	Bacilli	Bacillales	Bacillaceae	Bacillus	NA	2.84	89.46
ASV2076	1402	353	7.6142e-06	TRUE	71	48	58	9.59645	SoilWash	1.18143	SoilWash	2	2	Bacteria	Firmicutes	Bacilli	Bacillales	Bacillaceae	Bacillus	NA	1.42	89.46
ASV2076	1402	353	7.6142e-06	TRUE	71	48	58	9.66309	Soil	0.541702	Soil	1	1	Bacteria	Firmicutes	Bacilli	Bacillales	Bacillaceae	Bacillus	NA	2.84	89.46
ASV2083	1452	354	1e-06	TRUE	71	61	69.5	12.1955	SoilWash	3.23091	SoilWash	2	2	Bacteria	Firmicutes	Bacilli	Bacillales	Bacillaceae	Bacillus	NA	1.42	89.46
ASV2083	1452	354	1e-06	TRUE	71	61	69.5	12.2621	Soil	1.9702	Soil	1	1	Bacteria	Firmicutes	Bacilli	Bacillales	Bacillaceae	Bacillus	NA	2.84	89.46
ASV2084	1454	355	0.0126671	TRUE	71	58	70.5	11.4624	SoilWash	0.0817636	SoilWash	2	2	Bacteria	Firmicutes	Bacilli	Bacillales	Bacillaceae	Bacillus	NA	1.42	89.46
ASV2084	1454	355	0.0126671	TRUE	71	58	70.5	11.5291	Soil	0.0739196	Soil	1	1	Bacteria	Firmicutes	Bacilli	Bacillales	Bacillaceae	Bacillus	NA	2.84	89.46
ASV2085	1454	356	0.0817123	TRUE	71	59	70.5	11.7956	Soil	0.0673053	Soil	1	1	Bacteria	Firmicutes	Bacilli	Bacillales	Bacillaceae	Bacillus	cellulasensis	1.42	89.46
ASV2085	1454	356	0.0817123	TRUE	71	59	70.5	11.8623	Cycle1	0.00148619	Cycle1	3	4	Bacteria	Firmicutes	Bacilli	Bacillales	Bacillaceae	Bacillus	cellulasensis	2.84	89.46
ASV2085	1454	356	0.0817123	TRUE	71	59	70.5	11.9289	SoilWash	0.0271179	SoilWash	2	2	Bacteria	Firmicutes	Bacilli	Bacillales	Bacillaceae	Bacillus	cellulasensis	4.26	89.46
ASV2090	1453	357	0.00408699	TRUE	71	60	70	12.0622	SoilWash	0.0565249	SoilWash	2	2	Bacteria	Firmicutes	Bacilli	Bacillales	Bacillaceae	Bacillus	NA	1.42	89.46
ASV2092	1451	358	0.00410978	TRUE	71	62	69	12.3954	SoilWash	0.0548802	SoilWash	2	2	Bacteria	Firmicutes	Bacilli	Bacillales	Bacillaceae	Bacillus	NA	1.42	89.46
ASV2093	1450	359	0.0040843	TRUE	71	63	68.5	12.5953	SoilWash	0.0601017	SoilWash	2	2	Bacteria	Firmicutes	Bacilli	Bacillales	Bacillaceae	Bacillus	NA	1.42	89.46
ASV2094	1459	360	2.6845e-06	TRUE	71	52	70.5	10.3295	SoilWash	1.09888	SoilWash	2	2	Bacteria	Firmicutes	Bacilli	Bacillales	Bacillaceae	Bacillus	nealsonii	1.42	89.46
ASV2094	1459	360	2.6845e-06	TRUE	71	52	70.5	10.3961	Soil	0.456585	Soil	1	1	Bacteria	Firmicutes	Bacilli	Bacillales	Bacillaceae	Bacillus	nealsonii	2.84	89.46
ASV2095	1459	361	0.00407828	TRUE	71	53	70.5	10.6627	Soil	0.0886167	Soil	1	1	Bacteria	Firmicutes	Bacilli	Bacillales	Bacillaceae	Bacillus	NA	1.42	89.46
ASV2095	1459	361	0.00407828	TRUE	71	53	70.5	10.7294	SoilWash	0.230748	SoilWash	2	2	Bacteria	Firmicutes	Bacilli	Bacillales	Bacillaceae	Bacillus	NA	2.84	89.46
ASV2097	1460	362	0.0123315	TRUE	71	51	70	10.1296	SoilWash	0.215016	SoilWash	2	2	Bacteria	Firmicutes	Bacilli	Bacillales	Bacillaceae	Bacillus	NA	1.42	89.46
ASV2097	1460	362	0.0123315	TRUE	71	51	70	10.1962	Soil	0.130275	Soil	1	1	Bacteria	Firmicutes	Bacilli	Bacillales	Bacillaceae	Bacillus	NA	2.84	89.46
ASV2098	1461	363	2.6132e-06	TRUE	71	49	70.5	9.72973	SoilWash	0.150039	SoilWash	2	2	Bacteria	Firmicutes	Bacilli	Bacillales	Bacillaceae	Bacillus	NA	1.42	89.46
ASV2098	1461	363	2.6132e-06	TRUE	71	49	70.5	9.79637	Soil	0.0191831	Soil	1	1	Bacteria	Firmicutes	Bacilli	Bacillales	Bacillaceae	Bacillus	NA	2.84	89.46
ASV2099	1461	364	0.00818693	TRUE	71	50	70.5	9.92966	SoilWash	0.0409567	SoilWash	2	2	Bacteria	Firmicutes	Bacilli	Bacillales	Bacillaceae	Bacillus	NA	1.42	89.46
ASV2099	1461	364	0.00818693	TRUE	71	50	70.5	9.9963	Soil	0.00905868	Soil	1	1	Bacteria	Firmicutes	Bacilli	Bacillales	Bacillaceae	Bacillus	NA	2.84	89.46
ASV2104	1462	365	1e-06	TRUE	71	54	70.5	10.796	SoilWash	0.295497	SoilWash	2	2	Bacteria	Firmicutes	Bacilli	Bacillales	Bacillaceae	Bacillus	NA	1.42	89.46
ASV2104	1462	365	1e-06	TRUE	71	54	70.5	10.8626	Soil	0.130572	Soil	1	1	Bacteria	Firmicutes	Bacilli	Bacillales	Bacillaceae	Bacillus	NA	2.84	89.46
ASV2105	1462	366	0.00407638	TRUE	71	55	70.5	11.0626	SoilWash	0.0591459	SoilWash	2	2	Bacteria	Firmicutes	Bacilli	Bacillales	Bacillaceae	Bacillus	NA	1.42	89.46
ASV2106	1456	367	0.00351821	TRUE	71	56	68.5	11.1959	SoilWash	0.587527	SoilWash	2	2	Bacteria	Firmicutes	Bacilli	Bacillales	Bacillaceae	Bacillus	NA	1.42	89.46
ASV2106	1456	367	0.00351821	TRUE	71	56	68.5	11.2625	Soil	0.156171	Soil	1	1	Bacteria	Firmicutes	Bacilli	Bacillales	Bacillaceae	Bacillus	NA	2.84	89.46
ASV2107	1455	368	2.9622e-06	TRUE	71	57	68	11.3291	Soil	0.174957	Soil	1	1	Bacteria	Firmicutes	Bacilli	Bacillales	Bacillaceae	Bacillus	NA	1.42	89.46
ASV2107	1455	368	2.9622e-06	TRUE	71	57	68	11.3958	SoilWash	0.445963	SoilWash	2	2	Bacteria	Firmicutes	Bacilli	Bacillales	Bacillaceae	Bacillus	NA	2.84	89.46
ASV2111	1463	369	1e-06	TRUE	71	64	70.5	12.662	SoilWash	0.396122	SoilWash	2	2	Bacteria	Firmicutes	Bacilli	Bacillales	Bacillaceae	Bacillus	NA	1.42	89.46
ASV2111	1463	369	1e-06	TRUE	71	64	70.5	12.7286	Soil	0.295128	Soil	1	1	Bacteria	Firmicutes	Bacilli	Bacillales	Bacillaceae	Bacillus	NA	2.84	89.46
ASV2112	1463	370	0.00820404	TRUE	71	65	70.5	12.9285	Soil	0.0413119	Soil	1	1	Bacteria	Firmicutes	Bacilli	Bacillales	Bacillaceae	Bacillus	NA	1.42	89.46
ASV2112	1463	370	0.00820404	TRUE	71	65	70.5	12.9952	SoilWash	0.0692693	SoilWash	2	2	Bacteria	Firmicutes	Bacilli	Bacillales	Bacillaceae	Bacillus	NA	2.84	89.46
ASV2114	1399	371	2.9883e-06	TRUE	71	66	56.5	13.0618	Soil	0.203805	Soil	1	1	Bacteria	Firmicutes	Bacilli	Bacillales	Bacillaceae	Bacillus	niacini	1.42	89.46
ASV2114	1399	371	2.9883e-06	TRUE	71	66	56.5	13.1285	SoilWash	0.365079	SoilWash	2	2	Bacteria	Firmicutes	Bacilli	Bacillales	Bacillaceae	Bacillus	niacini	2.84	89.46
ASV2125	1398	372	0.00816371	TRUE	71	67	56	13.2618	Soil	1.29085	Soil	1	1	Bacteria	Firmicutes	Bacilli	Bacillales	Bacillaceae	Bacillus	fumarioli	1.42	89.46
ASV2125	1398	372	0.00816371	TRUE	71	67	56	13.3284	SoilWash	1.69717	SoilWash	2	2	Bacteria	Firmicutes	Bacilli	Bacillales	Bacillaceae	Bacillus	fumarioli	2.84	89.46
ASV2125	1398	372	0.00816371	TRUE	71	67	56	13.395	Cycle1	0.0410857	Cycle1	3	4	Bacteria	Firmicutes	Bacilli	Bacillales	Bacillaceae	Bacillus	fumarioli	4.26	89.46
ASV2130	1397	373	0.0293104	TRUE	71	68	55.5	13.5283	SoilWash	0.114782	SoilWash	2	2	Bacteria	Firmicutes	Bacilli	Bacillales	Bacillaceae	Bacillus	NA	1.42	89.46
ASV2130	1397	373	0.0293104	TRUE	71	68	55.5	13.595	Soil	0.139397	Soil	1	1	Bacteria	Firmicutes	Bacilli	Bacillales	Bacillaceae	Bacillus	NA	2.84	89.46
ASV2132	1396	374	2.0002e-06	TRUE	71	69	55	13.7282	Soil	0.342183	Soil	1	1	Bacteria	Firmicutes	Bacilli	Bacillales	Bacillaceae	Bacillus	NA	1.42	89.46
ASV2132	1396	374	2.0002e-06	TRUE	71	69	55	13.7949	SoilWash	0.211913	SoilWash	2	2	Bacteria	Firmicutes	Bacilli	Bacillales	Bacillaceae	Bacillus	NA	2.84	89.46
ASV2134	1395	375	2.8301e-06	TRUE	71	70	54.5	13.9282	SoilWash	1.53577	SoilWash	2	2	Bacteria	Firmicutes	Bacilli	Bacillales	Bacillaceae	Bacillus	NA	1.42	89.46
ASV2134	1395	375	2.8301e-06	TRUE	71	70	54.5	13.9948	Soil	0.962542	Soil	1	1	Bacteria	Firmicutes	Bacilli	Bacillales	Bacillaceae	Bacillus	NA	2.84	89.46
ASV2136	1394	376	0.0580454	TRUE	71	71	54	14.0615	Soil	0.0101244	Soil	1	1	Bacteria	Firmicutes	Bacilli	Bacillales	Planococcaceae	Domibacillus	NA	1.42	89.46
ASV2136	1394	376	0.0580454	TRUE	71	71	54	14.1281	SoilWash	0.0398924	SoilWash	2	2	Bacteria	Firmicutes	Bacilli	Bacillales	Planococcaceae	Domibacillus	NA	2.84	89.46
ASV2185	1466	377	0.0181694	TRUE	71	72	70.5	14.1947	Cycle3	0.0423469	Cycle3	5	6	Bacteria	Firmicutes	Bacilli	Paenibacillales	Paenibacillaceae	Cohnella	NA	1.42	89.46
ASV2185	1466	377	0.0181694	TRUE	71	72	70.5	14.2614	Cycle4	0.0142572	Cycle4	6	7	Bacteria	Firmicutes	Bacilli	Paenibacillales	Paenibacillaceae	Cohnella	NA	2.84	89.46
ASV2185	1466	377	0.0181694	TRUE	71	72	70.5	14.328	Cycle5	0.0136143	Cycle5	7	8	Bacteria	Firmicutes	Bacilli	Paenibacillales	Paenibacillaceae	Cohnella	NA	4.26	89.46
ASV2185	1466	377	0.0181694	TRUE	71	72	70.5	14.3947	Cycle1	0.121096	Cycle1	3	4	Bacteria	Firmicutes	Bacilli	Paenibacillales	Paenibacillaceae	Cohnella	NA	5.68	89.46
ASV2185	1466	377	0.0181694	TRUE	71	72	70.5	14.4613	Cycle6	0.00416609	Cycle6	8	9	Bacteria	Firmicutes	Bacilli	Paenibacillales	Paenibacillaceae	Cohnella	NA	7.1	89.46
ASV2185	1466	377	0.0181694	TRUE	71	72	70.5	14.528	Cycle2	0.0818316	Cycle2	4	5	Bacteria	Firmicutes	Bacilli	Paenibacillales	Paenibacillaceae	Cohnella	NA	8.52	89.46
ASV2192	1466	378	0.0283199	TRUE	71	73	70.5	14.7279	Soil	0.0672562	Soil	1	1	Bacteria	Firmicutes	Bacilli	Paenibacillales	Paenibacillaceae	Cohnella	NA	1.42	89.46
ASV2192	1466	378	0.0283199	TRUE	71	73	70.5	14.7945	SoilWash	0.0419381	SoilWash	2	2	Bacteria	Firmicutes	Bacilli	Paenibacillales	Paenibacillaceae	Cohnella	NA	2.84	89.46
ASV2200	1465	379	0.0124336	TRUE	71	74	70	14.9278	Cycle3	0.00541601	Cycle3	5	6	Bacteria	Firmicutes	Bacilli	Paenibacillales	Paenibacillaceae	Cohnella	NA	1.42	89.46
ASV2200	1465	379	0.0124336	TRUE	71	74	70	14.9944	Cycle2	0.00568537	Cycle2	4	5	Bacteria	Firmicutes	Bacilli	Paenibacillales	Paenibacillaceae	Cohnella	NA	2.84	89.46
ASV2200	1465	379	0.0124336	TRUE	71	74	70	15.0611	Cycle1	0.000845299	Cycle1	3	4	Bacteria	Firmicutes	Bacilli	Paenibacillales	Paenibacillaceae	Cohnella	NA	4.26	89.46
ASV2200	1465	379	0.0124336	TRUE	71	74	70	15.1277	Cycle4	0.0080902	Cycle4	6	7	Bacteria	Firmicutes	Bacilli	Paenibacillales	Paenibacillaceae	Cohnella	NA	5.68	89.46
ASV2200	1465	379	0.0124336	TRUE	71	74	70	15.1944	Recovered	0.0147051	Recovered	9	10	Bacteria	Firmicutes	Bacilli	Paenibacillales	Paenibacillaceae	Cohnella	NA	7.1	89.46
ASV2200	1465	379	0.0124336	TRUE	71	74	70	15.261	Cycle6	0.00814394	Cycle6	8	9	Bacteria	Firmicutes	Bacilli	Paenibacillales	Paenibacillaceae	Cohnella	NA	8.52	89.46
ASV2200	1465	379	0.0124336	TRUE	71	74	70	15.3277	Cycle5	0.00766263	Cycle5	7	8	Bacteria	Firmicutes	Bacilli	Paenibacillales	Paenibacillaceae	Cohnella	NA	9.94	89.46
ASV2206	1467	380	0.110791	TRUE	71	75	70.5	15.5276	SoilWash	0.123962	SoilWash	2	2	Bacteria	Firmicutes	Bacilli	Aneurinibacillales	Aneurinibacillaceae	Aneurinibacillus	NA	1.42	89.46
ASV2206	1467	380	0.110791	TRUE	71	75	70.5	15.5942	Soil	0.165666	Soil	1	1	Bacteria	Firmicutes	Bacilli	Aneurinibacillales	Aneurinibacillaceae	Aneurinibacillus	NA	2.84	89.46
ASV2207	1467	381	0.0671139	TRUE	71	76	70.5	15.7275	Soil	0.0291856	Soil	1	1	Bacteria	Firmicutes	Bacilli	Paenibacillales	Paenibacillaceae	Ammoniphilus	NA	1.42	89.46
ASV2207	1467	381	0.0671139	TRUE	71	76	70.5	15.7942	SoilWash	0.0381261	SoilWash	2	2	Bacteria	Firmicutes	Bacilli	Paenibacillales	Paenibacillaceae	Ammoniphilus	NA	2.84	89.46
ASV2225	1392	382	0.387824	TRUE	71	77	53	15.8608	SoilWash	0.0202452	SoilWash	2	2	Bacteria	Firmicutes	Bacilli	Erysipelotrichales	Erysipelotrichaceae	Turicibacter	NA	1.42	89.46
ASV2225	1392	382	0.387824	TRUE	71	77	53	15.9274	Soil	0.0523023	Soil	1	1	Bacteria	Firmicutes	Bacilli	Erysipelotrichales	Erysipelotrichaceae	Turicibacter	NA	2.84	89.46
ASV2240	1473	383	2.0127e-06	TRUE	71	100	70	23.2581	SbRB	0.413082	SbRB	10	3	Bacteria	Firmicutes	Bacilli	Paenibacillales	Paenibacillaceae	Paenibacillus	xylanexedens	1.42	89.46
ASV2240	1473	383	2.0127e-06	TRUE	71	100	70	23.3247	Soil	0.0316338	Soil	1	1	Bacteria	Firmicutes	Bacilli	Paenibacillales	Paenibacillaceae	Paenibacillus	xylanexedens	2.84	89.46
ASV2240	1473	383	2.0127e-06	TRUE	71	100	70	23.3913	Cycle1	0.106115	Cycle1	3	4	Bacteria	Firmicutes	Bacilli	Paenibacillales	Paenibacillaceae	Paenibacillus	xylanexedens	4.26	89.46
ASV2240	1473	383	2.0127e-06	TRUE	71	100	70	23.458	Recovered	0.00234218	Recovered	9	10	Bacteria	Firmicutes	Bacilli	Paenibacillales	Paenibacillaceae	Paenibacillus	xylanexedens	5.68	89.46
ASV2240	1473	383	2.0127e-06	TRUE	71	100	70	23.5246	Cycle2	0.0530365	Cycle2	4	5	Bacteria	Firmicutes	Bacilli	Paenibacillales	Paenibacillaceae	Paenibacillus	xylanexedens	7.1	89.46
ASV2240	1473	383	2.0127e-06	TRUE	71	100	70	23.5913	Cycle5	0.0492876	Cycle5	7	8	Bacteria	Firmicutes	Bacilli	Paenibacillales	Paenibacillaceae	Paenibacillus	xylanexedens	8.52	89.46
ASV2240	1473	383	2.0127e-06	TRUE	71	100	70	23.6579	Cycle3	0.0129287	Cycle3	5	6	Bacteria	Firmicutes	Bacilli	Paenibacillales	Paenibacillaceae	Paenibacillus	xylanexedens	9.94	89.46
ASV2240	1473	383	2.0127e-06	TRUE	71	100	70	23.7245	Cycle4	0.178128	Cycle4	6	7	Bacteria	Firmicutes	Bacilli	Paenibacillales	Paenibacillaceae	Paenibacillus	xylanexedens	11.36	89.46
ASV2240	1473	383	2.0127e-06	TRUE	71	100	70	23.7912	SoilWash	0.0574161	SoilWash	2	2	Bacteria	Firmicutes	Bacilli	Paenibacillales	Paenibacillaceae	Paenibacillus	xylanexedens	12.78	89.46
ASV2240	1473	383	2.0127e-06	TRUE	71	100	70	23.8578	Cycle6	0.309642	Cycle6	8	9	Bacteria	Firmicutes	Bacilli	Paenibacillales	Paenibacillaceae	Paenibacillus	xylanexedens	14.2	89.46
ASV2241	1474	384	3.8233e-06	TRUE	71	98	70.5	22.1918	Cycle6	0.0933487	Cycle6	8	9	Bacteria	Firmicutes	Bacilli	Paenibacillales	Paenibacillaceae	Paenibacillus	amylolyticus	1.42	89.46
ASV2241	1474	384	3.8233e-06	TRUE	71	98	70.5	22.2584	Cycle1	0.0324056	Cycle1	3	4	Bacteria	Firmicutes	Bacilli	Paenibacillales	Paenibacillaceae	Paenibacillus	amylolyticus	2.84	89.46
ASV2241	1474	384	3.8233e-06	TRUE	71	98	70.5	22.3251	Cycle2	0.0631267	Cycle2	4	5	Bacteria	Firmicutes	Bacilli	Paenibacillales	Paenibacillaceae	Paenibacillus	amylolyticus	4.26	89.46
ASV2241	1474	384	3.8233e-06	TRUE	71	98	70.5	22.3917	Cycle3	0.0390963	Cycle3	5	6	Bacteria	Firmicutes	Bacilli	Paenibacillales	Paenibacillaceae	Paenibacillus	amylolyticus	5.68	89.46
ASV2241	1474	384	3.8233e-06	TRUE	71	98	70.5	22.4583	Cycle4	0.114026	Cycle4	6	7	Bacteria	Firmicutes	Bacilli	Paenibacillales	Paenibacillaceae	Paenibacillus	amylolyticus	7.1	89.46
ASV2241	1474	384	3.8233e-06	TRUE	71	98	70.5	22.525	Cycle5	0.114212	Cycle5	7	8	Bacteria	Firmicutes	Bacilli	Paenibacillales	Paenibacillaceae	Paenibacillus	amylolyticus	8.52	89.46
ASV2243	1474	385	0.0041002	TRUE	71	99	70.5	22.6583	Cycle4	0.0545024	Cycle4	6	7	Bacteria	Firmicutes	Bacilli	Paenibacillales	Paenibacillaceae	Paenibacillus	amylolyticus	1.42	89.46
ASV2243	1474	385	0.0041002	TRUE	71	99	70.5	22.7249	Cycle3	0.0144285	Cycle3	5	6	Bacteria	Firmicutes	Bacilli	Paenibacillales	Paenibacillaceae	Paenibacillus	amylolyticus	2.84	89.46
ASV2243	1474	385	0.0041002	TRUE	71	99	70.5	22.7916	Cycle2	0.0123391	Cycle2	4	5	Bacteria	Firmicutes	Bacilli	Paenibacillales	Paenibacillaceae	Paenibacillus	amylolyticus	4.26	89.46
ASV2243	1474	385	0.0041002	TRUE	71	99	70.5	22.8582	Recovered	0.00395672	Recovered	9	10	Bacteria	Firmicutes	Bacilli	Paenibacillales	Paenibacillaceae	Paenibacillus	amylolyticus	5.68	89.46
ASV2243	1474	385	0.0041002	TRUE	71	99	70.5	22.9248	Cycle6	0.0516053	Cycle6	8	9	Bacteria	Firmicutes	Bacilli	Paenibacillales	Paenibacillaceae	Paenibacillus	amylolyticus	7.1	89.46
ASV2243	1474	385	0.0041002	TRUE	71	99	70.5	22.9915	Cycle1	0.019567	Cycle1	3	4	Bacteria	Firmicutes	Bacilli	Paenibacillales	Paenibacillaceae	Paenibacillus	amylolyticus	8.52	89.46
ASV2243	1474	385	0.0041002	TRUE	71	99	70.5	23.0581	Cycle5	0.0546853	Cycle5	7	8	Bacteria	Firmicutes	Bacilli	Paenibacillales	Paenibacillaceae	Paenibacillus	amylolyticus	9.94	89.46
ASV2244	1475	386	2.7583e-06	TRUE	71	101	70.5	23.9911	Cycle6	0.0227912	Cycle6	8	9	Bacteria	Firmicutes	Bacilli	Paenibacillales	Paenibacillaceae	Paenibacillus	NA	1.42	89.46
ASV2244	1475	386	2.7583e-06	TRUE	71	101	70.5	24.0578	SbRB	0.0388698	SbRB	10	3	Bacteria	Firmicutes	Bacilli	Paenibacillales	Paenibacillaceae	Paenibacillus	NA	2.84	89.46
ASV2244	1475	386	2.7583e-06	TRUE	71	101	70.5	24.1244	Cycle4	0.0106131	Cycle4	6	7	Bacteria	Firmicutes	Bacilli	Paenibacillales	Paenibacillaceae	Paenibacillus	NA	4.26	89.46
ASV2245	1475	387	0.0391307	TRUE	71	102	70.5	24.3243	Cycle2	0.0856077	Cycle2	4	5	Bacteria	Firmicutes	Bacilli	Paenibacillales	Paenibacillaceae	Paenibacillus	xylanilyticus	1.42	89.46
ASV2246	1471	388	0.00403304	TRUE	71	103	69	24.4576	Soil	0.00852582	Soil	1	1	Bacteria	Firmicutes	Bacilli	Paenibacillales	Paenibacillaceae	Paenibacillus	macquariensis	1.42	89.46
ASV2246	1471	388	0.00403304	TRUE	71	103	69	24.5243	SoilWash	0.0621558	SoilWash	2	2	Bacteria	Firmicutes	Bacilli	Paenibacillales	Paenibacillaceae	Paenibacillus	macquariensis	2.84	89.46
ASV2248	1470	389	0.0206585	TRUE	71	104	68.5	24.5909	Soil	0.0101244	Soil	1	1	Bacteria	Firmicutes	Bacilli	Paenibacillales	Paenibacillaceae	Paenibacillus	NA	1.42	89.46
ASV2248	1470	389	0.0206585	TRUE	71	104	68.5	24.6575	SoilWash	0.0668688	SoilWash	2	2	Bacteria	Firmicutes	Bacilli	Paenibacillales	Paenibacillaceae	Paenibacillus	NA	2.84	89.46
ASV2266	1476	390	0.0254543	TRUE	71	105	70.5	24.7908	Soil	0.0270358	Soil	1	1	Bacteria	Firmicutes	Bacilli	Paenibacillales	Paenibacillaceae	Paenibacillus	anaericanus	1.42	89.46
ASV2266	1476	390	0.0254543	TRUE	71	105	70.5	24.8575	SoilWash	0.0569446	SoilWash	2	2	Bacteria	Firmicutes	Bacilli	Paenibacillales	Paenibacillaceae	Paenibacillus	anaericanus	2.84	89.46
ASV2267	1476	391	0.105356	TRUE	71	106	70.5	24.9907	Soil	0.0233006	Soil	1	1	Bacteria	Firmicutes	Bacilli	Paenibacillales	Paenibacillaceae	Paenibacillus	NA	1.42	89.46
ASV2267	1476	391	0.105356	TRUE	71	106	70.5	25.0574	SoilWash	0.0274404	SoilWash	2	2	Bacteria	Firmicutes	Bacilli	Paenibacillales	Paenibacillaceae	Paenibacillus	NA	2.84	89.46
ASV2269	1483	392	3.6367e-06	TRUE	71	86	70.5	18.7264	Cycle1	0.233788	Cycle1	3	4	Bacteria	Firmicutes	Bacilli	Paenibacillales	Paenibacillaceae	Paenibacillus	castaneae	1.42	89.46
ASV2269	1483	392	3.6367e-06	TRUE	71	86	70.5	18.793	Cycle6	0.112254	Cycle6	8	9	Bacteria	Firmicutes	Bacilli	Paenibacillales	Paenibacillaceae	Paenibacillus	castaneae	2.84	89.46
ASV2269	1483	392	3.6367e-06	TRUE	71	86	70.5	18.8597	Cycle3	0.149659	Cycle3	5	6	Bacteria	Firmicutes	Bacilli	Paenibacillales	Paenibacillaceae	Paenibacillus	castaneae	4.26	89.46
ASV2269	1483	392	3.6367e-06	TRUE	71	86	70.5	18.9263	Cycle4	0.166552	Cycle4	6	7	Bacteria	Firmicutes	Bacilli	Paenibacillales	Paenibacillaceae	Paenibacillus	castaneae	5.68	89.46
ASV2269	1483	392	3.6367e-06	TRUE	71	86	70.5	18.993	Soil	0.0223803	Soil	1	1	Bacteria	Firmicutes	Bacilli	Paenibacillales	Paenibacillaceae	Paenibacillus	castaneae	7.1	89.46
ASV2269	1483	392	3.6367e-06	TRUE	71	86	70.5	19.0596	SoilWash	0.00951797	SoilWash	2	2	Bacteria	Firmicutes	Bacilli	Paenibacillales	Paenibacillaceae	Paenibacillus	castaneae	8.52	89.46
ASV2269	1483	392	3.6367e-06	TRUE	71	86	70.5	19.1262	Cycle2	0.195915	Cycle2	4	5	Bacteria	Firmicutes	Bacilli	Paenibacillales	Paenibacillaceae	Paenibacillus	castaneae	9.94	89.46
ASV2269	1483	392	3.6367e-06	TRUE	71	86	70.5	19.1929	Cycle5	0.131359	Cycle5	7	8	Bacteria	Firmicutes	Bacilli	Paenibacillales	Paenibacillaceae	Paenibacillus	castaneae	11.36	89.46
ASV2273	1483	393	0.00409735	TRUE	71	87	70.5	19.3262	Cycle4	0.00494674	Cycle4	6	7	Bacteria	Firmicutes	Bacilli	Paenibacillales	Paenibacillaceae	Paenibacillus	NA	1.42	89.46
ASV2273	1483	393	0.00409735	TRUE	71	87	70.5	19.3928	Cycle1	0.0662586	Cycle1	3	4	Bacteria	Firmicutes	Bacilli	Paenibacillales	Paenibacillaceae	Paenibacillus	NA	2.84	89.46
ASV2273	1483	393	0.00409735	TRUE	71	87	70.5	19.4595	Cycle3	0.0163757	Cycle3	5	6	Bacteria	Firmicutes	Bacilli	Paenibacillales	Paenibacillaceae	Paenibacillus	NA	4.26	89.46
ASV2273	1483	393	0.00409735	TRUE	71	87	70.5	19.5261	Cycle5	0.00428291	Cycle5	7	8	Bacteria	Firmicutes	Bacilli	Paenibacillales	Paenibacillaceae	Paenibacillus	NA	5.68	89.46
ASV2273	1483	393	0.00409735	TRUE	71	87	70.5	19.5927	Cycle2	0.0460556	Cycle2	4	5	Bacteria	Firmicutes	Bacilli	Paenibacillales	Paenibacillaceae	Paenibacillus	NA	7.1	89.46
ASV2274	1482	394	2.8919e-06	TRUE	71	88	70	19.726	Soil	0.0240624	Soil	1	1	Bacteria	Firmicutes	Bacilli	Paenibacillales	Paenibacillaceae	Paenibacillus	castaneae	1.42	89.46
ASV2274	1482	394	2.8919e-06	TRUE	71	88	70	19.7927	SoilWash	0.0636935	SoilWash	2	2	Bacteria	Firmicutes	Bacilli	Paenibacillales	Paenibacillaceae	Paenibacillus	castaneae	2.84	89.46
ASV2277	1481	395	0.00481529	TRUE	71	89	69.5	19.926	Soil	0.0303814	Soil	1	1	Bacteria	Firmicutes	Bacilli	Paenibacillales	Paenibacillaceae	Paenibacillus	NA	1.42	89.46
ASV2277	1481	395	0.00481529	TRUE	71	89	69.5	19.9926	SoilWash	0.0773451	SoilWash	2	2	Bacteria	Firmicutes	Bacilli	Paenibacillales	Paenibacillaceae	Paenibacillus	NA	2.84	89.46
ASV2278	1480	396	0.0389227	TRUE	71	90	69	20.1925	SoilWash	0.0403424	SoilWash	2	2	Bacteria	Firmicutes	Bacilli	Paenibacillales	Paenibacillaceae	Paenibacillus	catalpae	1.42	89.46
ASV2278	1480	396	0.0389227	TRUE	71	90	69	20.2592	Soil	0.0159728	Soil	1	1	Bacteria	Firmicutes	Bacilli	Paenibacillales	Paenibacillaceae	Paenibacillus	catalpae	2.84	89.46
ASV2278	1480	396	0.0389227	TRUE	71	90	69	20.3258	Cycle1	0.0249316	Cycle1	3	4	Bacteria	Firmicutes	Bacilli	Paenibacillales	Paenibacillaceae	Paenibacillus	catalpae	4.26	89.46
ASV2282	1479	397	0.0342194	TRUE	71	91	68.5	20.4591	Cycle1	0.00105662	Cycle1	3	4	Bacteria	Firmicutes	Bacilli	Paenibacillales	Paenibacillaceae	Paenibacillus	terrigena	1.42	89.46
ASV2282	1479	397	0.0342194	TRUE	71	91	68.5	20.5257	Soil	0.0580316	Soil	1	1	Bacteria	Firmicutes	Bacilli	Paenibacillales	Paenibacillaceae	Paenibacillus	terrigena	2.84	89.46
ASV2282	1479	397	0.0342194	TRUE	71	91	68.5	20.5924	SoilWash	0.0768043	SoilWash	2	2	Bacteria	Firmicutes	Bacilli	Paenibacillales	Paenibacillaceae	Paenibacillus	terrigena	4.26	89.46
ASV2284	1485	398	0.0333362	TRUE	71	94	70	21.1255	Soil	0.122409	Soil	1	1	Bacteria	Firmicutes	Bacilli	Paenibacillales	Paenibacillaceae	Paenibacillus	NA	1.42	89.46
ASV2284	1485	398	0.0333362	TRUE	71	94	70	21.1922	Cycle2	0.0247814	Cycle2	4	5	Bacteria	Firmicutes	Bacilli	Paenibacillales	Paenibacillaceae	Paenibacillus	NA	2.84	89.46
ASV2284	1485	398	0.0333362	TRUE	71	94	70	21.2588	Cycle1	0.0350035	Cycle1	3	4	Bacteria	Firmicutes	Bacilli	Paenibacillales	Paenibacillaceae	Paenibacillus	NA	4.26	89.46
ASV2284	1485	398	0.0333362	TRUE	71	94	70	21.3254	SoilWash	0.177064	SoilWash	2	2	Bacteria	Firmicutes	Bacilli	Paenibacillales	Paenibacillaceae	Paenibacillus	NA	5.68	89.46
ASV2284	1485	398	0.0333362	TRUE	71	94	70	21.3921	Cycle3	0.00536329	Cycle3	5	6	Bacteria	Firmicutes	Bacilli	Paenibacillales	Paenibacillaceae	Paenibacillus	NA	7.1	89.46
ASV2287	1486	399	0.0168386	TRUE	71	92	70.5	20.659	SoilWash	0.0636369	SoilWash	2	2	Bacteria	Firmicutes	Bacilli	Paenibacillales	Paenibacillaceae	Paenibacillus	NA	1.42	89.46
ASV2287	1486	399	0.0168386	TRUE	71	92	70.5	20.7257	Soil	0.0615822	Soil	1	1	Bacteria	Firmicutes	Bacilli	Paenibacillales	Paenibacillaceae	Paenibacillus	NA	2.84	89.46
ASV2289	1486	400	0.0166372	TRUE	71	93	70.5	20.9256	Soil	0.052401	Soil	1	1	Bacteria	Firmicutes	Bacilli	Paenibacillales	Paenibacillaceae	Paenibacillus	NA	1.42	89.46
ASV2289	1486	400	0.0166372	TRUE	71	93	70.5	20.9922	SoilWash	0.0518777	SoilWash	2	2	Bacteria	Firmicutes	Bacilli	Paenibacillales	Paenibacillaceae	Paenibacillus	NA	2.84	89.46
ASV2293	1487	401	0.0918922	TRUE	71	95	70.5	21.592	Cycle2	0.0369004	Cycle2	4	5	Bacteria	Firmicutes	Bacilli	Paenibacillales	Paenibacillaceae	Paenibacillus	NA	1.42	89.46
ASV2293	1487	401	0.0918922	TRUE	71	95	70.5	21.6586	Cycle4	0.00815913	Cycle4	6	7	Bacteria	Firmicutes	Bacilli	Paenibacillales	Paenibacillaceae	Paenibacillus	NA	2.84	89.46
ASV2293	1487	401	0.0918922	TRUE	71	95	70.5	21.7253	Cycle1	0.0105173	Cycle1	3	4	Bacteria	Firmicutes	Bacilli	Paenibacillales	Paenibacillaceae	Paenibacillus	NA	4.26	89.46
ASV2304	1487	402	0.0807569	TRUE	71	96	70.5	21.8586	Soil	0.0317791	Soil	1	1	Bacteria	Firmicutes	Bacilli	Paenibacillales	Paenibacillaceae	Paenibacillus	NA	1.42	89.46
ASV2304	1487	402	0.0807569	TRUE	71	96	70.5	21.9252	SoilWash	0.0286977	SoilWash	2	2	Bacteria	Firmicutes	Bacilli	Paenibacillales	Paenibacillaceae	Paenibacillus	NA	2.84	89.46
ASV2312	1477	403	5.6431e-06	TRUE	71	97	67.5	21.9919	Cycle1	0.0720857	Cycle1	3	4	Bacteria	Firmicutes	Bacilli	Paenibacillales	Paenibacillaceae	Paenibacillus	NA	1.42	89.46
ASV2312	1477	403	5.6431e-06	TRUE	71	97	67.5	22.0585	Cycle2	0.0218534	Cycle2	4	5	Bacteria	Firmicutes	Bacilli	Paenibacillales	Paenibacillaceae	Paenibacillus	NA	2.84	89.46
ASV2312	1477	403	5.6431e-06	TRUE	71	97	67.5	22.1251	Cycle3	0.00738782	Cycle3	5	6	Bacteria	Firmicutes	Bacilli	Paenibacillales	Paenibacillaceae	Paenibacillus	NA	4.26	89.46
ASV2362	1496	404	3.0023e-06	TRUE	71	111	69	26.5235	Cycle2	0.121419	Cycle2	4	5	Bacteria	Firmicutes	Bacilli	Paenibacillales	Paenibacillaceae	Paenibacillus	alginolyticus	1.42	89.46
ASV2362	1496	404	3.0023e-06	TRUE	71	111	69	26.5902	Cycle1	1.07462	Cycle1	3	4	Bacteria	Firmicutes	Bacilli	Paenibacillales	Paenibacillaceae	Paenibacillus	alginolyticus	2.84	89.46
ASV2362	1496	404	3.0023e-06	TRUE	71	111	69	26.6568	SoilWash	0.595849	SoilWash	2	2	Bacteria	Firmicutes	Bacilli	Paenibacillales	Paenibacillaceae	Paenibacillus	alginolyticus	4.26	89.46
ASV2362	1496	404	3.0023e-06	TRUE	71	111	69	26.7234	Cycle4	0.00130943	Cycle4	6	7	Bacteria	Firmicutes	Bacilli	Paenibacillales	Paenibacillaceae	Paenibacillus	alginolyticus	5.68	89.46
ASV2362	1496	404	3.0023e-06	TRUE	71	111	69	26.7901	Soil	0.577654	Soil	1	1	Bacteria	Firmicutes	Bacilli	Paenibacillales	Paenibacillaceae	Paenibacillus	alginolyticus	7.1	89.46
ASV2365	1498	405	0.00138017	TRUE	71	109	70	25.6572	Cycle1	0.176042	Cycle1	3	4	Bacteria	Firmicutes	Bacilli	Paenibacillales	Paenibacillaceae	Paenibacillus	NA	1.42	89.46
ASV2365	1498	405	0.00138017	TRUE	71	109	70	25.7238	SoilWash	0.0822418	SoilWash	2	2	Bacteria	Firmicutes	Bacilli	Paenibacillales	Paenibacillaceae	Paenibacillus	NA	2.84	89.46
ASV2365	1498	405	0.00138017	TRUE	71	109	70	25.7904	Cycle3	0.00186175	Cycle3	5	6	Bacteria	Firmicutes	Bacilli	Paenibacillales	Paenibacillaceae	Paenibacillus	NA	4.26	89.46
ASV2365	1498	405	0.00138017	TRUE	71	109	70	25.8571	Cycle2	0.0270685	Cycle2	4	5	Bacteria	Firmicutes	Bacilli	Paenibacillales	Paenibacillaceae	Paenibacillus	NA	5.68	89.46
ASV2365	1498	405	0.00138017	TRUE	71	109	70	25.9237	Soil	0.0993617	Soil	1	1	Bacteria	Firmicutes	Bacilli	Paenibacillales	Paenibacillaceae	Paenibacillus	NA	7.1	89.46
ASV2367	1499	406	2.9264e-06	TRUE	71	107	70.5	25.124	Cycle1	0.0853406	Cycle1	3	4	Bacteria	Firmicutes	Bacilli	Paenibacillales	Paenibacillaceae	Paenibacillus	alginolyticus	1.42	89.46
ASV2367	1499	406	2.9264e-06	TRUE	71	107	70.5	25.1907	Soil	0.155966	Soil	1	1	Bacteria	Firmicutes	Bacilli	Paenibacillales	Paenibacillaceae	Paenibacillus	alginolyticus	2.84	89.46
ASV2367	1499	406	2.9264e-06	TRUE	71	107	70.5	25.2573	SoilWash	0.191361	SoilWash	2	2	Bacteria	Firmicutes	Bacilli	Paenibacillales	Paenibacillaceae	Paenibacillus	alginolyticus	4.26	89.46
ASV2367	1499	406	2.9264e-06	TRUE	71	107	70.5	25.324	Cycle2	0.00590886	Cycle2	4	5	Bacteria	Firmicutes	Bacilli	Paenibacillales	Paenibacillaceae	Paenibacillus	alginolyticus	5.68	89.46
ASV2368	1499	407	0.00409147	TRUE	71	108	70.5	25.4572	SoilWash	0.0358655	SoilWash	2	2	Bacteria	Firmicutes	Bacilli	Paenibacillales	Paenibacillaceae	Paenibacillus	alginolyticus	1.42	89.46
ASV2368	1499	407	0.00409147	TRUE	71	108	70.5	25.5239	Soil	0.0147654	Soil	1	1	Bacteria	Firmicutes	Bacilli	Paenibacillales	Paenibacillaceae	Paenibacillus	alginolyticus	2.84	89.46
ASV2369	1497	408	2.383e-06	TRUE	71	110	69.5	26.057	Soil	0.0841727	Soil	1	1	Bacteria	Firmicutes	Bacilli	Paenibacillales	Paenibacillaceae	Paenibacillus	NA	1.42	89.46
ASV2369	1497	408	2.383e-06	TRUE	71	110	69.5	26.1237	Cycle3	0.00555702	Cycle3	5	6	Bacteria	Firmicutes	Bacilli	Paenibacillales	Paenibacillaceae	Paenibacillus	NA	2.84	89.46
ASV2369	1497	408	2.383e-06	TRUE	71	110	69.5	26.1903	SoilWash	0.0787341	SoilWash	2	2	Bacteria	Firmicutes	Bacilli	Paenibacillales	Paenibacillaceae	Paenibacillus	NA	4.26	89.46
ASV2369	1497	408	2.383e-06	TRUE	71	110	69.5	26.2569	Cycle1	0.116004	Cycle1	3	4	Bacteria	Firmicutes	Bacilli	Paenibacillales	Paenibacillaceae	Paenibacillus	NA	5.68	89.46
ASV2369	1497	408	2.383e-06	TRUE	71	110	69.5	26.3236	Cycle2	0.00919913	Cycle2	4	5	Bacteria	Firmicutes	Bacilli	Paenibacillales	Paenibacillaceae	Paenibacillus	NA	7.1	89.46
ASV2372	1500	409	0.0083183	TRUE	71	114	70	27.3899	Soil	0.0868331	Soil	1	1	Bacteria	Firmicutes	Bacilli	Paenibacillales	Paenibacillaceae	Paenibacillus	alginolyticus	1.42	89.46
ASV2372	1500	409	0.0083183	TRUE	71	114	70	27.4565	Cycle1	0.0445917	Cycle1	3	4	Bacteria	Firmicutes	Bacilli	Paenibacillales	Paenibacillaceae	Paenibacillus	alginolyticus	2.84	89.46
ASV2372	1500	409	0.0083183	TRUE	71	114	70	27.5231	SoilWash	0.103242	SoilWash	2	2	Bacteria	Firmicutes	Bacilli	Paenibacillales	Paenibacillaceae	Paenibacillus	alginolyticus	4.26	89.46
ASV2373	1501	410	0.00403777	TRUE	71	112	70.5	26.9234	Cycle1	0.0573666	Cycle1	3	4	Bacteria	Firmicutes	Bacilli	Paenibacillales	Paenibacillaceae	Paenibacillus	alginolyticus	1.42	89.46
ASV2373	1501	410	0.00403777	TRUE	71	112	70.5	26.99	Soil	0.0246275	Soil	1	1	Bacteria	Firmicutes	Bacilli	Paenibacillales	Paenibacillaceae	Paenibacillus	alginolyticus	2.84	89.46
ASV2373	1501	410	0.00403777	TRUE	71	112	70.5	27.0566	SoilWash	0.0189999	SoilWash	2	2	Bacteria	Firmicutes	Bacilli	Paenibacillales	Paenibacillaceae	Paenibacillus	alginolyticus	4.26	89.46
ASV2374	1501	411	0.0250956	TRUE	71	113	70.5	27.1899	Soil	0.0167787	Soil	1	1	Bacteria	Firmicutes	Bacilli	Paenibacillales	Paenibacillaceae	Paenibacillus	NA	1.42	89.46
ASV2374	1501	411	0.0250956	TRUE	71	113	70.5	27.2566	SoilWash	0.0468913	SoilWash	2	2	Bacteria	Firmicutes	Bacilli	Paenibacillales	Paenibacillaceae	Paenibacillus	NA	2.84	89.46
ASV2381	1505	412	0.00820386	TRUE	71	115	70.5	27.5898	Soil	0.119726	Soil	1	1	Bacteria	Firmicutes	Bacilli	Paenibacillales	Paenibacillaceae	Paenibacillus	NA	1.42	89.46
ASV2381	1505	412	0.00820386	TRUE	71	115	70.5	27.6564	SoilWash	0.164865	SoilWash	2	2	Bacteria	Firmicutes	Bacilli	Paenibacillales	Paenibacillaceae	Paenibacillus	NA	2.84	89.46
ASV2381	1505	412	0.00820386	TRUE	71	115	70.5	27.7231	Cycle4	0.0160776	Cycle4	6	7	Bacteria	Firmicutes	Bacilli	Paenibacillales	Paenibacillaceae	Paenibacillus	NA	4.26	89.46
ASV2381	1505	412	0.00820386	TRUE	71	115	70.5	27.7897	Cycle5	0.00743252	Cycle5	7	8	Bacteria	Firmicutes	Bacilli	Paenibacillales	Paenibacillaceae	Paenibacillus	NA	5.68	89.46
ASV2381	1505	412	0.00820386	TRUE	71	115	70.5	27.8563	Cycle6	0.00155666	Cycle6	8	9	Bacteria	Firmicutes	Bacilli	Paenibacillales	Paenibacillaceae	Paenibacillus	NA	7.1	89.46
ASV2381	1505	412	0.00820386	TRUE	71	115	70.5	27.923	Cycle1	0.846479	Cycle1	3	4	Bacteria	Firmicutes	Bacilli	Paenibacillales	Paenibacillaceae	Paenibacillus	NA	8.52	89.46
ASV2381	1505	412	0.00820386	TRUE	71	115	70.5	27.9896	Cycle2	0.237114	Cycle2	4	5	Bacteria	Firmicutes	Bacilli	Paenibacillales	Paenibacillaceae	Paenibacillus	NA	9.94	89.46
ASV2381	1505	412	0.00820386	TRUE	71	115	70.5	28.0563	Cycle3	0.018903	Cycle3	5	6	Bacteria	Firmicutes	Bacilli	Paenibacillales	Paenibacillaceae	Paenibacillus	NA	11.36	89.46
ASV2384	1505	413	2.9209e-06	TRUE	71	116	70.5	28.2562	Cycle4	0.00236998	Cycle4	6	7	Bacteria	Firmicutes	Bacilli	Paenibacillales	Paenibacillaceae	Paenibacillus	NA	1.42	89.46
ASV2384	1505	413	2.9209e-06	TRUE	71	116	70.5	28.3228	Soil	0.00266432	Soil	1	1	Bacteria	Firmicutes	Bacilli	Paenibacillales	Paenibacillaceae	Paenibacillus	NA	2.84	89.46
ASV2384	1505	413	2.9209e-06	TRUE	71	116	70.5	28.3895	SoilWash	0.0103315	SoilWash	2	2	Bacteria	Firmicutes	Bacilli	Paenibacillales	Paenibacillaceae	Paenibacillus	NA	4.26	89.46
ASV2384	1505	413	2.9209e-06	TRUE	71	116	70.5	28.4561	Cycle1	0.0871454	Cycle1	3	4	Bacteria	Firmicutes	Bacilli	Paenibacillales	Paenibacillaceae	Paenibacillus	NA	5.68	89.46
ASV2384	1505	413	2.9209e-06	TRUE	71	116	70.5	28.5228	Cycle3	0.0138522	Cycle3	5	6	Bacteria	Firmicutes	Bacilli	Paenibacillales	Paenibacillaceae	Paenibacillus	NA	7.1	89.46
ASV2384	1505	413	2.9209e-06	TRUE	71	116	70.5	28.5894	Cycle2	0.018428	Cycle2	4	5	Bacteria	Firmicutes	Bacilli	Paenibacillales	Paenibacillaceae	Paenibacillus	NA	8.52	89.46
ASV2385	1504	414	0.00409528	TRUE	71	117	70	28.7227	Cycle3	0.00614197	Cycle3	5	6	Bacteria	Firmicutes	Bacilli	Paenibacillales	Paenibacillaceae	Paenibacillus	NA	1.42	89.46
ASV2385	1504	414	0.00409528	TRUE	71	117	70	28.7893	Cycle2	0.0513347	Cycle2	4	5	Bacteria	Firmicutes	Bacilli	Paenibacillales	Paenibacillaceae	Paenibacillus	NA	2.84	89.46
ASV2385	1504	414	0.00409528	TRUE	71	117	70	28.856	Cycle1	0.159792	Cycle1	3	4	Bacteria	Firmicutes	Bacilli	Paenibacillales	Paenibacillaceae	Paenibacillus	NA	4.26	89.46
ASV2387	1503	415	2.4153e-06	TRUE	71	118	69.5	28.9893	Cycle5	0.021204	Cycle5	7	8	Bacteria	Firmicutes	Bacilli	Paenibacillales	Paenibacillaceae	Paenibacillus	NA	1.42	89.46
ASV2387	1503	415	2.4153e-06	TRUE	71	118	69.5	29.0559	Cycle2	0.0374494	Cycle2	4	5	Bacteria	Firmicutes	Bacilli	Paenibacillales	Paenibacillaceae	Paenibacillus	NA	2.84	89.46
ASV2387	1503	415	2.4153e-06	TRUE	71	118	69.5	29.1225	Cycle3	0.0256565	Cycle3	5	6	Bacteria	Firmicutes	Bacilli	Paenibacillales	Paenibacillaceae	Paenibacillus	NA	4.26	89.46
ASV2387	1503	415	2.4153e-06	TRUE	71	118	69.5	29.1892	Cycle4	0.03136	Cycle4	6	7	Bacteria	Firmicutes	Bacilli	Paenibacillales	Paenibacillaceae	Paenibacillus	NA	5.68	89.46
ASV2387	1503	415	2.4153e-06	TRUE	71	118	69.5	29.2558	Cycle6	0.0213755	Cycle6	8	9	Bacteria	Firmicutes	Bacilli	Paenibacillales	Paenibacillaceae	Paenibacillus	NA	7.1	89.46
ASV2387	1503	415	2.4153e-06	TRUE	71	118	69.5	29.3225	Cycle1	0.0970886	Cycle1	3	4	Bacteria	Firmicutes	Bacilli	Paenibacillales	Paenibacillaceae	Paenibacillus	NA	8.52	89.46
ASV2388	1508	416	0.0167253	TRUE	71	119	70.5	29.3891	Cycle4	0.00261886	Cycle4	6	7	Bacteria	Firmicutes	Bacilli	Paenibacillales	Paenibacillaceae	Paenibacillus	NA	1.42	89.46
ASV2388	1508	416	0.0167253	TRUE	71	119	70.5	29.4558	Cycle5	0.00496064	Cycle5	7	8	Bacteria	Firmicutes	Bacilli	Paenibacillales	Paenibacillaceae	Paenibacillus	NA	2.84	89.46
ASV2388	1508	416	0.0167253	TRUE	71	119	70.5	29.5224	SoilWash	0.0781665	SoilWash	2	2	Bacteria	Firmicutes	Bacilli	Paenibacillales	Paenibacillaceae	Paenibacillus	NA	4.26	89.46
ASV2388	1508	416	0.0167253	TRUE	71	119	70.5	29.589	Cycle2	0.16032	Cycle2	4	5	Bacteria	Firmicutes	Bacilli	Paenibacillales	Paenibacillaceae	Paenibacillus	NA	5.68	89.46
ASV2388	1508	416	0.0167253	TRUE	71	119	70.5	29.6557	Cycle1	0.44031	Cycle1	3	4	Bacteria	Firmicutes	Bacilli	Paenibacillales	Paenibacillaceae	Paenibacillus	NA	7.1	89.46
ASV2388	1508	416	0.0167253	TRUE	71	119	70.5	29.7223	Cycle3	0.012353	Cycle3	5	6	Bacteria	Firmicutes	Bacilli	Paenibacillales	Paenibacillaceae	Paenibacillus	NA	8.52	89.46
ASV2388	1508	416	0.0167253	TRUE	71	119	70.5	29.789	Soil	0.0671095	Soil	1	1	Bacteria	Firmicutes	Bacilli	Paenibacillales	Paenibacillaceae	Paenibacillus	NA	9.94	89.46
ASV2393	1508	417	2.4441e-06	TRUE	71	120	70.5	30.0555	Cycle1	0.0476472	Cycle1	3	4	Bacteria	Firmicutes	Bacilli	Paenibacillales	Paenibacillaceae	Paenibacillus	pectinilyticus	1.42	89.46
ASV2393	1508	417	2.4441e-06	TRUE	71	120	70.5	30.1222	SoilWash	0.0414416	SoilWash	2	2	Bacteria	Firmicutes	Bacilli	Paenibacillales	Paenibacillaceae	Paenibacillus	pectinilyticus	2.84	89.46
ASV2393	1508	417	2.4441e-06	TRUE	71	120	70.5	30.1888	Soil	0.00639436	Soil	1	1	Bacteria	Firmicutes	Bacilli	Paenibacillales	Paenibacillaceae	Paenibacillus	pectinilyticus	4.26	89.46
ASV2393	1508	417	2.4441e-06	TRUE	71	120	70.5	30.2555	Cycle2	0.00280889	Cycle2	4	5	Bacteria	Firmicutes	Bacilli	Paenibacillales	Paenibacillaceae	Paenibacillus	pectinilyticus	5.68	89.46
ASV2396	1507	418	0.0167732	TRUE	71	121	70	30.3887	SoilWash	0.131629	SoilWash	2	2	Bacteria	Firmicutes	Bacilli	Paenibacillales	Paenibacillaceae	Paenibacillus	NA	1.42	89.46
ASV2396	1507	418	0.0167732	TRUE	71	121	70	30.4554	Soil	0.0599538	Soil	1	1	Bacteria	Firmicutes	Bacilli	Paenibacillales	Paenibacillaceae	Paenibacillus	NA	2.84	89.46
ASV2398	1506	419	2.1704e-06	TRUE	71	122	69.5	30.6553	Cycle2	0.025696	Cycle2	4	5	Bacteria	Firmicutes	Bacilli	Paenibacillales	Paenibacillaceae	Paenibacillus	NA	1.42	89.46
ASV2398	1506	419	2.1704e-06	TRUE	71	122	69.5	30.722	Cycle1	0.0557465	Cycle1	3	4	Bacteria	Firmicutes	Bacilli	Paenibacillales	Paenibacillaceae	Paenibacillus	NA	2.84	89.46
ASV2398	1506	419	2.1704e-06	TRUE	71	122	69.5	30.7886	Cycle4	0.00423921	Cycle4	6	7	Bacteria	Firmicutes	Bacilli	Paenibacillales	Paenibacillaceae	Paenibacillus	NA	4.26	89.46
ASV2398	1506	419	2.1704e-06	TRUE	71	122	69.5	30.8552	Cycle3	0.00830289	Cycle3	5	6	Bacteria	Firmicutes	Bacilli	Paenibacillales	Paenibacillaceae	Paenibacillus	NA	5.68	89.46
ASV2398	1506	419	2.1704e-06	TRUE	71	122	69.5	30.9219	Cycle6	0.00121074	Cycle6	8	9	Bacteria	Firmicutes	Bacilli	Paenibacillales	Paenibacillaceae	Paenibacillus	NA	7.1	89.46
ASV2400	1493	420	0.0894424	TRUE	71	123	67.5	31.0552	Cycle6	0.0126942	Cycle6	8	9	Bacteria	Firmicutes	Bacilli	Paenibacillales	Paenibacillaceae	Paenibacillus	NA	1.42	89.46
ASV2400	1493	420	0.0894424	TRUE	71	123	67.5	31.1218	Cycle5	0.00876869	Cycle5	7	8	Bacteria	Firmicutes	Bacilli	Paenibacillales	Paenibacillaceae	Paenibacillus	NA	2.84	89.46
ASV2400	1493	420	0.0894424	TRUE	71	123	67.5	31.1884	Cycle1	0.0296237	Cycle1	3	4	Bacteria	Firmicutes	Bacilli	Paenibacillales	Paenibacillaceae	Paenibacillus	NA	4.26	89.46
ASV2400	1493	420	0.0894424	TRUE	71	123	67.5	31.2551	Recovered	0.00630853	Recovered	9	10	Bacteria	Firmicutes	Bacilli	Paenibacillales	Paenibacillaceae	Paenibacillus	NA	5.68	89.46
ASV2400	1493	420	0.0894424	TRUE	71	123	67.5	31.3217	Cycle4	0.00551738	Cycle4	6	7	Bacteria	Firmicutes	Bacilli	Paenibacillales	Paenibacillaceae	Paenibacillus	NA	7.1	89.46
ASV2400	1493	420	0.0894424	TRUE	71	123	67.5	31.3884	Cycle2	0.00631427	Cycle2	4	5	Bacteria	Firmicutes	Bacilli	Paenibacillales	Paenibacillaceae	Paenibacillus	NA	8.52	89.46
ASV2402	1492	421	0.0466276	TRUE	71	124	67	31.5217	Cycle1	0.00244596	Cycle1	3	4	Bacteria	Firmicutes	Bacilli	Paenibacillales	Paenibacillaceae	Paenibacillus	NA	1.42	89.46
ASV2402	1492	421	0.0466276	TRUE	71	124	67	31.5883	SoilWash	0.0540175	SoilWash	2	2	Bacteria	Firmicutes	Bacilli	Paenibacillales	Paenibacillaceae	Paenibacillus	NA	2.84	89.46
ASV2402	1492	421	0.0466276	TRUE	71	124	67	31.6549	Soil	0.0533999	Soil	1	1	Bacteria	Firmicutes	Bacilli	Paenibacillales	Paenibacillaceae	Paenibacillus	NA	4.26	89.46
ASV2406	1509	422	0.0188408	TRUE	71	125	70.5	31.7216	SoilWash	0.0448765	SoilWash	2	2	Bacteria	Firmicutes	Bacilli	Paenibacillales	Paenibacillaceae	Paenibacillus	NA	1.42	89.46
ASV2406	1509	422	0.0188408	TRUE	71	125	70.5	31.7882	Soil	0.0208667	Soil	1	1	Bacteria	Firmicutes	Bacilli	Paenibacillales	Paenibacillaceae	Paenibacillus	NA	2.84	89.46
ASV2407	1509	423	0.0299616	TRUE	71	126	70.5	31.9215	Soil	0.0703247	Soil	1	1	Bacteria	Firmicutes	Bacilli	Paenibacillales	Paenibacillaceae	Paenibacillus	NA	1.42	89.46
ASV2410	1513	424	0.00820335	TRUE	71	127	70.5	32.0548	Soil	0.161334	Soil	1	1	Bacteria	Firmicutes	Bacilli	Paenibacillales	Paenibacillaceae	Paenibacillus	NA	1.42	89.46
ASV2410	1513	424	0.00820335	TRUE	71	127	70.5	32.1214	SoilWash	0.201632	SoilWash	2	2	Bacteria	Firmicutes	Bacilli	Paenibacillales	Paenibacillaceae	Paenibacillus	NA	2.84	89.46
ASV2411	1513	425	2.4379e-06	TRUE	71	128	70.5	32.2547	Soil	0.106326	Soil	1	1	Bacteria	Firmicutes	Bacilli	Paenibacillales	Paenibacillaceae	Paenibacillus	NA	1.42	89.46
ASV2411	1513	425	2.4379e-06	TRUE	71	128	70.5	32.3214	SoilWash	0.124855	SoilWash	2	2	Bacteria	Firmicutes	Bacilli	Paenibacillales	Paenibacillaceae	Paenibacillus	NA	2.84	89.46
ASV2412	1512	426	0.00786309	TRUE	71	129	70	32.4546	SoilWash	0.0375957	SoilWash	2	2	Bacteria	Firmicutes	Bacilli	Paenibacillales	Paenibacillaceae	Paenibacillus	NA	1.42	89.46
ASV2412	1512	426	0.00786309	TRUE	71	129	70	32.5213	Soil	0.0232222	Soil	1	1	Bacteria	Firmicutes	Bacilli	Paenibacillales	Paenibacillaceae	Paenibacillus	NA	2.84	89.46
ASV2414	1511	427	0.0125312	TRUE	71	130	69.5	32.7212	Cycle2	0.00627355	Cycle2	4	5	Bacteria	Firmicutes	Bacilli	Paenibacillales	Paenibacillaceae	Paenibacillus	NA	1.42	89.46
ASV2414	1511	427	0.0125312	TRUE	71	130	69.5	32.7879	Cycle1	0.00315816	Cycle1	3	4	Bacteria	Firmicutes	Bacilli	Paenibacillales	Paenibacillaceae	Paenibacillus	NA	2.84	89.46
ASV2414	1511	427	0.0125312	TRUE	71	130	69.5	32.8545	Soil	0.115317	Soil	1	1	Bacteria	Firmicutes	Bacilli	Paenibacillales	Paenibacillaceae	Paenibacillus	NA	4.26	89.46
ASV2414	1511	427	0.0125312	TRUE	71	130	69.5	32.9211	SoilWash	0.0717336	SoilWash	2	2	Bacteria	Firmicutes	Bacilli	Paenibacillales	Paenibacillaceae	Paenibacillus	NA	5.68	89.46
ASV2424	1510	428	0.00408646	TRUE	71	131	69	33.0544	Soil	0.0544465	Soil	1	1	Bacteria	Firmicutes	Bacilli	Paenibacillales	Paenibacillaceae	Paenibacillus	NA	1.42	89.46
ASV2424	1510	428	0.00408646	TRUE	71	131	69	33.1211	SoilWash	0.0622909	SoilWash	2	2	Bacteria	Firmicutes	Bacilli	Paenibacillales	Paenibacillaceae	Paenibacillus	NA	2.84	89.46
ASV2440	1489	429	0.0727481	TRUE	71	132	65.5	33.2544	Cycle2	0.0152902	Cycle2	4	5	Bacteria	Firmicutes	Bacilli	Paenibacillales	Paenibacillaceae	Paenibacillus	NA	1.42	89.46
ASV2440	1489	429	0.0727481	TRUE	71	132	65.5	33.321	Cycle6	0.00865405	Cycle6	8	9	Bacteria	Firmicutes	Bacilli	Paenibacillales	Paenibacillaceae	Paenibacillus	NA	2.84	89.46
ASV2440	1489	429	0.0727481	TRUE	71	132	65.5	33.3876	Cycle1	0.0438021	Cycle1	3	4	Bacteria	Firmicutes	Bacilli	Paenibacillales	Paenibacillaceae	Paenibacillus	NA	4.26	89.46
ASV2440	1489	429	0.0727481	TRUE	71	132	65.5	33.4543	SoilWash	0.00472291	SoilWash	2	2	Bacteria	Firmicutes	Bacilli	Paenibacillales	Paenibacillaceae	Paenibacillus	NA	5.68	89.46
ASV2440	1489	429	0.0727481	TRUE	71	132	65.5	33.5209	Cycle4	0.00478605	Cycle4	6	7	Bacteria	Firmicutes	Bacilli	Paenibacillales	Paenibacillaceae	Paenibacillus	NA	7.1	89.46
ASV2440	1489	429	0.0727481	TRUE	71	132	65.5	33.5876	Cycle5	0.00992084	Cycle5	7	8	Bacteria	Firmicutes	Bacilli	Paenibacillales	Paenibacillaceae	Paenibacillus	NA	8.52	89.46
ASV2448	1488	430	0.141941	TRUE	71	133	65	33.6542	Cycle6	0.114302	Cycle6	8	9	Bacteria	Firmicutes	Bacilli	Paenibacillales	Paenibacillaceae	Saccharibacillus	NA	1.42	89.46
ASV2448	1488	430	0.141941	TRUE	71	133	65	33.7208	Recovered	0.0372174	Recovered	9	10	Bacteria	Firmicutes	Bacilli	Paenibacillales	Paenibacillaceae	Saccharibacillus	NA	2.84	89.46
ASV2499	1381	431	0.252522	TRUE	71	134	51	33.7875	Soil	0.0508679	Soil	1	1	Bacteria	Firmicutes	Desulfitobacteriia	Desulfitobacteriales	Desulfitobacteriaceae	Desulfitobacterium	NA	1.42	89.46
ASV2499	1381	431	0.252522	TRUE	71	134	51	33.8541	SoilWash	0.034283	SoilWash	2	2	Bacteria	Firmicutes	Desulfitobacteriia	Desulfitobacteriales	Desulfitobacteriaceae	Desulfitobacterium	NA	2.84	89.46
ASV2586	1515	432	2.3597e-06	TRUE	71	162	70.5	39.4521	SoilWash	0.0360351	SoilWash	2	2	Bacteria	Firmicutes	Negativicutes	Veillonellales-Selenomonadales	Sporomusaceae	Pelosinus	NA	1.42	89.46
ASV2586	1515	432	2.3597e-06	TRUE	71	162	70.5	39.5187	Soil	0.0536319	Soil	1	1	Bacteria	Firmicutes	Negativicutes	Veillonellales-Selenomonadales	Sporomusaceae	Pelosinus	NA	2.84	89.46
ASV2587	1515	433	0.00801536	TRUE	71	163	70.5	39.652	Soil	0.0428483	Soil	1	1	Bacteria	Firmicutes	Negativicutes	Veillonellales-Selenomonadales	Sporomusaceae	Pelosinus	NA	1.42	89.46
ASV2587	1515	433	0.00801536	TRUE	71	163	70.5	39.7186	SoilWash	0.0196454	SoilWash	2	2	Bacteria	Firmicutes	Negativicutes	Veillonellales-Selenomonadales	Sporomusaceae	Pelosinus	NA	2.84	89.46
ASV2625	1525	434	0.011302	TRUE	71	143	70.5	35.5202	SoilWash	0.621496	SoilWash	2	2	Bacteria	Firmicutes	Clostridia	Clostridiales	Clostridiaceae	Clostridium sensu stricto 1	beijerinckii	1.42	89.46
ASV2625	1525	434	0.011302	TRUE	71	143	70.5	35.5868	Soil	0.583467	Soil	1	1	Bacteria	Firmicutes	Clostridia	Clostridiales	Clostridiaceae	Clostridium sensu stricto 1	beijerinckii	2.84	89.46
ASV2626	1525	435	0.011487	TRUE	71	144	70.5	35.7867	SoilWash	0.0762423	SoilWash	2	2	Bacteria	Firmicutes	Clostridia	Clostridiales	Clostridiaceae	Clostridium sensu stricto 1	NA	1.42	89.46
ASV2626	1525	435	0.011487	TRUE	71	144	70.5	35.8534	Soil	0.0712097	Soil	1	1	Bacteria	Firmicutes	Clostridia	Clostridiales	Clostridiaceae	Clostridium sensu stricto 1	NA	2.84	89.46
ASV2632	1524	436	2.4139e-06	TRUE	71	145	70	35.9867	SoilWash	0.0605788	SoilWash	2	2	Bacteria	Firmicutes	Clostridia	Clostridiales	Clostridiaceae	Clostridium sensu stricto 1	beijerinckii	1.42	89.46
ASV2633	1523	437	2.4772e-06	TRUE	71	146	69.5	36.12	Soil	0.046218	Soil	1	1	Bacteria	Firmicutes	Clostridia	Clostridiales	Clostridiaceae	Clostridium sensu stricto 1	chromiireducens	1.42	89.46
ASV2633	1523	437	2.4772e-06	TRUE	71	146	69.5	36.1866	SoilWash	0.0161806	SoilWash	2	2	Bacteria	Firmicutes	Clostridia	Clostridiales	Clostridiaceae	Clostridium sensu stricto 1	chromiireducens	2.84	89.46
ASV2640	1522	438	0.0315233	TRUE	71	147	69	36.3199	Soil	0.0574314	Soil	1	1	Bacteria	Firmicutes	Clostridia	Clostridiales	Clostridiaceae	Clostridium sensu stricto 2	frigidicarnis	1.42	89.46
ASV2640	1522	438	0.0315233	TRUE	71	147	69	36.3865	SoilWash	0.0523502	SoilWash	2	2	Bacteria	Firmicutes	Clostridia	Clostridiales	Clostridiaceae	Clostridium sensu stricto 2	frigidicarnis	2.84	89.46
ASV2645	1521	439	0.0932249	TRUE	71	148	68.5	36.5864	SoilWash	0.157836	SoilWash	2	2	Bacteria	Firmicutes	Clostridia	Clostridiales	Clostridiaceae	Clostridium sensu stricto 5	NA	1.42	89.46
ASV2645	1521	439	0.0932249	TRUE	71	148	68.5	36.6531	Soil	0.126595	Soil	1	1	Bacteria	Firmicutes	Clostridia	Clostridiales	Clostridiaceae	Clostridium sensu stricto 5	NA	2.84	89.46
ASV2654	1526	440	0.00601375	TRUE	71	142	68.5	35.3869	Soil	0.457955	Soil	1	1	Bacteria	Firmicutes	Clostridia	Clostridiales	Clostridiaceae	Clostridium sensu stricto 9	NA	1.42	89.46
ASV2654	1526	440	0.00601375	TRUE	71	142	68.5	35.4535	SoilWash	0.604583	SoilWash	2	2	Bacteria	Firmicutes	Clostridia	Clostridiales	Clostridiaceae	Clostridium sensu stricto 9	NA	2.84	89.46
ASV2659	1528	441	0.0112867	TRUE	71	140	70.5	34.9204	Soil	0.150203	Soil	1	1	Bacteria	Firmicutes	Clostridia	Clostridiales	Clostridiaceae	Clostridium sensu stricto 12	magnum	1.42	89.46
ASV2659	1528	441	0.0112867	TRUE	71	140	70.5	34.987	SoilWash	0.274253	SoilWash	2	2	Bacteria	Firmicutes	Clostridia	Clostridiales	Clostridiaceae	Clostridium sensu stricto 12	magnum	2.84	89.46
ASV2663	1528	442	2.2902e-06	TRUE	71	141	70.5	35.2536	Soil	0.0291904	Soil	1	1	Bacteria	Firmicutes	Clostridia	Clostridiales	Clostridiaceae	Clostridium sensu stricto 12	magnum	1.42	89.46
ASV2663	1528	442	2.2902e-06	TRUE	71	141	70.5	35.3203	SoilWash	0.0268418	SoilWash	2	2	Bacteria	Firmicutes	Clostridia	Clostridiales	Clostridiaceae	Clostridium sensu stricto 12	magnum	2.84	89.46
ASV2665	1530	443	0.0258569	TRUE	71	138	70.5	34.5205	Soil	0.156639	Soil	1	1	Bacteria	Firmicutes	Clostridia	Clostridiales	Clostridiaceae	Clostridium sensu stricto 9	NA	1.42	89.46
ASV2665	1530	443	0.0258569	TRUE	71	138	70.5	34.5872	SoilWash	0.262516	SoilWash	2	2	Bacteria	Firmicutes	Clostridia	Clostridiales	Clostridiaceae	Clostridium sensu stricto 9	NA	2.84	89.46
ASV2666	1530	444	0.0462994	TRUE	71	139	70.5	34.7871	Soil	0.0450032	Soil	1	1	Bacteria	Firmicutes	Clostridia	Clostridiales	Clostridiaceae	Clostridium sensu stricto 9	NA	1.42	89.46
ASV2666	1530	444	0.0462994	TRUE	71	139	70.5	34.8538	SoilWash	0.0840172	SoilWash	2	2	Bacteria	Firmicutes	Clostridia	Clostridiales	Clostridiaceae	Clostridium sensu stricto 9	NA	2.84	89.46
ASV2669	1532	445	2.2086e-06	TRUE	71	135	70.5	33.9208	SoilWash	0.0515587	SoilWash	2	2	Bacteria	Firmicutes	Clostridia	Clostridiales	Clostridiaceae	Clostridium sensu stricto 10	NA	1.42	89.46
ASV2669	1532	445	2.2086e-06	TRUE	71	135	70.5	33.9874	Soil	0.0504662	Soil	1	1	Bacteria	Firmicutes	Clostridia	Clostridiales	Clostridiaceae	Clostridium sensu stricto 10	NA	2.84	89.46
ASV2670	1532	446	0.0229234	TRUE	71	136	70.5	34.1207	Soil	0.0381765	Soil	1	1	Bacteria	Firmicutes	Clostridia	Clostridiales	Clostridiaceae	Clostridium sensu stricto 10	NA	1.42	89.46
ASV2670	1532	446	0.0229234	TRUE	71	136	70.5	34.1873	SoilWash	0.0365157	SoilWash	2	2	Bacteria	Firmicutes	Clostridia	Clostridiales	Clostridiaceae	Clostridium sensu stricto 10	NA	2.84	89.46
ASV2671	1531	447	0.00583071	TRUE	71	137	70	34.3206	Soil	0.033137	Soil	1	1	Bacteria	Firmicutes	Clostridia	Clostridiales	Clostridiaceae	Clostridium sensu stricto 10	NA	1.42	89.46
ASV2671	1531	447	0.00583071	TRUE	71	137	70	34.3873	SoilWash	0.0548354	SoilWash	2	2	Bacteria	Firmicutes	Clostridia	Clostridiales	Clostridiaceae	Clostridium sensu stricto 10	NA	2.84	89.46
ASV2690	1534	448	0.00574359	TRUE	71	149	70.5	36.7197	Soil	0.404422	Soil	1	1	Bacteria	Firmicutes	Clostridia	Clostridiales	Clostridiaceae	Clostridium sensu stricto 13	estertheticum	1.42	89.46
ASV2690	1534	448	0.00574359	TRUE	71	149	70.5	36.7864	SoilWash	0.536928	SoilWash	2	2	Bacteria	Firmicutes	Clostridia	Clostridiales	Clostridiaceae	Clostridium sensu stricto 13	estertheticum	2.84	89.46
ASV2691	1534	449	0.0114128	TRUE	71	150	70.5	36.9197	Soil	0.0308409	Soil	1	1	Bacteria	Firmicutes	Clostridia	Clostridiales	Clostridiaceae	Clostridium sensu stricto 13	NA	1.42	89.46
ASV2691	1534	449	0.0114128	TRUE	71	150	70.5	36.9863	SoilWash	0.0551328	SoilWash	2	2	Bacteria	Firmicutes	Clostridia	Clostridiales	Clostridiaceae	Clostridium sensu stricto 13	NA	2.84	89.46
ASV2693	1533	450	0.0389064	TRUE	71	151	70	37.1862	SoilWash	0.218803	SoilWash	2	2	Bacteria	Firmicutes	Clostridia	Clostridiales	Clostridiaceae	Clostridium sensu stricto 13	subterminale	1.42	89.46
ASV2693	1533	450	0.0389064	TRUE	71	151	70	37.2529	Soil	0.119632	Soil	1	1	Bacteria	Firmicutes	Clostridia	Clostridiales	Clostridiaceae	Clostridium sensu stricto 13	subterminale	2.84	89.46
ASV2711	1536	451	0.0231105	TRUE	71	152	70.5	37.3195	Soil	0.0891584	Soil	1	1	Bacteria	Firmicutes	Clostridia	Clostridiales	Caloramatoraceae	Fonticella	NA	1.42	89.46
ASV2711	1536	451	0.0231105	TRUE	71	152	70.5	37.3862	SoilWash	0.100618	SoilWash	2	2	Bacteria	Firmicutes	Clostridia	Clostridiales	Caloramatoraceae	Fonticella	NA	2.84	89.46
ASV2713	1536	452	0.017145	TRUE	71	153	70.5	37.6527	SoilWash	0.0635001	SoilWash	2	2	Bacteria	Firmicutes	Clostridia	Clostridiales	Caloramatoraceae	Fonticella	NA	1.42	89.46
ASV2713	1536	452	0.017145	TRUE	71	153	70.5	37.7194	Soil	0.0910069	Soil	1	1	Bacteria	Firmicutes	Clostridia	Clostridiales	Caloramatoraceae	Fonticella	NA	2.84	89.46
ASV2714	1535	453	2.2046e-06	TRUE	71	154	70	37.8526	Soil	0.0301782	Soil	1	1	Bacteria	Firmicutes	Clostridia	Clostridiales	Caloramatoraceae	Fonticella	NA	1.42	89.46
ASV2714	1535	453	2.2046e-06	TRUE	71	154	70	37.9193	SoilWash	0.0306742	SoilWash	2	2	Bacteria	Firmicutes	Clostridia	Clostridiales	Caloramatoraceae	Fonticella	NA	2.84	89.46
ASV2725	1537	454	0.188775	TRUE	71	155	70.5	37.9859	Soil	0.0955985	Soil	1	1	Bacteria	Firmicutes	Clostridia	Oscillospirales	Hungateiclostridiaceae	Anaerobacterium	NA	1.42	89.46
ASV2725	1537	454	0.188775	TRUE	71	155	70.5	38.0526	SoilWash	0.106284	SoilWash	2	2	Bacteria	Firmicutes	Clostridia	Oscillospirales	Hungateiclostridiaceae	Anaerobacterium	NA	2.84	89.46
ASV2737	1537	455	0.0934715	TRUE	71	156	70.5	38.1859	Soil	0.0374939	Soil	1	1	Bacteria	Firmicutes	Clostridia	Oscillospirales	Hungateiclostridiaceae	Ruminiclostridium	NA	1.42	89.46
ASV2737	1537	455	0.0934715	TRUE	71	156	70.5	38.2525	SoilWash	0.0486363	SoilWash	2	2	Bacteria	Firmicutes	Clostridia	Oscillospirales	Hungateiclostridiaceae	Ruminiclostridium	NA	2.84	89.46
ASV2812	1541	456	1e-06	TRUE	71	157	70.5	38.3858	SoilWash	0.573225	SoilWash	2	2	Bacteria	Firmicutes	Clostridia	Peptostreptococcales-Tissierellales	Peptostreptococcaceae	Paraclostridium	NA	1.42	89.46
ASV2812	1541	456	1e-06	TRUE	71	157	70.5	38.4524	Soil	0.277419	Soil	1	1	Bacteria	Firmicutes	Clostridia	Peptostreptococcales-Tissierellales	Peptostreptococcaceae	Paraclostridium	NA	2.84	89.46
ASV2813	1541	457	0.0171229	TRUE	71	158	70.5	38.5857	SoilWash	0.168525	SoilWash	2	2	Bacteria	Firmicutes	Clostridia	Peptostreptococcales-Tissierellales	Peptostreptococcaceae	Romboutsia	NA	1.42	89.46
ASV2813	1541	457	0.0171229	TRUE	71	158	70.5	38.6524	Soil	0.104564	Soil	1	1	Bacteria	Firmicutes	Clostridia	Peptostreptococcales-Tissierellales	Peptostreptococcaceae	Romboutsia	NA	2.84	89.46
ASV2825	1540	458	0.00697898	TRUE	71	159	70	38.7856	SoilWash	0.475205	SoilWash	2	2	Bacteria	Firmicutes	Clostridia	Peptostreptococcales-Tissierellales	Peptostreptococcaceae	Paraclostridium	NA	1.42	89.46
ASV2825	1540	458	0.00697898	TRUE	71	159	70	38.8523	Soil	0.226465	Soil	1	1	Bacteria	Firmicutes	Clostridia	Peptostreptococcales-Tissierellales	Peptostreptococcaceae	Paraclostridium	NA	2.84	89.46
ASV2827	1539	459	0.116412	TRUE	71	160	69.5	39.1188	SoilWash	0.0261717	SoilWash	2	2	Bacteria	Firmicutes	Clostridia	Peptostreptococcales-Tissierellales	Peptostreptococcaceae	Sporacetigenium	NA	1.42	89.46
ASV2827	1539	459	0.116412	TRUE	71	160	69.5	39.1855	Soil	0.0259684	Soil	1	1	Bacteria	Firmicutes	Clostridia	Peptostreptococcales-Tissierellales	Peptostreptococcaceae	Sporacetigenium	NA	2.84	89.46
ASV2851	1538	460	0.225582	TRUE	71	161	69	39.3188	SoilWash	0.0244046	SoilWash	2	2	Bacteria	Firmicutes	Clostridia	Lachnospirales	Lachnospiraceae	Anaerosporobacter	NA	1.42	89.46
ASV2851	1538	460	0.225582	TRUE	71	161	69	39.3854	Soil	0.0487079	Soil	1	1	Bacteria	Firmicutes	Clostridia	Lachnospirales	Lachnospiraceae	Anaerosporobacter	NA	2.84	89.46
ASV2963	1542	461	0.120474	TRUE	71	164	70.5	39.7853	Soil	0.0768937	Soil	1	1	Bacteria	Firmicutes	Bacilli	Thermoactinomycetales	Thermoactinomycetaceae	Risungbinella	NA	1.42	89.46
ASV2963	1542	461	0.120474	TRUE	71	164	70.5	39.8519	SoilWash	0.0768317	SoilWash	2	2	Bacteria	Firmicutes	Bacilli	Thermoactinomycetales	Thermoactinomycetaceae	Risungbinella	NA	2.84	89.46
ASV2967	1542	462	0.0975331	TRUE	71	165	70.5	40.0518	SoilWash	0.0874905	SoilWash	2	2	Bacteria	Firmicutes	Bacilli	Thermoactinomycetales	Thermoactinomycetaceae	Shimazuella	NA	1.42	89.46
ASV2967	1542	462	0.0975331	TRUE	71	165	70.5	40.1185	Soil	0.0324095	Soil	1	1	Bacteria	Firmicutes	Bacilli	Thermoactinomycetales	Thermoactinomycetaceae	Shimazuella	NA	2.84	89.46
ASV2999	1543	463	0.603943	TRUE	71	168	70	40.585	Soil	0.0588836	Soil	1	1	Bacteria	Chloroflexi	Ktedonobacteria	Ktedonobacterales	Ktedonobacteraceae	1959-1	NA	1.42	89.46
ASV3038	1544	464	2.9315e-06	TRUE	71	166	70.5	40.1851	SoilWash	0.083046	SoilWash	2	2	Bacteria	Chloroflexi	Ktedonobacteria	Ktedonobacterales	Ktedonobacteraceae	Ktedonobacter	NA	1.42	89.46
ASV3038	1544	464	2.9315e-06	TRUE	71	166	70.5	40.2518	Soil	0.094646	Soil	1	1	Bacteria	Chloroflexi	Ktedonobacteria	Ktedonobacterales	Ktedonobacteraceae	Ktedonobacter	NA	2.84	89.46
ASV3039	1544	465	0.0111278	TRUE	71	167	70.5	40.385	SoilWash	0.0662606	SoilWash	2	2	Bacteria	Chloroflexi	Ktedonobacteria	Ktedonobacterales	Ktedonobacteraceae	Ktedonobacter	NA	1.42	89.46
ASV3039	1544	465	0.0111278	TRUE	71	167	70.5	40.4517	Soil	0.0690675	Soil	1	1	Bacteria	Chloroflexi	Ktedonobacteria	Ktedonobacterales	Ktedonobacteraceae	Ktedonobacter	NA	2.84	89.46
ASV3267	1545	466	0.541786	TRUE	71	169	70.5	40.6516	Recovered	0.147665	Recovered	9	10	Bacteria	Armatimonadota	Fimbriimonadia	Fimbriimonadales	Fimbriimonadaceae	Fimbriimonas	NA	1.42	89.46
ASV3267	1545	466	0.541786	TRUE	71	169	70.5	40.7183	Cycle5	0.263507	Cycle5	7	8	Bacteria	Armatimonadota	Fimbriimonadia	Fimbriimonadales	Fimbriimonadaceae	Fimbriimonas	NA	2.84	89.46
ASV3267	1545	466	0.541786	TRUE	71	169	70.5	40.7849	Cycle6	0.271481	Cycle6	8	9	Bacteria	Armatimonadota	Fimbriimonadia	Fimbriimonadales	Fimbriimonadaceae	Fimbriimonas	NA	4.26	89.46
ASV3267	1545	466	0.541786	TRUE	71	169	70.5	40.8515	Cycle3	0.0305173	Cycle3	5	6	Bacteria	Armatimonadota	Fimbriimonadia	Fimbriimonadales	Fimbriimonadaceae	Fimbriimonas	NA	5.68	89.46
ASV3267	1545	466	0.541786	TRUE	71	169	70.5	40.9182	Cycle4	0.113707	Cycle4	6	7	Bacteria	Armatimonadota	Fimbriimonadia	Fimbriimonadales	Fimbriimonadaceae	Fimbriimonas	NA	7.1	89.46
ASV3375	1545	467	0.528624	TRUE	71	170	70.5	41.0515	Soil	0.0524085	Soil	1	1	Bacteria	Armatimonadota	Chthonomonadetes	Chthonomonadales	Chthonomonadaceae	Chthonomonas	NA	1.42	89.46
ASV3375	1545	467	0.528624	TRUE	71	170	70.5	41.1181	SoilWash	0.0217601	SoilWash	2	2	Bacteria	Armatimonadota	Chthonomonadetes	Chthonomonadales	Chthonomonadaceae	Chthonomonas	NA	2.84	89.46
ASV3443	1556	468	2.2683e-06	TRUE	71	184	70.5	43.5839	Cycle6	0.302119	Cycle6	8	9	Bacteria	Actinobacteriota	Actinobacteria	Micrococcales	Microbacteriaceae	Curtobacterium	flaccumfaciens	1.42	89.46
ASV3443	1556	468	2.2683e-06	TRUE	71	184	70.5	43.6505	Recovered	0.984501	Recovered	9	10	Bacteria	Actinobacteriota	Actinobacteria	Micrococcales	Microbacteriaceae	Curtobacterium	flaccumfaciens	2.84	89.46
ASV3443	1556	468	2.2683e-06	TRUE	71	184	70.5	43.7171	Cycle3	0.919328	Cycle3	5	6	Bacteria	Actinobacteriota	Actinobacteria	Micrococcales	Microbacteriaceae	Curtobacterium	flaccumfaciens	4.26	89.46
ASV3443	1556	468	2.2683e-06	TRUE	71	184	70.5	43.7838	Cycle1	1.01554	Cycle1	3	4	Bacteria	Actinobacteriota	Actinobacteria	Micrococcales	Microbacteriaceae	Curtobacterium	flaccumfaciens	5.68	89.46
ASV3443	1556	468	2.2683e-06	TRUE	71	184	70.5	43.8504	Cycle5	0.547216	Cycle5	7	8	Bacteria	Actinobacteriota	Actinobacteria	Micrococcales	Microbacteriaceae	Curtobacterium	flaccumfaciens	7.1	89.46
ASV3443	1556	468	2.2683e-06	TRUE	71	184	70.5	43.9171	Cycle4	0.343802	Cycle4	6	7	Bacteria	Actinobacteriota	Actinobacteria	Micrococcales	Microbacteriaceae	Curtobacterium	flaccumfaciens	8.52	89.46
ASV3443	1556	468	2.2683e-06	TRUE	71	184	70.5	43.9837	SbRB	2.63786	SbRB	10	3	Bacteria	Actinobacteriota	Actinobacteria	Micrococcales	Microbacteriaceae	Curtobacterium	flaccumfaciens	9.94	89.46
ASV3443	1556	468	2.2683e-06	TRUE	71	184	70.5	44.0504	Cycle2	2.52526	Cycle2	4	5	Bacteria	Actinobacteriota	Actinobacteria	Micrococcales	Microbacteriaceae	Curtobacterium	flaccumfaciens	11.36	89.46
ASV3444	1556	469	0.00538347	TRUE	71	185	70.5	44.1836	Cycle1	0.0218915	Cycle1	3	4	Bacteria	Actinobacteriota	Actinobacteria	Micrococcales	Microbacteriaceae	Curtobacterium	NA	1.42	89.46
ASV3444	1556	469	0.00538347	TRUE	71	185	70.5	44.2503	Cycle2	0.0586799	Cycle2	4	5	Bacteria	Actinobacteriota	Actinobacteria	Micrococcales	Microbacteriaceae	Curtobacterium	NA	2.84	89.46
ASV3454	1555	470	0.00536771	TRUE	71	186	70	44.4502	Cycle2	0.0588208	Cycle2	4	5	Bacteria	Actinobacteriota	Actinobacteria	Micrococcales	Microbacteriaceae	Curtobacterium	NA	1.42	89.46
ASV3455	1554	471	0.0225949	TRUE	71	187	69.5	44.5835	Cycle1	0.355361	Cycle1	3	4	Bacteria	Actinobacteriota	Actinobacteria	Micrococcales	Microbacteriaceae	Curtobacterium	herbarum	1.42	89.46
ASV3455	1554	471	0.0225949	TRUE	71	187	69.5	44.6501	Cycle6	0.0196485	Cycle6	8	9	Bacteria	Actinobacteriota	Actinobacteria	Micrococcales	Microbacteriaceae	Curtobacterium	herbarum	2.84	89.46
ASV3455	1554	471	0.0225949	TRUE	71	187	69.5	44.7168	Cycle4	0.0615478	Cycle4	6	7	Bacteria	Actinobacteriota	Actinobacteria	Micrococcales	Microbacteriaceae	Curtobacterium	herbarum	4.26	89.46
ASV3455	1554	471	0.0225949	TRUE	71	187	69.5	44.7834	SbRB	1.72645	SbRB	10	3	Bacteria	Actinobacteriota	Actinobacteria	Micrococcales	Microbacteriaceae	Curtobacterium	herbarum	5.68	89.46
ASV3455	1554	471	0.0225949	TRUE	71	187	69.5	44.8501	Cycle2	0.455552	Cycle2	4	5	Bacteria	Actinobacteriota	Actinobacteria	Micrococcales	Microbacteriaceae	Curtobacterium	herbarum	7.1	89.46
ASV3455	1554	471	0.0225949	TRUE	71	187	69.5	44.9167	Cycle3	0.00526264	Cycle3	5	6	Bacteria	Actinobacteriota	Actinobacteria	Micrococcales	Microbacteriaceae	Curtobacterium	herbarum	8.52	89.46
ASV3455	1554	471	0.0225949	TRUE	71	187	69.5	44.9833	Cycle5	0.0549413	Cycle5	7	8	Bacteria	Actinobacteriota	Actinobacteria	Micrococcales	Microbacteriaceae	Curtobacterium	herbarum	9.94	89.46
ASV3455	1554	471	0.0225949	TRUE	71	187	69.5	45.05	Recovered	0.0695798	Recovered	9	10	Bacteria	Actinobacteriota	Actinobacteria	Micrococcales	Microbacteriaceae	Curtobacterium	herbarum	11.36	89.46
ASV3456	1557	472	2.9024e-06	TRUE	71	188	70.5	45.2499	SbRB	0.657415	SbRB	10	3	Bacteria	Actinobacteriota	Actinobacteria	Micrococcales	Microbacteriaceae	Clavibacter	michiganensis	1.42	89.46
ASV3456	1557	472	2.9024e-06	TRUE	71	188	70.5	45.3165	Cycle4	0.0312354	Cycle4	6	7	Bacteria	Actinobacteriota	Actinobacteria	Micrococcales	Microbacteriaceae	Clavibacter	michiganensis	2.84	89.46
ASV3456	1557	472	2.9024e-06	TRUE	71	188	70.5	45.3832	Cycle5	0.0133236	Cycle5	7	8	Bacteria	Actinobacteriota	Actinobacteria	Micrococcales	Microbacteriaceae	Clavibacter	michiganensis	4.26	89.46
ASV3456	1557	472	2.9024e-06	TRUE	71	188	70.5	45.4498	Cycle2	0.0415358	Cycle2	4	5	Bacteria	Actinobacteriota	Actinobacteria	Micrococcales	Microbacteriaceae	Clavibacter	michiganensis	5.68	89.46
ASV3456	1557	472	2.9024e-06	TRUE	71	188	70.5	45.5165	Recovered	0.0401932	Recovered	9	10	Bacteria	Actinobacteriota	Actinobacteria	Micrococcales	Microbacteriaceae	Clavibacter	michiganensis	7.1	89.46
ASV3457	1557	473	0.0437051	TRUE	71	189	70.5	45.7164	SbRB	0.0766293	SbRB	10	3	Bacteria	Actinobacteriota	Actinobacteria	Micrococcales	Microbacteriaceae	Microbacterium	NA	1.42	89.46
ASV3457	1557	473	0.0437051	TRUE	71	189	70.5	45.783	Cycle2	0.0213608	Cycle2	4	5	Bacteria	Actinobacteriota	Actinobacteria	Micrococcales	Microbacteriaceae	Microbacterium	NA	2.84	89.46
ASV3457	1557	473	0.0437051	TRUE	71	189	70.5	45.8497	Cycle1	0.0106568	Cycle1	3	4	Bacteria	Actinobacteriota	Actinobacteria	Micrococcales	Microbacteriaceae	Microbacterium	NA	4.26	89.46
ASV3457	1557	473	0.0437051	TRUE	71	189	70.5	45.9163	Recovered	0.0036694	Recovered	9	10	Bacteria	Actinobacteriota	Actinobacteria	Micrococcales	Microbacteriaceae	Microbacterium	NA	5.68	89.46
ASV3457	1557	473	0.0437051	TRUE	71	189	70.5	45.983	Cycle3	0.0117846	Cycle3	5	6	Bacteria	Actinobacteriota	Actinobacteria	Micrococcales	Microbacteriaceae	Microbacterium	NA	7.1	89.46
ASV3457	1557	473	0.0437051	TRUE	71	189	70.5	46.0496	Cycle6	0.00148565	Cycle6	8	9	Bacteria	Actinobacteriota	Actinobacteria	Micrococcales	Microbacteriaceae	Microbacterium	NA	8.52	89.46
ASV3462	1552	474	0.0490009	TRUE	71	190	68.5	46.1829	Cycle2	0.00608592	Cycle2	4	5	Bacteria	Actinobacteriota	Actinobacteria	Micrococcales	Microbacteriaceae	Microterricola	NA	1.42	89.46
ASV3462	1552	474	0.0490009	TRUE	71	190	68.5	46.2495	Recovered	0.0240073	Recovered	9	10	Bacteria	Actinobacteriota	Actinobacteria	Micrococcales	Microbacteriaceae	Microterricola	NA	2.84	89.46
ASV3462	1552	474	0.0490009	TRUE	71	190	68.5	46.3162	Cycle5	0.0163189	Cycle5	7	8	Bacteria	Actinobacteriota	Actinobacteria	Micrococcales	Microbacteriaceae	Microterricola	NA	4.26	89.46
ASV3462	1552	474	0.0490009	TRUE	71	190	68.5	46.3828	SbRB	0.0250568	SbRB	10	3	Bacteria	Actinobacteriota	Actinobacteria	Micrococcales	Microbacteriaceae	Microterricola	NA	5.68	89.46
ASV3475	1551	475	0.0421912	TRUE	71	191	68	46.5161	Cycle1	0.0179191	Cycle1	3	4	Bacteria	Actinobacteriota	Actinobacteria	Micrococcales	Microbacteriaceae	Rathayibacter	tritici	1.42	89.46
ASV3475	1551	475	0.0421912	TRUE	71	191	68	46.5827	Cycle3	0.00473901	Cycle3	5	6	Bacteria	Actinobacteriota	Actinobacteria	Micrococcales	Microbacteriaceae	Rathayibacter	tritici	2.84	89.46
ASV3475	1551	475	0.0421912	TRUE	71	191	68	46.6494	Cycle4	0.0222203	Cycle4	6	7	Bacteria	Actinobacteriota	Actinobacteria	Micrococcales	Microbacteriaceae	Rathayibacter	tritici	4.26	89.46
ASV3475	1551	475	0.0421912	TRUE	71	191	68	46.716	Cycle2	0.0301133	Cycle2	4	5	Bacteria	Actinobacteriota	Actinobacteria	Micrococcales	Microbacteriaceae	Rathayibacter	tritici	5.68	89.46
ASV3475	1551	475	0.0421912	TRUE	71	191	68	46.7827	Recovered	0.00426134	Recovered	9	10	Bacteria	Actinobacteriota	Actinobacteria	Micrococcales	Microbacteriaceae	Rathayibacter	tritici	7.1	89.46
ASV3478	1550	476	0.124121	TRUE	71	192	67.5	46.8493	Cycle1	0.065474	Cycle1	3	4	Bacteria	Actinobacteriota	Actinobacteria	Micrococcales	Sanguibacteraceae	Sanguibacter-Flavimobilis	NA	1.42	89.46
ASV3478	1550	476	0.124121	TRUE	71	192	67.5	46.916	Cycle5	0.873743	Cycle5	7	8	Bacteria	Actinobacteriota	Actinobacteria	Micrococcales	Sanguibacteraceae	Sanguibacter-Flavimobilis	NA	2.84	89.46
ASV3478	1550	476	0.124121	TRUE	71	192	67.5	46.9826	Cycle3	0.0923182	Cycle3	5	6	Bacteria	Actinobacteriota	Actinobacteria	Micrococcales	Sanguibacteraceae	Sanguibacter-Flavimobilis	NA	4.26	89.46
ASV3478	1550	476	0.124121	TRUE	71	192	67.5	47.0492	Cycle4	0.0363582	Cycle4	6	7	Bacteria	Actinobacteriota	Actinobacteria	Micrococcales	Sanguibacteraceae	Sanguibacter-Flavimobilis	NA	5.68	89.46
ASV3478	1550	476	0.124121	TRUE	71	192	67.5	47.1159	Cycle6	0.110096	Cycle6	8	9	Bacteria	Actinobacteriota	Actinobacteria	Micrococcales	Sanguibacteraceae	Sanguibacter-Flavimobilis	NA	7.1	89.46
ASV3478	1550	476	0.124121	TRUE	71	192	67.5	47.1825	Cycle2	0.32832	Cycle2	4	5	Bacteria	Actinobacteriota	Actinobacteria	Micrococcales	Sanguibacteraceae	Sanguibacter-Flavimobilis	NA	8.52	89.46
ASV3478	1550	476	0.124121	TRUE	71	192	67.5	47.2492	SbRB	8.14951	SbRB	10	3	Bacteria	Actinobacteriota	Actinobacteria	Micrococcales	Sanguibacteraceae	Sanguibacter-Flavimobilis	NA	9.94	89.46
ASV3478	1550	476	0.124121	TRUE	71	192	67.5	47.3158	Recovered	0.0105111	Recovered	9	10	Bacteria	Actinobacteriota	Actinobacteria	Micrococcales	Sanguibacteraceae	Sanguibacter-Flavimobilis	NA	11.36	89.46
ASV3485	1559	477	0.0524199	TRUE	71	193	70.5	47.4491	Cycle6	0.0092122	Cycle6	8	9	Bacteria	Actinobacteriota	Actinobacteria	Micrococcales	Micrococcaceae	Arthrobacter	NA	1.42	89.46
ASV3485	1559	477	0.0524199	TRUE	71	193	70.5	47.5157	Cycle4	0.00760381	Cycle4	6	7	Bacteria	Actinobacteriota	Actinobacteria	Micrococcales	Micrococcaceae	Arthrobacter	NA	2.84	89.46
ASV3485	1559	477	0.0524199	TRUE	71	193	70.5	47.5824	Soil	0.069681	Soil	1	1	Bacteria	Actinobacteriota	Actinobacteria	Micrococcales	Micrococcaceae	Arthrobacter	NA	4.26	89.46
ASV3485	1559	477	0.0524199	TRUE	71	193	70.5	47.649	Recovered	0.0198712	Recovered	9	10	Bacteria	Actinobacteriota	Actinobacteria	Micrococcales	Micrococcaceae	Arthrobacter	NA	5.68	89.46
ASV3485	1559	477	0.0524199	TRUE	71	193	70.5	47.7157	Cycle5	0.0135122	Cycle5	7	8	Bacteria	Actinobacteriota	Actinobacteria	Micrococcales	Micrococcaceae	Arthrobacter	NA	7.1	89.46
ASV3485	1559	477	0.0524199	TRUE	71	193	70.5	47.7823	Cycle1	0.0490956	Cycle1	3	4	Bacteria	Actinobacteriota	Actinobacteria	Micrococcales	Micrococcaceae	Arthrobacter	NA	8.52	89.46
ASV3485	1559	477	0.0524199	TRUE	71	193	70.5	47.8489	SoilWash	0.0900484	SoilWash	2	2	Bacteria	Actinobacteriota	Actinobacteria	Micrococcales	Micrococcaceae	Arthrobacter	NA	9.94	89.46
ASV3485	1559	477	0.0524199	TRUE	71	193	70.5	47.9156	Cycle2	0.00420419	Cycle2	4	5	Bacteria	Actinobacteriota	Actinobacteria	Micrococcales	Micrococcaceae	Arthrobacter	NA	11.36	89.46
ASV3493	1559	478	2.2967e-06	TRUE	71	194	70.5	48.0489	Cycle5	0.0196396	Cycle5	7	8	Bacteria	Actinobacteriota	Actinobacteria	Micrococcales	Micrococcaceae	Paenarthrobacter	NA	1.42	89.46
ASV3493	1559	478	2.2967e-06	TRUE	71	194	70.5	48.1155	Cycle1	0.00845299	Cycle1	3	4	Bacteria	Actinobacteriota	Actinobacteria	Micrococcales	Micrococcaceae	Paenarthrobacter	NA	2.84	89.46
ASV3493	1559	478	2.2967e-06	TRUE	71	194	70.5	48.1822	Cycle3	0.00263227	Cycle3	5	6	Bacteria	Actinobacteriota	Actinobacteria	Micrococcales	Micrococcaceae	Paenarthrobacter	NA	4.26	89.46
ASV3493	1559	478	2.2967e-06	TRUE	71	194	70.5	48.2488	Recovered	0.00738279	Recovered	9	10	Bacteria	Actinobacteriota	Actinobacteria	Micrococcales	Micrococcaceae	Paenarthrobacter	NA	5.68	89.46
ASV3493	1559	478	2.2967e-06	TRUE	71	194	70.5	48.3154	Cycle4	0.0113906	Cycle4	6	7	Bacteria	Actinobacteriota	Actinobacteria	Micrococcales	Micrococcaceae	Paenarthrobacter	NA	7.1	89.46
ASV3493	1559	478	2.2967e-06	TRUE	71	194	70.5	48.3821	Cycle6	0.0102851	Cycle6	8	9	Bacteria	Actinobacteriota	Actinobacteria	Micrococcales	Micrococcaceae	Paenarthrobacter	NA	8.52	89.46
ASV3493	1559	478	2.2967e-06	TRUE	71	194	70.5	48.4487	Cycle2	0.0199743	Cycle2	4	5	Bacteria	Actinobacteriota	Actinobacteria	Micrococcales	Micrococcaceae	Paenarthrobacter	NA	9.94	89.46
ASV3495	1558	479	0.0448276	TRUE	71	195	70	48.582	Soil	0.087155	Soil	1	1	Bacteria	Actinobacteriota	Actinobacteria	Micrococcales	Intrasporangiaceae	Knoellia	NA	1.42	89.46
ASV3504	1564	480	0.0107041	TRUE	71	175	70.5	41.9845	Soil	0.109653	Soil	1	1	Bacteria	Actinobacteriota	Actinobacteria	Micromonosporales	Micromonosporaceae	Micromonospora	echinospora	1.42	89.46
ASV3504	1564	480	0.0107041	TRUE	71	175	70.5	42.0511	SoilWash	0.0313186	SoilWash	2	2	Bacteria	Actinobacteriota	Actinobacteria	Micromonosporales	Micromonosporaceae	Micromonospora	echinospora	2.84	89.46
ASV3525	1564	481	2.0514e-06	TRUE	71	176	70.5	42.251	Soil	0.0314519	Soil	1	1	Bacteria	Actinobacteriota	Actinobacteria	Micromonosporales	Micromonosporaceae	Micromonospora	echinofusca	1.42	89.46
ASV3525	1564	481	2.0514e-06	TRUE	71	176	70.5	42.3177	SoilWash	0.0375364	SoilWash	2	2	Bacteria	Actinobacteriota	Actinobacteria	Micromonosporales	Micromonosporaceae	Micromonospora	echinofusca	2.84	89.46
ASV3526	1566	482	2.2069e-06	TRUE	71	171	70.5	41.1847	SoilWash	0.0556997	SoilWash	2	2	Bacteria	Actinobacteriota	Actinobacteria	Catenulisporales	Catenulisporaceae	Catenulispora	NA	1.42	89.46
ASV3526	1566	482	2.2069e-06	TRUE	71	171	70.5	41.2514	Soil	0.0545308	Soil	1	1	Bacteria	Actinobacteriota	Actinobacteria	Catenulisporales	Catenulisporaceae	Catenulispora	NA	2.84	89.46
ASV3527	1566	483	0.0560814	TRUE	71	172	70.5	41.3847	Soil	0.0551186	Soil	1	1	Bacteria	Actinobacteriota	Actinobacteria	Catenulisporales	Catenulisporaceae	Catenulispora	acidiphila	1.42	89.46
ASV3527	1566	483	0.0560814	TRUE	71	172	70.5	41.4513	SoilWash	0.0435237	SoilWash	2	2	Bacteria	Actinobacteriota	Actinobacteria	Catenulisporales	Catenulisporaceae	Catenulispora	acidiphila	2.84	89.46
ASV3528	1567	484	0.00540206	TRUE	71	173	70.5	41.5846	SoilWash	0.0379209	SoilWash	2	2	Bacteria	Actinobacteriota	Actinobacteria	Catenulisporales	Catenulisporaceae	Catenulispora	NA	1.42	89.46
ASV3528	1567	484	0.00540206	TRUE	71	173	70.5	41.6512	Soil	0.0216264	Soil	1	1	Bacteria	Actinobacteriota	Actinobacteria	Catenulisporales	Catenulisporaceae	Catenulispora	NA	2.84	89.46
ASV3529	1567	485	2.8113e-06	TRUE	71	174	70.5	41.7845	SoilWash	0.0133231	SoilWash	2	2	Bacteria	Actinobacteriota	Actinobacteria	Catenulisporales	Catenulisporaceae	Catenulispora	NA	1.42	89.46
ASV3529	1567	485	2.8113e-06	TRUE	71	174	70.5	41.8512	Soil	0.0391301	Soil	1	1	Bacteria	Actinobacteriota	Actinobacteria	Catenulisporales	Catenulisporaceae	Catenulispora	NA	2.84	89.46
ASV3533	1562	486	0.0330017	TRUE	71	177	69	42.4509	Soil	0.0345373	Soil	1	1	Bacteria	Actinobacteriota	Actinobacteria	Micromonosporales	Micromonosporaceae	Micromonospora	chokoriensis	1.42	89.46
ASV3533	1562	486	0.0330017	TRUE	71	177	69	42.5176	SoilWash	0.021232	SoilWash	2	2	Bacteria	Actinobacteriota	Actinobacteria	Micromonosporales	Micromonosporaceae	Micromonospora	chokoriensis	2.84	89.46
ASV3535	1561	487	0.0344948	TRUE	71	178	68.5	42.5842	Soil	0.0805501	Soil	1	1	Bacteria	Actinobacteriota	Actinobacteria	Frankiales	Frankiaceae	Jatrophihabitans	NA	1.42	89.46
ASV3540	1570	488	0.0376333	TRUE	71	179	70.5	42.6509	Soil	0.105848	Soil	1	1	Bacteria	Actinobacteriota	Actinobacteria	Corynebacteriales	Mycobacteriaceae	Mycobacterium	NA	1.42	89.46
ASV3540	1570	488	0.0376333	TRUE	71	179	70.5	42.7175	SoilWash	0.0121476	SoilWash	2	2	Bacteria	Actinobacteriota	Actinobacteria	Corynebacteriales	Mycobacteriaceae	Mycobacterium	NA	2.84	89.46
ASV3546	1570	489	0.0277161	TRUE	71	180	70.5	42.9174	Soil	0.0736	Soil	1	1	Bacteria	Actinobacteriota	Actinobacteria	Corynebacteriales	Mycobacteriaceae	Mycobacterium	NA	1.42	89.46
ASV3546	1570	489	0.0277161	TRUE	71	180	70.5	42.9841	SoilWash	0.0212221	SoilWash	2	2	Bacteria	Actinobacteriota	Actinobacteria	Corynebacteriales	Mycobacteriaceae	Mycobacterium	NA	2.84	89.46
ASV3550	1571	490	2.9845e-06	TRUE	71	181	70.5	43.1174	Soil	0.0234589	Soil	1	1	Bacteria	Actinobacteriota	Actinobacteria	Corynebacteriales	Mycobacteriaceae	Mycobacterium	NA	1.42	89.46
ASV3550	1571	490	2.9845e-06	TRUE	71	181	70.5	43.184	SoilWash	0.051018	SoilWash	2	2	Bacteria	Actinobacteriota	Actinobacteria	Corynebacteriales	Mycobacteriaceae	Mycobacterium	NA	2.84	89.46
ASV3554	1571	491	0.0162737	TRUE	71	182	70.5	43.3839	Soil	0.0627431	Soil	1	1	Bacteria	Actinobacteriota	Actinobacteria	Corynebacteriales	Mycobacteriaceae	Mycobacterium	NA	1.42	89.46
ASV3569	1568	492	0.0736682	TRUE	71	183	69.5	43.4506	Soil	0.0417729	Soil	1	1	Bacteria	Actinobacteriota	Actinobacteria	Corynebacteriales	Nocardiaceae	Nocardia	NA	1.42	89.46
ASV3569	1568	492	0.0736682	TRUE	71	183	69.5	43.5172	SoilWash	0.0355083	SoilWash	2	2	Bacteria	Actinobacteriota	Actinobacteria	Corynebacteriales	Nocardiaceae	Nocardia	NA	2.84	89.46
ASV3618	1575	493	0.0162921	TRUE	71	204	70	50.3813	Cycle4	0.0280534	Cycle4	6	7	Bacteria	Actinobacteriota	Actinobacteria	Propionibacteriales	Nocardioidaceae	Marmoricola	NA	1.42	89.46
ASV3618	1575	493	0.0162921	TRUE	71	204	70	50.448	Cycle6	0.0358443	Cycle6	8	9	Bacteria	Actinobacteriota	Actinobacteria	Propionibacteriales	Nocardioidaceae	Marmoricola	NA	2.84	89.46
ASV3618	1575	493	0.0162921	TRUE	71	204	70	50.5146	Cycle3	0.00531727	Cycle3	5	6	Bacteria	Actinobacteriota	Actinobacteria	Propionibacteriales	Nocardioidaceae	Marmoricola	NA	4.26	89.46
ASV3618	1575	493	0.0162921	TRUE	71	204	70	50.5813	Recovered	0.00137413	Recovered	9	10	Bacteria	Actinobacteriota	Actinobacteria	Propionibacteriales	Nocardioidaceae	Marmoricola	NA	5.68	89.46
ASV3618	1575	493	0.0162921	TRUE	71	204	70	50.6479	Cycle5	0.0746342	Cycle5	7	8	Bacteria	Actinobacteriota	Actinobacteria	Propionibacteriales	Nocardioidaceae	Marmoricola	NA	7.1	89.46
ASV3621	1576	494	0.0121389	TRUE	71	202	70.5	49.7149	Cycle3	0.0046796	Cycle3	5	6	Bacteria	Actinobacteriota	Actinobacteria	Propionibacteriales	Nocardioidaceae	Nocardioides	NA	1.42	89.46
ASV3621	1576	494	0.0121389	TRUE	71	202	70.5	49.7816	Cycle4	0.0093877	Cycle4	6	7	Bacteria	Actinobacteriota	Actinobacteria	Propionibacteriales	Nocardioidaceae	Nocardioides	NA	2.84	89.46
ASV3621	1576	494	0.0121389	TRUE	71	202	70.5	49.8482	Cycle5	0.0111419	Cycle5	7	8	Bacteria	Actinobacteriota	Actinobacteria	Propionibacteriales	Nocardioidaceae	Nocardioides	NA	4.26	89.46
ASV3621	1576	494	0.0121389	TRUE	71	202	70.5	49.9148	Recovered	0.00986902	Recovered	9	10	Bacteria	Actinobacteriota	Actinobacteria	Propionibacteriales	Nocardioidaceae	Nocardioides	NA	5.68	89.46
ASV3621	1576	494	0.0121389	TRUE	71	202	70.5	49.9815	Cycle1	0.0229429	Cycle1	3	4	Bacteria	Actinobacteriota	Actinobacteria	Propionibacteriales	Nocardioidaceae	Nocardioides	NA	7.1	89.46
ASV3624	1576	495	0.020451	TRUE	71	203	70.5	50.1814	SoilWash	0.0577956	SoilWash	2	2	Bacteria	Actinobacteriota	Actinobacteria	Propionibacteriales	Nocardioidaceae	Marmoricola	NA	1.42	89.46
ASV3624	1576	495	0.020451	TRUE	71	203	70.5	50.2481	Soil	0.0689797	Soil	1	1	Bacteria	Actinobacteriota	Actinobacteria	Propionibacteriales	Nocardioidaceae	Marmoricola	NA	2.84	89.46
ASV3627	1574	496	0.08378	TRUE	71	205	69.5	50.7812	Cycle6	0.00793837	Cycle6	8	9	Bacteria	Actinobacteriota	Actinobacteria	Propionibacteriales	Nocardioidaceae	Nocardioides	NA	1.42	89.46
ASV3627	1574	496	0.08378	TRUE	71	205	69.5	50.8478	Cycle3	0.00443168	Cycle3	5	6	Bacteria	Actinobacteriota	Actinobacteria	Propionibacteriales	Nocardioidaceae	Nocardioides	NA	2.84	89.46
ASV3627	1574	496	0.08378	TRUE	71	205	69.5	50.9145	Cycle1	0.0596703	Cycle1	3	4	Bacteria	Actinobacteriota	Actinobacteria	Propionibacteriales	Nocardioidaceae	Nocardioides	NA	4.26	89.46
ASV3627	1574	496	0.08378	TRUE	71	205	69.5	50.9811	Cycle2	0.000733341	Cycle2	4	5	Bacteria	Actinobacteriota	Actinobacteria	Propionibacteriales	Nocardioidaceae	Nocardioides	NA	5.68	89.46
ASV3627	1574	496	0.08378	TRUE	71	205	69.5	51.0478	Cycle4	0.00552403	Cycle4	6	7	Bacteria	Actinobacteriota	Actinobacteria	Propionibacteriales	Nocardioidaceae	Nocardioides	NA	7.1	89.46
ASV3627	1574	496	0.08378	TRUE	71	205	69.5	51.1144	Cycle5	0.0318538	Cycle5	7	8	Bacteria	Actinobacteriota	Actinobacteria	Propionibacteriales	Nocardioidaceae	Nocardioides	NA	8.52	89.46
ASV3627	1574	496	0.08378	TRUE	71	205	69.5	51.181	Recovered	0.019284	Recovered	9	10	Bacteria	Actinobacteriota	Actinobacteria	Propionibacteriales	Nocardioidaceae	Nocardioides	NA	9.94	89.46
ASV3655	1580	497	0.0329443	TRUE	71	196	70.5	48.6486	SoilWash	0.0759699	SoilWash	2	2	Bacteria	Actinobacteriota	Actinobacteria	Streptosporangiales	Thermomonosporaceae	Actinoallomurus	NA	1.42	89.46
ASV3655	1580	497	0.0329443	TRUE	71	196	70.5	48.7153	Soil	0.0592197	Soil	1	1	Bacteria	Actinobacteriota	Actinobacteria	Streptosporangiales	Thermomonosporaceae	Actinoallomurus	NA	2.84	89.46
ASV3657	1580	498	0.0910091	TRUE	71	197	70.5	48.9152	SoilWash	0.0131019	SoilWash	2	2	Bacteria	Actinobacteriota	Actinobacteria	Streptosporangiales	Thermomonosporaceae	Actinomadura	NA	1.42	89.46
ASV3657	1580	498	0.0910091	TRUE	71	197	70.5	48.9819	Soil	0.0598638	Soil	1	1	Bacteria	Actinobacteriota	Actinobacteria	Streptosporangiales	Thermomonosporaceae	Actinomadura	NA	2.84	89.46
ASV3663	1581	499	0.0126652	TRUE	71	198	70.5	49.1151	Soil	0.168437	Soil	1	1	Bacteria	Actinobacteriota	Actinobacteria	Frankiales	Acidothermaceae	Acidothermus	NA	1.42	89.46
ASV3674	1581	500	0.063665	TRUE	71	199	70.5	49.3151	Soil	0.0812693	Soil	1	1	Bacteria	Actinobacteriota	Actinobacteria	Frankiales	Acidothermaceae	Acidothermus	NA	1.42	89.46
ASV3677	1578	501	0.120717	TRUE	71	200	69.5	49.4484	Soil	0.0410301	Soil	1	1	Bacteria	Actinobacteriota	Actinobacteria	Streptosporangiales	Thermomonosporaceae	Actinomadura	NA	1.42	89.46
ASV3677	1578	501	0.120717	TRUE	71	200	69.5	49.515	SoilWash	0.0159116	SoilWash	2	2	Bacteria	Actinobacteriota	Actinobacteria	Streptosporangiales	Thermomonosporaceae	Actinomadura	NA	2.84	89.46
ASV3678	1577	502	0.0859394	TRUE	71	201	69	49.5816	Soil	0.0526615	Soil	1	1	Bacteria	Actinobacteriota	Actinobacteria	Streptosporangiales	Streptosporangiaceae	Streptosporangium	NA	1.42	89.46
ASV3678	1577	502	0.0859394	TRUE	71	201	69	49.6483	SoilWash	0.0325915	SoilWash	2	2	Bacteria	Actinobacteriota	Actinobacteria	Streptosporangiales	Streptosporangiaceae	Streptosporangium	NA	2.84	89.46
ASV3683	1584	503	2.9547e-06	TRUE	71	213	68	52.7805	Soil	0.0942109	Soil	1	1	Bacteria	Actinobacteriota	Actinobacteria	Streptomycetales	Streptomycetaceae	Streptomyces	NA	1.42	89.46
ASV3683	1584	503	2.9547e-06	TRUE	71	213	68	52.8471	SoilWash	0.166166	SoilWash	2	2	Bacteria	Actinobacteriota	Actinobacteria	Streptomycetales	Streptomycetaceae	Streptomyces	NA	2.84	89.46
ASV3684	1588	504	0.0325205	TRUE	71	208	70	51.7142	SoilWash	0.0881632	SoilWash	2	2	Bacteria	Actinobacteriota	Actinobacteria	Streptomycetales	Streptomycetaceae	Streptomyces	puniciscabiei	1.42	89.46
ASV3684	1588	504	0.0325205	TRUE	71	208	70	51.7808	Soil	0.113673	Soil	1	1	Bacteria	Actinobacteriota	Actinobacteria	Streptomycetales	Streptomycetaceae	Streptomyces	puniciscabiei	2.84	89.46
ASV3687	1589	505	2.3061e-06	TRUE	71	206	70.5	51.2477	Soil	0.0680273	Soil	1	1	Bacteria	Actinobacteriota	Actinobacteria	Streptomycetales	Streptomycetaceae	Streptomyces	lincolnensis	1.42	89.46
ASV3687	1589	505	2.3061e-06	TRUE	71	206	70.5	51.3143	SoilWash	0.083903	SoilWash	2	2	Bacteria	Actinobacteriota	Actinobacteria	Streptomycetales	Streptomycetaceae	Streptomyces	lincolnensis	2.84	89.46
ASV3688	1589	506	0.00538182	TRUE	71	207	70.5	51.4476	Soil	0.0863751	Soil	1	1	Bacteria	Actinobacteriota	Actinobacteria	Streptomycetales	Streptomycetaceae	Streptomyces	NA	1.42	89.46
ASV3688	1589	506	0.00538182	TRUE	71	207	70.5	51.5143	SoilWash	0.0435056	SoilWash	2	2	Bacteria	Actinobacteriota	Actinobacteria	Streptomycetales	Streptomycetaceae	Streptomyces	NA	2.84	89.46
ASV3689	1590	507	0.0107766	TRUE	71	209	70.5	51.9141	Soil	0.0473422	Soil	1	1	Bacteria	Actinobacteriota	Actinobacteria	Streptomycetales	Streptomycetaceae	Streptomyces	atratus	1.42	89.46
ASV3689	1590	507	0.0107766	TRUE	71	209	70.5	51.9807	SoilWash	0.0484566	SoilWash	2	2	Bacteria	Actinobacteriota	Actinobacteria	Streptomycetales	Streptomycetaceae	Streptomyces	atratus	2.84	89.46
ASV3691	1590	508	2.6156e-06	TRUE	71	210	70.5	52.1807	Soil	0.0670945	Soil	1	1	Bacteria	Actinobacteriota	Actinobacteria	Streptomycetales	Streptomycetaceae	Streptomyces	NA	1.42	89.46
ASV3693	1586	509	2.3255e-06	TRUE	71	211	69	52.3806	Soil	0.0325956	Soil	1	1	Bacteria	Actinobacteriota	Actinobacteria	Streptomycetales	Streptomycetaceae	Streptomyces	lydicus	1.42	89.46
ASV3693	1586	509	2.3255e-06	TRUE	71	211	69	52.4472	SoilWash	0.0415633	SoilWash	2	2	Bacteria	Actinobacteriota	Actinobacteria	Streptomycetales	Streptomycetaceae	Streptomyces	lydicus	2.84	89.46
ASV3694	1585	510	2.5852e-06	TRUE	71	212	68.5	52.5805	SoilWash	0.0423118	SoilWash	2	2	Bacteria	Actinobacteriota	Actinobacteria	Streptomycetales	Streptomycetaceae	Streptomyces	NA	1.42	89.46
ASV3694	1585	510	2.5852e-06	TRUE	71	212	68.5	52.6472	Soil	0.0736993	Soil	1	1	Bacteria	Actinobacteriota	Actinobacteria	Streptomycetales	Streptomycetaceae	Streptomyces	NA	2.84	89.46
ASV3696	1583	511	2.2006e-06	TRUE	71	214	67.5	52.9804	Soil	0.0906682	Soil	1	1	Bacteria	Actinobacteriota	Actinobacteria	Streptomycetales	Streptomycetaceae	Streptomyces	NA	1.42	89.46
ASV3697	1582	512	0.0412901	TRUE	71	215	67	53.047	SoilWash	0.0737415	SoilWash	2	2	Bacteria	Actinobacteriota	Actinobacteria	Streptomycetales	Streptomycetaceae	Kitasatospora	NA	1.42	89.46
ASV3697	1582	512	0.0412901	TRUE	71	215	67	53.1137	Soil	0.0802497	Soil	1	1	Bacteria	Actinobacteriota	Actinobacteria	Streptomycetales	Streptomycetaceae	Kitasatospora	NA	2.84	89.46
ASV3833	1595	513	0.00413294	TRUE	71	224	70.5	54.6464	Soil	0.192799	Soil	1	1	Bacteria	Actinobacteriota	Thermoleophilia	Solirubrobacterales	Solirubrobacteraceae	Conexibacter	NA	1.42	89.46
ASV3833	1595	513	0.00413294	TRUE	71	224	70.5	54.7131	SoilWash	0.0119727	SoilWash	2	2	Bacteria	Actinobacteriota	Thermoleophilia	Solirubrobacterales	Solirubrobacteraceae	Conexibacter	NA	2.84	89.46
ASV3838	1595	514	1e-06	TRUE	71	225	70.5	54.8464	SoilWash	0.0104698	SoilWash	2	2	Bacteria	Actinobacteriota	Thermoleophilia	Solirubrobacterales	Solirubrobacteraceae	Conexibacter	NA	1.42	89.46
ASV3838	1595	514	1e-06	TRUE	71	225	70.5	54.913	Soil	0.131959	Soil	1	1	Bacteria	Actinobacteriota	Thermoleophilia	Solirubrobacterales	Solirubrobacteraceae	Conexibacter	NA	2.84	89.46
ASV3840	1594	515	0.0207185	TRUE	71	226	70	55.0463	Soil	0.055534	Soil	1	1	Bacteria	Actinobacteriota	Thermoleophilia	Solirubrobacterales	Solirubrobacteraceae	Conexibacter	NA	1.42	89.46
ASV3849	1593	516	0.0339983	TRUE	71	227	69.5	55.1796	Soil	0.0909928	Soil	1	1	Bacteria	Actinobacteriota	Thermoleophilia	Solirubrobacterales	Solirubrobacteraceae	Conexibacter	NA	1.42	89.46
ASV3875	1592	517	0.0574838	TRUE	71	228	69	55.3128	SoilWash	0.0236389	SoilWash	2	2	Bacteria	Actinobacteriota	Thermoleophilia	Solirubrobacterales	Solirubrobacteraceae	Conexibacter	NA	1.42	89.46
ASV3875	1592	517	0.0574838	TRUE	71	228	69	55.3795	Soil	0.0418004	Soil	1	1	Bacteria	Actinobacteriota	Thermoleophilia	Solirubrobacterales	Solirubrobacteraceae	Conexibacter	NA	2.84	89.46
ASV3973	1599	518	2.5154e-06	TRUE	71	216	70.5	53.1803	Soil	0.121944	Soil	1	1	Bacteria	Actinobacteriota	Thermoleophilia	Gaiellales	Gaiellaceae	Gaiella	NA	1.42	89.46
ASV3973	1599	518	2.5154e-06	TRUE	71	216	70.5	53.2469	SoilWash	0.0521405	SoilWash	2	2	Bacteria	Actinobacteriota	Thermoleophilia	Gaiellales	Gaiellaceae	Gaiella	NA	2.84	89.46
ASV3974	1599	519	0.00831129	TRUE	71	217	70.5	53.3802	Soil	0.0667377	Soil	1	1	Bacteria	Actinobacteriota	Thermoleophilia	Gaiellales	Gaiellaceae	Gaiella	NA	1.42	89.46
ASV3995	1598	520	0.0733345	TRUE	71	218	70	53.5135	SoilWash	0.0213333	SoilWash	2	2	Bacteria	Actinobacteriota	Thermoleophilia	Gaiellales	Gaiellaceae	Gaiella	NA	1.42	89.46
ASV3995	1598	520	0.0733345	TRUE	71	218	70	53.5802	Soil	0.0789221	Soil	1	1	Bacteria	Actinobacteriota	Thermoleophilia	Gaiellales	Gaiellaceae	Gaiella	NA	2.84	89.46
ASV4009	1601	521	0.0301369	TRUE	71	219	70.5	53.7134	SoilWash	0.0294612	SoilWash	2	2	Bacteria	Actinobacteriota	Thermoleophilia	Gaiellales	Gaiellaceae	Gaiella	NA	1.42	89.46
ASV4009	1601	521	0.0301369	TRUE	71	219	70.5	53.7801	Soil	0.121959	Soil	1	1	Bacteria	Actinobacteriota	Thermoleophilia	Gaiellales	Gaiellaceae	Gaiella	NA	2.84	89.46
ASV4018	1601	522	0.0253493	TRUE	71	220	70.5	53.9134	Soil	0.0614128	Soil	1	1	Bacteria	Actinobacteriota	Thermoleophilia	Gaiellales	Gaiellaceae	Gaiella	NA	1.42	89.46
ASV4025	1600	523	0.0234072	TRUE	71	221	70	54.1799	Soil	0.109774	Soil	1	1	Bacteria	Actinobacteriota	Thermoleophilia	Gaiellales	Gaiellaceae	Gaiella	NA	1.42	89.46
ASV4029	1602	524	2.3171e-06	TRUE	71	222	70.5	54.2466	SoilWash	0.0317717	SoilWash	2	2	Bacteria	Actinobacteriota	Thermoleophilia	Gaiellales	Gaiellaceae	Gaiella	NA	1.42	89.46
ASV4029	1602	524	2.3171e-06	TRUE	71	222	70.5	54.3132	Soil	0.197087	Soil	1	1	Bacteria	Actinobacteriota	Thermoleophilia	Gaiellales	Gaiellaceae	Gaiella	NA	2.84	89.46
ASV4030	1602	525	0.00412895	TRUE	71	223	70.5	54.4465	SoilWash	0.0090127	SoilWash	2	2	Bacteria	Actinobacteriota	Thermoleophilia	Gaiellales	Gaiellaceae	Gaiella	NA	1.42	89.46
ASV4030	1602	525	0.00412895	TRUE	71	223	70.5	54.5131	Soil	0.11831	Soil	1	1	Bacteria	Actinobacteriota	Thermoleophilia	Gaiellales	Gaiellaceae	Gaiella	NA	2.84	89.46
ASV4220	1607	526	0.008221	TRUE	71	256	70.5	60.7108	Soil	0.221953	Soil	1	1	Bacteria	Acidobacteriota	Acidobacteriae	Acidobacteriales	Koribacteraceae	Candidatus Koribacter	NA	1.42	89.46
ASV4223	1607	527	0.0171463	TRUE	71	257	70.5	60.8441	SoilWash	0.0897348	SoilWash	2	2	Bacteria	Acidobacteriota	Acidobacteriae	Acidobacteriales	Koribacteraceae	Candidatus Koribacter	NA	1.42	89.46
ASV4223	1607	527	0.0171463	TRUE	71	257	70.5	60.9108	Soil	0.15803	Soil	1	1	Bacteria	Acidobacteriota	Acidobacteriae	Acidobacteriales	Koribacteraceae	Candidatus Koribacter	NA	2.84	89.46
ASV4242	1606	528	0.116753	TRUE	71	258	70	61.0441	SoilWash	0.0638209	SoilWash	2	2	Bacteria	Acidobacteriota	Acidobacteriae	Acidobacteriales	Koribacteraceae	Candidatus Koribacter	NA	1.42	89.46
ASV4242	1606	528	0.116753	TRUE	71	258	70	61.1107	Soil	0.0484371	Soil	1	1	Bacteria	Acidobacteriota	Acidobacteriae	Acidobacteriales	Koribacteraceae	Candidatus Koribacter	NA	2.84	89.46
ASV4247	1605	529	0.0811215	TRUE	71	259	69.5	61.244	SoilWash	0.125143	SoilWash	2	2	Bacteria	Acidobacteriota	Acidobacteriae	Acidobacteriales	Koribacteraceae	Candidatus Koribacter	NA	1.42	89.46
ASV4247	1605	529	0.0811215	TRUE	71	259	69.5	61.3106	Soil	0.0825157	Soil	1	1	Bacteria	Acidobacteriota	Acidobacteriae	Acidobacteriales	Koribacteraceae	Candidatus Koribacter	NA	2.84	89.46
ASV4273	1610	530	0.011311	TRUE	71	260	70.5	61.3773	SoilWash	0.0563038	SoilWash	2	2	Bacteria	Acidobacteriota	Acidobacteriae	Acidobacteriales	Acidobacteriaceae (Subgroup 1)	Occallatibacter	NA	1.42	89.46
ASV4273	1610	530	0.011311	TRUE	71	260	70.5	61.4439	Soil	0.067381	Soil	1	1	Bacteria	Acidobacteriota	Acidobacteriae	Acidobacteriales	Acidobacteriaceae (Subgroup 1)	Occallatibacter	NA	2.84	89.46
ASV4274	1610	531	0.00554438	TRUE	71	261	70.5	61.6438	SoilWash	0.0513179	SoilWash	2	2	Bacteria	Acidobacteriota	Acidobacteriae	Acidobacteriales	Acidobacteriaceae (Subgroup 1)	Occallatibacter	NA	1.42	89.46
ASV4275	1609	532	0.0680146	TRUE	71	262	70	61.7771	Soil	0.0267163	Soil	1	1	Bacteria	Acidobacteriota	Acidobacteriae	Acidobacteriales	Acidobacteriaceae (Subgroup 1)	Occallatibacter	NA	1.42	89.46
ASV4275	1609	532	0.0680146	TRUE	71	262	70	61.8438	SoilWash	0.0330025	SoilWash	2	2	Bacteria	Acidobacteriota	Acidobacteriae	Acidobacteriales	Acidobacteriaceae (Subgroup 1)	Occallatibacter	NA	2.84	89.46
ASV4290	1608	533	0.0295147	TRUE	71	263	69.5	61.977	Soil	0.0293336	Soil	1	1	Bacteria	Acidobacteriota	Acidobacteriae	Acidobacteriales	Acidobacteriaceae (Subgroup 1)	Occallatibacter	NA	1.42	89.46
ASV4290	1608	533	0.0295147	TRUE	71	263	69.5	62.0437	SoilWash	0.0418564	SoilWash	2	2	Bacteria	Acidobacteriota	Acidobacteriae	Acidobacteriales	Acidobacteriaceae (Subgroup 1)	Occallatibacter	NA	2.84	89.46
ASV4303	1614	534	0.0476368	TRUE	71	239	67.5	57.3787	SoilWash	0.181523	SoilWash	2	2	Bacteria	Acidobacteriota	Acidobacteriae	Bryobacterales	Bryobacteraceae	Bryobacter	NA	1.42	89.46
ASV4303	1614	534	0.0476368	TRUE	71	239	67.5	57.4454	Soil	0.480585	Soil	1	1	Bacteria	Acidobacteriota	Acidobacteriae	Bryobacterales	Bryobacteraceae	Bryobacter	NA	2.84	89.46
ASV4307	1619	535	0.0166837	TRUE	71	229	70.5	55.4461	Soil	0.135003	Soil	1	1	Bacteria	Acidobacteriota	Acidobacteriae	Bryobacterales	Bryobacteraceae	Bryobacter	NA	1.42	89.46
ASV4307	1619	535	0.0166837	TRUE	71	229	70.5	55.5128	SoilWash	0.0963749	SoilWash	2	2	Bacteria	Acidobacteriota	Acidobacteriae	Bryobacterales	Bryobacteraceae	Bryobacter	NA	2.84	89.46
ASV4308	1619	536	0.00550448	TRUE	71	230	70.5	55.6461	Soil	0.0446435	Soil	1	1	Bacteria	Acidobacteriota	Acidobacteriae	Bryobacterales	Bryobacteraceae	Bryobacter	NA	1.42	89.46
ASV4308	1619	536	0.00550448	TRUE	71	230	70.5	55.7127	SoilWash	0.0376674	SoilWash	2	2	Bacteria	Acidobacteriota	Acidobacteriae	Bryobacterales	Bryobacteraceae	Bryobacter	NA	2.84	89.46
ASV4309	1620	537	0.0305426	TRUE	71	231	70.5	55.846	Soil	0.0853978	Soil	1	1	Bacteria	Acidobacteriota	Acidobacteriae	Bryobacterales	Bryobacteraceae	Bryobacter	NA	1.42	89.46
ASV4309	1620	537	0.0305426	TRUE	71	231	70.5	55.9126	SoilWash	0.102768	SoilWash	2	2	Bacteria	Acidobacteriota	Acidobacteriae	Bryobacterales	Bryobacteraceae	Bryobacter	NA	2.84	89.46
ASV4312	1620	538	0.00864136	TRUE	71	232	70.5	56.0459	SoilWash	0.067676	SoilWash	2	2	Bacteria	Acidobacteriota	Acidobacteriae	Bryobacterales	Bryobacteraceae	Bryobacter	NA	1.42	89.46
[truncated: 2,901 more rows]

## Sheet: Fig1,f
Condition	replicate.bio	Environment	order	Cycle	CFUs_g-matrix
[truncated: 173 more rows]

## Sheet: Fig1,g
id_samples	PD	SR	Name	Order	Order2	Replicate	Names_rep
[truncated: 40 more rows]

[truncated: 1 more sheets: Fig1,h]
