# Supplementary material for: Seed-borne bacteria drive wheat rhizosphere microbiome assembly via niche partitioning and facilitation
Source: Nat Microbiol. 2025 Mar 26;10(5):1130–44. doi: 10.1038/s41564-025-01973-1 (PMC12055584; doi:10.1038/s41564-025-01973-1)
Supplement: Supplementary file 6 — Source data. [file 41564_2025_1973_MOESM6_ESM.xlsx]

## Sheet: Fig2,a
ASV	Sample	Abundance	Name	sample_Order	Kingdom	Phylum	Class	Order	Family	Genus	Species	Species.1	count
ASV1	Cycle6	32.5209	Cycle6	8	Bacteria	Bacteroidota	Bacteroidia	Flavobacteriales	Flavobacteriaceae	Flavobacterium	aquidurense	aquidurense	1
ASV1942	SbRB	22.924	SbRB	10	Bacteria	Firmicutes	Bacilli	Paenibacillales	Paenibacillaceae	Paenibacillus	chinensis	chinensis	1
ASV1950	SbRB	15.9379	SbRB	10	Bacteria	Firmicutes	Bacilli	Paenibacillales	Paenibacillaceae	Paenibacillus	NA	NA	1
ASV2	Cycle6	10.7844	Cycle6	8	Bacteria	Proteobacteria	Gammaproteobacteria	Enterobacterales	Yersiniaceae	Serratia	plymuthica	plymuthica	1
ASV3478	SbRB	8.14951	SbRB	10	Bacteria	Actinobacteriota	Actinobacteria	Micrococcales	Sanguibacteraceae	Sanguibacter-Flavimobilis	NA	NA	1
ASV51	SbRB	8.02906	SbRB	10	Bacteria	Proteobacteria	Gammaproteobacteria	Enterobacterales	Erwiniaceae	Pantoea	agglomerans	NA	1
ASV1943	SbRB	7.93255	SbRB	10	Bacteria	Firmicutes	Bacilli	Paenibacillales	Paenibacillaceae	Paenibacillus	NA	NA	1
ASV1954	SbRB	5.37554	SbRB	10	Bacteria	Firmicutes	Bacilli	Paenibacillales	Paenibacillaceae	Paenibacillus	hordei	illinoisensis	1
ASV60	Cycle6	3.95983	Cycle6	8	Bacteria	Proteobacteria	Gammaproteobacteria	Burkholderiales	Comamonadaceae	Rhodoferax	NA	NA	1
ASV9	Cycle6	3.8264	Cycle6	8	Bacteria	Proteobacteria	Gammaproteobacteria	Enterobacterales	Yersiniaceae	Rahnella1	NA	NA	1
ASV28	SbRB	3.49236	SbRB	10	Bacteria	Proteobacteria	Gammaproteobacteria	Enterobacterales	Erwiniaceae	Pantoea	vagans	NA	1
ASV8795	Cycle6	3.14828	Cycle6	8	Bacteria	Bacteroidota	Bacteroidia	Sphingobacteriales	Sphingobacteriaceae	Pedobacter	borealis	borealis	1
ASV4588	SbRB	2.75099	SbRB	10	Bacteria	Proteobacteria	Alphaproteobacteria	Rhizobiales	Rhizobiaceae	Allorhizobium-Neorhizobium-Pararhizobium-Rhizobium	NA	soli	1
ASV3443	SbRB	2.63786	SbRB	10	Bacteria	Actinobacteriota	Actinobacteria	Micrococcales	Microbacteriaceae	Curtobacterium	flaccumfaciens	NA	1
ASV142	Cycle6	2.32971	Cycle6	8	Bacteria	Proteobacteria	Gammaproteobacteria	Burkholderiales	Comamonadaceae	Acidovorax	facilis	facilis	1
ASV22	SbRB	2.16604	SbRB	10	Bacteria	Proteobacteria	Gammaproteobacteria	Enterobacterales	Erwiniaceae	Pantoea	ananatis	ananatis	1
ASV9006	Cycle6	1.98997	Cycle6	8	Bacteria	Bacteroidota	Bacteroidia	Cytophagales	Spirosomaceae	Emticicia	NA	NA	1
ASV4580	Cycle6	1.91997	Cycle6	8	Bacteria	Proteobacteria	Alphaproteobacteria	Rhizobiales	Rhizobiaceae	Allorhizobium-Neorhizobium-Pararhizobium-Rhizobium	NA	NA	1
ASV3455	SbRB	1.72645	SbRB	10	Bacteria	Actinobacteriota	Actinobacteria	Micrococcales	Microbacteriaceae	Curtobacterium	herbarum	herbarum	1
ASV3	Cycle6	1.6939	Cycle6	8	Bacteria	Proteobacteria	Gammaproteobacteria	Enterobacterales	Yersiniaceae	Serratia	plymuthica	plymuthica	1
ASV8733	SbRB	1.44809	SbRB	10	Bacteria	Proteobacteria	Alphaproteobacteria	Sphingomonadales	Sphingomonadaceae	Sphingomonas	faeni	NA	1
ASV39	SbRB	1.40678	SbRB	10	Bacteria	Proteobacteria	Gammaproteobacteria	Enterobacterales	Erwiniaceae	Pantoea	NA	agglomerans	1
ASV139	Cycle6	1.37665	Cycle6	8	Bacteria	Proteobacteria	Gammaproteobacteria	Burkholderiales	Comamonadaceae	Acidovorax	NA	NA	1
ASV891	Cycle6	1.21712	Cycle6	8	Bacteria	Proteobacteria	Gammaproteobacteria	Pseudomonadales	Pseudomonadaceae	Pseudomonas	NA	NA	1
ASV4589	Cycle6	1.21114	Cycle6	8	Bacteria	Proteobacteria	Alphaproteobacteria	Rhizobiales	Rhizobiaceae	Allorhizobium-Neorhizobium-Pararhizobium-Rhizobium	NA	arenae	1
ASV960	SoilWash	1.13268	SoilWash	2	Bacteria	Proteobacteria	Gammaproteobacteria	Pseudomonadales	Pseudomonadaceae	Pseudomonas	frederiksbergensis	NA	1
ASV8867	Cycle6	1.12118	Cycle6	8	Bacteria	Bacteroidota	Bacteroidia	Sphingobacteriales	Sphingobacteriaceae	Pedobacter	NA	NA	1
ASV603	SoilWash	1.06991	SoilWash	2	Bacteria	Proteobacteria	Gammaproteobacteria	Burkholderiales	Oxalobacteraceae	Duganella	NA	NA	1
ASV10	Cycle6	1.03667	Cycle6	8	Bacteria	Proteobacteria	Gammaproteobacteria	Enterobacterales	Yersiniaceae	Rahnella1	NA	NA	1
ASV72	Cycle6	1.00365	Cycle6	8	Bacteria	Proteobacteria	Gammaproteobacteria	Burkholderiales	Comamonadaceae	Rhodoferax	NA	NA	1
ASV9106	Cycle6	1.00048	Cycle6	8	Bacteria	Bacteroidota	Bacteroidia	Cytophagales	Spirosomaceae	Dyadobacter	NA	NA	1
ASV4661	Cycle6	0.966457	Cycle6	8	Bacteria	Proteobacteria	Alphaproteobacteria	Rhizobiales	Devosiaceae	Devosia	NA	NA	1
ASV5120	Cycle6	0.929924	Cycle6	8	Bacteria	Verrucomicrobiota	Verrucomicrobiae	Verrucomicrobiales	Rubritaleaceae	Luteolibacter	NA	NA	1
ASV9820	Cycle6	0.828469	Cycle6	8	Bacteria	Bacteroidota	Bacteroidia	Flavobacteriales	Flavobacteriaceae	Flavobacterium	NA	NA	1
ASV14	Cycle6	0.766187	Cycle6	8	Bacteria	Proteobacteria	Gammaproteobacteria	Enterobacterales	Yersiniaceae	Rahnella1	NA	NA	1
ASV4932	Cycle6	0.732865	Cycle6	8	Bacteria	Proteobacteria	Alphaproteobacteria	Caulobacterales	Caulobacteraceae	Brevundimonas	kwangchunensis	kwangchunensis	1
ASV73	Cycle6	0.695869	Cycle6	8	Bacteria	Proteobacteria	Gammaproteobacteria	Burkholderiales	Comamonadaceae	Rhodoferax	NA	NA	1
ASV4931	Cycle6	0.654774	Cycle6	8	Bacteria	Proteobacteria	Alphaproteobacteria	Caulobacterales	Caulobacteraceae	Caulobacter	vibrioides	NA	1
ASV234	Cycle6	0.625735	Cycle6	8	Bacteria	Proteobacteria	Gammaproteobacteria	Burkholderiales	Comamonadaceae	Pelomonas	NA	NA	1
ASV9109	Cycle6	0.618259	Cycle6	8	Bacteria	Bacteroidota	Bacteroidia	Cytophagales	Spirosomaceae	Dyadobacter	NA	NA	1
ASV8831	Cycle6	0.601616	Cycle6	8	Bacteria	Bacteroidota	Bacteroidia	Sphingobacteriales	Sphingobacteriaceae	Pedobacter	NA	NA	1
ASV281	Cycle6	0.599625	Cycle6	8	Bacteria	Proteobacteria	Gammaproteobacteria	Burkholderiales	Methylophilaceae	Methylotenera	NA	mobilis	1
ASV4612	Cycle6	0.589487	Cycle6	8	Bacteria	Proteobacteria	Alphaproteobacteria	Rhodobacterales	Rhodobacteraceae	Pseudorhodobacter	NA	NA	1
ASV1	SoilWash	0.573933	SoilWash	2	Bacteria	Bacteroidota	Bacteroidia	Flavobacteriales	Flavobacteriaceae	Flavobacterium	aquidurense	aquidurense	1
ASV141	Cycle6	0.559518	Cycle6	8	Bacteria	Proteobacteria	Gammaproteobacteria	Burkholderiales	Comamonadaceae	Acidovorax	facilis	radicis	1
ASV4615	Cycle6	0.528554	Cycle6	8	Bacteria	Proteobacteria	Alphaproteobacteria	Rhodobacterales	Rhodobacteraceae	Rhodobacter	NA	NA	1
ASV9469	Cycle6	0.525287	Cycle6	8	Bacteria	Bacteroidota	Bacteroidia	Chitinophagales	Chitinophagaceae	Chitinophaga	NA	NA	1
ASV9096	Cycle6	0.438489	Cycle6	8	Bacteria	Bacteroidota	Bacteroidia	Cytophagales	Spirosomaceae	Dyadobacter	NA	NA	1
ASV768	Cycle6	0.436336	Cycle6	8	Bacteria	Proteobacteria	Gammaproteobacteria	Burkholderiales	Oxalobacteraceae	Massilia	NA	NA	1
ASV2240	SbRB	0.413082	SbRB	10	Bacteria	Firmicutes	Bacilli	Paenibacillales	Paenibacillaceae	Paenibacillus	xylanexedens	NA	1
ASV8802	Cycle6	0.406773	Cycle6	8	Bacteria	Bacteroidota	Bacteroidia	Sphingobacteriales	Sphingobacteriaceae	Pedobacter	NA	NA	1
ASV9092	Cycle6	0.371601	Cycle6	8	Bacteria	Bacteroidota	Bacteroidia	Cytophagales	Spirosomaceae	Dyadobacter	NA	NA	1
ASV9826	Cycle6	0.367228	Cycle6	8	Bacteria	Bacteroidota	Bacteroidia	Flavobacteriales	Flavobacteriaceae	Flavobacterium	NA	NA	1
ASV4830	Cycle6	0.349182	Cycle6	8	Bacteria	Proteobacteria	Alphaproteobacteria	Rhizobiales	Kaistiaceae	Kaistia	NA	NA	1
ASV1950	Cycle6	0.342793	Cycle6	8	Bacteria	Firmicutes	Bacilli	Paenibacillales	Paenibacillaceae	Paenibacillus	NA	NA	1
ASV5211	Cycle6	0.326219	Cycle6	8	Bacteria	Verrucomicrobiota	Verrucomicrobiae	Verrucomicrobiales	Verrucomicrobiaceae	Verrucomicrobium	NA	NA	1
ASV4685	Cycle6	0.319099	Cycle6	8	Bacteria	Proteobacteria	Alphaproteobacteria	Rhizobiales	Devosiaceae	Devosia	NA	NA	1
ASV181	Cycle6	0.314656	Cycle6	8	Bacteria	Proteobacteria	Gammaproteobacteria	Burkholderiales	Comamonadaceae	Acidovorax	NA	radicis	1
ASV2240	Cycle6	0.309642	Cycle6	8	Bacteria	Firmicutes	Bacilli	Paenibacillales	Paenibacillaceae	Paenibacillus	xylanexedens	NA	1
ASV3443	Cycle6	0.302119	Cycle6	8	Bacteria	Actinobacteriota	Actinobacteria	Micrococcales	Microbacteriaceae	Curtobacterium	flaccumfaciens	NA	1
ASV51	Cycle6	0.297918	Cycle6	8	Bacteria	Proteobacteria	Gammaproteobacteria	Enterobacterales	Erwiniaceae	Pantoea	agglomerans	NA	1
ASV4613	Cycle6	0.296321	Cycle6	8	Bacteria	Proteobacteria	Alphaproteobacteria	Rhodobacterales	Rhodobacteraceae	Pseudorhodobacter	NA	NA	1
ASV243	Cycle6	0.295136	Cycle6	8	Bacteria	Proteobacteria	Gammaproteobacteria	Burkholderiales	Comamonadaceae	Roseateles	NA	depolymerans	1
ASV219	Cycle6	0.292321	Cycle6	8	Bacteria	Proteobacteria	Gammaproteobacteria	Burkholderiales	Comamonadaceae	Comamonas	NA	NA	1
ASV960	Cycle6	0.285594	Cycle6	8	Bacteria	Proteobacteria	Gammaproteobacteria	Pseudomonadales	Pseudomonadaceae	Pseudomonas	frederiksbergensis	NA	1
ASV41	Cycle6	0.27497	Cycle6	8	Bacteria	Proteobacteria	Gammaproteobacteria	Enterobacterales	Erwiniaceae	Pantoea	agglomerans	agglomerans	1
ASV3267	Cycle6	0.271481	Cycle6	8	Bacteria	Armatimonadota	Fimbriimonadia	Fimbriimonadales	Fimbriimonadaceae	Fimbriimonas	NA	NA	1
ASV777	Cycle6	0.268988	Cycle6	8	Bacteria	Proteobacteria	Gammaproteobacteria	Burkholderiales	Oxalobacteraceae	Massilia	NA	NA	1
ASV911	Cycle6	0.265124	Cycle6	8	Bacteria	Proteobacteria	Gammaproteobacteria	Pseudomonadales	Pseudomonadaceae	Pseudomonas	antarctica	NA	1
ASV4935	Cycle6	0.254515	Cycle6	8	Bacteria	Proteobacteria	Alphaproteobacteria	Caulobacterales	Caulobacteraceae	Brevundimonas	NA	NA	1
ASV8825	Cycle6	0.233699	Cycle6	8	Bacteria	Bacteroidota	Bacteroidia	Sphingobacteriales	Sphingobacteriaceae	Pedobacter	NA	NA	1
ASV9471	Cycle6	0.233692	Cycle6	8	Bacteria	Bacteroidota	Bacteroidia	Chitinophagales	Chitinophagaceae	Chitinophaga	NA	NA	1
ASV783	Cycle6	0.227278	Cycle6	8	Bacteria	Proteobacteria	Gammaproteobacteria	Burkholderiales	Oxalobacteraceae	Janthinobacterium	lividum	lividum	1
ASV919	Cycle6	0.22365	Cycle6	8	Bacteria	Proteobacteria	Gammaproteobacteria	Pseudomonadales	Pseudomonadaceae	Pseudomonas	umsongensis	NA	1
ASV893	Cycle6	0.220696	Cycle6	8	Bacteria	Proteobacteria	Gammaproteobacteria	Pseudomonadales	Pseudomonadaceae	Pseudomonas	NA	NA	1
ASV9778	Cycle6	0.220393	Cycle6	8	Bacteria	Bacteroidota	Bacteroidia	Flavobacteriales	Flavobacteriaceae	Flavobacterium	NA	NA	1
ASV28	Cycle6	0.214639	Cycle6	8	Bacteria	Proteobacteria	Gammaproteobacteria	Enterobacterales	Erwiniaceae	Pantoea	vagans	NA	1
ASV5186	Cycle6	0.201597	Cycle6	8	Bacteria	Verrucomicrobiota	Verrucomicrobiae	Verrucomicrobiales	Verrucomicrobiaceae	Prosthecobacter	NA	NA	1
ASV86	Cycle6	0.196141	Cycle6	8	Bacteria	Proteobacteria	Gammaproteobacteria	Burkholderiales	Comamonadaceae	Rhodoferax	NA	NA	1
ASV9730	Cycle6	0.195885	Cycle6	8	Bacteria	Bacteroidota	Bacteroidia	Flavobacteriales	Crocinitomicaceae	Fluviicola	NA	NA	1
ASV5131	Cycle6	0.194806	Cycle6	8	Bacteria	Verrucomicrobiota	Verrucomicrobiae	Verrucomicrobiales	Rubritaleaceae	Luteolibacter	NA	NA	1
ASV2	SoilWash	0.188878	SoilWash	2	Bacteria	Proteobacteria	Gammaproteobacteria	Enterobacterales	Yersiniaceae	Serratia	plymuthica	plymuthica	1
ASV677	SoilWash	0.184085	SoilWash	2	Bacteria	Proteobacteria	Gammaproteobacteria	Burkholderiales	Oxalobacteraceae	Collimonas	NA	NA	1
ASV732	Cycle6	0.169599	Cycle6	8	Bacteria	Proteobacteria	Gammaproteobacteria	Burkholderiales	Oxalobacteraceae	Herminiimonas	arsenitoxidans	arsenitoxidans	1
ASV123	Cycle6	0.16908	Cycle6	8	Bacteria	Proteobacteria	Gammaproteobacteria	Burkholderiales	Comamonadaceae	Variovorax	boronicumulans	NA	1
ASV1954	Cycle6	0.165068	Cycle6	8	Bacteria	Firmicutes	Bacilli	Paenibacillales	Paenibacillaceae	Paenibacillus	hordei	illinoisensis	1
ASV2381	SoilWash	0.164865	SoilWash	2	Bacteria	Firmicutes	Bacilli	Paenibacillales	Paenibacillaceae	Paenibacillus	NA	NA	1
ASV8737	Cycle6	0.16391	Cycle6	8	Bacteria	Proteobacteria	Alphaproteobacteria	Sphingomonadales	Sphingomonadaceae	Sphingomonas	NA	NA	1
ASV4645	Cycle6	0.162986	Cycle6	8	Bacteria	Proteobacteria	Alphaproteobacteria	Rhizobiales	Rhizobiaceae	Allorhizobium-Neorhizobium-Pararhizobium-Rhizobium	NA	rhizogenes	1
ASV951	Cycle6	0.162874	Cycle6	8	Bacteria	Proteobacteria	Gammaproteobacteria	Pseudomonadales	Pseudomonadaceae	Pseudomonas	viridiflava	viridiflava	1
ASV9487	Cycle6	0.153931	Cycle6	8	Bacteria	Bacteroidota	Bacteroidia	Chitinophagales	Chitinophagaceae	Filimonas	NA	NA	1
ASV9486	Cycle6	0.152549	Cycle6	8	Bacteria	Bacteroidota	Bacteroidia	Chitinophagales	Chitinophagaceae	Filimonas	NA	NA	1
ASV603	Cycle6	0.152177	Cycle6	8	Bacteria	Proteobacteria	Gammaproteobacteria	Burkholderiales	Oxalobacteraceae	Duganella	NA	NA	1
ASV8855	Cycle6	0.141217	Cycle6	8	Bacteria	Bacteroidota	Bacteroidia	Sphingobacteriales	Sphingobacteriaceae	Pedobacter	NA	NA	1
ASV39	Cycle6	0.138703	Cycle6	8	Bacteria	Proteobacteria	Gammaproteobacteria	Enterobacterales	Erwiniaceae	Pantoea	NA	agglomerans	1
ASV904	Cycle6	0.132516	Cycle6	8	Bacteria	Proteobacteria	Gammaproteobacteria	Pseudomonadales	Pseudomonadaceae	Pseudomonas	protegens	NA	1
ASV676	Cycle6	0.132329	Cycle6	8	Bacteria	Proteobacteria	Gammaproteobacteria	Burkholderiales	Oxalobacteraceae	Herbaspirillum	NA	NA	1
ASV5776	Cycle6	0.129143	Cycle6	8	Bacteria	Verrucomicrobiota	Verrucomicrobiae	Chthoniobacterales	Chthoniobacteraceae	Chthoniobacter	NA	NA	1
ASV192	Cycle6	0.128616	Cycle6	8	Bacteria	Proteobacteria	Gammaproteobacteria	Burkholderiales	Comamonadaceae	Ramlibacter	NA	NA	1
ASV779	Cycle6	0.124789	Cycle6	8	Bacteria	Proteobacteria	Gammaproteobacteria	Burkholderiales	Oxalobacteraceae	Massilia	NA	NA	1
ASV909	Cycle6	0.122089	Cycle6	8	Bacteria	Proteobacteria	Gammaproteobacteria	Pseudomonadales	Pseudomonadaceae	Pseudomonas	brassicacearum	NA	1
ASV9617	Cycle6	0.12182	Cycle6	8	Bacteria	Bacteroidota	Bacteroidia	Chitinophagales	Chitinophagaceae	Taibaiella	NA	NA	1
ASV8858	Cycle6	0.121375	Cycle6	8	Bacteria	Bacteroidota	Bacteroidia	Sphingobacteriales	Sphingobacteriaceae	Pedobacter	NA	insulae	1
ASV8864	Cycle6	0.12052	Cycle6	8	Bacteria	Bacteroidota	Bacteroidia	Sphingobacteriales	Sphingobacteriaceae	Pedobacter	NA	NA	1
ASV8803	Cycle6	0.120131	Cycle6	8	Bacteria	Bacteroidota	Bacteroidia	Sphingobacteriales	Sphingobacteriaceae	Pedobacter	NA	NA	1
ASV4597	Cycle6	0.117437	Cycle6	8	Bacteria	Proteobacteria	Alphaproteobacteria	Rhizobiales	Rhizobiaceae	Allorhizobium-Neorhizobium-Pararhizobium-Rhizobium	NA	NA	1
ASV752	Cycle6	0.114759	Cycle6	8	Bacteria	Proteobacteria	Gammaproteobacteria	Burkholderiales	Oxalobacteraceae	Duganella	NA	NA	1
ASV2448	Cycle6	0.114302	Cycle6	8	Bacteria	Firmicutes	Bacilli	Paenibacillales	Paenibacillaceae	Saccharibacillus	NA	NA	1
ASV771	Cycle6	0.113658	Cycle6	8	Bacteria	Proteobacteria	Gammaproteobacteria	Burkholderiales	Oxalobacteraceae	Massilia	NA	NA	1
ASV2269	Cycle6	0.112254	Cycle6	8	Bacteria	Firmicutes	Bacilli	Paenibacillales	Paenibacillaceae	Paenibacillus	castaneae	NA	1
ASV8613	Cycle6	0.111187	Cycle6	8	Bacteria	Bdellovibrionota	Bdellovibrionia	Bdellovibrionales	Bdellovibrionaceae	Bdellovibrio	NA	NA	1
ASV3478	Cycle6	0.110096	Cycle6	8	Bacteria	Actinobacteriota	Actinobacteria	Micrococcales	Sanguibacteraceae	Sanguibacter-Flavimobilis	NA	NA	1
ASV604	SoilWash	0.109477	SoilWash	2	Bacteria	Proteobacteria	Gammaproteobacteria	Burkholderiales	Oxalobacteraceae	Duganella	NA	NA	1
ASV41	SbRB	0.107473	SbRB	10	Bacteria	Proteobacteria	Gammaproteobacteria	Enterobacterales	Erwiniaceae	Pantoea	agglomerans	agglomerans	1
ASV936	Cycle6	0.104011	Cycle6	8	Bacteria	Proteobacteria	Gammaproteobacteria	Pseudomonadales	Pseudomonadaceae	Pseudomonas	vancouverensis	NA	1
ASV1005	Cycle6	0.099788	Cycle6	8	Bacteria	Proteobacteria	Gammaproteobacteria	Salinisphaerales	Solimonadaceae	Solimonas	NA	NA	1
ASV4600	Cycle6	0.0965536	Cycle6	8	Bacteria	Proteobacteria	Alphaproteobacteria	Rhizobiales	Rhizobiaceae	Shinella	NA	NA	1
ASV40	Cycle6	0.0951453	Cycle6	8	Bacteria	Proteobacteria	Gammaproteobacteria	Enterobacterales	Erwiniaceae	Pantoea	agglomerans	NA	1
ASV2241	Cycle6	0.0933487	Cycle6	8	Bacteria	Firmicutes	Bacilli	Paenibacillales	Paenibacillaceae	Paenibacillus	amylolyticus	NA	1
ASV3485	SoilWash	0.0900484	SoilWash	2	Bacteria	Actinobacteriota	Actinobacteria	Micrococcales	Micrococcaceae	Arthrobacter	NA	NA	1
ASV1006	Cycle6	0.0899325	Cycle6	8	Bacteria	Proteobacteria	Gammaproteobacteria	Salinisphaerales	Solimonadaceae	Solimonas	NA	NA	1
ASV859	Cycle6	0.0888461	Cycle6	8	Bacteria	Proteobacteria	Gammaproteobacteria	Pseudomonadales	Cellvibrionaceae	Cellvibrio	gandavensis	gandavensis	1
ASV4942	Cycle6	0.0850326	Cycle6	8	Bacteria	Proteobacteria	Alphaproteobacteria	Caulobacterales	Caulobacteraceae	Caulobacter	NA	fusiformis	1
ASV9106	SoilWash	0.0842718	SoilWash	2	Bacteria	Bacteroidota	Bacteroidia	Cytophagales	Spirosomaceae	Dyadobacter	NA	NA	1
ASV239	Cycle6	0.0839262	Cycle6	8	Bacteria	Proteobacteria	Gammaproteobacteria	Burkholderiales	Comamonadaceae	Paucibacter	NA	NA	1
ASV776	Cycle6	0.0829716	Cycle6	8	Bacteria	Proteobacteria	Gammaproteobacteria	Burkholderiales	Oxalobacteraceae	Massilia	NA	NA	1
ASV4637	Cycle6	0.0816706	Cycle6	8	Bacteria	Proteobacteria	Alphaproteobacteria	Rhizobiales	Rhizobiaceae	Mesorhizobium	NA	NA	1
ASV300	Cycle6	0.0805396	Cycle6	8	Bacteria	Proteobacteria	Gammaproteobacteria	Burkholderiales	Alcaligenaceae	Achromobacter	piechaudii	NA	1
ASV4644	Cycle6	0.0802025	Cycle6	8	Bacteria	Proteobacteria	Alphaproteobacteria	Rhizobiales	Rhizobiaceae	Allorhizobium-Neorhizobium-Pararhizobium-Rhizobium	NA	NA	1
ASV950	Cycle6	0.0796271	Cycle6	8	Bacteria	Proteobacteria	Gammaproteobacteria	Pseudomonadales	Pseudomonadaceae	Pseudomonas	viridiflava	abietaniphila	1
ASV8796	Cycle6	0.0787872	Cycle6	8	Bacteria	Bacteroidota	Bacteroidia	Sphingobacteriales	Sphingobacteriaceae	Pedobacter	NA	NA	1
ASV7695	Cycle6	0.0778971	Cycle6	8	Bacteria	Verrucomicrobiota	Verrucomicrobiae	Opitutales	Opitutaceae	Diplosphaera	NA	NA	1
ASV72	SoilWash	0.0778506	SoilWash	2	Bacteria	Proteobacteria	Gammaproteobacteria	Burkholderiales	Comamonadaceae	Rhodoferax	NA	NA	1
ASV8963	Cycle6	0.0770193	Cycle6	8	Bacteria	Bacteroidota	Bacteroidia	Sphingobacteriales	Sphingobacteriaceae	Pedobacter	luteus	luteus	1
ASV3457	SbRB	0.0766293	SbRB	10	Bacteria	Actinobacteriota	Actinobacteria	Micrococcales	Microbacteriaceae	Microbacterium	NA	NA	1
ASV4672	Cycle6	0.0761904	Cycle6	8	Bacteria	Proteobacteria	Alphaproteobacteria	Rhizobiales	Devosiaceae	Devosia	neptuniae	neptuniae	1
ASV1732	Cycle6	0.0738118	Cycle6	8	Bacteria	Proteobacteria	Alphaproteobacteria	Acetobacterales	Acetobacteraceae	Roseococcus	NA	NA	1
ASV9097	Cycle6	0.0735137	Cycle6	8	Bacteria	Bacteroidota	Bacteroidia	Cytophagales	Spirosomaceae	Dyadobacter	fermentans	NA	1
ASV773	Cycle6	0.0721172	Cycle6	8	Bacteria	Proteobacteria	Gammaproteobacteria	Burkholderiales	Oxalobacteraceae	Duganella	NA	NA	1
ASV809	Cycle6	0.0709028	Cycle6	8	Bacteria	Proteobacteria	Gammaproteobacteria	Burkholderiales	Oxalobacteraceae	Massilia	NA	NA	1
ASV755	Cycle6	0.0700056	Cycle6	8	Bacteria	Proteobacteria	Gammaproteobacteria	Burkholderiales	Oxalobacteraceae	Duganella	NA	NA	1
ASV909	SoilWash	0.0684508	SoilWash	2	Bacteria	Proteobacteria	Gammaproteobacteria	Pseudomonadales	Pseudomonadaceae	Pseudomonas	brassicacearum	NA	1
ASV8765	Cycle6	0.0681545	Cycle6	8	Bacteria	Proteobacteria	Alphaproteobacteria	Sphingomonadales	Sphingomonadaceae	Sphingobium	NA	NA	1
ASV4741	Cycle6	0.0679669	Cycle6	8	Bacteria	Proteobacteria	Alphaproteobacteria	Rhizobiales	Beijerinckiaceae	28-YEA-48	NA	NA	1
ASV8615	Cycle6	0.0656525	Cycle6	8	Bacteria	Bdellovibrionota	Bdellovibrionia	Bdellovibrionales	Bdellovibrionaceae	Bdellovibrio	NA	NA	1
ASV5159	Cycle6	0.0654315	Cycle6	8	Bacteria	Verrucomicrobiota	Verrucomicrobiae	Verrucomicrobiales	Rubritaleaceae	Luteolibacter	NA	gellanilyticus	1
ASV1750	Cycle6	0.0617372	Cycle6	8	Bacteria	Proteobacteria	Alphaproteobacteria	Acetobacterales	Acetobacteraceae	Roseomonas	NA	NA	1
ASV4588	Cycle6	0.0610669	Cycle6	8	Bacteria	Proteobacteria	Alphaproteobacteria	Rhizobiales	Rhizobiaceae	Allorhizobium-Neorhizobium-Pararhizobium-Rhizobium	NA	soli	1
ASV862	Cycle6	0.0592833	Cycle6	8	Bacteria	Proteobacteria	Gammaproteobacteria	Pseudomonadales	Cellvibrionaceae	Cellvibrio	NA	NA	1
ASV1756	Cycle6	0.058964	Cycle6	8	Bacteria	Proteobacteria	Alphaproteobacteria	Reyranellales	Reyranellaceae	Reyranella	NA	NA	1
ASV2240	SoilWash	0.0574161	SoilWash	2	Bacteria	Firmicutes	Bacilli	Paenibacillales	Paenibacillaceae	Paenibacillus	xylanexedens	NA	1
ASV897	Cycle6	0.0560158	Cycle6	8	Bacteria	Proteobacteria	Gammaproteobacteria	Pseudomonadales	Pseudomonadaceae	Pseudomonas	NA	NA	1
ASV9510	Cycle6	0.0554812	Cycle6	8	Bacteria	Bacteroidota	Bacteroidia	Chitinophagales	Chitinophagaceae	Sediminibacterium	roseum	roseum	1
ASV4959	Cycle6	0.0549416	Cycle6	8	Bacteria	Proteobacteria	Alphaproteobacteria	Caulobacterales	Caulobacteraceae	Caulobacter	NA	NA	1
ASV8873	Cycle6	0.0539899	Cycle6	8	Bacteria	Bacteroidota	Bacteroidia	Sphingobacteriales	Sphingobacteriaceae	Pedobacter	NA	koreensis	1
ASV7777	Cycle6	0.0518782	Cycle6	8	Bacteria	Myxococcota	Myxococcia	Myxococcales	Anaeromyxobacteraceae	Anaeromyxobacter	NA	NA	1
ASV2243	Cycle6	0.0516053	Cycle6	8	Bacteria	Firmicutes	Bacilli	Paenibacillales	Paenibacillaceae	Paenibacillus	amylolyticus	NA	1
ASV53	Cycle6	0.0514109	Cycle6	8	Bacteria	Proteobacteria	Gammaproteobacteria	Enterobacterales	Erwiniaceae	Pantoea	NA	NA	1
ASV5368	Cycle6	0.0500315	Cycle6	8	Bacteria	Verrucomicrobiota	Verrucomicrobiae	Pedosphaerales	Pedosphaeraceae	RS25G	NA	NA	1
ASV795	Cycle6	0.0496233	Cycle6	8	Bacteria	Proteobacteria	Gammaproteobacteria	Burkholderiales	Oxalobacteraceae	Massilia	NA	NA	1
ASV4616	Cycle6	0.0495265	Cycle6	8	Bacteria	Proteobacteria	Alphaproteobacteria	Rhodobacterales	Rhodobacteraceae	Rhodobacter	NA	NA	1
ASV753	Cycle6	0.0487704	Cycle6	8	Bacteria	Proteobacteria	Gammaproteobacteria	Burkholderiales	Oxalobacteraceae	Duganella	NA	NA	1
ASV4706	SbRB	0.0480144	SbRB	10	Bacteria	Proteobacteria	Alphaproteobacteria	Rhizobiales	Beijerinckiaceae	Methylobacterium-Methylorubrum	NA	NA	1
ASV5155	Cycle6	0.0466839	Cycle6	8	Bacteria	Verrucomicrobiota	Verrucomicrobiae	Verrucomicrobiales	Rubritaleaceae	Luteolibacter	NA	NA	1
ASV146	Cycle6	0.0463903	Cycle6	8	Bacteria	Proteobacteria	Gammaproteobacteria	Burkholderiales	Comamonadaceae	Caenimonas	NA	NA	1
ASV226	Cycle6	0.0463824	Cycle6	8	Bacteria	Proteobacteria	Gammaproteobacteria	Burkholderiales	Comamonadaceae	Hydrogenophaga	NA	NA	1
ASV1447	Cycle6	0.0462695	Cycle6	8	Bacteria	Proteobacteria	Gammaproteobacteria	Xanthomonadales	Xanthomonadaceae	Stenotrophomonas	rhizophila	NA	1
ASV731	Cycle6	0.0458899	Cycle6	8	Bacteria	Proteobacteria	Gammaproteobacteria	Burkholderiales	Oxalobacteraceae	Oxalicibacterium	NA	fonticola	1
ASV124	Cycle6	0.045077	Cycle6	8	Bacteria	Proteobacteria	Gammaproteobacteria	Burkholderiales	Comamonadaceae	Variovorax	NA	NA	1
ASV4933	Cycle6	0.0449355	Cycle6	8	Bacteria	Proteobacteria	Alphaproteobacteria	Caulobacterales	Caulobacteraceae	Brevundimonas	subvibrioides	NA	1
ASV8805	Cycle6	0.0437236	Cycle6	8	Bacteria	Bacteroidota	Bacteroidia	Sphingobacteriales	Sphingobacteriaceae	Pedobacter	agri	NA	1
ASV5133	Cycle6	0.0416227	Cycle6	8	Bacteria	Verrucomicrobiota	Verrucomicrobiae	Verrucomicrobiales	Rubritaleaceae	Luteolibacter	NA	NA	1
ASV9666	Cycle6	0.0410546	Cycle6	8	Bacteria	Bacteroidota	Bacteroidia	Chitinophagales	Chitinophagaceae	Aurantisolimonas	NA	NA	1
ASV8852	Cycle6	0.040953	Cycle6	8	Bacteria	Bacteroidota	Bacteroidia	Sphingobacteriales	Sphingobacteriaceae	Pedobacter	NA	NA	1
ASV4598	Cycle6	0.0408735	Cycle6	8	Bacteria	Proteobacteria	Alphaproteobacteria	Rhizobiales	Rhizobiaceae	Allorhizobium-Neorhizobium-Pararhizobium-Rhizobium	NA	NA	1
ASV4674	Cycle6	0.0399572	Cycle6	8	Bacteria	Proteobacteria	Alphaproteobacteria	Rhizobiales	Devosiaceae	Devosia	NA	NA	1
ASV8816	Cycle6	0.0391006	Cycle6	8	Bacteria	Bacteroidota	Bacteroidia	Sphingobacteriales	Sphingobacteriaceae	Pedobacter	NA	NA	1
ASV2244	SbRB	0.0388698	SbRB	10	Bacteria	Firmicutes	Bacilli	Paenibacillales	Paenibacillaceae	Paenibacillus	NA	NA	1
ASV8804	Cycle6	0.0379976	Cycle6	8	Bacteria	Bacteroidota	Bacteroidia	Sphingobacteriales	Sphingobacteriaceae	Pedobacter	NA	NA	1
ASV2449	Cycle6	0.0377458	Cycle6	8	Bacteria	Firmicutes	Bacilli	Paenibacillales	Paenibacillaceae	Saccharibacillus	NA	NA	1
ASV20	SoilWash	0.0376614	SoilWash	2	Bacteria	Proteobacteria	Gammaproteobacteria	Enterobacterales	Yersiniaceae	Serratia	NA	plymuthica	1
ASV2452	Cycle6	0.037014	Cycle6	8	Bacteria	Firmicutes	Bacilli	Paenibacillales	Paenibacillaceae	Saccharibacillus	NA	NA	1
ASV3618	Cycle6	0.0358443	Cycle6	8	Bacteria	Actinobacteriota	Actinobacteria	Propionibacteriales	Nocardioidaceae	Marmoricola	NA	NA	1
ASV9636	Cycle6	0.0358281	Cycle6	8	Bacteria	Bacteroidota	Bacteroidia	Chitinophagales	Chitinophagaceae	Rurimicrobium	NA	NA	1
ASV125	Cycle6	0.0348726	Cycle6	8	Bacteria	Proteobacteria	Gammaproteobacteria	Burkholderiales	Comamonadaceae	Variovorax	paradoxus	NA	1
ASV1943	Cycle6	0.0345925	Cycle6	8	Bacteria	Firmicutes	Bacilli	Paenibacillales	Paenibacillaceae	Paenibacillus	NA	NA	1
ASV754	Cycle6	0.0341157	Cycle6	8	Bacteria	Proteobacteria	Gammaproteobacteria	Burkholderiales	Oxalobacteraceae	Duganella	NA	NA	1
ASV8860	Cycle6	0.0334786	Cycle6	8	Bacteria	Bacteroidota	Bacteroidia	Sphingobacteriales	Sphingobacteriaceae	Pedobacter	NA	NA	1
ASV8778	Cycle6	0.0329896	Cycle6	8	Bacteria	Proteobacteria	Alphaproteobacteria	Sphingomonadales	Sphingomonadaceae	Sphingopyxis	alaskensis	NA	1
ASV9634	Cycle6	0.032886	Cycle6	8	Bacteria	Bacteroidota	Bacteroidia	Chitinophagales	Chitinophagaceae	Rurimicrobium	NA	NA	1
ASV9878	Cycle6	0.032637	Cycle6	8	Bacteria	Bacteroidota	Bacteroidia	Flavobacteriales	Flavobacteriaceae	Flavobacterium	NA	johnsoniae	1
ASV169	Cycle6	0.0323709	Cycle6	8	Bacteria	Proteobacteria	Gammaproteobacteria	Burkholderiales	Comamonadaceae	Caenimonas	NA	NA	1
ASV1944	Cycle6	0.032344	Cycle6	8	Bacteria	Firmicutes	Bacilli	Paenibacillales	Paenibacillaceae	Paenibacillus	NA	NA	1
ASV5217	Cycle6	0.0315568	Cycle6	8	Bacteria	Verrucomicrobiota	Verrucomicrobiae	Verrucomicrobiales	Verrucomicrobiaceae	Roseimicrobium	NA	NA	1
ASV4701	Cycle6	0.0305365	Cycle6	8	Bacteria	Proteobacteria	Alphaproteobacteria	Rhizobiales	Beijerinckiaceae	Bosea	NA	lupini	1
ASV8921	Cycle6	0.0305327	Cycle6	8	Bacteria	Bacteroidota	Bacteroidia	Sphingobacteriales	Sphingobacteriaceae	Mucilaginibacter	NA	NA	1
ASV2450	Cycle6	0.0296296	Cycle6	8	Bacteria	Firmicutes	Bacilli	Paenibacillales	Paenibacillaceae	Saccharibacillus	NA	NA	1
ASV4967	Cycle6	0.0284044	Cycle6	8	Bacteria	Proteobacteria	Alphaproteobacteria	Caulobacterales	Caulobacteraceae	Asticcacaulis	NA	benevestitus	1
ASV5213	Cycle6	0.0282247	Cycle6	8	Bacteria	Verrucomicrobiota	Verrucomicrobiae	Verrucomicrobiales	Verrucomicrobiaceae	Verrucomicrobium	NA	NA	1
ASV4662	Cycle6	0.0282069	Cycle6	8	Bacteria	Proteobacteria	Alphaproteobacteria	Rhizobiales	Devosiaceae	Devosia	NA	NA	1
ASV730	Cycle6	0.0278994	Cycle6	8	Bacteria	Proteobacteria	Gammaproteobacteria	Burkholderiales	Oxalobacteraceae	Oxalicibacterium	NA	NA	1
ASV4660	Cycle6	0.0278764	Cycle6	8	Bacteria	Proteobacteria	Alphaproteobacteria	Rhizobiales	Rhizobiaceae	Shinella	NA	NA	1
ASV75	Cycle6	0.0278415	Cycle6	8	Bacteria	Proteobacteria	Gammaproteobacteria	Burkholderiales	Comamonadaceae	Rhodoferax	NA	NA	1
ASV825	Cycle6	0.0277378	Cycle6	8	Bacteria	Proteobacteria	Gammaproteobacteria	Burkholderiales	Oxalobacteraceae	Massilia	violaceinigra	violaceinigra	1
ASV940	SoilWash	0.0267036	SoilWash	2	Bacteria	Proteobacteria	Gammaproteobacteria	Pseudomonadales	Pseudomonadaceae	Pseudomonas	granadensis	NA	1
ASV9896	Cycle6	0.0265971	Cycle6	8	Bacteria	Bacteroidota	Bacteroidia	Flavobacteriales	Flavobacteriaceae	Flavobacterium	frigidimaris	NA	1
ASV598	Cycle6	0.026168	Cycle6	8	Bacteria	Proteobacteria	Gammaproteobacteria	Burkholderiales	Oxalobacteraceae	Rugamonas	NA	NA	1
ASV4763	Cycle6	0.0260895	Cycle6	8	Bacteria	Proteobacteria	Alphaproteobacteria	Rhizobiales	Beijerinckiaceae	alphaI cluster	NA	NA	1
ASV8889	SoilWash	0.0260545	SoilWash	2	Bacteria	Bacteroidota	Bacteroidia	Sphingobacteriales	Sphingobacteriaceae	Mucilaginibacter	NA	NA	1
ASV895	Cycle6	0.0259444	Cycle6	8	Bacteria	Proteobacteria	Gammaproteobacteria	Pseudomonadales	Pseudomonadaceae	Pseudomonas	NA	NA	1
ASV5134	Cycle6	0.0258657	Cycle6	8	Bacteria	Verrucomicrobiota	Verrucomicrobiae	Verrucomicrobiales	Rubritaleaceae	Luteolibacter	NA	NA	1
ASV84	Cycle6	0.0255046	Cycle6	8	Bacteria	Proteobacteria	Gammaproteobacteria	Burkholderiales	Comamonadaceae	Rhodoferax	NA	NA	1
ASV4761	Cycle6	0.025212	Cycle6	8	Bacteria	Proteobacteria	Alphaproteobacteria	Rhizobiales	Beijerinckiaceae	alphaI cluster	NA	NA	1
ASV7706	Cycle6	0.0251114	Cycle6	8	Bacteria	Verrucomicrobiota	Verrucomicrobiae	Opitutales	Opitutaceae	Opitutus	NA	NA	1
ASV4699	Cycle6	0.0248165	Cycle6	8	Bacteria	Proteobacteria	Alphaproteobacteria	Rhizobiales	Beijerinckiaceae	Bosea	NA	NA	1
ASV4936	Cycle6	0.0247721	Cycle6	8	Bacteria	Proteobacteria	Alphaproteobacteria	Caulobacterales	Caulobacteraceae	Brevundimonas	NA	NA	1
ASV9882	Cycle6	0.0245513	Cycle6	8	Bacteria	Bacteroidota	Bacteroidia	Flavobacteriales	Flavobacteriaceae	Flavobacterium	NA	NA	1
ASV772	Cycle6	0.024489	Cycle6	8	Bacteria	Proteobacteria	Gammaproteobacteria	Burkholderiales	Oxalobacteraceae	Massilia	NA	NA	1
ASV223	Cycle6	0.0237796	Cycle6	8	Bacteria	Proteobacteria	Gammaproteobacteria	Burkholderiales	Comamonadaceae	Comamonas	NA	NA	1
ASV4832	Cycle6	0.0235147	Cycle6	8	Bacteria	Proteobacteria	Alphaproteobacteria	Rhizobiales	Kaistiaceae	Kaistia	NA	granuli	1
ASV8872	Cycle6	0.0233955	Cycle6	8	Bacteria	Bacteroidota	Bacteroidia	Sphingobacteriales	Sphingobacteriaceae	Pedobacter	NA	NA	1
ASV186	Cycle6	0.022923	Cycle6	8	Bacteria	Proteobacteria	Gammaproteobacteria	Burkholderiales	Comamonadaceae	Caenimonas	NA	NA	1
ASV2244	Cycle6	0.0227912	Cycle6	8	Bacteria	Firmicutes	Bacilli	Paenibacillales	Paenibacillaceae	Paenibacillus	NA	NA	1
ASV4759	Cycle6	0.0226551	Cycle6	8	Bacteria	Proteobacteria	Alphaproteobacteria	Rhizobiales	Beijerinckiaceae	alphaI cluster	NA	NA	1
ASV9668	Cycle6	0.0224916	Cycle6	8	Bacteria	Bacteroidota	Bacteroidia	Chitinophagales	Chitinophagaceae	Aurantisolimonas	NA	NA	1
ASV8766	Cycle6	0.0224817	Cycle6	8	Bacteria	Proteobacteria	Alphaproteobacteria	Sphingomonadales	Sphingomonadaceae	Sphingobium	NA	NA	1
ASV2453	Cycle6	0.0219662	Cycle6	8	Bacteria	Firmicutes	Bacilli	Paenibacillales	Paenibacillaceae	Saccharibacillus	NA	NA	1
ASV9637	Cycle6	0.0217574	Cycle6	8	Bacteria	Bacteroidota	Bacteroidia	Chitinophagales	Chitinophagaceae	Rurimicrobium	NA	NA	1
ASV8825	SoilWash	0.0216398	SoilWash	2	Bacteria	Bacteroidota	Bacteroidia	Sphingobacteriales	Sphingobacteriaceae	Pedobacter	NA	NA	1
ASV2387	Cycle6	0.0213755	Cycle6	8	Bacteria	Firmicutes	Bacilli	Paenibacillales	Paenibacillaceae	Paenibacillus	NA	NA	1
ASV940	Cycle6	0.0209878	Cycle6	8	Bacteria	Proteobacteria	Gammaproteobacteria	Pseudomonadales	Pseudomonadaceae	Pseudomonas	granadensis	NA	1
ASV859	SoilWash	0.0203074	SoilWash	2	Bacteria	Proteobacteria	Gammaproteobacteria	Pseudomonadales	Cellvibrionaceae	Cellvibrio	gandavensis	gandavensis	1
ASV1955	Cycle6	0.020242	Cycle6	8	Bacteria	Firmicutes	Bacilli	Paenibacillales	Paenibacillaceae	Paenibacillus	NA	NA	1
ASV4676	Cycle6	0.0201915	Cycle6	8	Bacteria	Proteobacteria	Alphaproteobacteria	Rhizobiales	Devosiaceae	Devosia	NA	NA	1
ASV8917	Cycle6	0.0200513	Cycle6	8	Bacteria	Bacteroidota	Bacteroidia	Sphingobacteriales	Sphingobacteriaceae	Mucilaginibacter	NA	NA	1
ASV4720	Cycle6	0.0197322	Cycle6	8	Bacteria	Proteobacteria	Alphaproteobacteria	Rhizobiales	Xanthobacteraceae	Rhodopseudomonas	NA	NA	1
ASV3455	Cycle6	0.0196485	Cycle6	8	Bacteria	Actinobacteriota	Actinobacteria	Micrococcales	Microbacteriaceae	Curtobacterium	herbarum	herbarum	1
ASV8836	Cycle6	0.0194767	Cycle6	8	Bacteria	Bacteroidota	Bacteroidia	Sphingobacteriales	Sphingobacteriaceae	Pedobacter	NA	NA	1
ASV659	Cycle6	0.019344	Cycle6	8	Bacteria	Proteobacteria	Gammaproteobacteria	Burkholderiales	Burkholderiaceae	Cupriavidus	basilensis	basilensis	1
ASV1942	Cycle6	0.019265	Cycle6	8	Bacteria	Firmicutes	Bacilli	Paenibacillales	Paenibacillaceae	Paenibacillus	chinensis	chinensis	1
ASV9790	Cycle6	0.0192323	Cycle6	8	Bacteria	Bacteroidota	Bacteroidia	Flavobacteriales	Flavobacteriaceae	Flavobacterium	NA	NA	1
ASV617	Cycle6	0.0184774	Cycle6	8	Bacteria	Proteobacteria	Gammaproteobacteria	Burkholderiales	Oxalobacteraceae	Duganella	NA	zoogloeoides	1
ASV4636	Cycle6	0.0181389	Cycle6	8	Bacteria	Proteobacteria	Alphaproteobacteria	Rhizobiales	Rhizobiaceae	Aminobacter	NA	NA	1
ASV8918	Cycle6	0.0174801	Cycle6	8	Bacteria	Bacteroidota	Bacteroidia	Sphingobacteriales	Sphingobacteriaceae	Mucilaginibacter	NA	NA	1
ASV40	SbRB	0.0174298	SbRB	10	Bacteria	Proteobacteria	Gammaproteobacteria	Enterobacterales	Erwiniaceae	Pantoea	agglomerans	NA	1
ASV4679	Cycle6	0.0174099	Cycle6	8	Bacteria	Proteobacteria	Alphaproteobacteria	Rhizobiales	Devosiaceae	Devosia	NA	NA	1
ASV8854	Cycle6	0.0173218	Cycle6	8	Bacteria	Bacteroidota	Bacteroidia	Sphingobacteriales	Sphingobacteriaceae	Pedobacter	NA	NA	1
ASV8809	Cycle6	0.0172707	Cycle6	8	Bacteria	Bacteroidota	Bacteroidia	Sphingobacteriales	Sphingobacteriaceae	Pedobacter	NA	NA	1
ASV921	Cycle6	0.017085	Cycle6	8	Bacteria	Proteobacteria	Gammaproteobacteria	Pseudomonadales	Pseudomonadaceae	Pseudomonas	rhizosphaerae	NA	1
ASV309	Cycle6	0.0170124	Cycle6	8	Bacteria	Proteobacteria	Gammaproteobacteria	Burkholderiales	Alcaligenaceae	Pigmentiphaga	NA	NA	1
ASV1459	Cycle6	0.0167136	Cycle6	8	Bacteria	Proteobacteria	Gammaproteobacteria	Xanthomonadales	Xanthomonadaceae	Xanthomonas	citri	NA	1
ASV809	SoilWash	0.0167036	SoilWash	2	Bacteria	Proteobacteria	Gammaproteobacteria	Burkholderiales	Oxalobacteraceae	Massilia	NA	NA	1
ASV677	Cycle6	0.0163701	Cycle6	8	Bacteria	Proteobacteria	Gammaproteobacteria	Burkholderiales	Oxalobacteraceae	Collimonas	NA	NA	1
ASV808	Cycle6	0.0163473	Cycle6	8	Bacteria	Proteobacteria	Gammaproteobacteria	Burkholderiales	Oxalobacteraceae	Massilia	violaceinigra	violaceinigra	1
ASV6806	Cycle6	0.016271	Cycle6	8	Bacteria	Planctomycetota	Planctomycetes	Planctomycetales	Rubinisphaeraceae	SH-PL14	NA	NA	1
ASV1757	Cycle6	0.0159544	Cycle6	8	Bacteria	Proteobacteria	Alphaproteobacteria	Reyranellales	Reyranellaceae	Reyranella	NA	NA	1
ASV922	Cycle6	0.0157851	Cycle6	8	Bacteria	Proteobacteria	Gammaproteobacteria	Pseudomonadales	Pseudomonadaceae	Pseudomonas	rhizosphaerae	NA	1
ASV4641	Cycle6	0.0155981	Cycle6	8	Bacteria	Proteobacteria	Alphaproteobacteria	Rhizobiales	Rhizobiaceae	Mesorhizobium	NA	NA	1
ASV680	Cycle6	0.0152826	Cycle6	8	Bacteria	Proteobacteria	Gammaproteobacteria	Burkholderiales	Oxalobacteraceae	Herminiimonas	NA	NA	1
ASV8625	Cycle6	0.0152588	Cycle6	8	Bacteria	Bdellovibrionota	Bdellovibrionia	Bdellovibrionales	Bdellovibrionaceae	Bdellovibrio	NA	NA	1
ASV9882	SoilWash	0.0146364	SoilWash	2	Bacteria	Bacteroidota	Bacteroidia	Flavobacteriales	Flavobacteriaceae	Flavobacterium	NA	NA	1
ASV936	SoilWash	0.0145567	SoilWash	2	Bacteria	Proteobacteria	Gammaproteobacteria	Pseudomonadales	Pseudomonadaceae	Pseudomonas	vancouverensis	NA	1
ASV6805	Cycle6	0.0143837	Cycle6	8	Bacteria	Planctomycetota	Planctomycetes	Planctomycetales	Rubinisphaeraceae	SH-PL14	NA	NA	1
ASV912	Cycle6	0.0141505	Cycle6	8	Bacteria	Proteobacteria	Gammaproteobacteria	Pseudomonadales	Pseudomonadaceae	Pseudomonas	NA	NA	1
ASV22	Cycle6	0.013917	Cycle6	8	Bacteria	Proteobacteria	Gammaproteobacteria	Enterobacterales	Erwiniaceae	Pantoea	ananatis	ananatis	1
ASV613	Cycle6	0.0138205	Cycle6	8	Bacteria	Proteobacteria	Gammaproteobacteria	Burkholderiales	Oxalobacteraceae	Duganella	NA	NA	1
ASV8889	Cycle6	0.0136469	Cycle6	8	Bacteria	Bacteroidota	Bacteroidia	Sphingobacteriales	Sphingobacteriaceae	Mucilaginibacter	NA	NA	1
ASV604	Cycle6	0.0132628	Cycle6	8	Bacteria	Proteobacteria	Gammaproteobacteria	Burkholderiales	Oxalobacteraceae	Duganella	NA	NA	1
ASV4619	Cycle6	0.0131801	Cycle6	8	Bacteria	Proteobacteria	Alphaproteobacteria	Rhodobacterales	Rhodobacteraceae	Gemmobacter	NA	NA	1
ASV8854	SoilWash	0.0130393	SoilWash	2	Bacteria	Bacteroidota	Bacteroidia	Sphingobacteriales	Sphingobacteriaceae	Pedobacter	NA	NA	1
ASV2400	Cycle6	0.0126942	Cycle6	8	Bacteria	Firmicutes	Bacilli	Paenibacillales	Paenibacillaceae	Paenibacillus	NA	NA	1
ASV7704	Cycle6	0.0126152	Cycle6	8	Bacteria	Verrucomicrobiota	Verrucomicrobiae	Opitutales	Opitutaceae	Opitutus	NA	NA	1
ASV4680	Cycle6	0.012481	Cycle6	8	Bacteria	Proteobacteria	Alphaproteobacteria	Rhizobiales	Devosiaceae	Devosia	NA	NA	1
ASV9	SoilWash	0.0122067	SoilWash	2	Bacteria	Proteobacteria	Gammaproteobacteria	Enterobacterales	Yersiniaceae	Rahnella1	NA	NA	1
ASV654	Cycle6	0.0121663	Cycle6	8	Bacteria	Proteobacteria	Gammaproteobacteria	Burkholderiales	Oxalobacteraceae	Herbaspirillum	NA	NA	1
ASV812	Cycle6	0.0121454	Cycle6	8	Bacteria	Proteobacteria	Gammaproteobacteria	Burkholderiales	Oxalobacteraceae	Massilia	NA	NA	1
ASV8764	Cycle6	0.0120956	Cycle6	8	Bacteria	Proteobacteria	Alphaproteobacteria	Sphingomonadales	Sphingomonadaceae	Sphingobium	NA	NA	1
ASV9791	Cycle6	0.0119734	Cycle6	8	Bacteria	Bacteroidota	Bacteroidia	Flavobacteriales	Flavobacteriaceae	Flavobacterium	NA	NA	1
ASV4663	Cycle6	0.0117488	Cycle6	8	Bacteria	Proteobacteria	Alphaproteobacteria	Rhizobiales	Devosiaceae	Devosia	NA	NA	1
ASV8847	Cycle6	0.0113636	Cycle6	8	Bacteria	Bacteroidota	Bacteroidia	Sphingobacteriales	Sphingobacteriaceae	Pedobacter	steynii	nyackensis	1
ASV619	Cycle6	0.0113075	Cycle6	8	Bacteria	Proteobacteria	Gammaproteobacteria	Burkholderiales	Oxalobacteraceae	Duganella	NA	zoogloeoides	1
ASV8805	SoilWash	0.0112912	SoilWash	2	Bacteria	Bacteroidota	Bacteroidia	Sphingobacteriales	Sphingobacteriaceae	Pedobacter	agri	NA	1
ASV5170	Cycle6	0.0111171	Cycle6	8	Bacteria	Verrucomicrobiota	Verrucomicrobiae	Verrucomicrobiales	Rubritaleaceae	Luteolibacter	NA	NA	1
ASV8740	Cycle6	0.0110391	Cycle6	8	Bacteria	Proteobacteria	Alphaproteobacteria	Sphingomonadales	Sphingomonadaceae	Sphingomonas	NA	NA	1
ASV652	Cycle6	0.0109796	Cycle6	8	Bacteria	Proteobacteria	Gammaproteobacteria	Burkholderiales	Oxalobacteraceae	Herbaspirillum	hiltneri	NA	1
ASV9855	Cycle6	0.0106741	Cycle6	8	Bacteria	Bacteroidota	Bacteroidia	Flavobacteriales	Flavobacteriaceae	Flavobacterium	NA	NA	1
ASV1751	Cycle6	0.0104871	Cycle6	8	Bacteria	Proteobacteria	Alphaproteobacteria	Acetobacterales	Acetobacteraceae	Roseomonas	NA	NA	1
ASV3493	Cycle6	0.0102851	Cycle6	8	Bacteria	Actinobacteriota	Actinobacteria	Micrococcales	Micrococcaceae	Paenarthrobacter	NA	NA	1
ASV293	Cycle6	0.00988719	Cycle6	8	Bacteria	Proteobacteria	Gammaproteobacteria	Burkholderiales	Methylophilaceae	Methylovorus	NA	menthalis	1
ASV187	Cycle6	0.00974846	Cycle6	8	Bacteria	Proteobacteria	Gammaproteobacteria	Burkholderiales	Comamonadaceae	Caenimonas	NA	NA	1
ASV1009	Cycle6	0.00968396	Cycle6	8	Bacteria	Proteobacteria	Gammaproteobacteria	Salinisphaerales	Solimonadaceae	Alkanibacter	NA	NA	1
ASV2269	SoilWash	0.00951797	SoilWash	2	Bacteria	Firmicutes	Bacilli	Paenibacillales	Paenibacillaceae	Paenibacillus	castaneae	NA	1
ASV8767	Cycle6	0.00938017	Cycle6	8	Bacteria	Proteobacteria	Alphaproteobacteria	Sphingomonadales	Sphingomonadaceae	Sphingobium	NA	vulgare	1
ASV3485	Cycle6	0.0092122	Cycle6	8	Bacteria	Actinobacteriota	Actinobacteria	Micrococcales	Micrococcaceae	Arthrobacter	NA	NA	1
ASV8834	Cycle6	0.00907122	Cycle6	8	Bacteria	Bacteroidota	Bacteroidia	Sphingobacteriales	Sphingobacteriaceae	Pedobacter	NA	NA	1
ASV618	Cycle6	0.00887206	Cycle6	8	Bacteria	Proteobacteria	Gammaproteobacteria	Burkholderiales	Oxalobacteraceae	Duganella	NA	NA	1
ASV598	SoilWash	0.00877196	SoilWash	2	Bacteria	Proteobacteria	Gammaproteobacteria	Burkholderiales	Oxalobacteraceae	Rugamonas	NA	NA	1
ASV4696	Cycle6	0.00873554	Cycle6	8	Bacteria	Proteobacteria	Alphaproteobacteria	Rhizobiales	Beijerinckiaceae	Bosea	NA	NA	1
ASV5053	Cycle6	0.00872812	Cycle6	8	Bacteria	Gemmatimonadota	Gemmatimonadetes	Gemmatimonadales	Gemmatimonadaceae	Gemmatimonas	NA	NA	1
ASV2440	Cycle6	0.00865405	Cycle6	8	Bacteria	Firmicutes	Bacilli	Paenibacillales	Paenibacillaceae	Paenibacillus	NA	NA	1
ASV5780	Cycle6	0.0086203	Cycle6	8	Bacteria	Verrucomicrobiota	Verrucomicrobiae	Chthoniobacterales	Chthoniobacteraceae	Chthoniobacter	NA	NA	1
ASV918	Cycle6	0.00853605	Cycle6	8	Bacteria	Proteobacteria	Gammaproteobacteria	Pseudomonadales	Pseudomonadaceae	Pseudomonas	NA	NA	1
ASV9878	SoilWash	0.00838582	SoilWash	2	Bacteria	Bacteroidota	Bacteroidia	Flavobacteriales	Flavobacteriaceae	Flavobacterium	NA	johnsoniae	1
ASV218	Cycle6	0.00834714	Cycle6	8	Bacteria	Proteobacteria	Gammaproteobacteria	Burkholderiales	Comamonadaceae	Ramlibacter	NA	NA	1
ASV9831	Cycle6	0.00826929	Cycle6	8	Bacteria	Bacteroidota	Bacteroidia	Flavobacteriales	Flavobacteriaceae	Flavobacterium	NA	NA	1
ASV815	SoilWash	0.00825856	SoilWash	2	Bacteria	Proteobacteria	Gammaproteobacteria	Burkholderiales	Oxalobacteraceae	Massilia	NA	NA	1
ASV915	Cycle6	0.0082417	Cycle6	8	Bacteria	Proteobacteria	Gammaproteobacteria	Pseudomonadales	Pseudomonadaceae	Pseudomonas	NA	NA	1
ASV8964	Cycle6	0.00814969	Cycle6	8	Bacteria	Bacteroidota	Bacteroidia	Sphingobacteriales	Sphingobacteriaceae	Pedobacter	NA	NA	1
ASV2200	Cycle6	0.00814394	Cycle6	8	Bacteria	Firmicutes	Bacilli	Paenibacillales	Paenibacillaceae	Cohnella	NA	NA	1
ASV3627	Cycle6	0.00793837	Cycle6	8	Bacteria	Actinobacteriota	Actinobacteria	Propionibacteriales	Nocardioidaceae	Nocardioides	NA	NA	1
ASV4687	Cycle6	0.00788922	Cycle6	8	Bacteria	Proteobacteria	Alphaproteobacteria	Rhizobiales	Devosiaceae	Devosia	NA	NA	1
ASV2451	Cycle6	0.00782829	Cycle6	8	Bacteria	Firmicutes	Bacilli	Paenibacillales	Paenibacillaceae	Saccharibacillus	NA	NA	1
ASV2280	Cycle6	0.00776669	Cycle6	8	Bacteria	Firmicutes	Bacilli	Paenibacillales	Paenibacillaceae	Paenibacillus	liaoningensis	NA	1
ASV614	Cycle6	0.00771971	Cycle6	8	Bacteria	Proteobacteria	Gammaproteobacteria	Burkholderiales	Oxalobacteraceae	Duganella	NA	NA	1
ASV3471	Cycle6	0.00735909	Cycle6	8	Bacteria	Actinobacteriota	Actinobacteria	Micrococcales	Microbacteriaceae	Yonghaparkia	NA	alkaliphila	1
ASV9896	SoilWash	0.00732503	SoilWash	2	Bacteria	Bacteroidota	Bacteroidia	Flavobacteriales	Flavobacteriaceae	Flavobacterium	frigidimaris	NA	1
ASV67	Cycle6	0.00730337	Cycle6	8	Bacteria	Proteobacteria	Gammaproteobacteria	Burkholderiales	Comamonadaceae	Rhodoferax	NA	NA	1
ASV6792	Cycle6	0.00721278	Cycle6	8	Bacteria	Planctomycetota	Planctomycetes	Planctomycetales	Schlesneriaceae	Planctopirus	NA	NA	1
ASV672	Cycle6	0.00712373	Cycle6	8	Bacteria	Proteobacteria	Gammaproteobacteria	Burkholderiales	Oxalobacteraceae	Noviherbaspirillum	NA	NA	1
ASV2242	Cycle6	0.00687114	Cycle6	8	Bacteria	Firmicutes	Bacilli	Paenibacillales	Paenibacillaceae	Paenibacillus	NA	intestini	1
ASV8842	Cycle6	0.00681496	Cycle6	8	Bacteria	Bacteroidota	Bacteroidia	Sphingobacteriales	Sphingobacteriaceae	Pedobacter	NA	NA	1
ASV7725	Cycle6	0.00679704	Cycle6	8	Bacteria	Verrucomicrobiota	Verrucomicrobiae	Opitutales	Opitutaceae	Cephaloticoccus	NA	NA	1
ASV2252	Cycle6	0.0067547	Cycle6	8	Bacteria	Firmicutes	Bacilli	Paenibacillales	Paenibacillaceae	Paenibacillus	NA	NA	1
ASV633	Cycle6	0.00661056	Cycle6	8	Bacteria	Proteobacteria	Gammaproteobacteria	Burkholderiales	Oxalobacteraceae	Duganella	NA	NA	1
ASV8744	Cycle6	0.00659457	Cycle6	8	Bacteria	Proteobacteria	Alphaproteobacteria	Sphingomonadales	Sphingomonadaceae	Sphingomonas	NA	NA	1
ASV933	Cycle6	0.00622665	Cycle6	8	Bacteria	Proteobacteria	Gammaproteobacteria	Pseudomonadales	Pseudomonadaceae	Pseudomonas	yamanorum	NA	1
ASV938	Cycle6	0.00618128	Cycle6	8	Bacteria	Proteobacteria	Gammaproteobacteria	Pseudomonadales	Pseudomonadaceae	Pseudomonas	azotoformans	NA	1
ASV4961	Cycle6	0.0059407	Cycle6	8	Bacteria	Proteobacteria	Alphaproteobacteria	Caulobacterales	Caulobacteraceae	Caulobacter	NA	NA	1
ASV24	Cycle6	0.00591471	Cycle6	8	Bacteria	Proteobacteria	Gammaproteobacteria	Enterobacterales	Erwiniaceae	Pantoea	ananatis	ananatis	1
ASV194	Cycle6	0.00583246	Cycle6	8	Bacteria	Proteobacteria	Gammaproteobacteria	Burkholderiales	Comamonadaceae	Ramlibacter	NA	NA	1
ASV5222	Cycle6	0.00582702	Cycle6	8	Bacteria	Verrucomicrobiota	Verrucomicrobiae	Verrucomicrobiales	Verrucomicrobiaceae	Roseimicrobium	NA	NA	1
ASV8926	Cycle6	0.005639	Cycle6	8	Bacteria	Bacteroidota	Bacteroidia	Sphingobacteriales	Sphingobacteriaceae	Mucilaginibacter	NA	NA	1
ASV3477	Cycle6	0.00559258	Cycle6	8	Bacteria	Actinobacteriota	Actinobacteria	Micrococcales	Microbacteriaceae	Rathayibacter	caricis	caricis	1
ASV8851	Cycle6	0.00555425	Cycle6	8	Bacteria	Bacteroidota	Bacteroidia	Sphingobacteriales	Sphingobacteriaceae	Pedobacter	NA	NA	1
ASV7747	Cycle6	0.00553376	Cycle6	8	Bacteria	Verrucomicrobiota	Verrucomicrobiae	Opitutales	Opitutaceae	IMCC26134	NA	NA	1
ASV7805	Cycle6	0.00552476	Cycle6	8	Bacteria	Myxococcota	Myxococcia	Myxococcales	Myxococcaceae	P3OB-42	NA	NA	1
ASV182	Cycle6	0.00550127	Cycle6	8	Bacteria	Proteobacteria	Gammaproteobacteria	Burkholderiales	Comamonadaceae	Acidovorax	NA	NA	1
ASV8660	Cycle6	0.00547927	Cycle6	8	Bacteria	Bdellovibrionota	Bdellovibrionia	Bdellovibrionales	Bdellovibrionaceae	Bdellovibrio	NA	NA	1
ASV9488	Cycle6	0.00543017	Cycle6	8	Bacteria	Bacteroidota	Bacteroidia	Chitinophagales	Chitinophagaceae	Lacibacter	NA	NA	1
ASV8927	Cycle6	0.00539278	Cycle6	8	Bacteria	Bacteroidota	Bacteroidia	Sphingobacteriales	Sphingobacteriaceae	Mucilaginibacter	NA	NA	1
ASV1446	Cycle6	0.00527634	Cycle6	8	Bacteria	Proteobacteria	Gammaproteobacteria	Xanthomonadales	Xanthomonadaceae	Lysobacter	NA	NA	1
ASV1448	Cycle6	0.00519978	Cycle6	8	Bacteria	Proteobacteria	Gammaproteobacteria	Xanthomonadales	Xanthomonadaceae	Stenotrophomonas	rhizophila	NA	1
ASV106	Cycle6	0.00514037	Cycle6	8	Bacteria	Proteobacteria	Gammaproteobacteria	Burkholderiales	Comamonadaceae	Polaromonas	NA	NA	1
ASV9658	Cycle6	0.00508791	Cycle6	8	Bacteria	Bacteroidota	Bacteroidia	Chitinophagales	Chitinophagaceae	Edaphobaculum	NA	NA	1
ASV6	Cycle6	0.00500389	Cycle6	8	Bacteria	Proteobacteria	Gammaproteobacteria	Enterobacterales	Yersiniaceae	Serratia	NA	NA	1
ASV199	Cycle6	0.0049559	Cycle6	8	Bacteria	Proteobacteria	Gammaproteobacteria	Burkholderiales	Comamonadaceae	Ramlibacter	NA	NA	1
ASV611	Cycle6	0.00487094	Cycle6	8	Bacteria	Proteobacteria	Gammaproteobacteria	Burkholderiales	Oxalobacteraceae	Duganella	NA	NA	1
ASV8769	Cycle6	0.00485495	Cycle6	8	Bacteria	Proteobacteria	Alphaproteobacteria	Sphingomonadales	Sphingomonadaceae	Altererythrobacter	NA	NA	1
ASV920	Cycle6	0.00477194	Cycle6	8	Bacteria	Proteobacteria	Gammaproteobacteria	Pseudomonadales	Pseudomonadaceae	Pseudomonas	rhizosphaerae	NA	1
ASV2421	Cycle6	0.00472696	Cycle6	8	Bacteria	Firmicutes	Bacilli	Paenibacillales	Paenibacillaceae	Paenibacillus	NA	NA	1
ASV2440	SoilWash	0.00472291	SoilWash	2	Bacteria	Firmicutes	Bacilli	Paenibacillales	Paenibacillaceae	Paenibacillus	NA	NA	1
ASV40	SoilWash	0.00472291	SoilWash	2	Bacteria	Proteobacteria	Gammaproteobacteria	Enterobacterales	Erwiniaceae	Pantoea	agglomerans	NA	1
ASV9006	SbRB	0.00464377	SbRB	10	Bacteria	Bacteroidota	Bacteroidia	Cytophagales	Spirosomaceae	Emticicia	NA	NA	1
ASV8747	Cycle6	0.00464266	Cycle6	8	Bacteria	Proteobacteria	Alphaproteobacteria	Sphingomonadales	Sphingomonadaceae	Sphingomonas	wittichii	NA	1
ASV1752	Cycle6	0.00453696	Cycle6	8	Bacteria	Proteobacteria	Alphaproteobacteria	Acetobacterales	Acetobacteraceae	Roseomonas	lacus	lacus	1
ASV8598	Cycle6	0.00451302	Cycle6	8	Bacteria	Bdellovibrionota	Bdellovibrionia	Bacteriovoracales	Bacteriovoracaceae	Bacteriovorax	NA	NA	1
ASV1021	Cycle6	0.00448299	Cycle6	8	Bacteria	Proteobacteria	Gammaproteobacteria	Salinisphaerales	Solimonadaceae	Nevskia	NA	NA	1
ASV9627	Cycle6	0.00437874	Cycle6	8	Bacteria	Bacteroidota	Bacteroidia	Chitinophagales	Chitinophagaceae	Taibaiella	NA	NA	1
ASV8821	Cycle6	0.00434905	Cycle6	8	Bacteria	Bacteroidota	Bacteroidia	Sphingobacteriales	Sphingobacteriaceae	Pedobacter	NA	NA	1
ASV4642	Cycle6	0.00433506	Cycle6	8	Bacteria	Proteobacteria	Alphaproteobacteria	Rhizobiales	Rhizobiaceae	Mesorhizobium	NA	NA	1
ASV14	SoilWash	0.00431042	SoilWash	2	Bacteria	Proteobacteria	Gammaproteobacteria	Enterobacterales	Yersiniaceae	Rahnella1	NA	NA	1
ASV8733	SoilWash	0.00429355	SoilWash	2	Bacteria	Proteobacteria	Alphaproteobacteria	Sphingomonadales	Sphingomonadaceae	Sphingomonas	faeni	NA	1
ASV923	Cycle6	0.00427125	Cycle6	8	Bacteria	Proteobacteria	Gammaproteobacteria	Pseudomonadales	Pseudomonadaceae	Pseudomonas	NA	NA	1
ASV803	Cycle6	0.00417509	Cycle6	8	Bacteria	Proteobacteria	Gammaproteobacteria	Burkholderiales	Oxalobacteraceae	Massilia	NA	aurea	1
ASV2185	Cycle6	0.00416609	Cycle6	8	Bacteria	Firmicutes	Bacilli	Paenibacillales	Paenibacillaceae	Cohnella	NA	NA	1
ASV9863	Cycle6	0.0041511	Cycle6	8	Bacteria	Bacteroidota	Bacteroidia	Flavobacteriales	Flavobacteriaceae	Flavobacterium	NA	NA	1
ASV8796	SoilWash	0.00413557	SoilWash	2	Bacteria	Bacteroidota	Bacteroidia	Sphingobacteriales	Sphingobacteriaceae	Pedobacter	NA	NA	1
ASV804	Cycle6	0.00397814	Cycle6	8	Bacteria	Proteobacteria	Gammaproteobacteria	Burkholderiales	Oxalobacteraceae	Massilia	NA	NA	1
ASV2336	Cycle6	0.00396301	Cycle6	8	Bacteria	Firmicutes	Bacilli	Paenibacillales	Paenibacillaceae	Paenibacillus	periandrae	mendelii	1
ASV8624	Cycle6	0.00394418	Cycle6	8	Bacteria	Bdellovibrionota	Bdellovibrionia	Bdellovibrionales	Bdellovibrionaceae	Bdellovibrio	NA	NA	1
ASV46	Cycle6	0.00389984	Cycle6	8	Bacteria	Proteobacteria	Gammaproteobacteria	Enterobacterales	Erwiniaceae	Pantoea	agglomerans	agglomerans	1
ASV227	Cycle6	0.00382717	Cycle6	8	Bacteria	Proteobacteria	Gammaproteobacteria	Burkholderiales	Comamonadaceae	Hydrogenophaga	NA	defluvii	1
ASV5194	Cycle6	0.00382717	Cycle6	8	Bacteria	Verrucomicrobiota	Verrucomicrobiae	Verrucomicrobiales	Verrucomicrobiaceae	Prosthecobacter	NA	NA	1
ASV1449	Cycle6	0.0038265	Cycle6	8	Bacteria	Proteobacteria	Gammaproteobacteria	Xanthomonadales	Xanthomonadaceae	Stenotrophomonas	NA	NA	1
ASV6814	Cycle6	0.00378696	Cycle6	8	Bacteria	Planctomycetota	Planctomycetes	Planctomycetales	Rubinisphaeraceae	SH-PL14	NA	NA	1
ASV8596	Cycle6	0.00372025	Cycle6	8	Bacteria	Bdellovibrionota	Bdellovibrionia	Bacteriovoracales	Bacteriovoracaceae	Bacteriovorax	NA	NA	1
ASV599	Cycle6	0.0036532	Cycle6	8	Bacteria	Proteobacteria	Gammaproteobacteria	Burkholderiales	Oxalobacteraceae	Duganella	NA	NA	1
ASV8813	Cycle6	0.00363221	Cycle6	8	Bacteria	Bacteroidota	Bacteroidia	Sphingobacteriales	Sphingobacteriaceae	Pedobacter	alluvionis	alluvionis	1
ASV215	Cycle6	0.00347924	Cycle6	8	Bacteria	Proteobacteria	Gammaproteobacteria	Burkholderiales	Comamonadaceae	Ramlibacter	NA	NA	1
ASV757	Cycle6	0.00347924	Cycle6	8	Bacteria	Proteobacteria	Gammaproteobacteria	Burkholderiales	Oxalobacteraceae	Duganella	NA	NA	1
ASV2419	Cycle6	0.00345212	Cycle6	8	Bacteria	Firmicutes	Bacilli	Paenibacillales	Paenibacillaceae	Paenibacillus	NA	NA	1
ASV7739	Cycle6	0.0034329	Cycle6	8	Bacteria	Verrucomicrobiota	Verrucomicrobiae	Opitutales	Opitutaceae	Cephaloticoccus	NA	NA	1
ASV5132	Cycle6	0.00338132	Cycle6	8	Bacteria	Verrucomicrobiota	Verrucomicrobiae	Verrucomicrobiales	Rubritaleaceae	Luteolibacter	NA	NA	1
ASV4739	Cycle6	0.003364	Cycle6	8	Bacteria	Proteobacteria	Alphaproteobacteria	Rhizobiales	Xanthobacteraceae	Pseudorhodoplanes	NA	NA	1
ASV8580	Cycle6	0.00334626	Cycle6	8	Bacteria	Bdellovibrionota	Bdellovibrionia	Bacteriovoracales	Bacteriovoracaceae	Peredibacter	NA	NA	1
ASV3472	Cycle6	0.00330528	Cycle6	8	Bacteria	Actinobacteriota	Actinobacteria	Micrococcales	Microbacteriaceae	Chryseoglobus	NA	NA	1
ASV4617	Cycle6	0.00330528	Cycle6	8	Bacteria	Proteobacteria	Alphaproteobacteria	Rhodobacterales	Rhodobacteraceae	Rhodobacter	NA	NA	1
ASV2193	Cycle6	0.00329728	Cycle6	8	Bacteria	Firmicutes	Bacilli	Paenibacillales	Paenibacillaceae	Cohnella	NA	NA	1
ASV20	Cycle6	0.00323781	Cycle6	8	Bacteria	Proteobacteria	Gammaproteobacteria	Enterobacterales	Yersiniaceae	Serratia	NA	plymuthica	1
ASV8768	Cycle6	0.00323781	Cycle6	8	Bacteria	Proteobacteria	Alphaproteobacteria	Sphingomonadales	Sphingomonadaceae	Sphingobium	rhizovicinum	rhizovicinum	1
ASV43	Cycle6	0.00315701	Cycle6	8	Bacteria	Proteobacteria	Gammaproteobacteria	Enterobacterales	Erwiniaceae	Pantoea	NA	NA	1
ASV9736	Cycle6	0.00315701	Cycle6	8	Bacteria	Bacteroidota	Bacteroidia	Flavobacteriales	Flavobacteriaceae	Flavobacterium	NA	NA	1
ASV1012	Cycle6	0.00311003	Cycle6	8	Bacteria	Proteobacteria	Gammaproteobacteria	Salinisphaerales	Solimonadaceae	Alkanibacter	NA	NA	1
ASV9856	Cycle6	0.0030976	Cycle6	8	Bacteria	Bacteroidota	Bacteroidia	Flavobacteriales	Flavobacteriaceae	Flavobacterium	NA	NA	1
ASV103	Cycle6	0.00294036	Cycle6	8	Bacteria	Proteobacteria	Gammaproteobacteria	Burkholderiales	Comamonadaceae	Polaromonas	NA	NA	1
ASV8850	Cycle6	0.00294036	Cycle6	8	Bacteria	Bacteroidota	Bacteroidia	Sphingobacteriales	Sphingobacteriaceae	Pedobacter	NA	NA	1
ASV8575	Cycle6	0.00293607	Cycle6	8	Bacteria	Bdellovibrionota	Bdellovibrionia	Bacteriovoracales	Bacteriovoracaceae	Peredibacter	NA	NA	1
ASV1744	Cycle6	0.00285661	Cycle6	8	Bacteria	Proteobacteria	Alphaproteobacteria	Acetobacterales	Acetobacteraceae	Roseomonas	NA	NA	1
ASV4767	Cycle6	0.00283712	Cycle6	8	Bacteria	Proteobacteria	Alphaproteobacteria	Rhizobiales	Beijerinckiaceae	Camelimonas	NA	fluminis	1
ASV4658	Cycle6	0.00278339	Cycle6	8	Bacteria	Proteobacteria	Alphaproteobacteria	Rhizobiales	Rhizobiaceae	Allorhizobium-Neorhizobium-Pararhizobium-Rhizobium	NA	NA	1
ASV4620	Cycle6	0.00259989	Cycle6	8	Bacteria	Proteobacteria	Alphaproteobacteria	Rhodobacterales	Rhodobacteraceae	Rhodobacter	NA	NA	1
ASV4708	Cycle6	0.00259989	Cycle6	8	Bacteria	Proteobacteria	Alphaproteobacteria	Rhizobiales	Beijerinckiaceae	Methylobacterium-Methylorubrum	NA	NA	1
ASV77	Cycle6	0.00259989	Cycle6	8	Bacteria	Proteobacteria	Gammaproteobacteria	Burkholderiales	Comamonadaceae	Rhodoferax	NA	NA	1
ASV8733	Cycle6	0.00259444	Cycle6	8	Bacteria	Proteobacteria	Alphaproteobacteria	Sphingomonadales	Sphingomonadaceae	Sphingomonas	faeni	NA	1
ASV3459	Cycle6	0.00243547	Cycle6	8	Bacteria	Actinobacteriota	Actinobacteria	Micrococcales	Microbacteriaceae	Microbacterium	foliorum	foliorum	1
ASV9101	Cycle6	0.00243547	Cycle6	8	Bacteria	Bacteroidota	Bacteroidia	Cytophagales	Spirosomaceae	Dyadobacter	NA	NA	1
ASV5219	Cycle6	0.00242847	Cycle6	8	Bacteria	Verrucomicrobiota	Verrucomicrobiae	Verrucomicrobiales	Verrucomicrobiaceae	Roseimicrobium	NA	NA	1
ASV4627	Cycle6	0.00242148	Cycle6	8	Bacteria	Proteobacteria	Alphaproteobacteria	Rhodobacterales	Rhodobacteraceae	Rhodobacter	NA	NA	1
ASV815	Cycle6	0.00241909	Cycle6	8	Bacteria	Proteobacteria	Gammaproteobacteria	Burkholderiales	Oxalobacteraceae	Massilia	NA	NA	1
ASV8874	Cycle6	0.00233772	Cycle6	8	Bacteria	Bacteroidota	Bacteroidia	Sphingobacteriales	Sphingobacteriaceae	Pedobacter	NA	NA	1
ASV1761	Cycle6	0.00232498	Cycle6	8	Bacteria	Proteobacteria	Alphaproteobacteria	Reyranellales	Reyranellaceae	Reyranella	NA	NA	1
ASV294	Cycle6	0.00226151	Cycle6	8	Bacteria	Proteobacteria	Gammaproteobacteria	Burkholderiales	Methylophilaceae	Methylovorus	NA	NA	1
ASV4595	Cycle6	0.00226151	Cycle6	8	Bacteria	Proteobacteria	Alphaproteobacteria	Rhizobiales	Rhizobiaceae	Allorhizobium-Neorhizobium-Pararhizobium-Rhizobium	NA	vitis	1
ASV112	Cycle6	0.00224851	Cycle6	8	Bacteria	Proteobacteria	Gammaproteobacteria	Burkholderiales	Comamonadaceae	Polaromonas	NA	eurypsychrophila	1
ASV4707	Cycle6	0.00221516	Cycle6	8	Bacteria	Proteobacteria	Alphaproteobacteria	Rhizobiales	Beijerinckiaceae	Methylobacterium-Methylorubrum	NA	NA	1
ASV4937	Cycle6	0.00208754	Cycle6	8	Bacteria	Proteobacteria	Alphaproteobacteria	Caulobacterales	Caulobacteraceae	Brevundimonas	NA	NA	1
ASV9774	Cycle6	0.00206043	Cycle6	8	Bacteria	Bacteroidota	Bacteroidia	Flavobacteriales	Flavobacteriaceae	Flavobacterium	NA	NA	1
ASV1747	Cycle6	0.00197905	Cycle6	8	Bacteria	Proteobacteria	Alphaproteobacteria	Acetobacterales	Acetobacteraceae	Roseomonas	NA	NA	1
ASV308	Cycle6	0.00197231	Cycle6	8	Bacteria	Proteobacteria	Gammaproteobacteria	Burkholderiales	Alcaligenaceae	Verticiella	NA	NA	1
ASV2399	Cycle6	0.00191358	Cycle6	8	Bacteria	Firmicutes	Bacilli	Paenibacillales	Paenibacillaceae	Paenibacillus	NA	NA	1
ASV4946	Cycle6	0.00190259	Cycle6	8	Bacteria	Proteobacteria	Alphaproteobacteria	Caulobacterales	Caulobacteraceae	Phenylobacterium	NA	NA	1
ASV806	Cycle6	0.00190259	Cycle6	8	Bacteria	Proteobacteria	Gammaproteobacteria	Burkholderiales	Oxalobacteraceae	Massilia	NA	NA	1
ASV2334	Cycle6	0.00185707	Cycle6	8	Bacteria	Firmicutes	Bacilli	Paenibacillales	Paenibacillaceae	Paenibacillus	NA	NA	1
ASV278	Cycle6	0.00176608	Cycle6	8	Bacteria	Proteobacteria	Gammaproteobacteria	Burkholderiales	Comamonadaceae	Methylibium	NA	NA	1
ASV2325	Cycle6	0.00173962	Cycle6	8	Bacteria	Firmicutes	Bacilli	Paenibacillales	Paenibacillaceae	Paenibacillus	NA	NA	1
ASV5054	Cycle6	0.00173462	Cycle6	8	Bacteria	Gemmatimonadota	Gemmatimonadetes	Gemmatimonadales	Gemmatimonadaceae	Gemmatimonas	NA	NA	1
ASV3629	Cycle6	0.00173362	Cycle6	8	Bacteria	Actinobacteriota	Actinobacteria	Propionibacteriales	Nocardioidaceae	Nocardioides	furvisabuli	furvisabuli	1
ASV1775	Cycle6	0.00172963	Cycle6	8	Bacteria	Proteobacteria	Alphaproteobacteria	Reyranellales	Reyranellaceae	Reyranella	NA	NA	1
ASV7748	Cycle6	0.00172963	Cycle6	8	Bacteria	Verrucomicrobiota	Verrucomicrobiae	Opitutales	Opitutaceae	IMCC26134	NA	NA	1
ASV1454	Cycle6	0.00167136	Cycle6	8	Bacteria	Proteobacteria	Gammaproteobacteria	Xanthomonadales	Xanthomonadaceae	Stenotrophomonas	rhizophila	NA	1
ASV3468	Cycle6	0.00167136	Cycle6	8	Bacteria	Actinobacteriota	Actinobacteria	Micrococcales	Microbacteriaceae	Galbitalea	NA	xinjiangense	1
ASV4945	Cycle6	0.00167136	Cycle6	8	Bacteria	Proteobacteria	Alphaproteobacteria	Caulobacterales	Caulobacteraceae	Phenylobacterium	NA	NA	1
ASV9792	Cycle6	0.00167136	Cycle6	8	Bacteria	Bacteroidota	Bacteroidia	Flavobacteriales	Flavobacteriaceae	Flavobacterium	NA	NA	1
ASV4707	SbRB	0.00157344	SbRB	10	Bacteria	Proteobacteria	Alphaproteobacteria	Rhizobiales	Beijerinckiaceae	Methylobacterium-Methylorubrum	NA	NA	1
ASV1772	Cycle6	0.00156566	Cycle6	8	Bacteria	Proteobacteria	Alphaproteobacteria	Reyranellales	Reyranellaceae	Reyranella	NA	aquatilis	1
ASV4592	Cycle6	0.00156566	Cycle6	8	Bacteria	Proteobacteria	Alphaproteobacteria	Rhizobiales	Rhizobiaceae	Allorhizobium-Neorhizobium-Pararhizobium-Rhizobium	NA	NA	1
ASV9739	Cycle6	0.00156566	Cycle6	8	Bacteria	Bacteroidota	Bacteroidia	Flavobacteriales	Flavobacteriaceae	Flavobacterium	NA	NA	1
ASV236	Cycle6	0.00156366	Cycle6	8	Bacteria	Proteobacteria	Gammaproteobacteria	Burkholderiales	Comamonadaceae	Pelomonas	NA	NA	1
ASV2381	Cycle6	0.00155666	Cycle6	8	Bacteria	Firmicutes	Bacilli	Paenibacillales	Paenibacillaceae	Paenibacillus	NA	NA	1
ASV4607	Cycle6	0.00155666	Cycle6	8	Bacteria	Proteobacteria	Alphaproteobacteria	Rhizobiales	Rhizobiaceae	Ensifer	adhaerens	NA	1
ASV4618	Cycle6	0.00155666	Cycle6	8	Bacteria	Proteobacteria	Alphaproteobacteria	Rhodobacterales	Rhodobacteraceae	Rhodobacter	NA	NA	1
ASV3477	SbRB	0.00151563	SbRB	10	Bacteria	Actinobacteriota	Actinobacteria	Micrococcales	Microbacteriaceae	Rathayibacter	caricis	caricis	1
ASV3457	Cycle6	0.00148565	Cycle6	8	Bacteria	Actinobacteriota	Actinobacteria	Micrococcales	Microbacteriaceae	Microbacterium	NA	NA	1
ASV122	Cycle6	0.00147173	Cycle6	8	Bacteria	Proteobacteria	Gammaproteobacteria	Burkholderiales	Comamonadaceae	Variovorax	NA	NA	1
ASV6798	Cycle6	0.00143867	Cycle6	8	Bacteria	Planctomycetota	Planctomycetes	Planctomycetales	Schlesneriaceae	Schlesneria	NA	NA	1
ASV107	Cycle6	0.0013837	Cycle6	8	Bacteria	Proteobacteria	Gammaproteobacteria	Burkholderiales	Comamonadaceae	Polaromonas	NA	NA	1
ASV1	SbRB	0.00134881	SbRB	10	Bacteria	Bacteroidota	Bacteroidia	Flavobacteriales	Flavobacteriaceae	Flavobacterium	aquidurense	aquidurense	1
ASV2342	Cycle6	0.00129995	Cycle6	8	Bacteria	Firmicutes	Bacilli	Paenibacillales	Paenibacillaceae	Paenibacillus	NA	NA	1
ASV189	Cycle6	0.00121074	Cycle6	8	Bacteria	Proteobacteria	Gammaproteobacteria	Burkholderiales	Comamonadaceae	Caenimonas	NA	NA	1
ASV2398	Cycle6	0.00121074	Cycle6	8	Bacteria	Firmicutes	Bacilli	Paenibacillales	Paenibacillaceae	Paenibacillus	NA	NA	1
ASV310	Cycle6	0.00121074	Cycle6	8	Bacteria	Proteobacteria	Gammaproteobacteria	Burkholderiales	Sutterellaceae	AAP99	NA	NA	1
ASV4867	Cycle6	0.00121074	Cycle6	8	Bacteria	Proteobacteria	Alphaproteobacteria	Rhizobiales	Hyphomicrobiaceae	Pedomicrobium	NA	NA	1
ASV6413	Cycle6	0.00121074	Cycle6	8	Bacteria	Planctomycetota	Planctomycetes	Isosphaerales	Isosphaeraceae	Singulisphaera	NA	NA	1
ASV5148	Cycle6	0.00111424	Cycle6	8	Bacteria	Verrucomicrobiota	Verrucomicrobiae	Verrucomicrobiales	Rubritaleaceae	Luteolibacter	NA	NA	1
ASV1773	Cycle6	0.00104377	Cycle6	8	Bacteria	Proteobacteria	Alphaproteobacteria	Reyranellales	Reyranellaceae	Reyranella	NA	NA	1
ASV4764	Cycle6	0.00103778	Cycle6	8	Bacteria	Proteobacteria	Alphaproteobacteria	Rhizobiales	Beijerinckiaceae	alphaI cluster	NA	NA	1
ASV4948	Cycle6	0.00103778	Cycle6	8	Bacteria	Proteobacteria	Alphaproteobacteria	Caulobacterales	Caulobacteraceae	Phenylobacterium	NA	NA	1
ASV129	Cycle6	0.000928533	Cycle6	8	Bacteria	Proteobacteria	Gammaproteobacteria	Burkholderiales	Comamonadaceae	Xylophilus	NA	NA	1
ASV4669	Cycle6	0.000928533	Cycle6	8	Bacteria	Proteobacteria	Alphaproteobacteria	Rhizobiales	Devosiaceae	Devosia	NA	NA	1
ASV9764	Cycle6	0.000928533	Cycle6	8	Bacteria	Bacteroidota	Bacteroidia	Flavobacteriales	Flavobacteriaceae	Flavobacterium	NA	NA	1
ASV4583	Cycle6	0.000883039	Cycle6	8	Bacteria	Proteobacteria	Alphaproteobacteria	Rhizobiales	Rhizobiaceae	Allorhizobium-Neorhizobium-Pararhizobium-Rhizobium	NA	NA	1
ASV5139	Cycle6	0.000883039	Cycle6	8	Bacteria	Verrucomicrobiota	Verrucomicrobiae	Verrucomicrobiales	Rubritaleaceae	Luteolibacter	NA	NA	1
ASV9476	Cycle6	0.000883039	Cycle6	8	Bacteria	Bacteroidota	Bacteroidia	Chitinophagales	Chitinophagaceae	Chitinophaga	NA	NA	1
ASV4713	Cycle6	0.00086981	Cycle6	8	Bacteria	Proteobacteria	Alphaproteobacteria	Rhizobiales	Rhizobiales Incertae Sedis	Phreatobacter	NA	NA	1
ASV7717	Cycle6	0.00086981	Cycle6	8	Bacteria	Verrucomicrobiota	Verrucomicrobiae	Opitutales	Opitutaceae	Lacunisphaera	NA	NA	1
ASV8784	Cycle6	0.00086981	Cycle6	8	Bacteria	Proteobacteria	Alphaproteobacteria	Sphingomonadales	Sphingomonadaceae	Novosphingobium	NA	NA	1
ASV9012	Cycle6	0.00086981	Cycle6	8	Bacteria	Bacteroidota	Bacteroidia	Cytophagales	Spirosomaceae	Emticicia	NA	NA	1
ASV1457	Cycle6	0.000742826	Cycle6	8	Bacteria	Proteobacteria	Gammaproteobacteria	Xanthomonadales	Xanthomonadaceae	Pseudoxanthomonas	mexicana	mexicana	1
ASV2316	Cycle6	0.000742826	Cycle6	8	Bacteria	Firmicutes	Bacilli	Paenibacillales	Paenibacillaceae	Paenibacillus	NA	NA	1
ASV8626	Cycle6	0.000742826	Cycle6	8	Bacteria	Bdellovibrionota	Bdellovibrionia	Bdellovibrionales	Bdellovibrionaceae	Bdellovibrio	NA	NA	1
ASV9015	Cycle6	0.000742826	Cycle6	8	Bacteria	Bacteroidota	Bacteroidia	Cytophagales	Spirosomaceae	Emticicia	NA	NA	1
ASV6796	Cycle6	0.000695848	Cycle6	8	Bacteria	Planctomycetota	Planctomycetes	Planctomycetales	Schlesneriaceae	Schlesneria	NA	paludicola	1
ASV9737	Cycle6	0.000695848	Cycle6	8	Bacteria	Bacteroidota	Bacteroidia	Flavobacteriales	Flavobacteriaceae	Flavobacterium	NA	NA	1
ASV195	Cycle6	0.00069185	Cycle6	8	Bacteria	Proteobacteria	Gammaproteobacteria	Burkholderiales	Comamonadaceae	Ramlibacter	NA	NA	1
ASV4631	Cycle6	0.00069185	Cycle6	8	Bacteria	Proteobacteria	Alphaproteobacteria	Rhodobacterales	Rhodobacteraceae	Rubellimicrobium	NA	NA	1
ASV4706	Cycle6	0.00069185	Cycle6	8	Bacteria	Proteobacteria	Alphaproteobacteria	Rhizobiales	Beijerinckiaceae	Methylobacterium-Methylorubrum	NA	NA	1
ASV737	Cycle6	0.00069185	Cycle6	8	Bacteria	Proteobacteria	Gammaproteobacteria	Burkholderiales	Oxalobacteraceae	Massilia	NA	NA	1
ASV9017	Cycle6	0.00069185	Cycle6	8	Bacteria	Bacteroidota	Bacteroidia	Cytophagales	Spirosomaceae	Emticicia	NA	NA	1
ASV2539	Cycle6	0.000588693	Cycle6	8	Bacteria	Bacteroidota	Bacteroidia	Flavobacteriales	Flavobacteriaceae	Flavobacterium	NA	NA	1
ASV264	Cycle6	0.000588693	Cycle6	8	Bacteria	Proteobacteria	Gammaproteobacteria	Burkholderiales	Comamonadaceae	Pelomonas	NA	NA	1
ASV568	Cycle6	0.000588693	Cycle6	8	Bacteria	Proteobacteria	Gammaproteobacteria	Burkholderiales	Oxalobacteraceae	Duganella	NA	NA	1
ASV7806	Cycle6	0.000588693	Cycle6	8	Bacteria	Myxococcota	Myxococcia	Myxococcales	Myxococcaceae	P3OB-42	NA	NA	1
ASV9027	Cycle6	0.000588693	Cycle6	8	Bacteria	Bacteroidota	Bacteroidia	Sphingobacteriales	Sphingobacteriaceae	Pedobacter	NA	NA	1
ASV154	Cycle6	0.00055712	Cycle6	8	Bacteria	Proteobacteria	Gammaproteobacteria	Burkholderiales	Comamonadaceae	Caenimonas	NA	NA	1
ASV4670	Cycle6	0.00055712	Cycle6	8	Bacteria	Proteobacteria	Alphaproteobacteria	Rhizobiales	Devosiaceae	Devosia	NA	NA	1
ASV9762	Cycle6	0.00055712	Cycle6	8	Bacteria	Bacteroidota	Bacteroidia	Flavobacteriales	Flavobacteriaceae	Flavobacterium	NA	NA	1
ASV2360	Cycle6	0.000521886	Cycle6	8	Bacteria	Firmicutes	Bacilli	Paenibacillales	Paenibacillaceae	Paenibacillus	NA	NA	1
ASV4831	Cycle6	0.000521886	Cycle6	8	Bacteria	Proteobacteria	Alphaproteobacteria	Rhizobiales	Kaistiaceae	Kaistia	NA	NA	1
ASV78	Cycle6	0.000521886	Cycle6	8	Bacteria	Proteobacteria	Gammaproteobacteria	Burkholderiales	Comamonadaceae	Rhodoferax	NA	NA	1
ASV8840	Cycle6	0.000519887	Cycle6	8	Bacteria	Bacteroidota	Bacteroidia	Sphingobacteriales	Sphingobacteriaceae	Pedobacter	NA	NA	1
ASV4995	Cycle6	0.000518888	Cycle6	8	Bacteria	Proteobacteria	Alphaproteobacteria	Caulobacterales	Caulobacteraceae	Caulobacter	NA	NA	1
ASV5456	Cycle6	0.000518888	Cycle6	8	Bacteria	Verrucomicrobiota	Verrucomicrobiae	Verrucomicrobiales	Verrucomicrobiaceae	Verrucomicrobium	NA	NA	1
ASV999	Cycle6	0.000518888	Cycle6	8	Bacteria	Proteobacteria	Gammaproteobacteria	Pseudomonadales	Pseudomonadaceae	Pseudomonas	NA	NA	1
ASV2	SbRB	0.000395608	SbRB	10	Bacteria	Proteobacteria	Gammaproteobacteria	Enterobacterales	Yersiniaceae	Serratia	plymuthica	plymuthica	1
ASV155	Cycle6	0.000371413	Cycle6	8	Bacteria	Proteobacteria	Gammaproteobacteria	Burkholderiales	Comamonadaceae	Caenimonas	NA	NA	1
ASV3453	Cycle6	0.000371413	Cycle6	8	Bacteria	Actinobacteriota	Actinobacteria	Micrococcales	Microbacteriaceae	Curtobacterium	NA	NA	1
ASV4671	Cycle6	0.000371413	Cycle6	8	Bacteria	Proteobacteria	Alphaproteobacteria	Rhizobiales	Devosiaceae	Devosia	NA	NA	1
ASV4977	Cycle6	0.000371413	Cycle6	8	Bacteria	Proteobacteria	Alphaproteobacteria	Caulobacterales	Caulobacteraceae	Caulobacter	NA	NA	1
ASV624	Cycle6	0.000371413	Cycle6	8	Bacteria	Proteobacteria	Gammaproteobacteria	Burkholderiales	Oxalobacteraceae	Massilia	NA	NA	1
ASV6414	Cycle6	0.000371413	Cycle6	8	Bacteria	Planctomycetota	Planctomycetes	Isosphaerales	Isosphaeraceae	Singulisphaera	NA	NA	1
ASV662	Cycle6	0.000371413	Cycle6	8	Bacteria	Proteobacteria	Gammaproteobacteria	Burkholderiales	Burkholderiaceae	Cupriavidus	NA	NA	1
ASV9635	Cycle6	0.000371413	Cycle6	8	Bacteria	Bacteroidota	Bacteroidia	Chitinophagales	Chitinophagaceae	Rurimicrobium	NA	NA	1
ASV262	Cycle6	0.000359669	Cycle6	8	Bacteria	Proteobacteria	Gammaproteobacteria	Burkholderiales	Comamonadaceae	Pelomonas	NA	NA	1
ASV1018	Cycle6	0.000347924	Cycle6	8	Bacteria	Proteobacteria	Gammaproteobacteria	Salinisphaerales	Solimonadaceae	Alkanibacter	NA	NA	1
ASV1762	Cycle6	0.000347924	Cycle6	8	Bacteria	Proteobacteria	Alphaproteobacteria	Reyranellales	Reyranellaceae	Reyranella	NA	NA	1
ASV2477	Cycle6	0.000347924	Cycle6	8	Bacteria	Firmicutes	Bacilli	Paenibacillales	Paenibacillaceae	Paenibacillus	NA	NA	1
ASV2478	Cycle6	0.000347924	Cycle6	8	Bacteria	Firmicutes	Bacilli	Paenibacillales	Paenibacillaceae	Paenibacillus	NA	NA	1
ASV283	Cycle6	0.000347924	Cycle6	8	Bacteria	Proteobacteria	Gammaproteobacteria	Burkholderiales	Methylophilaceae	Methylotenera	NA	NA	1
ASV4756	Cycle6	0.000347924	Cycle6	8	Bacteria	Proteobacteria	Alphaproteobacteria	Sphingomonadales	Sphingomonadaceae	Sphingomonas	NA	NA	1
ASV9009	Cycle6	0.000347924	Cycle6	8	Bacteria	Bacteroidota	Bacteroidia	Cytophagales	Spirosomaceae	Emticicia	NA	NA	1
ASV9074	Cycle6	0.000347924	Cycle6	8	Bacteria	Bacteroidota	Bacteroidia	Sphingobacteriales	Sphingobacteriaceae	Pedobacter	NA	NA	1
ASV9724	Cycle6	0.000347924	Cycle6	8	Bacteria	Bacteroidota	Bacteroidia	Flavobacteriales	Weeksellaceae	Chryseobacterium	NA	NA	1
ASV1033	Cycle6	0.000345925	Cycle6	8	Bacteria	Proteobacteria	Gammaproteobacteria	Salinisphaerales	Solimonadaceae	Panacagrimonas	NA	NA	1
ASV4624	Cycle6	0.000345925	Cycle6	8	Bacteria	Proteobacteria	Alphaproteobacteria	Rhodobacterales	Rhodobacteraceae	Pseudorhodobacter	NA	NA	1
ASV4994	Cycle6	0.000345925	Cycle6	8	Bacteria	Proteobacteria	Alphaproteobacteria	Caulobacterales	Caulobacteraceae	Caulobacter	NA	NA	1
ASV5141	Cycle6	0.000345925	Cycle6	8	Bacteria	Verrucomicrobiota	Verrucomicrobiae	Verrucomicrobiales	Rubritaleaceae	Luteolibacter	NA	NA	1
ASV5142	Cycle6	0.000345925	Cycle6	8	Bacteria	Verrucomicrobiota	Verrucomicrobiae	Verrucomicrobiales	Rubritaleaceae	Luteolibacter	NA	NA	1
ASV9113	Cycle6	0.000345925	Cycle6	8	Bacteria	Bacteroidota	Bacteroidia	Cytophagales	Spirosomaceae	Dyadobacter	NA	NA	1
ASV8795	SbRB	0.000251751	SbRB	10	Bacteria	Bacteroidota	Bacteroidia	Sphingobacteriales	Sphingobacteriaceae	Pedobacter	borealis	borealis	1
ASV4757	Cycle6	0.000185707	Cycle6	8	Bacteria	Proteobacteria	Alphaproteobacteria	Sphingomonadales	Sphingomonadaceae	Sphingomonas	NA	NA	1
ASV1450	Cycle6	0.000172963	Cycle6	8	Bacteria	Proteobacteria	Gammaproteobacteria	Xanthomonadales	Xanthomonadaceae	Stenotrophomonas	NA	NA	1
ASV4751	Cycle6	0.000172963	Cycle6	8	Bacteria	Proteobacteria	Alphaproteobacteria	Rhizobiales	Beijerinckiaceae	Methylorosula	NA	NA	1
ASV10	SbRB	NA	SbRB	10	Bacteria	Proteobacteria	Gammaproteobacteria	Enterobacterales	Yersiniaceae	Rahnella1	NA	NA	NA
ASV10	SoilWash	NA	SoilWash	2	Bacteria	Proteobacteria	Gammaproteobacteria	Enterobacterales	Yersiniaceae	Rahnella1	NA	NA	NA
ASV1005	SbRB	NA	SbRB	10	Bacteria	Proteobacteria	Gammaproteobacteria	Salinisphaerales	Solimonadaceae	Solimonas	NA	NA	NA
ASV1005	SoilWash	NA	SoilWash	2	Bacteria	Proteobacteria	Gammaproteobacteria	Salinisphaerales	Solimonadaceae	Solimonas	NA	NA	NA
ASV1006	SbRB	NA	SbRB	10	Bacteria	Proteobacteria	Gammaproteobacteria	Salinisphaerales	Solimonadaceae	Solimonas	NA	NA	NA
ASV1006	SoilWash	NA	SoilWash	2	Bacteria	Proteobacteria	Gammaproteobacteria	Salinisphaerales	Solimonadaceae	Solimonas	NA	NA	NA
ASV1009	SbRB	NA	SbRB	10	Bacteria	Proteobacteria	Gammaproteobacteria	Salinisphaerales	Solimonadaceae	Alkanibacter	NA	NA	NA
ASV1009	SoilWash	NA	SoilWash	2	Bacteria	Proteobacteria	Gammaproteobacteria	Salinisphaerales	Solimonadaceae	Alkanibacter	NA	NA	NA
ASV1012	SbRB	NA	SbRB	10	Bacteria	Proteobacteria	Gammaproteobacteria	Salinisphaerales	Solimonadaceae	Alkanibacter	NA	NA	NA
ASV1012	SoilWash	NA	SoilWash	2	Bacteria	Proteobacteria	Gammaproteobacteria	Salinisphaerales	Solimonadaceae	Alkanibacter	NA	NA	NA
ASV1018	SbRB	NA	SbRB	10	Bacteria	Proteobacteria	Gammaproteobacteria	Salinisphaerales	Solimonadaceae	Alkanibacter	NA	NA	NA
ASV1018	SoilWash	NA	SoilWash	2	Bacteria	Proteobacteria	Gammaproteobacteria	Salinisphaerales	Solimonadaceae	Alkanibacter	NA	NA	NA
ASV1021	SbRB	NA	SbRB	10	Bacteria	Proteobacteria	Gammaproteobacteria	Salinisphaerales	Solimonadaceae	Nevskia	NA	NA	NA
ASV1021	SoilWash	NA	SoilWash	2	Bacteria	Proteobacteria	Gammaproteobacteria	Salinisphaerales	Solimonadaceae	Nevskia	NA	NA	NA
ASV103	SbRB	NA	SbRB	10	Bacteria	Proteobacteria	Gammaproteobacteria	Burkholderiales	Comamonadaceae	Polaromonas	NA	NA	NA
ASV103	SoilWash	NA	SoilWash	2	Bacteria	Proteobacteria	Gammaproteobacteria	Burkholderiales	Comamonadaceae	Polaromonas	NA	NA	NA
ASV1033	SbRB	NA	SbRB	10	Bacteria	Proteobacteria	Gammaproteobacteria	Salinisphaerales	Solimonadaceae	Panacagrimonas	NA	NA	NA
ASV1033	SoilWash	NA	SoilWash	2	Bacteria	Proteobacteria	Gammaproteobacteria	Salinisphaerales	Solimonadaceae	Panacagrimonas	NA	NA	NA
ASV106	SbRB	NA	SbRB	10	Bacteria	Proteobacteria	Gammaproteobacteria	Burkholderiales	Comamonadaceae	Polaromonas	NA	NA	NA
ASV106	SoilWash	NA	SoilWash	2	Bacteria	Proteobacteria	Gammaproteobacteria	Burkholderiales	Comamonadaceae	Polaromonas	NA	NA	NA
ASV107	SbRB	NA	SbRB	10	Bacteria	Proteobacteria	Gammaproteobacteria	Burkholderiales	Comamonadaceae	Polaromonas	NA	NA	NA
ASV107	SoilWash	NA	SoilWash	2	Bacteria	Proteobacteria	Gammaproteobacteria	Burkholderiales	Comamonadaceae	Polaromonas	NA	NA	NA
ASV112	SbRB	NA	SbRB	10	Bacteria	Proteobacteria	Gammaproteobacteria	Burkholderiales	Comamonadaceae	Polaromonas	NA	eurypsychrophila	NA
ASV112	SoilWash	NA	SoilWash	2	Bacteria	Proteobacteria	Gammaproteobacteria	Burkholderiales	Comamonadaceae	Polaromonas	NA	eurypsychrophila	NA
ASV122	SbRB	NA	SbRB	10	Bacteria	Proteobacteria	Gammaproteobacteria	Burkholderiales	Comamonadaceae	Variovorax	NA	NA	NA
ASV122	SoilWash	NA	SoilWash	2	Bacteria	Proteobacteria	Gammaproteobacteria	Burkholderiales	Comamonadaceae	Variovorax	NA	NA	NA
ASV123	SbRB	NA	SbRB	10	Bacteria	Proteobacteria	Gammaproteobacteria	Burkholderiales	Comamonadaceae	Variovorax	boronicumulans	NA	NA
ASV123	SoilWash	NA	SoilWash	2	Bacteria	Proteobacteria	Gammaproteobacteria	Burkholderiales	Comamonadaceae	Variovorax	boronicumulans	NA	NA
ASV124	SbRB	NA	SbRB	10	Bacteria	Proteobacteria	Gammaproteobacteria	Burkholderiales	Comamonadaceae	Variovorax	NA	NA	NA
ASV124	SoilWash	NA	SoilWash	2	Bacteria	Proteobacteria	Gammaproteobacteria	Burkholderiales	Comamonadaceae	Variovorax	NA	NA	NA
ASV125	SbRB	NA	SbRB	10	Bacteria	Proteobacteria	Gammaproteobacteria	Burkholderiales	Comamonadaceae	Variovorax	paradoxus	NA	NA
ASV125	SoilWash	NA	SoilWash	2	Bacteria	Proteobacteria	Gammaproteobacteria	Burkholderiales	Comamonadaceae	Variovorax	paradoxus	NA	NA
ASV129	SbRB	NA	SbRB	10	Bacteria	Proteobacteria	Gammaproteobacteria	Burkholderiales	Comamonadaceae	Xylophilus	NA	NA	NA
ASV129	SoilWash	NA	SoilWash	2	Bacteria	Proteobacteria	Gammaproteobacteria	Burkholderiales	Comamonadaceae	Xylophilus	NA	NA	NA
ASV139	SbRB	NA	SbRB	10	Bacteria	Proteobacteria	Gammaproteobacteria	Burkholderiales	Comamonadaceae	Acidovorax	NA	NA	NA
ASV139	SoilWash	NA	SoilWash	2	Bacteria	Proteobacteria	Gammaproteobacteria	Burkholderiales	Comamonadaceae	Acidovorax	NA	NA	NA
ASV14	SbRB	NA	SbRB	10	Bacteria	Proteobacteria	Gammaproteobacteria	Enterobacterales	Yersiniaceae	Rahnella1	NA	NA	NA
ASV141	SbRB	NA	SbRB	10	Bacteria	Proteobacteria	Gammaproteobacteria	Burkholderiales	Comamonadaceae	Acidovorax	facilis	radicis	NA
ASV141	SoilWash	NA	SoilWash	2	Bacteria	Proteobacteria	Gammaproteobacteria	Burkholderiales	Comamonadaceae	Acidovorax	facilis	radicis	NA
ASV142	SbRB	NA	SbRB	10	Bacteria	Proteobacteria	Gammaproteobacteria	Burkholderiales	Comamonadaceae	Acidovorax	facilis	facilis	NA
ASV142	SoilWash	NA	SoilWash	2	Bacteria	Proteobacteria	Gammaproteobacteria	Burkholderiales	Comamonadaceae	Acidovorax	facilis	facilis	NA
ASV1446	SbRB	NA	SbRB	10	Bacteria	Proteobacteria	Gammaproteobacteria	Xanthomonadales	Xanthomonadaceae	Lysobacter	NA	NA	NA
ASV1446	SoilWash	NA	SoilWash	2	Bacteria	Proteobacteria	Gammaproteobacteria	Xanthomonadales	Xanthomonadaceae	Lysobacter	NA	NA	NA
ASV1447	SbRB	NA	SbRB	10	Bacteria	Proteobacteria	Gammaproteobacteria	Xanthomonadales	Xanthomonadaceae	Stenotrophomonas	rhizophila	NA	NA
ASV1447	SoilWash	NA	SoilWash	2	Bacteria	Proteobacteria	Gammaproteobacteria	Xanthomonadales	Xanthomonadaceae	Stenotrophomonas	rhizophila	NA	NA
ASV1448	SbRB	NA	SbRB	10	Bacteria	Proteobacteria	Gammaproteobacteria	Xanthomonadales	Xanthomonadaceae	Stenotrophomonas	rhizophila	NA	NA
ASV1448	SoilWash	NA	SoilWash	2	Bacteria	Proteobacteria	Gammaproteobacteria	Xanthomonadales	Xanthomonadaceae	Stenotrophomonas	rhizophila	NA	NA
ASV1449	SbRB	NA	SbRB	10	Bacteria	Proteobacteria	Gammaproteobacteria	Xanthomonadales	Xanthomonadaceae	Stenotrophomonas	NA	NA	NA
ASV1449	SoilWash	NA	SoilWash	2	Bacteria	Proteobacteria	Gammaproteobacteria	Xanthomonadales	Xanthomonadaceae	Stenotrophomonas	NA	NA	NA
ASV1450	SbRB	NA	SbRB	10	Bacteria	Proteobacteria	Gammaproteobacteria	Xanthomonadales	Xanthomonadaceae	Stenotrophomonas	NA	NA	NA
ASV1450	SoilWash	NA	SoilWash	2	Bacteria	Proteobacteria	Gammaproteobacteria	Xanthomonadales	Xanthomonadaceae	Stenotrophomonas	NA	NA	NA
ASV1454	SbRB	NA	SbRB	10	Bacteria	Proteobacteria	Gammaproteobacteria	Xanthomonadales	Xanthomonadaceae	Stenotrophomonas	rhizophila	NA	NA
ASV1454	SoilWash	NA	SoilWash	2	Bacteria	Proteobacteria	Gammaproteobacteria	Xanthomonadales	Xanthomonadaceae	Stenotrophomonas	rhizophila	NA	NA
ASV1457	SbRB	NA	SbRB	10	Bacteria	Proteobacteria	Gammaproteobacteria	Xanthomonadales	Xanthomonadaceae	Pseudoxanthomonas	mexicana	mexicana	NA
ASV1457	SoilWash	NA	SoilWash	2	Bacteria	Proteobacteria	Gammaproteobacteria	Xanthomonadales	Xanthomonadaceae	Pseudoxanthomonas	mexicana	mexicana	NA
ASV1459	SbRB	NA	SbRB	10	Bacteria	Proteobacteria	Gammaproteobacteria	Xanthomonadales	Xanthomonadaceae	Xanthomonas	citri	NA	NA
ASV1459	SoilWash	NA	SoilWash	2	Bacteria	Proteobacteria	Gammaproteobacteria	Xanthomonadales	Xanthomonadaceae	Xanthomonas	citri	NA	NA
ASV146	SbRB	NA	SbRB	10	Bacteria	Proteobacteria	Gammaproteobacteria	Burkholderiales	Comamonadaceae	Caenimonas	NA	NA	NA
ASV146	SoilWash	NA	SoilWash	2	Bacteria	Proteobacteria	Gammaproteobacteria	Burkholderiales	Comamonadaceae	Caenimonas	NA	NA	NA
ASV154	SbRB	NA	SbRB	10	Bacteria	Proteobacteria	Gammaproteobacteria	Burkholderiales	Comamonadaceae	Caenimonas	NA	NA	NA
ASV154	SoilWash	NA	SoilWash	2	Bacteria	Proteobacteria	Gammaproteobacteria	Burkholderiales	Comamonadaceae	Caenimonas	NA	NA	NA
ASV155	SbRB	NA	SbRB	10	Bacteria	Proteobacteria	Gammaproteobacteria	Burkholderiales	Comamonadaceae	Caenimonas	NA	NA	NA
ASV155	SoilWash	NA	SoilWash	2	Bacteria	Proteobacteria	Gammaproteobacteria	Burkholderiales	Comamonadaceae	Caenimonas	NA	NA	NA
ASV169	SbRB	NA	SbRB	10	Bacteria	Proteobacteria	Gammaproteobacteria	Burkholderiales	Comamonadaceae	Caenimonas	NA	NA	NA
ASV169	SoilWash	NA	SoilWash	2	Bacteria	Proteobacteria	Gammaproteobacteria	Burkholderiales	Comamonadaceae	Caenimonas	NA	NA	NA
ASV1732	SbRB	NA	SbRB	10	Bacteria	Proteobacteria	Alphaproteobacteria	Acetobacterales	Acetobacteraceae	Roseococcus	NA	NA	NA
ASV1732	SoilWash	NA	SoilWash	2	Bacteria	Proteobacteria	Alphaproteobacteria	Acetobacterales	Acetobacteraceae	Roseococcus	NA	NA	NA
ASV1744	SbRB	NA	SbRB	10	Bacteria	Proteobacteria	Alphaproteobacteria	Acetobacterales	Acetobacteraceae	Roseomonas	NA	NA	NA
ASV1744	SoilWash	NA	SoilWash	2	Bacteria	Proteobacteria	Alphaproteobacteria	Acetobacterales	Acetobacteraceae	Roseomonas	NA	NA	NA
ASV1747	SbRB	NA	SbRB	10	Bacteria	Proteobacteria	Alphaproteobacteria	Acetobacterales	Acetobacteraceae	Roseomonas	NA	NA	NA
ASV1747	SoilWash	NA	SoilWash	2	Bacteria	Proteobacteria	Alphaproteobacteria	Acetobacterales	Acetobacteraceae	Roseomonas	NA	NA	NA
ASV1750	SbRB	NA	SbRB	10	Bacteria	Proteobacteria	Alphaproteobacteria	Acetobacterales	Acetobacteraceae	Roseomonas	NA	NA	NA
ASV1750	SoilWash	NA	SoilWash	2	Bacteria	Proteobacteria	Alphaproteobacteria	Acetobacterales	Acetobacteraceae	Roseomonas	NA	NA	NA
ASV1751	SbRB	NA	SbRB	10	Bacteria	Proteobacteria	Alphaproteobacteria	Acetobacterales	Acetobacteraceae	Roseomonas	NA	NA	NA
ASV1751	SoilWash	NA	SoilWash	2	Bacteria	Proteobacteria	Alphaproteobacteria	Acetobacterales	Acetobacteraceae	Roseomonas	NA	NA	NA
ASV1752	SbRB	NA	SbRB	10	Bacteria	Proteobacteria	Alphaproteobacteria	Acetobacterales	Acetobacteraceae	Roseomonas	lacus	lacus	NA
ASV1752	SoilWash	NA	SoilWash	2	Bacteria	Proteobacteria	Alphaproteobacteria	Acetobacterales	Acetobacteraceae	Roseomonas	lacus	lacus	NA
ASV1756	SbRB	NA	SbRB	10	Bacteria	Proteobacteria	Alphaproteobacteria	Reyranellales	Reyranellaceae	Reyranella	NA	NA	NA
ASV1756	SoilWash	NA	SoilWash	2	Bacteria	Proteobacteria	Alphaproteobacteria	Reyranellales	Reyranellaceae	Reyranella	NA	NA	NA
ASV1757	SbRB	NA	SbRB	10	Bacteria	Proteobacteria	Alphaproteobacteria	Reyranellales	Reyranellaceae	Reyranella	NA	NA	NA
ASV1757	SoilWash	NA	SoilWash	2	Bacteria	Proteobacteria	Alphaproteobacteria	Reyranellales	Reyranellaceae	Reyranella	NA	NA	NA
ASV1761	SbRB	NA	SbRB	10	Bacteria	Proteobacteria	Alphaproteobacteria	Reyranellales	Reyranellaceae	Reyranella	NA	NA	NA
ASV1761	SoilWash	NA	SoilWash	2	Bacteria	Proteobacteria	Alphaproteobacteria	Reyranellales	Reyranellaceae	Reyranella	NA	NA	NA
ASV1762	SbRB	NA	SbRB	10	Bacteria	Proteobacteria	Alphaproteobacteria	Reyranellales	Reyranellaceae	Reyranella	NA	NA	NA
ASV1762	SoilWash	NA	SoilWash	2	Bacteria	Proteobacteria	Alphaproteobacteria	Reyranellales	Reyranellaceae	Reyranella	NA	NA	NA
ASV1772	SbRB	NA	SbRB	10	Bacteria	Proteobacteria	Alphaproteobacteria	Reyranellales	Reyranellaceae	Reyranella	NA	aquatilis	NA
ASV1772	SoilWash	NA	SoilWash	2	Bacteria	Proteobacteria	Alphaproteobacteria	Reyranellales	Reyranellaceae	Reyranella	NA	aquatilis	NA
ASV1773	SbRB	NA	SbRB	10	Bacteria	Proteobacteria	Alphaproteobacteria	Reyranellales	Reyranellaceae	Reyranella	NA	NA	NA
ASV1773	SoilWash	NA	SoilWash	2	Bacteria	Proteobacteria	Alphaproteobacteria	Reyranellales	Reyranellaceae	Reyranella	NA	NA	NA
ASV1775	SbRB	NA	SbRB	10	Bacteria	Proteobacteria	Alphaproteobacteria	Reyranellales	Reyranellaceae	Reyranella	NA	NA	NA
ASV1775	SoilWash	NA	SoilWash	2	Bacteria	Proteobacteria	Alphaproteobacteria	Reyranellales	Reyranellaceae	Reyranella	NA	NA	NA
ASV181	SbRB	NA	SbRB	10	Bacteria	Proteobacteria	Gammaproteobacteria	Burkholderiales	Comamonadaceae	Acidovorax	NA	radicis	NA
ASV181	SoilWash	NA	SoilWash	2	Bacteria	Proteobacteria	Gammaproteobacteria	Burkholderiales	Comamonadaceae	Acidovorax	NA	radicis	NA
ASV182	SbRB	NA	SbRB	10	Bacteria	Proteobacteria	Gammaproteobacteria	Burkholderiales	Comamonadaceae	Acidovorax	NA	NA	NA
ASV182	SoilWash	NA	SoilWash	2	Bacteria	Proteobacteria	Gammaproteobacteria	Burkholderiales	Comamonadaceae	Acidovorax	NA	NA	NA
ASV186	SbRB	NA	SbRB	10	Bacteria	Proteobacteria	Gammaproteobacteria	Burkholderiales	Comamonadaceae	Caenimonas	NA	NA	NA
ASV186	SoilWash	NA	SoilWash	2	Bacteria	Proteobacteria	Gammaproteobacteria	Burkholderiales	Comamonadaceae	Caenimonas	NA	NA	NA
ASV187	SbRB	NA	SbRB	10	Bacteria	Proteobacteria	Gammaproteobacteria	Burkholderiales	Comamonadaceae	Caenimonas	NA	NA	NA
ASV187	SoilWash	NA	SoilWash	2	Bacteria	Proteobacteria	Gammaproteobacteria	Burkholderiales	Comamonadaceae	Caenimonas	NA	NA	NA
ASV189	SbRB	NA	SbRB	10	Bacteria	Proteobacteria	Gammaproteobacteria	Burkholderiales	Comamonadaceae	Caenimonas	NA	NA	NA
ASV189	SoilWash	NA	SoilWash	2	Bacteria	Proteobacteria	Gammaproteobacteria	Burkholderiales	Comamonadaceae	Caenimonas	NA	NA	NA
ASV192	SbRB	NA	SbRB	10	Bacteria	Proteobacteria	Gammaproteobacteria	Burkholderiales	Comamonadaceae	Ramlibacter	NA	NA	NA
ASV192	SoilWash	NA	SoilWash	2	Bacteria	Proteobacteria	Gammaproteobacteria	Burkholderiales	Comamonadaceae	Ramlibacter	NA	NA	NA
ASV194	SbRB	NA	SbRB	10	Bacteria	Proteobacteria	Gammaproteobacteria	Burkholderiales	Comamonadaceae	Ramlibacter	NA	NA	NA
ASV194	SoilWash	NA	SoilWash	2	Bacteria	Proteobacteria	Gammaproteobacteria	Burkholderiales	Comamonadaceae	Ramlibacter	NA	NA	NA
ASV1942	SoilWash	NA	SoilWash	2	Bacteria	Firmicutes	Bacilli	Paenibacillales	Paenibacillaceae	Paenibacillus	chinensis	chinensis	NA
ASV1943	SoilWash	NA	SoilWash	2	Bacteria	Firmicutes	Bacilli	Paenibacillales	Paenibacillaceae	Paenibacillus	NA	NA	NA
ASV1944	SbRB	NA	SbRB	10	Bacteria	Firmicutes	Bacilli	Paenibacillales	Paenibacillaceae	Paenibacillus	NA	NA	NA
ASV1944	SoilWash	NA	SoilWash	2	Bacteria	Firmicutes	Bacilli	Paenibacillales	Paenibacillaceae	Paenibacillus	NA	NA	NA
ASV195	SbRB	NA	SbRB	10	Bacteria	Proteobacteria	Gammaproteobacteria	Burkholderiales	Comamonadaceae	Ramlibacter	NA	NA	NA
ASV195	SoilWash	NA	SoilWash	2	Bacteria	Proteobacteria	Gammaproteobacteria	Burkholderiales	Comamonadaceae	Ramlibacter	NA	NA	NA
ASV1950	SoilWash	NA	SoilWash	2	Bacteria	Firmicutes	Bacilli	Paenibacillales	Paenibacillaceae	Paenibacillus	NA	NA	NA
ASV1954	SoilWash	NA	SoilWash	2	Bacteria	Firmicutes	Bacilli	Paenibacillales	Paenibacillaceae	Paenibacillus	hordei	illinoisensis	NA
ASV1955	SbRB	NA	SbRB	10	Bacteria	Firmicutes	Bacilli	Paenibacillales	Paenibacillaceae	Paenibacillus	NA	NA	NA
ASV1955	SoilWash	NA	SoilWash	2	Bacteria	Firmicutes	Bacilli	Paenibacillales	Paenibacillaceae	Paenibacillus	NA	NA	NA
ASV199	SbRB	NA	SbRB	10	Bacteria	Proteobacteria	Gammaproteobacteria	Burkholderiales	Comamonadaceae	Ramlibacter	NA	NA	NA
ASV199	SoilWash	NA	SoilWash	2	Bacteria	Proteobacteria	Gammaproteobacteria	Burkholderiales	Comamonadaceae	Ramlibacter	NA	NA	NA
ASV20	SbRB	NA	SbRB	10	Bacteria	Proteobacteria	Gammaproteobacteria	Enterobacterales	Yersiniaceae	Serratia	NA	plymuthica	NA
ASV215	SbRB	NA	SbRB	10	Bacteria	Proteobacteria	Gammaproteobacteria	Burkholderiales	Comamonadaceae	Ramlibacter	NA	NA	NA
ASV215	SoilWash	NA	SoilWash	2	Bacteria	Proteobacteria	Gammaproteobacteria	Burkholderiales	Comamonadaceae	Ramlibacter	NA	NA	NA
ASV218	SbRB	NA	SbRB	10	Bacteria	Proteobacteria	Gammaproteobacteria	Burkholderiales	Comamonadaceae	Ramlibacter	NA	NA	NA
ASV218	SoilWash	NA	SoilWash	2	Bacteria	Proteobacteria	Gammaproteobacteria	Burkholderiales	Comamonadaceae	Ramlibacter	NA	NA	NA
ASV2185	SbRB	NA	SbRB	10	Bacteria	Firmicutes	Bacilli	Paenibacillales	Paenibacillaceae	Cohnella	NA	NA	NA
ASV2185	SoilWash	NA	SoilWash	2	Bacteria	Firmicutes	Bacilli	Paenibacillales	Paenibacillaceae	Cohnella	NA	NA	NA
ASV219	SbRB	NA	SbRB	10	Bacteria	Proteobacteria	Gammaproteobacteria	Burkholderiales	Comamonadaceae	Comamonas	NA	NA	NA
ASV219	SoilWash	NA	SoilWash	2	Bacteria	Proteobacteria	Gammaproteobacteria	Burkholderiales	Comamonadaceae	Comamonas	NA	NA	NA
ASV2193	SbRB	NA	SbRB	10	Bacteria	Firmicutes	Bacilli	Paenibacillales	Paenibacillaceae	Cohnella	NA	NA	NA
ASV2193	SoilWash	NA	SoilWash	2	Bacteria	Firmicutes	Bacilli	Paenibacillales	Paenibacillaceae	Cohnella	NA	NA	NA
ASV22	SoilWash	NA	SoilWash	2	Bacteria	Proteobacteria	Gammaproteobacteria	Enterobacterales	Erwiniaceae	Pantoea	ananatis	ananatis	NA
ASV2200	SbRB	NA	SbRB	10	Bacteria	Firmicutes	Bacilli	Paenibacillales	Paenibacillaceae	Cohnella	NA	NA	NA
ASV2200	SoilWash	NA	SoilWash	2	Bacteria	Firmicutes	Bacilli	Paenibacillales	Paenibacillaceae	Cohnella	NA	NA	NA
ASV223	SbRB	NA	SbRB	10	Bacteria	Proteobacteria	Gammaproteobacteria	Burkholderiales	Comamonadaceae	Comamonas	NA	NA	NA
ASV223	SoilWash	NA	SoilWash	2	Bacteria	Proteobacteria	Gammaproteobacteria	Burkholderiales	Comamonadaceae	Comamonas	NA	NA	NA
ASV2241	SbRB	NA	SbRB	10	Bacteria	Firmicutes	Bacilli	Paenibacillales	Paenibacillaceae	Paenibacillus	amylolyticus	NA	NA
ASV2241	SoilWash	NA	SoilWash	2	Bacteria	Firmicutes	Bacilli	Paenibacillales	Paenibacillaceae	Paenibacillus	amylolyticus	NA	NA
ASV2242	SbRB	NA	SbRB	10	Bacteria	Firmicutes	Bacilli	Paenibacillales	Paenibacillaceae	Paenibacillus	NA	intestini	NA
ASV2242	SoilWash	NA	SoilWash	2	Bacteria	Firmicutes	Bacilli	Paenibacillales	Paenibacillaceae	Paenibacillus	NA	intestini	NA
ASV2243	SbRB	NA	SbRB	10	Bacteria	Firmicutes	Bacilli	Paenibacillales	Paenibacillaceae	Paenibacillus	amylolyticus	NA	NA
ASV2243	SoilWash	NA	SoilWash	2	Bacteria	Firmicutes	Bacilli	Paenibacillales	Paenibacillaceae	Paenibacillus	amylolyticus	NA	NA
ASV2244	SoilWash	NA	SoilWash	2	Bacteria	Firmicutes	Bacilli	Paenibacillales	Paenibacillaceae	Paenibacillus	NA	NA	NA
ASV2252	SbRB	NA	SbRB	10	Bacteria	Firmicutes	Bacilli	Paenibacillales	Paenibacillaceae	Paenibacillus	NA	NA	NA
ASV2252	SoilWash	NA	SoilWash	2	Bacteria	Firmicutes	Bacilli	Paenibacillales	Paenibacillaceae	Paenibacillus	NA	NA	NA
ASV226	SbRB	NA	SbRB	10	Bacteria	Proteobacteria	Gammaproteobacteria	Burkholderiales	Comamonadaceae	Hydrogenophaga	NA	NA	NA
ASV226	SoilWash	NA	SoilWash	2	Bacteria	Proteobacteria	Gammaproteobacteria	Burkholderiales	Comamonadaceae	Hydrogenophaga	NA	NA	NA
ASV2269	SbRB	NA	SbRB	10	Bacteria	Firmicutes	Bacilli	Paenibacillales	Paenibacillaceae	Paenibacillus	castaneae	NA	NA
ASV227	SbRB	NA	SbRB	10	Bacteria	Proteobacteria	Gammaproteobacteria	Burkholderiales	Comamonadaceae	Hydrogenophaga	NA	defluvii	NA
ASV227	SoilWash	NA	SoilWash	2	Bacteria	Proteobacteria	Gammaproteobacteria	Burkholderiales	Comamonadaceae	Hydrogenophaga	NA	defluvii	NA
ASV2280	SbRB	NA	SbRB	10	Bacteria	Firmicutes	Bacilli	Paenibacillales	Paenibacillaceae	Paenibacillus	liaoningensis	NA	NA
ASV2280	SoilWash	NA	SoilWash	2	Bacteria	Firmicutes	Bacilli	Paenibacillales	Paenibacillaceae	Paenibacillus	liaoningensis	NA	NA
ASV2316	SbRB	NA	SbRB	10	Bacteria	Firmicutes	Bacilli	Paenibacillales	Paenibacillaceae	Paenibacillus	NA	NA	NA
ASV2316	SoilWash	NA	SoilWash	2	Bacteria	Firmicutes	Bacilli	Paenibacillales	Paenibacillaceae	Paenibacillus	NA	NA	NA
ASV2325	SbRB	NA	SbRB	10	Bacteria	Firmicutes	Bacilli	Paenibacillales	Paenibacillaceae	Paenibacillus	NA	NA	NA
ASV2325	SoilWash	NA	SoilWash	2	Bacteria	Firmicutes	Bacilli	Paenibacillales	Paenibacillaceae	Paenibacillus	NA	NA	NA
ASV2334	SbRB	NA	SbRB	10	Bacteria	Firmicutes	Bacilli	Paenibacillales	Paenibacillaceae	Paenibacillus	NA	NA	NA
ASV2334	SoilWash	NA	SoilWash	2	Bacteria	Firmicutes	Bacilli	Paenibacillales	Paenibacillaceae	Paenibacillus	NA	NA	NA
ASV2336	SbRB	NA	SbRB	10	Bacteria	Firmicutes	Bacilli	Paenibacillales	Paenibacillaceae	Paenibacillus	periandrae	mendelii	NA
ASV2336	SoilWash	NA	SoilWash	2	Bacteria	Firmicutes	Bacilli	Paenibacillales	Paenibacillaceae	Paenibacillus	periandrae	mendelii	NA
ASV234	SbRB	NA	SbRB	10	Bacteria	Proteobacteria	Gammaproteobacteria	Burkholderiales	Comamonadaceae	Pelomonas	NA	NA	NA
ASV234	SoilWash	NA	SoilWash	2	Bacteria	Proteobacteria	Gammaproteobacteria	Burkholderiales	Comamonadaceae	Pelomonas	NA	NA	NA
ASV2342	SbRB	NA	SbRB	10	Bacteria	Firmicutes	Bacilli	Paenibacillales	Paenibacillaceae	Paenibacillus	NA	NA	NA
ASV2342	SoilWash	NA	SoilWash	2	Bacteria	Firmicutes	Bacilli	Paenibacillales	Paenibacillaceae	Paenibacillus	NA	NA	NA
ASV236	SbRB	NA	SbRB	10	Bacteria	Proteobacteria	Gammaproteobacteria	Burkholderiales	Comamonadaceae	Pelomonas	NA	NA	NA
ASV236	SoilWash	NA	SoilWash	2	Bacteria	Proteobacteria	Gammaproteobacteria	Burkholderiales	Comamonadaceae	Pelomonas	NA	NA	NA
ASV2360	SbRB	NA	SbRB	10	Bacteria	Firmicutes	Bacilli	Paenibacillales	Paenibacillaceae	Paenibacillus	NA	NA	NA
ASV2360	SoilWash	NA	SoilWash	2	Bacteria	Firmicutes	Bacilli	Paenibacillales	Paenibacillaceae	Paenibacillus	NA	NA	NA
ASV2381	SbRB	NA	SbRB	10	Bacteria	Firmicutes	Bacilli	Paenibacillales	Paenibacillaceae	Paenibacillus	NA	NA	NA
ASV2387	SbRB	NA	SbRB	10	Bacteria	Firmicutes	Bacilli	Paenibacillales	Paenibacillaceae	Paenibacillus	NA	NA	NA
ASV2387	SoilWash	NA	SoilWash	2	Bacteria	Firmicutes	Bacilli	Paenibacillales	Paenibacillaceae	Paenibacillus	NA	NA	NA
ASV239	SbRB	NA	SbRB	10	Bacteria	Proteobacteria	Gammaproteobacteria	Burkholderiales	Comamonadaceae	Paucibacter	NA	NA	NA
ASV239	SoilWash	NA	SoilWash	2	Bacteria	Proteobacteria	Gammaproteobacteria	Burkholderiales	Comamonadaceae	Paucibacter	NA	NA	NA
ASV2398	SbRB	NA	SbRB	10	Bacteria	Firmicutes	Bacilli	Paenibacillales	Paenibacillaceae	Paenibacillus	NA	NA	NA
ASV2398	SoilWash	NA	SoilWash	2	Bacteria	Firmicutes	Bacilli	Paenibacillales	Paenibacillaceae	Paenibacillus	NA	NA	NA
ASV2399	SbRB	NA	SbRB	10	Bacteria	Firmicutes	Bacilli	Paenibacillales	Paenibacillaceae	Paenibacillus	NA	NA	NA
ASV2399	SoilWash	NA	SoilWash	2	Bacteria	Firmicutes	Bacilli	Paenibacillales	Paenibacillaceae	Paenibacillus	NA	NA	NA
ASV24	SbRB	NA	SbRB	10	Bacteria	Proteobacteria	Gammaproteobacteria	Enterobacterales	Erwiniaceae	Pantoea	ananatis	ananatis	NA
ASV24	SoilWash	NA	SoilWash	2	Bacteria	Proteobacteria	Gammaproteobacteria	Enterobacterales	Erwiniaceae	Pantoea	ananatis	ananatis	NA
ASV2400	SbRB	NA	SbRB	10	Bacteria	Firmicutes	Bacilli	Paenibacillales	Paenibacillaceae	Paenibacillus	NA	NA	NA
ASV2400	SoilWash	NA	SoilWash	2	Bacteria	Firmicutes	Bacilli	Paenibacillales	Paenibacillaceae	Paenibacillus	NA	NA	NA
ASV2419	SbRB	NA	SbRB	10	Bacteria	Firmicutes	Bacilli	Paenibacillales	Paenibacillaceae	Paenibacillus	NA	NA	NA
ASV2419	SoilWash	NA	SoilWash	2	Bacteria	Firmicutes	Bacilli	Paenibacillales	Paenibacillaceae	Paenibacillus	NA	NA	NA
ASV2421	SbRB	NA	SbRB	10	Bacteria	Firmicutes	Bacilli	Paenibacillales	Paenibacillaceae	Paenibacillus	NA	NA	NA
ASV2421	SoilWash	NA	SoilWash	2	Bacteria	Firmicutes	Bacilli	Paenibacillales	Paenibacillaceae	Paenibacillus	NA	NA	NA
ASV243	SbRB	NA	SbRB	10	Bacteria	Proteobacteria	Gammaproteobacteria	Burkholderiales	Comamonadaceae	Roseateles	NA	depolymerans	NA
ASV243	SoilWash	NA	SoilWash	2	Bacteria	Proteobacteria	Gammaproteobacteria	Burkholderiales	Comamonadaceae	Roseateles	NA	depolymerans	NA
ASV2440	SbRB	NA	SbRB	10	Bacteria	Firmicutes	Bacilli	Paenibacillales	Paenibacillaceae	Paenibacillus	NA	NA	NA
ASV2448	SbRB	NA	SbRB	10	Bacteria	Firmicutes	Bacilli	Paenibacillales	Paenibacillaceae	Saccharibacillus	NA	NA	NA
ASV2448	SoilWash	NA	SoilWash	2	Bacteria	Firmicutes	Bacilli	Paenibacillales	Paenibacillaceae	Saccharibacillus	NA	NA	NA
ASV2449	SbRB	NA	SbRB	10	Bacteria	Firmicutes	Bacilli	Paenibacillales	Paenibacillaceae	Saccharibacillus	NA	NA	NA
ASV2449	SoilWash	NA	SoilWash	2	Bacteria	Firmicutes	Bacilli	Paenibacillales	Paenibacillaceae	Saccharibacillus	NA	NA	NA
ASV2450	SbRB	NA	SbRB	10	Bacteria	Firmicutes	Bacilli	Paenibacillales	Paenibacillaceae	Saccharibacillus	NA	NA	NA
ASV2450	SoilWash	NA	SoilWash	2	Bacteria	Firmicutes	Bacilli	Paenibacillales	Paenibacillaceae	Saccharibacillus	NA	NA	NA
ASV2451	SbRB	NA	SbRB	10	Bacteria	Firmicutes	Bacilli	Paenibacillales	Paenibacillaceae	Saccharibacillus	NA	NA	NA
ASV2451	SoilWash	NA	SoilWash	2	Bacteria	Firmicutes	Bacilli	Paenibacillales	Paenibacillaceae	Saccharibacillus	NA	NA	NA
ASV2452	SbRB	NA	SbRB	10	Bacteria	Firmicutes	Bacilli	Paenibacillales	Paenibacillaceae	Saccharibacillus	NA	NA	NA
ASV2452	SoilWash	NA	SoilWash	2	Bacteria	Firmicutes	Bacilli	Paenibacillales	Paenibacillaceae	Saccharibacillus	NA	NA	NA
ASV2453	SbRB	NA	SbRB	10	Bacteria	Firmicutes	Bacilli	Paenibacillales	Paenibacillaceae	Saccharibacillus	NA	NA	NA
ASV2453	SoilWash	NA	SoilWash	2	Bacteria	Firmicutes	Bacilli	Paenibacillales	Paenibacillaceae	Saccharibacillus	NA	NA	NA
ASV2477	SbRB	NA	SbRB	10	Bacteria	Firmicutes	Bacilli	Paenibacillales	Paenibacillaceae	Paenibacillus	NA	NA	NA
ASV2477	SoilWash	NA	SoilWash	2	Bacteria	Firmicutes	Bacilli	Paenibacillales	Paenibacillaceae	Paenibacillus	NA	NA	NA
ASV2478	SbRB	NA	SbRB	10	Bacteria	Firmicutes	Bacilli	Paenibacillales	Paenibacillaceae	Paenibacillus	NA	NA	NA
ASV2478	SoilWash	NA	SoilWash	2	Bacteria	Firmicutes	Bacilli	Paenibacillales	Paenibacillaceae	Paenibacillus	NA	NA	NA
ASV2539	SbRB	NA	SbRB	10	Bacteria	Bacteroidota	Bacteroidia	Flavobacteriales	Flavobacteriaceae	Flavobacterium	NA	NA	NA
ASV2539	SoilWash	NA	SoilWash	2	Bacteria	Bacteroidota	Bacteroidia	Flavobacteriales	Flavobacteriaceae	Flavobacterium	NA	NA	NA
ASV262	SbRB	NA	SbRB	10	Bacteria	Proteobacteria	Gammaproteobacteria	Burkholderiales	Comamonadaceae	Pelomonas	NA	NA	NA
ASV262	SoilWash	NA	SoilWash	2	Bacteria	Proteobacteria	Gammaproteobacteria	Burkholderiales	Comamonadaceae	Pelomonas	NA	NA	NA
ASV264	SbRB	NA	SbRB	10	Bacteria	Proteobacteria	Gammaproteobacteria	Burkholderiales	Comamonadaceae	Pelomonas	NA	NA	NA
ASV264	SoilWash	NA	SoilWash	2	Bacteria	Proteobacteria	Gammaproteobacteria	Burkholderiales	Comamonadaceae	Pelomonas	NA	NA	NA
ASV278	SbRB	NA	SbRB	10	Bacteria	Proteobacteria	Gammaproteobacteria	Burkholderiales	Comamonadaceae	Methylibium	NA	NA	NA
ASV278	SoilWash	NA	SoilWash	2	Bacteria	Proteobacteria	Gammaproteobacteria	Burkholderiales	Comamonadaceae	Methylibium	NA	NA	NA
ASV28	SoilWash	NA	SoilWash	2	Bacteria	Proteobacteria	Gammaproteobacteria	Enterobacterales	Erwiniaceae	Pantoea	vagans	NA	NA
ASV281	SbRB	NA	SbRB	10	Bacteria	Proteobacteria	Gammaproteobacteria	Burkholderiales	Methylophilaceae	Methylotenera	NA	mobilis	NA
ASV281	SoilWash	NA	SoilWash	2	Bacteria	Proteobacteria	Gammaproteobacteria	Burkholderiales	Methylophilaceae	Methylotenera	NA	mobilis	NA
ASV283	SbRB	NA	SbRB	10	Bacteria	Proteobacteria	Gammaproteobacteria	Burkholderiales	Methylophilaceae	Methylotenera	NA	NA	NA
ASV283	SoilWash	NA	SoilWash	2	Bacteria	Proteobacteria	Gammaproteobacteria	Burkholderiales	Methylophilaceae	Methylotenera	NA	NA	NA
ASV293	SbRB	NA	SbRB	10	Bacteria	Proteobacteria	Gammaproteobacteria	Burkholderiales	Methylophilaceae	Methylovorus	NA	menthalis	NA
ASV293	SoilWash	NA	SoilWash	2	Bacteria	Proteobacteria	Gammaproteobacteria	Burkholderiales	Methylophilaceae	Methylovorus	NA	menthalis	NA
ASV294	SbRB	NA	SbRB	10	Bacteria	Proteobacteria	Gammaproteobacteria	Burkholderiales	Methylophilaceae	Methylovorus	NA	NA	NA
ASV294	SoilWash	NA	SoilWash	2	Bacteria	Proteobacteria	Gammaproteobacteria	Burkholderiales	Methylophilaceae	Methylovorus	NA	NA	NA
ASV3	SbRB	NA	SbRB	10	Bacteria	Proteobacteria	Gammaproteobacteria	Enterobacterales	Yersiniaceae	Serratia	plymuthica	plymuthica	NA
ASV3	SoilWash	NA	SoilWash	2	Bacteria	Proteobacteria	Gammaproteobacteria	Enterobacterales	Yersiniaceae	Serratia	plymuthica	plymuthica	NA
ASV300	SbRB	NA	SbRB	10	Bacteria	Proteobacteria	Gammaproteobacteria	Burkholderiales	Alcaligenaceae	Achromobacter	piechaudii	NA	NA
ASV300	SoilWash	NA	SoilWash	2	Bacteria	Proteobacteria	Gammaproteobacteria	Burkholderiales	Alcaligenaceae	Achromobacter	piechaudii	NA	NA
ASV308	SbRB	NA	SbRB	10	Bacteria	Proteobacteria	Gammaproteobacteria	Burkholderiales	Alcaligenaceae	Verticiella	NA	NA	NA
ASV308	SoilWash	NA	SoilWash	2	Bacteria	Proteobacteria	Gammaproteobacteria	Burkholderiales	Alcaligenaceae	Verticiella	NA	NA	NA
ASV309	SbRB	NA	SbRB	10	Bacteria	Proteobacteria	Gammaproteobacteria	Burkholderiales	Alcaligenaceae	Pigmentiphaga	NA	NA	NA
ASV309	SoilWash	NA	SoilWash	2	Bacteria	Proteobacteria	Gammaproteobacteria	Burkholderiales	Alcaligenaceae	Pigmentiphaga	NA	NA	NA
ASV310	SbRB	NA	SbRB	10	Bacteria	Proteobacteria	Gammaproteobacteria	Burkholderiales	Sutterellaceae	AAP99	NA	NA	NA
ASV310	SoilWash	NA	SoilWash	2	Bacteria	Proteobacteria	Gammaproteobacteria	Burkholderiales	Sutterellaceae	AAP99	NA	NA	NA
ASV3267	SbRB	NA	SbRB	10	Bacteria	Armatimonadota	Fimbriimonadia	Fimbriimonadales	Fimbriimonadaceae	Fimbriimonas	NA	NA	NA
ASV3267	SoilWash	NA	SoilWash	2	Bacteria	Armatimonadota	Fimbriimonadia	Fimbriimonadales	Fimbriimonadaceae	Fimbriimonas	NA	NA	NA
ASV3443	SoilWash	NA	SoilWash	2	Bacteria	Actinobacteriota	Actinobacteria	Micrococcales	Microbacteriaceae	Curtobacterium	flaccumfaciens	NA	NA
ASV3453	SbRB	NA	SbRB	10	Bacteria	Actinobacteriota	Actinobacteria	Micrococcales	Microbacteriaceae	Curtobacterium	NA	NA	NA
ASV3453	SoilWash	NA	SoilWash	2	Bacteria	Actinobacteriota	Actinobacteria	Micrococcales	Microbacteriaceae	Curtobacterium	NA	NA	NA
ASV3455	SoilWash	NA	SoilWash	2	Bacteria	Actinobacteriota	Actinobacteria	Micrococcales	Microbacteriaceae	Curtobacterium	herbarum	herbarum	NA
ASV3457	SoilWash	NA	SoilWash	2	Bacteria	Actinobacteriota	Actinobacteria	Micrococcales	Microbacteriaceae	Microbacterium	NA	NA	NA
ASV3459	SbRB	NA	SbRB	10	Bacteria	Actinobacteriota	Actinobacteria	Micrococcales	Microbacteriaceae	Microbacterium	foliorum	foliorum	NA
ASV3459	SoilWash	NA	SoilWash	2	Bacteria	Actinobacteriota	Actinobacteria	Micrococcales	Microbacteriaceae	Microbacterium	foliorum	foliorum	NA
ASV3468	SbRB	NA	SbRB	10	Bacteria	Actinobacteriota	Actinobacteria	Micrococcales	Microbacteriaceae	Galbitalea	NA	xinjiangense	NA
ASV3468	SoilWash	NA	SoilWash	2	Bacteria	Actinobacteriota	Actinobacteria	Micrococcales	Microbacteriaceae	Galbitalea	NA	xinjiangense	NA
ASV3471	SbRB	NA	SbRB	10	Bacteria	Actinobacteriota	Actinobacteria	Micrococcales	Microbacteriaceae	Yonghaparkia	NA	alkaliphila	NA
ASV3471	SoilWash	NA	SoilWash	2	Bacteria	Actinobacteriota	Actinobacteria	Micrococcales	Microbacteriaceae	Yonghaparkia	NA	alkaliphila	NA
ASV3472	SbRB	NA	SbRB	10	Bacteria	Actinobacteriota	Actinobacteria	Micrococcales	Microbacteriaceae	Chryseoglobus	NA	NA	NA
ASV3472	SoilWash	NA	SoilWash	2	Bacteria	Actinobacteriota	Actinobacteria	Micrococcales	Microbacteriaceae	Chryseoglobus	NA	NA	NA
ASV3477	SoilWash	NA	SoilWash	2	Bacteria	Actinobacteriota	Actinobacteria	Micrococcales	Microbacteriaceae	Rathayibacter	caricis	caricis	NA
ASV3478	SoilWash	NA	SoilWash	2	Bacteria	Actinobacteriota	Actinobacteria	Micrococcales	Sanguibacteraceae	Sanguibacter-Flavimobilis	NA	NA	NA
ASV3485	SbRB	NA	SbRB	10	Bacteria	Actinobacteriota	Actinobacteria	Micrococcales	Micrococcaceae	Arthrobacter	NA	NA	NA
ASV3493	SbRB	NA	SbRB	10	Bacteria	Actinobacteriota	Actinobacteria	Micrococcales	Micrococcaceae	Paenarthrobacter	NA	NA	NA
ASV3493	SoilWash	NA	SoilWash	2	Bacteria	Actinobacteriota	Actinobacteria	Micrococcales	Micrococcaceae	Paenarthrobacter	NA	NA	NA
ASV3618	SbRB	NA	SbRB	10	Bacteria	Actinobacteriota	Actinobacteria	Propionibacteriales	Nocardioidaceae	Marmoricola	NA	NA	NA
ASV3618	SoilWash	NA	SoilWash	2	Bacteria	Actinobacteriota	Actinobacteria	Propionibacteriales	Nocardioidaceae	Marmoricola	NA	NA	NA
ASV3627	SbRB	NA	SbRB	10	Bacteria	Actinobacteriota	Actinobacteria	Propionibacteriales	Nocardioidaceae	Nocardioides	NA	NA	NA
ASV3627	SoilWash	NA	SoilWash	2	Bacteria	Actinobacteriota	Actinobacteria	Propionibacteriales	Nocardioidaceae	Nocardioides	NA	NA	NA
ASV3629	SbRB	NA	SbRB	10	Bacteria	Actinobacteriota	Actinobacteria	Propionibacteriales	Nocardioidaceae	Nocardioides	furvisabuli	furvisabuli	NA
ASV3629	SoilWash	NA	SoilWash	2	Bacteria	Actinobacteriota	Actinobacteria	Propionibacteriales	Nocardioidaceae	Nocardioides	furvisabuli	furvisabuli	NA
ASV39	SoilWash	NA	SoilWash	2	Bacteria	Proteobacteria	Gammaproteobacteria	Enterobacterales	Erwiniaceae	Pantoea	NA	agglomerans	NA
ASV41	SoilWash	NA	SoilWash	2	Bacteria	Proteobacteria	Gammaproteobacteria	Enterobacterales	Erwiniaceae	Pantoea	agglomerans	agglomerans	NA
ASV43	SbRB	NA	SbRB	10	Bacteria	Proteobacteria	Gammaproteobacteria	Enterobacterales	Erwiniaceae	Pantoea	NA	NA	NA
ASV43	SoilWash	NA	SoilWash	2	Bacteria	Proteobacteria	Gammaproteobacteria	Enterobacterales	Erwiniaceae	Pantoea	NA	NA	NA
ASV4580	SbRB	NA	SbRB	10	Bacteria	Proteobacteria	Alphaproteobacteria	Rhizobiales	Rhizobiaceae	Allorhizobium-Neorhizobium-Pararhizobium-Rhizobium	NA	NA	NA
ASV4580	SoilWash	NA	SoilWash	2	Bacteria	Proteobacteria	Alphaproteobacteria	Rhizobiales	Rhizobiaceae	Allorhizobium-Neorhizobium-Pararhizobium-Rhizobium	NA	NA	NA
ASV4583	SbRB	NA	SbRB	10	Bacteria	Proteobacteria	Alphaproteobacteria	Rhizobiales	Rhizobiaceae	Allorhizobium-Neorhizobium-Pararhizobium-Rhizobium	NA	NA	NA
ASV4583	SoilWash	NA	SoilWash	2	Bacteria	Proteobacteria	Alphaproteobacteria	Rhizobiales	Rhizobiaceae	Allorhizobium-Neorhizobium-Pararhizobium-Rhizobium	NA	NA	NA
ASV4588	SoilWash	NA	SoilWash	2	Bacteria	Proteobacteria	Alphaproteobacteria	Rhizobiales	Rhizobiaceae	Allorhizobium-Neorhizobium-Pararhizobium-Rhizobium	NA	soli	NA
ASV4589	SbRB	NA	SbRB	10	Bacteria	Proteobacteria	Alphaproteobacteria	Rhizobiales	Rhizobiaceae	Allorhizobium-Neorhizobium-Pararhizobium-Rhizobium	NA	arenae	NA
ASV4589	SoilWash	NA	SoilWash	2	Bacteria	Proteobacteria	Alphaproteobacteria	Rhizobiales	Rhizobiaceae	Allorhizobium-Neorhizobium-Pararhizobium-Rhizobium	NA	arenae	NA
ASV4592	SbRB	NA	SbRB	10	Bacteria	Proteobacteria	Alphaproteobacteria	Rhizobiales	Rhizobiaceae	Allorhizobium-Neorhizobium-Pararhizobium-Rhizobium	NA	NA	NA
ASV4592	SoilWash	NA	SoilWash	2	Bacteria	Proteobacteria	Alphaproteobacteria	Rhizobiales	Rhizobiaceae	Allorhizobium-Neorhizobium-Pararhizobium-Rhizobium	NA	NA	NA
ASV4595	SbRB	NA	SbRB	10	Bacteria	Proteobacteria	Alphaproteobacteria	Rhizobiales	Rhizobiaceae	Allorhizobium-Neorhizobium-Pararhizobium-Rhizobium	NA	vitis	NA
ASV4595	SoilWash	NA	SoilWash	2	Bacteria	Proteobacteria	Alphaproteobacteria	Rhizobiales	Rhizobiaceae	Allorhizobium-Neorhizobium-Pararhizobium-Rhizobium	NA	vitis	NA
ASV4597	SbRB	NA	SbRB	10	Bacteria	Proteobacteria	Alphaproteobacteria	Rhizobiales	Rhizobiaceae	Allorhizobium-Neorhizobium-Pararhizobium-Rhizobium	NA	NA	NA
ASV4597	SoilWash	NA	SoilWash	2	Bacteria	Proteobacteria	Alphaproteobacteria	Rhizobiales	Rhizobiaceae	Allorhizobium-Neorhizobium-Pararhizobium-Rhizobium	NA	NA	NA
ASV4598	SbRB	NA	SbRB	10	Bacteria	Proteobacteria	Alphaproteobacteria	Rhizobiales	Rhizobiaceae	Allorhizobium-Neorhizobium-Pararhizobium-Rhizobium	NA	NA	NA
ASV4598	SoilWash	NA	SoilWash	2	Bacteria	Proteobacteria	Alphaproteobacteria	Rhizobiales	Rhizobiaceae	Allorhizobium-Neorhizobium-Pararhizobium-Rhizobium	NA	NA	NA
ASV46	SbRB	NA	SbRB	10	Bacteria	Proteobacteria	Gammaproteobacteria	Enterobacterales	Erwiniaceae	Pantoea	agglomerans	agglomerans	NA
ASV46	SoilWash	NA	SoilWash	2	Bacteria	Proteobacteria	Gammaproteobacteria	Enterobacterales	Erwiniaceae	Pantoea	agglomerans	agglomerans	NA
ASV4600	SbRB	NA	SbRB	10	Bacteria	Proteobacteria	Alphaproteobacteria	Rhizobiales	Rhizobiaceae	Shinella	NA	NA	NA
ASV4600	SoilWash	NA	SoilWash	2	Bacteria	Proteobacteria	Alphaproteobacteria	Rhizobiales	Rhizobiaceae	Shinella	NA	NA	NA
ASV4607	SbRB	NA	SbRB	10	Bacteria	Proteobacteria	Alphaproteobacteria	Rhizobiales	Rhizobiaceae	Ensifer	adhaerens	NA	NA
ASV4607	SoilWash	NA	SoilWash	2	Bacteria	Proteobacteria	Alphaproteobacteria	Rhizobiales	Rhizobiaceae	Ensifer	adhaerens	NA	NA
ASV4612	SbRB	NA	SbRB	10	Bacteria	Proteobacteria	Alphaproteobacteria	Rhodobacterales	Rhodobacteraceae	Pseudorhodobacter	NA	NA	NA
ASV4612	SoilWash	NA	SoilWash	2	Bacteria	Proteobacteria	Alphaproteobacteria	Rhodobacterales	Rhodobacteraceae	Pseudorhodobacter	NA	NA	NA
ASV4613	SbRB	NA	SbRB	10	Bacteria	Proteobacteria	Alphaproteobacteria	Rhodobacterales	Rhodobacteraceae	Pseudorhodobacter	NA	NA	NA
ASV4613	SoilWash	NA	SoilWash	2	Bacteria	Proteobacteria	Alphaproteobacteria	Rhodobacterales	Rhodobacteraceae	Pseudorhodobacter	NA	NA	NA
ASV4615	SbRB	NA	SbRB	10	Bacteria	Proteobacteria	Alphaproteobacteria	Rhodobacterales	Rhodobacteraceae	Rhodobacter	NA	NA	NA
ASV4615	SoilWash	NA	SoilWash	2	Bacteria	Proteobacteria	Alphaproteobacteria	Rhodobacterales	Rhodobacteraceae	Rhodobacter	NA	NA	NA
ASV4616	SbRB	NA	SbRB	10	Bacteria	Proteobacteria	Alphaproteobacteria	Rhodobacterales	Rhodobacteraceae	Rhodobacter	NA	NA	NA
ASV4616	SoilWash	NA	SoilWash	2	Bacteria	Proteobacteria	Alphaproteobacteria	Rhodobacterales	Rhodobacteraceae	Rhodobacter	NA	NA	NA
ASV4617	SbRB	NA	SbRB	10	Bacteria	Proteobacteria	Alphaproteobacteria	Rhodobacterales	Rhodobacteraceae	Rhodobacter	NA	NA	NA
ASV4617	SoilWash	NA	SoilWash	2	Bacteria	Proteobacteria	Alphaproteobacteria	Rhodobacterales	Rhodobacteraceae	Rhodobacter	NA	NA	NA
ASV4618	SbRB	NA	SbRB	10	Bacteria	Proteobacteria	Alphaproteobacteria	Rhodobacterales	Rhodobacteraceae	Rhodobacter	NA	NA	NA
ASV4618	SoilWash	NA	SoilWash	2	Bacteria	Proteobacteria	Alphaproteobacteria	Rhodobacterales	Rhodobacteraceae	Rhodobacter	NA	NA	NA
ASV4619	SbRB	NA	SbRB	10	Bacteria	Proteobacteria	Alphaproteobacteria	Rhodobacterales	Rhodobacteraceae	Gemmobacter	NA	NA	NA
ASV4619	SoilWash	NA	SoilWash	2	Bacteria	Proteobacteria	Alphaproteobacteria	Rhodobacterales	Rhodobacteraceae	Gemmobacter	NA	NA	NA
ASV4620	SbRB	NA	SbRB	10	Bacteria	Proteobacteria	Alphaproteobacteria	Rhodobacterales	Rhodobacteraceae	Rhodobacter	NA	NA	NA
ASV4620	SoilWash	NA	SoilWash	2	Bacteria	Proteobacteria	Alphaproteobacteria	Rhodobacterales	Rhodobacteraceae	Rhodobacter	NA	NA	NA
ASV4624	SbRB	NA	SbRB	10	Bacteria	Proteobacteria	Alphaproteobacteria	Rhodobacterales	Rhodobacteraceae	Pseudorhodobacter	NA	NA	NA
ASV4624	SoilWash	NA	SoilWash	2	Bacteria	Proteobacteria	Alphaproteobacteria	Rhodobacterales	Rhodobacteraceae	Pseudorhodobacter	NA	NA	NA
ASV4627	SbRB	NA	SbRB	10	Bacteria	Proteobacteria	Alphaproteobacteria	Rhodobacterales	Rhodobacteraceae	Rhodobacter	NA	NA	NA
ASV4627	SoilWash	NA	SoilWash	2	Bacteria	Proteobacteria	Alphaproteobacteria	Rhodobacterales	Rhodobacteraceae	Rhodobacter	NA	NA	NA
ASV4631	SbRB	NA	SbRB	10	Bacteria	Proteobacteria	Alphaproteobacteria	Rhodobacterales	Rhodobacteraceae	Rubellimicrobium	NA	NA	NA
ASV4631	SoilWash	NA	SoilWash	2	Bacteria	Proteobacteria	Alphaproteobacteria	Rhodobacterales	Rhodobacteraceae	Rubellimicrobium	NA	NA	NA
ASV4636	SbRB	NA	SbRB	10	Bacteria	Proteobacteria	Alphaproteobacteria	Rhizobiales	Rhizobiaceae	Aminobacter	NA	NA	NA
ASV4636	SoilWash	NA	SoilWash	2	Bacteria	Proteobacteria	Alphaproteobacteria	Rhizobiales	Rhizobiaceae	Aminobacter	NA	NA	NA
ASV4637	SbRB	NA	SbRB	10	Bacteria	Proteobacteria	Alphaproteobacteria	Rhizobiales	Rhizobiaceae	Mesorhizobium	NA	NA	NA
ASV4637	SoilWash	NA	SoilWash	2	Bacteria	Proteobacteria	Alphaproteobacteria	Rhizobiales	Rhizobiaceae	Mesorhizobium	NA	NA	NA
ASV4641	SbRB	NA	SbRB	10	Bacteria	Proteobacteria	Alphaproteobacteria	Rhizobiales	Rhizobiaceae	Mesorhizobium	NA	NA	NA
ASV4641	SoilWash	NA	SoilWash	2	Bacteria	Proteobacteria	Alphaproteobacteria	Rhizobiales	Rhizobiaceae	Mesorhizobium	NA	NA	NA
ASV4642	SbRB	NA	SbRB	10	Bacteria	Proteobacteria	Alphaproteobacteria	Rhizobiales	Rhizobiaceae	Mesorhizobium	NA	NA	NA
ASV4642	SoilWash	NA	SoilWash	2	Bacteria	Proteobacteria	Alphaproteobacteria	Rhizobiales	Rhizobiaceae	Mesorhizobium	NA	NA	NA
ASV4644	SbRB	NA	SbRB	10	Bacteria	Proteobacteria	Alphaproteobacteria	Rhizobiales	Rhizobiaceae	Allorhizobium-Neorhizobium-Pararhizobium-Rhizobium	NA	NA	NA
ASV4644	SoilWash	NA	SoilWash	2	Bacteria	Proteobacteria	Alphaproteobacteria	Rhizobiales	Rhizobiaceae	Allorhizobium-Neorhizobium-Pararhizobium-Rhizobium	NA	NA	NA
ASV4645	SbRB	NA	SbRB	10	Bacteria	Proteobacteria	Alphaproteobacteria	Rhizobiales	Rhizobiaceae	Allorhizobium-Neorhizobium-Pararhizobium-Rhizobium	NA	rhizogenes	NA
ASV4645	SoilWash	NA	SoilWash	2	Bacteria	Proteobacteria	Alphaproteobacteria	Rhizobiales	Rhizobiaceae	Allorhizobium-Neorhizobium-Pararhizobium-Rhizobium	NA	rhizogenes	NA
ASV4658	SbRB	NA	SbRB	10	Bacteria	Proteobacteria	Alphaproteobacteria	Rhizobiales	Rhizobiaceae	Allorhizobium-Neorhizobium-Pararhizobium-Rhizobium	NA	NA	NA
ASV4658	SoilWash	NA	SoilWash	2	Bacteria	Proteobacteria	Alphaproteobacteria	Rhizobiales	Rhizobiaceae	Allorhizobium-Neorhizobium-Pararhizobium-Rhizobium	NA	NA	NA
ASV4660	SbRB	NA	SbRB	10	Bacteria	Proteobacteria	Alphaproteobacteria	Rhizobiales	Rhizobiaceae	Shinella	NA	NA	NA
ASV4660	SoilWash	NA	SoilWash	2	Bacteria	Proteobacteria	Alphaproteobacteria	Rhizobiales	Rhizobiaceae	Shinella	NA	NA	NA
ASV4661	SbRB	NA	SbRB	10	Bacteria	Proteobacteria	Alphaproteobacteria	Rhizobiales	Devosiaceae	Devosia	NA	NA	NA
ASV4661	SoilWash	NA	SoilWash	2	Bacteria	Proteobacteria	Alphaproteobacteria	Rhizobiales	Devosiaceae	Devosia	NA	NA	NA
ASV4662	SbRB	NA	SbRB	10	Bacteria	Proteobacteria	Alphaproteobacteria	Rhizobiales	Devosiaceae	Devosia	NA	NA	NA
ASV4662	SoilWash	NA	SoilWash	2	Bacteria	Proteobacteria	Alphaproteobacteria	Rhizobiales	Devosiaceae	Devosia	NA	NA	NA
ASV4663	SbRB	NA	SbRB	10	Bacteria	Proteobacteria	Alphaproteobacteria	Rhizobiales	Devosiaceae	Devosia	NA	NA	NA
ASV4663	SoilWash	NA	SoilWash	2	Bacteria	Proteobacteria	Alphaproteobacteria	Rhizobiales	Devosiaceae	Devosia	NA	NA	NA
ASV4669	SbRB	NA	SbRB	10	Bacteria	Proteobacteria	Alphaproteobacteria	Rhizobiales	Devosiaceae	Devosia	NA	NA	NA
ASV4669	SoilWash	NA	SoilWash	2	Bacteria	Proteobacteria	Alphaproteobacteria	Rhizobiales	Devosiaceae	Devosia	NA	NA	NA
ASV4670	SbRB	NA	SbRB	10	Bacteria	Proteobacteria	Alphaproteobacteria	Rhizobiales	Devosiaceae	Devosia	NA	NA	NA
ASV4670	SoilWash	NA	SoilWash	2	Bacteria	Proteobacteria	Alphaproteobacteria	Rhizobiales	Devosiaceae	Devosia	NA	NA	NA
ASV4671	SbRB	NA	SbRB	10	Bacteria	Proteobacteria	Alphaproteobacteria	Rhizobiales	Devosiaceae	Devosia	NA	NA	NA
ASV4671	SoilWash	NA	SoilWash	2	Bacteria	Proteobacteria	Alphaproteobacteria	Rhizobiales	Devosiaceae	Devosia	NA	NA	NA
ASV4672	SbRB	NA	SbRB	10	Bacteria	Proteobacteria	Alphaproteobacteria	Rhizobiales	Devosiaceae	Devosia	neptuniae	neptuniae	NA
ASV4672	SoilWash	NA	SoilWash	2	Bacteria	Proteobacteria	Alphaproteobacteria	Rhizobiales	Devosiaceae	Devosia	neptuniae	neptuniae	NA
ASV4674	SbRB	NA	SbRB	10	Bacteria	Proteobacteria	Alphaproteobacteria	Rhizobiales	Devosiaceae	Devosia	NA	NA	NA
ASV4674	SoilWash	NA	SoilWash	2	Bacteria	Proteobacteria	Alphaproteobacteria	Rhizobiales	Devosiaceae	Devosia	NA	NA	NA
ASV4676	SbRB	NA	SbRB	10	Bacteria	Proteobacteria	Alphaproteobacteria	Rhizobiales	Devosiaceae	Devosia	NA	NA	NA
ASV4676	SoilWash	NA	SoilWash	2	Bacteria	Proteobacteria	Alphaproteobacteria	Rhizobiales	Devosiaceae	Devosia	NA	NA	NA
ASV4679	SbRB	NA	SbRB	10	Bacteria	Proteobacteria	Alphaproteobacteria	Rhizobiales	Devosiaceae	Devosia	NA	NA	NA
ASV4679	SoilWash	NA	SoilWash	2	Bacteria	Proteobacteria	Alphaproteobacteria	Rhizobiales	Devosiaceae	Devosia	NA	NA	NA
ASV4680	SbRB	NA	SbRB	10	Bacteria	Proteobacteria	Alphaproteobacteria	Rhizobiales	Devosiaceae	Devosia	NA	NA	NA
ASV4680	SoilWash	NA	SoilWash	2	Bacteria	Proteobacteria	Alphaproteobacteria	Rhizobiales	Devosiaceae	Devosia	NA	NA	NA
ASV4685	SbRB	NA	SbRB	10	Bacteria	Proteobacteria	Alphaproteobacteria	Rhizobiales	Devosiaceae	Devosia	NA	NA	NA
ASV4685	SoilWash	NA	SoilWash	2	Bacteria	Proteobacteria	Alphaproteobacteria	Rhizobiales	Devosiaceae	Devosia	NA	NA	NA
ASV4687	SbRB	NA	SbRB	10	Bacteria	Proteobacteria	Alphaproteobacteria	Rhizobiales	Devosiaceae	Devosia	NA	NA	NA
ASV4687	SoilWash	NA	SoilWash	2	Bacteria	Proteobacteria	Alphaproteobacteria	Rhizobiales	Devosiaceae	Devosia	NA	NA	NA
ASV4696	SbRB	NA	SbRB	10	Bacteria	Proteobacteria	Alphaproteobacteria	Rhizobiales	Beijerinckiaceae	Bosea	NA	NA	NA
ASV4696	SoilWash	NA	SoilWash	2	Bacteria	Proteobacteria	Alphaproteobacteria	Rhizobiales	Beijerinckiaceae	Bosea	NA	NA	NA
ASV4699	SbRB	NA	SbRB	10	Bacteria	Proteobacteria	Alphaproteobacteria	Rhizobiales	Beijerinckiaceae	Bosea	NA	NA	NA
ASV4699	SoilWash	NA	SoilWash	2	Bacteria	Proteobacteria	Alphaproteobacteria	Rhizobiales	Beijerinckiaceae	Bosea	NA	NA	NA
ASV4701	SbRB	NA	SbRB	10	Bacteria	Proteobacteria	Alphaproteobacteria	Rhizobiales	Beijerinckiaceae	Bosea	NA	lupini	NA
ASV4701	SoilWash	NA	SoilWash	2	Bacteria	Proteobacteria	Alphaproteobacteria	Rhizobiales	Beijerinckiaceae	Bosea	NA	lupini	NA
ASV4706	SoilWash	NA	SoilWash	2	Bacteria	Proteobacteria	Alphaproteobacteria	Rhizobiales	Beijerinckiaceae	Methylobacterium-Methylorubrum	NA	NA	NA
ASV4707	SoilWash	NA	SoilWash	2	Bacteria	Proteobacteria	Alphaproteobacteria	Rhizobiales	Beijerinckiaceae	Methylobacterium-Methylorubrum	NA	NA	NA
ASV4708	SbRB	NA	SbRB	10	Bacteria	Proteobacteria	Alphaproteobacteria	Rhizobiales	Beijerinckiaceae	Methylobacterium-Methylorubrum	NA	NA	NA
ASV4708	SoilWash	NA	SoilWash	2	Bacteria	Proteobacteria	Alphaproteobacteria	Rhizobiales	Beijerinckiaceae	Methylobacterium-Methylorubrum	NA	NA	NA
ASV4713	SbRB	NA	SbRB	10	Bacteria	Proteobacteria	Alphaproteobacteria	Rhizobiales	Rhizobiales Incertae Sedis	Phreatobacter	NA	NA	NA
ASV4713	SoilWash	NA	SoilWash	2	Bacteria	Proteobacteria	Alphaproteobacteria	Rhizobiales	Rhizobiales Incertae Sedis	Phreatobacter	NA	NA	NA
ASV4720	SbRB	NA	SbRB	10	Bacteria	Proteobacteria	Alphaproteobacteria	Rhizobiales	Xanthobacteraceae	Rhodopseudomonas	NA	NA	NA
ASV4720	SoilWash	NA	SoilWash	2	Bacteria	Proteobacteria	Alphaproteobacteria	Rhizobiales	Xanthobacteraceae	Rhodopseudomonas	NA	NA	NA
ASV4739	SbRB	NA	SbRB	10	Bacteria	Proteobacteria	Alphaproteobacteria	Rhizobiales	Xanthobacteraceae	Pseudorhodoplanes	NA	NA	NA
ASV4739	SoilWash	NA	SoilWash	2	Bacteria	Proteobacteria	Alphaproteobacteria	Rhizobiales	Xanthobacteraceae	Pseudorhodoplanes	NA	NA	NA
ASV4741	SbRB	NA	SbRB	10	Bacteria	Proteobacteria	Alphaproteobacteria	Rhizobiales	Beijerinckiaceae	28-YEA-48	NA	NA	NA
ASV4741	SoilWash	NA	SoilWash	2	Bacteria	Proteobacteria	Alphaproteobacteria	Rhizobiales	Beijerinckiaceae	28-YEA-48	NA	NA	NA
ASV4751	SbRB	NA	SbRB	10	Bacteria	Proteobacteria	Alphaproteobacteria	Rhizobiales	Beijerinckiaceae	Methylorosula	NA	NA	NA
ASV4751	SoilWash	NA	SoilWash	2	Bacteria	Proteobacteria	Alphaproteobacteria	Rhizobiales	Beijerinckiaceae	Methylorosula	NA	NA	NA
ASV4756	SbRB	NA	SbRB	10	Bacteria	Proteobacteria	Alphaproteobacteria	Sphingomonadales	Sphingomonadaceae	Sphingomonas	NA	NA	NA
ASV4756	SoilWash	NA	SoilWash	2	Bacteria	Proteobacteria	Alphaproteobacteria	Sphingomonadales	Sphingomonadaceae	Sphingomonas	NA	NA	NA
ASV4757	SbRB	NA	SbRB	10	Bacteria	Proteobacteria	Alphaproteobacteria	Sphingomonadales	Sphingomonadaceae	Sphingomonas	NA	NA	NA
ASV4757	SoilWash	NA	SoilWash	2	Bacteria	Proteobacteria	Alphaproteobacteria	Sphingomonadales	Sphingomonadaceae	Sphingomonas	NA	NA	NA
ASV4759	SbRB	NA	SbRB	10	Bacteria	Proteobacteria	Alphaproteobacteria	Rhizobiales	Beijerinckiaceae	alphaI cluster	NA	NA	NA
ASV4759	SoilWash	NA	SoilWash	2	Bacteria	Proteobacteria	Alphaproteobacteria	Rhizobiales	Beijerinckiaceae	alphaI cluster	NA	NA	NA
ASV4761	SbRB	NA	SbRB	10	Bacteria	Proteobacteria	Alphaproteobacteria	Rhizobiales	Beijerinckiaceae	alphaI cluster	NA	NA	NA
ASV4761	SoilWash	NA	SoilWash	2	Bacteria	Proteobacteria	Alphaproteobacteria	Rhizobiales	Beijerinckiaceae	alphaI cluster	NA	NA	NA
ASV4763	SbRB	NA	SbRB	10	Bacteria	Proteobacteria	Alphaproteobacteria	Rhizobiales	Beijerinckiaceae	alphaI cluster	NA	NA	NA
ASV4763	SoilWash	NA	SoilWash	2	Bacteria	Proteobacteria	Alphaproteobacteria	Rhizobiales	Beijerinckiaceae	alphaI cluster	NA	NA	NA
ASV4764	SbRB	NA	SbRB	10	Bacteria	Proteobacteria	Alphaproteobacteria	Rhizobiales	Beijerinckiaceae	alphaI cluster	NA	NA	NA
ASV4764	SoilWash	NA	SoilWash	2	Bacteria	Proteobacteria	Alphaproteobacteria	Rhizobiales	Beijerinckiaceae	alphaI cluster	NA	NA	NA
ASV4767	SbRB	NA	SbRB	10	Bacteria	Proteobacteria	Alphaproteobacteria	Rhizobiales	Beijerinckiaceae	Camelimonas	NA	fluminis	NA
ASV4767	SoilWash	NA	SoilWash	2	Bacteria	Proteobacteria	Alphaproteobacteria	Rhizobiales	Beijerinckiaceae	Camelimonas	NA	fluminis	NA
ASV4830	SbRB	NA	SbRB	10	Bacteria	Proteobacteria	Alphaproteobacteria	Rhizobiales	Kaistiaceae	Kaistia	NA	NA	NA
ASV4830	SoilWash	NA	SoilWash	2	Bacteria	Proteobacteria	Alphaproteobacteria	Rhizobiales	Kaistiaceae	Kaistia	NA	NA	NA
ASV4831	SbRB	NA	SbRB	10	Bacteria	Proteobacteria	Alphaproteobacteria	Rhizobiales	Kaistiaceae	Kaistia	NA	NA	NA
ASV4831	SoilWash	NA	SoilWash	2	Bacteria	Proteobacteria	Alphaproteobacteria	Rhizobiales	Kaistiaceae	Kaistia	NA	NA	NA
ASV4832	SbRB	NA	SbRB	10	Bacteria	Proteobacteria	Alphaproteobacteria	Rhizobiales	Kaistiaceae	Kaistia	NA	granuli	NA
ASV4832	SoilWash	NA	SoilWash	2	Bacteria	Proteobacteria	Alphaproteobacteria	Rhizobiales	Kaistiaceae	Kaistia	NA	granuli	NA
ASV4867	SbRB	NA	SbRB	10	Bacteria	Proteobacteria	Alphaproteobacteria	Rhizobiales	Hyphomicrobiaceae	Pedomicrobium	NA	NA	NA
ASV4867	SoilWash	NA	SoilWash	2	Bacteria	Proteobacteria	Alphaproteobacteria	Rhizobiales	Hyphomicrobiaceae	Pedomicrobium	NA	NA	NA
ASV4931	SbRB	NA	SbRB	10	Bacteria	Proteobacteria	Alphaproteobacteria	Caulobacterales	Caulobacteraceae	Caulobacter	vibrioides	NA	NA
ASV4931	SoilWash	NA	SoilWash	2	Bacteria	Proteobacteria	Alphaproteobacteria	Caulobacterales	Caulobacteraceae	Caulobacter	vibrioides	NA	NA
ASV4932	SbRB	NA	SbRB	10	Bacteria	Proteobacteria	Alphaproteobacteria	Caulobacterales	Caulobacteraceae	Brevundimonas	kwangchunensis	kwangchunensis	NA
ASV4932	SoilWash	NA	SoilWash	2	Bacteria	Proteobacteria	Alphaproteobacteria	Caulobacterales	Caulobacteraceae	Brevundimonas	kwangchunensis	kwangchunensis	NA
ASV4933	SbRB	NA	SbRB	10	Bacteria	Proteobacteria	Alphaproteobacteria	Caulobacterales	Caulobacteraceae	Brevundimonas	subvibrioides	NA	NA
ASV4933	SoilWash	NA	SoilWash	2	Bacteria	Proteobacteria	Alphaproteobacteria	Caulobacterales	Caulobacteraceae	Brevundimonas	subvibrioides	NA	NA
ASV4935	SbRB	NA	SbRB	10	Bacteria	Proteobacteria	Alphaproteobacteria	Caulobacterales	Caulobacteraceae	Brevundimonas	NA	NA	NA
ASV4935	SoilWash	NA	SoilWash	2	Bacteria	Proteobacteria	Alphaproteobacteria	Caulobacterales	Caulobacteraceae	Brevundimonas	NA	NA	NA
ASV4936	SbRB	NA	SbRB	10	Bacteria	Proteobacteria	Alphaproteobacteria	Caulobacterales	Caulobacteraceae	Brevundimonas	NA	NA	NA
ASV4936	SoilWash	NA	SoilWash	2	Bacteria	Proteobacteria	Alphaproteobacteria	Caulobacterales	Caulobacteraceae	Brevundimonas	NA	NA	NA
ASV4937	SbRB	NA	SbRB	10	Bacteria	Proteobacteria	Alphaproteobacteria	Caulobacterales	Caulobacteraceae	Brevundimonas	NA	NA	NA
ASV4937	SoilWash	NA	SoilWash	2	Bacteria	Proteobacteria	Alphaproteobacteria	Caulobacterales	Caulobacteraceae	Brevundimonas	NA	NA	NA
ASV4942	SbRB	NA	SbRB	10	Bacteria	Proteobacteria	Alphaproteobacteria	Caulobacterales	Caulobacteraceae	Caulobacter	NA	fusiformis	NA
ASV4942	SoilWash	NA	SoilWash	2	Bacteria	Proteobacteria	Alphaproteobacteria	Caulobacterales	Caulobacteraceae	Caulobacter	NA	fusiformis	NA
ASV4945	SbRB	NA	SbRB	10	Bacteria	Proteobacteria	Alphaproteobacteria	Caulobacterales	Caulobacteraceae	Phenylobacterium	NA	NA	NA
ASV4945	SoilWash	NA	SoilWash	2	Bacteria	Proteobacteria	Alphaproteobacteria	Caulobacterales	Caulobacteraceae	Phenylobacterium	NA	NA	NA
ASV4946	SbRB	NA	SbRB	10	Bacteria	Proteobacteria	Alphaproteobacteria	Caulobacterales	Caulobacteraceae	Phenylobacterium	NA	NA	NA
ASV4946	SoilWash	NA	SoilWash	2	Bacteria	Proteobacteria	Alphaproteobacteria	Caulobacterales	Caulobacteraceae	Phenylobacterium	NA	NA	NA
ASV4948	SbRB	NA	SbRB	10	Bacteria	Proteobacteria	Alphaproteobacteria	Caulobacterales	Caulobacteraceae	Phenylobacterium	NA	NA	NA
ASV4948	SoilWash	NA	SoilWash	2	Bacteria	Proteobacteria	Alphaproteobacteria	Caulobacterales	Caulobacteraceae	Phenylobacterium	NA	NA	NA
ASV4959	SbRB	NA	SbRB	10	Bacteria	Proteobacteria	Alphaproteobacteria	Caulobacterales	Caulobacteraceae	Caulobacter	NA	NA	NA
ASV4959	SoilWash	NA	SoilWash	2	Bacteria	Proteobacteria	Alphaproteobacteria	Caulobacterales	Caulobacteraceae	Caulobacter	NA	NA	NA
ASV4961	SbRB	NA	SbRB	10	Bacteria	Proteobacteria	Alphaproteobacteria	Caulobacterales	Caulobacteraceae	Caulobacter	NA	NA	NA
ASV4961	SoilWash	NA	SoilWash	2	Bacteria	Proteobacteria	Alphaproteobacteria	Caulobacterales	Caulobacteraceae	Caulobacter	NA	NA	NA
ASV4967	SbRB	NA	SbRB	10	Bacteria	Proteobacteria	Alphaproteobacteria	Caulobacterales	Caulobacteraceae	Asticcacaulis	NA	benevestitus	NA
ASV4967	SoilWash	NA	SoilWash	2	Bacteria	Proteobacteria	Alphaproteobacteria	Caulobacterales	Caulobacteraceae	Asticcacaulis	NA	benevestitus	NA
ASV4977	SbRB	NA	SbRB	10	Bacteria	Proteobacteria	Alphaproteobacteria	Caulobacterales	Caulobacteraceae	Caulobacter	NA	NA	NA
ASV4977	SoilWash	NA	SoilWash	2	Bacteria	Proteobacteria	Alphaproteobacteria	Caulobacterales	Caulobacteraceae	Caulobacter	NA	NA	NA
ASV4994	SbRB	NA	SbRB	10	Bacteria	Proteobacteria	Alphaproteobacteria	Caulobacterales	Caulobacteraceae	Caulobacter	NA	NA	NA
ASV4994	SoilWash	NA	SoilWash	2	Bacteria	Proteobacteria	Alphaproteobacteria	Caulobacterales	Caulobacteraceae	Caulobacter	NA	NA	NA
ASV4995	SbRB	NA	SbRB	10	Bacteria	Proteobacteria	Alphaproteobacteria	Caulobacterales	Caulobacteraceae	Caulobacter	NA	NA	NA
ASV4995	SoilWash	NA	SoilWash	2	Bacteria	Proteobacteria	Alphaproteobacteria	Caulobacterales	Caulobacteraceae	Caulobacter	NA	NA	NA
ASV5053	SbRB	NA	SbRB	10	Bacteria	Gemmatimonadota	Gemmatimonadetes	Gemmatimonadales	Gemmatimonadaceae	Gemmatimonas	NA	NA	NA
ASV5053	SoilWash	NA	SoilWash	2	Bacteria	Gemmatimonadota	Gemmatimonadetes	Gemmatimonadales	Gemmatimonadaceae	Gemmatimonas	NA	NA	NA
ASV5054	SbRB	NA	SbRB	10	Bacteria	Gemmatimonadota	Gemmatimonadetes	Gemmatimonadales	Gemmatimonadaceae	Gemmatimonas	NA	NA	NA
ASV5054	SoilWash	NA	SoilWash	2	Bacteria	Gemmatimonadota	Gemmatimonadetes	Gemmatimonadales	Gemmatimonadaceae	Gemmatimonas	NA	NA	NA
ASV51	SoilWash	NA	SoilWash	2	Bacteria	Proteobacteria	Gammaproteobacteria	Enterobacterales	Erwiniaceae	Pantoea	agglomerans	NA	NA
ASV5120	SbRB	NA	SbRB	10	Bacteria	Verrucomicrobiota	Verrucomicrobiae	Verrucomicrobiales	Rubritaleaceae	Luteolibacter	NA	NA	NA
ASV5120	SoilWash	NA	SoilWash	2	Bacteria	Verrucomicrobiota	Verrucomicrobiae	Verrucomicrobiales	Rubritaleaceae	Luteolibacter	NA	NA	NA
ASV5131	SbRB	NA	SbRB	10	Bacteria	Verrucomicrobiota	Verrucomicrobiae	Verrucomicrobiales	Rubritaleaceae	Luteolibacter	NA	NA	NA
ASV5131	SoilWash	NA	SoilWash	2	Bacteria	Verrucomicrobiota	Verrucomicrobiae	Verrucomicrobiales	Rubritaleaceae	Luteolibacter	NA	NA	NA
ASV5132	SbRB	NA	SbRB	10	Bacteria	Verrucomicrobiota	Verrucomicrobiae	Verrucomicrobiales	Rubritaleaceae	Luteolibacter	NA	NA	NA
ASV5132	SoilWash	NA	SoilWash	2	Bacteria	Verrucomicrobiota	Verrucomicrobiae	Verrucomicrobiales	Rubritaleaceae	Luteolibacter	NA	NA	NA
ASV5133	SbRB	NA	SbRB	10	Bacteria	Verrucomicrobiota	Verrucomicrobiae	Verrucomicrobiales	Rubritaleaceae	Luteolibacter	NA	NA	NA
ASV5133	SoilWash	NA	SoilWash	2	Bacteria	Verrucomicrobiota	Verrucomicrobiae	Verrucomicrobiales	Rubritaleaceae	Luteolibacter	NA	NA	NA
ASV5134	SbRB	NA	SbRB	10	Bacteria	Verrucomicrobiota	Verrucomicrobiae	Verrucomicrobiales	Rubritaleaceae	Luteolibacter	NA	NA	NA
ASV5134	SoilWash	NA	SoilWash	2	Bacteria	Verrucomicrobiota	Verrucomicrobiae	Verrucomicrobiales	Rubritaleaceae	Luteolibacter	NA	NA	NA
ASV5139	SbRB	NA	SbRB	10	Bacteria	Verrucomicrobiota	Verrucomicrobiae	Verrucomicrobiales	Rubritaleaceae	Luteolibacter	NA	NA	NA
ASV5139	SoilWash	NA	SoilWash	2	Bacteria	Verrucomicrobiota	Verrucomicrobiae	Verrucomicrobiales	Rubritaleaceae	Luteolibacter	NA	NA	NA
ASV5141	SbRB	NA	SbRB	10	Bacteria	Verrucomicrobiota	Verrucomicrobiae	Verrucomicrobiales	Rubritaleaceae	Luteolibacter	NA	NA	NA
ASV5141	SoilWash	NA	SoilWash	2	Bacteria	Verrucomicrobiota	Verrucomicrobiae	Verrucomicrobiales	Rubritaleaceae	Luteolibacter	NA	NA	NA
ASV5142	SbRB	NA	SbRB	10	Bacteria	Verrucomicrobiota	Verrucomicrobiae	Verrucomicrobiales	Rubritaleaceae	Luteolibacter	NA	NA	NA
ASV5142	SoilWash	NA	SoilWash	2	Bacteria	Verrucomicrobiota	Verrucomicrobiae	Verrucomicrobiales	Rubritaleaceae	Luteolibacter	NA	NA	NA
ASV5148	SbRB	NA	SbRB	10	Bacteria	Verrucomicrobiota	Verrucomicrobiae	Verrucomicrobiales	Rubritaleaceae	Luteolibacter	NA	NA	NA
ASV5148	SoilWash	NA	SoilWash	2	Bacteria	Verrucomicrobiota	Verrucomicrobiae	Verrucomicrobiales	Rubritaleaceae	Luteolibacter	NA	NA	NA
ASV5155	SbRB	NA	SbRB	10	Bacteria	Verrucomicrobiota	Verrucomicrobiae	Verrucomicrobiales	Rubritaleaceae	Luteolibacter	NA	NA	NA
ASV5155	SoilWash	NA	SoilWash	2	Bacteria	Verrucomicrobiota	Verrucomicrobiae	Verrucomicrobiales	Rubritaleaceae	Luteolibacter	NA	NA	NA
ASV5159	SbRB	NA	SbRB	10	Bacteria	Verrucomicrobiota	Verrucomicrobiae	Verrucomicrobiales	Rubritaleaceae	Luteolibacter	NA	gellanilyticus	NA
ASV5159	SoilWash	NA	SoilWash	2	Bacteria	Verrucomicrobiota	Verrucomicrobiae	Verrucomicrobiales	Rubritaleaceae	Luteolibacter	NA	gellanilyticus	NA
ASV5170	SbRB	NA	SbRB	10	Bacteria	Verrucomicrobiota	Verrucomicrobiae	Verrucomicrobiales	Rubritaleaceae	Luteolibacter	NA	NA	NA
ASV5170	SoilWash	NA	SoilWash	2	Bacteria	Verrucomicrobiota	Verrucomicrobiae	Verrucomicrobiales	Rubritaleaceae	Luteolibacter	NA	NA	NA
ASV5186	SbRB	NA	SbRB	10	Bacteria	Verrucomicrobiota	Verrucomicrobiae	Verrucomicrobiales	Verrucomicrobiaceae	Prosthecobacter	NA	NA	NA
ASV5186	SoilWash	NA	SoilWash	2	Bacteria	Verrucomicrobiota	Verrucomicrobiae	Verrucomicrobiales	Verrucomicrobiaceae	Prosthecobacter	NA	NA	NA
ASV5194	SbRB	NA	SbRB	10	Bacteria	Verrucomicrobiota	Verrucomicrobiae	Verrucomicrobiales	Verrucomicrobiaceae	Prosthecobacter	NA	NA	NA
ASV5194	SoilWash	NA	SoilWash	2	Bacteria	Verrucomicrobiota	Verrucomicrobiae	Verrucomicrobiales	Verrucomicrobiaceae	Prosthecobacter	NA	NA	NA
ASV5211	SbRB	NA	SbRB	10	Bacteria	Verrucomicrobiota	Verrucomicrobiae	Verrucomicrobiales	Verrucomicrobiaceae	Verrucomicrobium	NA	NA	NA
ASV5211	SoilWash	NA	SoilWash	2	Bacteria	Verrucomicrobiota	Verrucomicrobiae	Verrucomicrobiales	Verrucomicrobiaceae	Verrucomicrobium	NA	NA	NA
ASV5213	SbRB	NA	SbRB	10	Bacteria	Verrucomicrobiota	Verrucomicrobiae	Verrucomicrobiales	Verrucomicrobiaceae	Verrucomicrobium	NA	NA	NA
ASV5213	SoilWash	NA	SoilWash	2	Bacteria	Verrucomicrobiota	Verrucomicrobiae	Verrucomicrobiales	Verrucomicrobiaceae	Verrucomicrobium	NA	NA	NA
ASV5217	SbRB	NA	SbRB	10	Bacteria	Verrucomicrobiota	Verrucomicrobiae	Verrucomicrobiales	Verrucomicrobiaceae	Roseimicrobium	NA	NA	NA
ASV5217	SoilWash	NA	SoilWash	2	Bacteria	Verrucomicrobiota	Verrucomicrobiae	Verrucomicrobiales	Verrucomicrobiaceae	Roseimicrobium	NA	NA	NA
ASV5219	SbRB	NA	SbRB	10	Bacteria	Verrucomicrobiota	Verrucomicrobiae	Verrucomicrobiales	Verrucomicrobiaceae	Roseimicrobium	NA	NA	NA
ASV5219	SoilWash	NA	SoilWash	2	Bacteria	Verrucomicrobiota	Verrucomicrobiae	Verrucomicrobiales	Verrucomicrobiaceae	Roseimicrobium	NA	NA	NA
ASV5222	SbRB	NA	SbRB	10	Bacteria	Verrucomicrobiota	Verrucomicrobiae	Verrucomicrobiales	Verrucomicrobiaceae	Roseimicrobium	NA	NA	NA
ASV5222	SoilWash	NA	SoilWash	2	Bacteria	Verrucomicrobiota	Verrucomicrobiae	Verrucomicrobiales	Verrucomicrobiaceae	Roseimicrobium	NA	NA	NA
ASV53	SbRB	NA	SbRB	10	Bacteria	Proteobacteria	Gammaproteobacteria	Enterobacterales	Erwiniaceae	Pantoea	NA	NA	NA
ASV53	SoilWash	NA	SoilWash	2	Bacteria	Proteobacteria	Gammaproteobacteria	Enterobacterales	Erwiniaceae	Pantoea	NA	NA	NA
ASV5368	SbRB	NA	SbRB	10	Bacteria	Verrucomicrobiota	Verrucomicrobiae	Pedosphaerales	Pedosphaeraceae	RS25G	NA	NA	NA
ASV5368	SoilWash	NA	SoilWash	2	Bacteria	Verrucomicrobiota	Verrucomicrobiae	Pedosphaerales	Pedosphaeraceae	RS25G	NA	NA	NA
ASV5456	SbRB	NA	SbRB	10	Bacteria	Verrucomicrobiota	Verrucomicrobiae	Verrucomicrobiales	Verrucomicrobiaceae	Verrucomicrobium	NA	NA	NA
ASV5456	SoilWash	NA	SoilWash	2	Bacteria	Verrucomicrobiota	Verrucomicrobiae	Verrucomicrobiales	Verrucomicrobiaceae	Verrucomicrobium	NA	NA	NA
ASV568	SbRB	NA	SbRB	10	Bacteria	Proteobacteria	Gammaproteobacteria	Burkholderiales	Oxalobacteraceae	Duganella	NA	NA	NA
ASV568	SoilWash	NA	SoilWash	2	Bacteria	Proteobacteria	Gammaproteobacteria	Burkholderiales	Oxalobacteraceae	Duganella	NA	NA	NA
ASV5776	SbRB	NA	SbRB	10	Bacteria	Verrucomicrobiota	Verrucomicrobiae	Chthoniobacterales	Chthoniobacteraceae	Chthoniobacter	NA	NA	NA
ASV5776	SoilWash	NA	SoilWash	2	Bacteria	Verrucomicrobiota	Verrucomicrobiae	Chthoniobacterales	Chthoniobacteraceae	Chthoniobacter	NA	NA	NA
ASV5780	SbRB	NA	SbRB	10	Bacteria	Verrucomicrobiota	Verrucomicrobiae	Chthoniobacterales	Chthoniobacteraceae	Chthoniobacter	NA	NA	NA
ASV5780	SoilWash	NA	SoilWash	2	Bacteria	Verrucomicrobiota	Verrucomicrobiae	Chthoniobacterales	Chthoniobacteraceae	Chthoniobacter	NA	NA	NA
ASV598	SbRB	NA	SbRB	10	Bacteria	Proteobacteria	Gammaproteobacteria	Burkholderiales	Oxalobacteraceae	Rugamonas	NA	NA	NA
ASV599	SbRB	NA	SbRB	10	Bacteria	Proteobacteria	Gammaproteobacteria	Burkholderiales	Oxalobacteraceae	Duganella	NA	NA	NA
ASV599	SoilWash	NA	SoilWash	2	Bacteria	Proteobacteria	Gammaproteobacteria	Burkholderiales	Oxalobacteraceae	Duganella	NA	NA	NA
ASV6	SbRB	NA	SbRB	10	Bacteria	Proteobacteria	Gammaproteobacteria	Enterobacterales	Yersiniaceae	Serratia	NA	NA	NA
ASV6	SoilWash	NA	SoilWash	2	Bacteria	Proteobacteria	Gammaproteobacteria	Enterobacterales	Yersiniaceae	Serratia	NA	NA	NA
ASV60	SbRB	NA	SbRB	10	Bacteria	Proteobacteria	Gammaproteobacteria	Burkholderiales	Comamonadaceae	Rhodoferax	NA	NA	NA
ASV60	SoilWash	NA	SoilWash	2	Bacteria	Proteobacteria	Gammaproteobacteria	Burkholderiales	Comamonadaceae	Rhodoferax	NA	NA	NA
ASV603	SbRB	NA	SbRB	10	Bacteria	Proteobacteria	Gammaproteobacteria	Burkholderiales	Oxalobacteraceae	Duganella	NA	NA	NA
ASV604	SbRB	NA	SbRB	10	Bacteria	Proteobacteria	Gammaproteobacteria	Burkholderiales	Oxalobacteraceae	Duganella	NA	NA	NA
ASV611	SbRB	NA	SbRB	10	Bacteria	Proteobacteria	Gammaproteobacteria	Burkholderiales	Oxalobacteraceae	Duganella	NA	NA	NA
ASV611	SoilWash	NA	SoilWash	2	Bacteria	Proteobacteria	Gammaproteobacteria	Burkholderiales	Oxalobacteraceae	Duganella	NA	NA	NA
ASV613	SbRB	NA	SbRB	10	Bacteria	Proteobacteria	Gammaproteobacteria	Burkholderiales	Oxalobacteraceae	Duganella	NA	NA	NA
ASV613	SoilWash	NA	SoilWash	2	Bacteria	Proteobacteria	Gammaproteobacteria	Burkholderiales	Oxalobacteraceae	Duganella	NA	NA	NA
ASV614	SbRB	NA	SbRB	10	Bacteria	Proteobacteria	Gammaproteobacteria	Burkholderiales	Oxalobacteraceae	Duganella	NA	NA	NA
ASV614	SoilWash	NA	SoilWash	2	Bacteria	Proteobacteria	Gammaproteobacteria	Burkholderiales	Oxalobacteraceae	Duganella	NA	NA	NA
ASV617	SbRB	NA	SbRB	10	Bacteria	Proteobacteria	Gammaproteobacteria	Burkholderiales	Oxalobacteraceae	Duganella	NA	zoogloeoides	NA
ASV617	SoilWash	NA	SoilWash	2	Bacteria	Proteobacteria	Gammaproteobacteria	Burkholderiales	Oxalobacteraceae	Duganella	NA	zoogloeoides	NA
ASV618	SbRB	NA	SbRB	10	Bacteria	Proteobacteria	Gammaproteobacteria	Burkholderiales	Oxalobacteraceae	Duganella	NA	NA	NA
ASV618	SoilWash	NA	SoilWash	2	Bacteria	Proteobacteria	Gammaproteobacteria	Burkholderiales	Oxalobacteraceae	Duganella	NA	NA	NA
ASV619	SbRB	NA	SbRB	10	Bacteria	Proteobacteria	Gammaproteobacteria	Burkholderiales	Oxalobacteraceae	Duganella	NA	zoogloeoides	NA
ASV619	SoilWash	NA	SoilWash	2	Bacteria	Proteobacteria	Gammaproteobacteria	Burkholderiales	Oxalobacteraceae	Duganella	NA	zoogloeoides	NA
ASV624	SbRB	NA	SbRB	10	Bacteria	Proteobacteria	Gammaproteobacteria	Burkholderiales	Oxalobacteraceae	Massilia	NA	NA	NA
ASV624	SoilWash	NA	SoilWash	2	Bacteria	Proteobacteria	Gammaproteobacteria	Burkholderiales	Oxalobacteraceae	Massilia	NA	NA	NA
ASV633	SbRB	NA	SbRB	10	Bacteria	Proteobacteria	Gammaproteobacteria	Burkholderiales	Oxalobacteraceae	Duganella	NA	NA	NA
ASV633	SoilWash	NA	SoilWash	2	Bacteria	Proteobacteria	Gammaproteobacteria	Burkholderiales	Oxalobacteraceae	Duganella	NA	NA	NA
ASV6413	SbRB	NA	SbRB	10	Bacteria	Planctomycetota	Planctomycetes	Isosphaerales	Isosphaeraceae	Singulisphaera	NA	NA	NA
ASV6413	SoilWash	NA	SoilWash	2	Bacteria	Planctomycetota	Planctomycetes	Isosphaerales	Isosphaeraceae	Singulisphaera	NA	NA	NA
ASV6414	SbRB	NA	SbRB	10	Bacteria	Planctomycetota	Planctomycetes	Isosphaerales	Isosphaeraceae	Singulisphaera	NA	NA	NA
ASV6414	SoilWash	NA	SoilWash	2	Bacteria	Planctomycetota	Planctomycetes	Isosphaerales	Isosphaeraceae	Singulisphaera	NA	NA	NA
ASV652	SbRB	NA	SbRB	10	Bacteria	Proteobacteria	Gammaproteobacteria	Burkholderiales	Oxalobacteraceae	Herbaspirillum	hiltneri	NA	NA
ASV652	SoilWash	NA	SoilWash	2	Bacteria	Proteobacteria	Gammaproteobacteria	Burkholderiales	Oxalobacteraceae	Herbaspirillum	hiltneri	NA	NA
ASV654	SbRB	NA	SbRB	10	Bacteria	Proteobacteria	Gammaproteobacteria	Burkholderiales	Oxalobacteraceae	Herbaspirillum	NA	NA	NA
ASV654	SoilWash	NA	SoilWash	2	Bacteria	Proteobacteria	Gammaproteobacteria	Burkholderiales	Oxalobacteraceae	Herbaspirillum	NA	NA	NA
ASV659	SbRB	NA	SbRB	10	Bacteria	Proteobacteria	Gammaproteobacteria	Burkholderiales	Burkholderiaceae	Cupriavidus	basilensis	basilensis	NA
ASV659	SoilWash	NA	SoilWash	2	Bacteria	Proteobacteria	Gammaproteobacteria	Burkholderiales	Burkholderiaceae	Cupriavidus	basilensis	basilensis	NA
ASV662	SbRB	NA	SbRB	10	Bacteria	Proteobacteria	Gammaproteobacteria	Burkholderiales	Burkholderiaceae	Cupriavidus	NA	NA	NA
ASV662	SoilWash	NA	SoilWash	2	Bacteria	Proteobacteria	Gammaproteobacteria	Burkholderiales	Burkholderiaceae	Cupriavidus	NA	NA	NA
ASV67	SbRB	NA	SbRB	10	Bacteria	Proteobacteria	Gammaproteobacteria	Burkholderiales	Comamonadaceae	Rhodoferax	NA	NA	NA
ASV67	SoilWash	NA	SoilWash	2	Bacteria	Proteobacteria	Gammaproteobacteria	Burkholderiales	Comamonadaceae	Rhodoferax	NA	NA	NA
ASV672	SbRB	NA	SbRB	10	Bacteria	Proteobacteria	Gammaproteobacteria	Burkholderiales	Oxalobacteraceae	Noviherbaspirillum	NA	NA	NA
ASV672	SoilWash	NA	SoilWash	2	Bacteria	Proteobacteria	Gammaproteobacteria	Burkholderiales	Oxalobacteraceae	Noviherbaspirillum	NA	NA	NA
ASV676	SbRB	NA	SbRB	10	Bacteria	Proteobacteria	Gammaproteobacteria	Burkholderiales	Oxalobacteraceae	Herbaspirillum	NA	NA	NA
ASV676	SoilWash	NA	SoilWash	2	Bacteria	Proteobacteria	Gammaproteobacteria	Burkholderiales	Oxalobacteraceae	Herbaspirillum	NA	NA	NA
ASV677	SbRB	NA	SbRB	10	Bacteria	Proteobacteria	Gammaproteobacteria	Burkholderiales	Oxalobacteraceae	Collimonas	NA	NA	NA
ASV6792	SbRB	NA	SbRB	10	Bacteria	Planctomycetota	Planctomycetes	Planctomycetales	Schlesneriaceae	Planctopirus	NA	NA	NA
ASV6792	SoilWash	NA	SoilWash	2	Bacteria	Planctomycetota	Planctomycetes	Planctomycetales	Schlesneriaceae	Planctopirus	NA	NA	NA
ASV6796	SbRB	NA	SbRB	10	Bacteria	Planctomycetota	Planctomycetes	Planctomycetales	Schlesneriaceae	Schlesneria	NA	paludicola	NA
ASV6796	SoilWash	NA	SoilWash	2	Bacteria	Planctomycetota	Planctomycetes	Planctomycetales	Schlesneriaceae	Schlesneria	NA	paludicola	NA
ASV6798	SbRB	NA	SbRB	10	Bacteria	Planctomycetota	Planctomycetes	Planctomycetales	Schlesneriaceae	Schlesneria	NA	NA	NA
ASV6798	SoilWash	NA	SoilWash	2	Bacteria	Planctomycetota	Planctomycetes	Planctomycetales	Schlesneriaceae	Schlesneria	NA	NA	NA
ASV680	SbRB	NA	SbRB	10	Bacteria	Proteobacteria	Gammaproteobacteria	Burkholderiales	Oxalobacteraceae	Herminiimonas	NA	NA	NA
ASV680	SoilWash	NA	SoilWash	2	Bacteria	Proteobacteria	Gammaproteobacteria	Burkholderiales	Oxalobacteraceae	Herminiimonas	NA	NA	NA
ASV6805	SbRB	NA	SbRB	10	Bacteria	Planctomycetota	Planctomycetes	Planctomycetales	Rubinisphaeraceae	SH-PL14	NA	NA	NA
ASV6805	SoilWash	NA	SoilWash	2	Bacteria	Planctomycetota	Planctomycetes	Planctomycetales	Rubinisphaeraceae	SH-PL14	NA	NA	NA
ASV6806	SbRB	NA	SbRB	10	Bacteria	Planctomycetota	Planctomycetes	Planctomycetales	Rubinisphaeraceae	SH-PL14	NA	NA	NA
ASV6806	SoilWash	NA	SoilWash	2	Bacteria	Planctomycetota	Planctomycetes	Planctomycetales	Rubinisphaeraceae	SH-PL14	NA	NA	NA
ASV6814	SbRB	NA	SbRB	10	Bacteria	Planctomycetota	Planctomycetes	Planctomycetales	Rubinisphaeraceae	SH-PL14	NA	NA	NA
ASV6814	SoilWash	NA	SoilWash	2	Bacteria	Planctomycetota	Planctomycetes	Planctomycetales	Rubinisphaeraceae	SH-PL14	NA	NA	NA
ASV72	SbRB	NA	SbRB	10	Bacteria	Proteobacteria	Gammaproteobacteria	Burkholderiales	Comamonadaceae	Rhodoferax	NA	NA	NA
ASV73	SbRB	NA	SbRB	10	Bacteria	Proteobacteria	Gammaproteobacteria	Burkholderiales	Comamonadaceae	Rhodoferax	NA	NA	NA
ASV73	SoilWash	NA	SoilWash	2	Bacteria	Proteobacteria	Gammaproteobacteria	Burkholderiales	Comamonadaceae	Rhodoferax	NA	NA	NA
ASV730	SbRB	NA	SbRB	10	Bacteria	Proteobacteria	Gammaproteobacteria	Burkholderiales	Oxalobacteraceae	Oxalicibacterium	NA	NA	NA
ASV730	SoilWash	NA	SoilWash	2	Bacteria	Proteobacteria	Gammaproteobacteria	Burkholderiales	Oxalobacteraceae	Oxalicibacterium	NA	NA	NA
ASV731	SbRB	NA	SbRB	10	Bacteria	Proteobacteria	Gammaproteobacteria	Burkholderiales	Oxalobacteraceae	Oxalicibacterium	NA	fonticola	NA
ASV731	SoilWash	NA	SoilWash	2	Bacteria	Proteobacteria	Gammaproteobacteria	Burkholderiales	Oxalobacteraceae	Oxalicibacterium	NA	fonticola	NA
ASV732	SbRB	NA	SbRB	10	Bacteria	Proteobacteria	Gammaproteobacteria	Burkholderiales	Oxalobacteraceae	Herminiimonas	arsenitoxidans	arsenitoxidans	NA
ASV732	SoilWash	NA	SoilWash	2	Bacteria	Proteobacteria	Gammaproteobacteria	Burkholderiales	Oxalobacteraceae	Herminiimonas	arsenitoxidans	arsenitoxidans	NA
ASV737	SbRB	NA	SbRB	10	Bacteria	Proteobacteria	Gammaproteobacteria	Burkholderiales	Oxalobacteraceae	Massilia	NA	NA	NA
ASV737	SoilWash	NA	SoilWash	2	Bacteria	Proteobacteria	Gammaproteobacteria	Burkholderiales	Oxalobacteraceae	Massilia	NA	NA	NA
ASV75	SbRB	NA	SbRB	10	Bacteria	Proteobacteria	Gammaproteobacteria	Burkholderiales	Comamonadaceae	Rhodoferax	NA	NA	NA
ASV75	SoilWash	NA	SoilWash	2	Bacteria	Proteobacteria	Gammaproteobacteria	Burkholderiales	Comamonadaceae	Rhodoferax	NA	NA	NA
ASV752	SbRB	NA	SbRB	10	Bacteria	Proteobacteria	Gammaproteobacteria	Burkholderiales	Oxalobacteraceae	Duganella	NA	NA	NA
ASV752	SoilWash	NA	SoilWash	2	Bacteria	Proteobacteria	Gammaproteobacteria	Burkholderiales	Oxalobacteraceae	Duganella	NA	NA	NA
ASV753	SbRB	NA	SbRB	10	Bacteria	Proteobacteria	Gammaproteobacteria	Burkholderiales	Oxalobacteraceae	Duganella	NA	NA	NA
ASV753	SoilWash	NA	SoilWash	2	Bacteria	Proteobacteria	Gammaproteobacteria	Burkholderiales	Oxalobacteraceae	Duganella	NA	NA	NA
ASV754	SbRB	NA	SbRB	10	Bacteria	Proteobacteria	Gammaproteobacteria	Burkholderiales	Oxalobacteraceae	Duganella	NA	NA	NA
ASV754	SoilWash	NA	SoilWash	2	Bacteria	Proteobacteria	Gammaproteobacteria	Burkholderiales	Oxalobacteraceae	Duganella	NA	NA	NA
ASV755	SbRB	NA	SbRB	10	Bacteria	Proteobacteria	Gammaproteobacteria	Burkholderiales	Oxalobacteraceae	Duganella	NA	NA	NA
ASV755	SoilWash	NA	SoilWash	2	Bacteria	Proteobacteria	Gammaproteobacteria	Burkholderiales	Oxalobacteraceae	Duganella	NA	NA	NA
ASV757	SbRB	NA	SbRB	10	Bacteria	Proteobacteria	Gammaproteobacteria	Burkholderiales	Oxalobacteraceae	Duganella	NA	NA	NA
ASV757	SoilWash	NA	SoilWash	2	Bacteria	Proteobacteria	Gammaproteobacteria	Burkholderiales	Oxalobacteraceae	Duganella	NA	NA	NA
ASV768	SbRB	NA	SbRB	10	Bacteria	Proteobacteria	Gammaproteobacteria	Burkholderiales	Oxalobacteraceae	Massilia	NA	NA	NA
ASV768	SoilWash	NA	SoilWash	2	Bacteria	Proteobacteria	Gammaproteobacteria	Burkholderiales	Oxalobacteraceae	Massilia	NA	NA	NA
ASV7695	SbRB	NA	SbRB	10	Bacteria	Verrucomicrobiota	Verrucomicrobiae	Opitutales	Opitutaceae	Diplosphaera	NA	NA	NA
ASV7695	SoilWash	NA	SoilWash	2	Bacteria	Verrucomicrobiota	Verrucomicrobiae	Opitutales	Opitutaceae	Diplosphaera	NA	NA	NA
ASV77	SbRB	NA	SbRB	10	Bacteria	Proteobacteria	Gammaproteobacteria	Burkholderiales	Comamonadaceae	Rhodoferax	NA	NA	NA
ASV77	SoilWash	NA	SoilWash	2	Bacteria	Proteobacteria	Gammaproteobacteria	Burkholderiales	Comamonadaceae	Rhodoferax	NA	NA	NA
ASV7704	SbRB	NA	SbRB	10	Bacteria	Verrucomicrobiota	Verrucomicrobiae	Opitutales	Opitutaceae	Opitutus	NA	NA	NA
ASV7704	SoilWash	NA	SoilWash	2	Bacteria	Verrucomicrobiota	Verrucomicrobiae	Opitutales	Opitutaceae	Opitutus	NA	NA	NA
ASV7706	SbRB	NA	SbRB	10	Bacteria	Verrucomicrobiota	Verrucomicrobiae	Opitutales	Opitutaceae	Opitutus	NA	NA	NA
ASV7706	SoilWash	NA	SoilWash	2	Bacteria	Verrucomicrobiota	Verrucomicrobiae	Opitutales	Opitutaceae	Opitutus	NA	NA	NA
ASV771	SbRB	NA	SbRB	10	Bacteria	Proteobacteria	Gammaproteobacteria	Burkholderiales	Oxalobacteraceae	Massilia	NA	NA	NA
ASV771	SoilWash	NA	SoilWash	2	Bacteria	Proteobacteria	Gammaproteobacteria	Burkholderiales	Oxalobacteraceae	Massilia	NA	NA	NA
ASV7717	SbRB	NA	SbRB	10	Bacteria	Verrucomicrobiota	Verrucomicrobiae	Opitutales	Opitutaceae	Lacunisphaera	NA	NA	NA
ASV7717	SoilWash	NA	SoilWash	2	Bacteria	Verrucomicrobiota	Verrucomicrobiae	Opitutales	Opitutaceae	Lacunisphaera	NA	NA	NA
ASV772	SbRB	NA	SbRB	10	Bacteria	Proteobacteria	Gammaproteobacteria	Burkholderiales	Oxalobacteraceae	Massilia	NA	NA	NA
ASV772	SoilWash	NA	SoilWash	2	Bacteria	Proteobacteria	Gammaproteobacteria	Burkholderiales	Oxalobacteraceae	Massilia	NA	NA	NA
ASV7725	SbRB	NA	SbRB	10	Bacteria	Verrucomicrobiota	Verrucomicrobiae	Opitutales	Opitutaceae	Cephaloticoccus	NA	NA	NA
ASV7725	SoilWash	NA	SoilWash	2	Bacteria	Verrucomicrobiota	Verrucomicrobiae	Opitutales	Opitutaceae	Cephaloticoccus	NA	NA	NA
ASV773	SbRB	NA	SbRB	10	Bacteria	Proteobacteria	Gammaproteobacteria	Burkholderiales	Oxalobacteraceae	Duganella	NA	NA	NA
ASV773	SoilWash	NA	SoilWash	2	Bacteria	Proteobacteria	Gammaproteobacteria	Burkholderiales	Oxalobacteraceae	Duganella	NA	NA	NA
ASV7739	SbRB	NA	SbRB	10	Bacteria	Verrucomicrobiota	Verrucomicrobiae	Opitutales	Opitutaceae	Cephaloticoccus	NA	NA	NA
ASV7739	SoilWash	NA	SoilWash	2	Bacteria	Verrucomicrobiota	Verrucomicrobiae	Opitutales	Opitutaceae	Cephaloticoccus	NA	NA	NA
ASV7747	SbRB	NA	SbRB	10	Bacteria	Verrucomicrobiota	Verrucomicrobiae	Opitutales	Opitutaceae	IMCC26134	NA	NA	NA
ASV7747	SoilWash	NA	SoilWash	2	Bacteria	Verrucomicrobiota	Verrucomicrobiae	Opitutales	Opitutaceae	IMCC26134	NA	NA	NA
ASV7748	SbRB	NA	SbRB	10	Bacteria	Verrucomicrobiota	Verrucomicrobiae	Opitutales	Opitutaceae	IMCC26134	NA	NA	NA
ASV7748	SoilWash	NA	SoilWash	2	Bacteria	Verrucomicrobiota	Verrucomicrobiae	Opitutales	Opitutaceae	IMCC26134	NA	NA	NA
ASV776	SbRB	NA	SbRB	10	Bacteria	Proteobacteria	Gammaproteobacteria	Burkholderiales	Oxalobacteraceae	Massilia	NA	NA	NA
ASV776	SoilWash	NA	SoilWash	2	Bacteria	Proteobacteria	Gammaproteobacteria	Burkholderiales	Oxalobacteraceae	Massilia	NA	NA	NA
ASV777	SbRB	NA	SbRB	10	Bacteria	Proteobacteria	Gammaproteobacteria	Burkholderiales	Oxalobacteraceae	Massilia	NA	NA	NA
ASV777	SoilWash	NA	SoilWash	2	Bacteria	Proteobacteria	Gammaproteobacteria	Burkholderiales	Oxalobacteraceae	Massilia	NA	NA	NA
ASV7777	SbRB	NA	SbRB	10	Bacteria	Myxococcota	Myxococcia	Myxococcales	Anaeromyxobacteraceae	Anaeromyxobacter	NA	NA	NA
ASV7777	SoilWash	NA	SoilWash	2	Bacteria	Myxococcota	Myxococcia	Myxococcales	Anaeromyxobacteraceae	Anaeromyxobacter	NA	NA	NA
ASV779	SbRB	NA	SbRB	10	Bacteria	Proteobacteria	Gammaproteobacteria	Burkholderiales	Oxalobacteraceae	Massilia	NA	NA	NA
ASV779	SoilWash	NA	SoilWash	2	Bacteria	Proteobacteria	Gammaproteobacteria	Burkholderiales	Oxalobacteraceae	Massilia	NA	NA	NA
ASV78	SbRB	NA	SbRB	10	Bacteria	Proteobacteria	Gammaproteobacteria	Burkholderiales	Comamonadaceae	Rhodoferax	NA	NA	NA
ASV78	SoilWash	NA	SoilWash	2	Bacteria	Proteobacteria	Gammaproteobacteria	Burkholderiales	Comamonadaceae	Rhodoferax	NA	NA	NA
ASV7805	SbRB	NA	SbRB	10	Bacteria	Myxococcota	Myxococcia	Myxococcales	Myxococcaceae	P3OB-42	NA	NA	NA
ASV7805	SoilWash	NA	SoilWash	2	Bacteria	Myxococcota	Myxococcia	Myxococcales	Myxococcaceae	P3OB-42	NA	NA	NA
ASV7806	SbRB	NA	SbRB	10	Bacteria	Myxococcota	Myxococcia	Myxococcales	Myxococcaceae	P3OB-42	NA	NA	NA
ASV7806	SoilWash	NA	SoilWash	2	Bacteria	Myxococcota	Myxococcia	Myxococcales	Myxococcaceae	P3OB-42	NA	NA	NA
ASV783	SbRB	NA	SbRB	10	Bacteria	Proteobacteria	Gammaproteobacteria	Burkholderiales	Oxalobacteraceae	Janthinobacterium	lividum	lividum	NA
ASV783	SoilWash	NA	SoilWash	2	Bacteria	Proteobacteria	Gammaproteobacteria	Burkholderiales	Oxalobacteraceae	Janthinobacterium	lividum	lividum	NA
ASV795	SbRB	NA	SbRB	10	Bacteria	Proteobacteria	Gammaproteobacteria	Burkholderiales	Oxalobacteraceae	Massilia	NA	NA	NA
ASV795	SoilWash	NA	SoilWash	2	Bacteria	Proteobacteria	Gammaproteobacteria	Burkholderiales	Oxalobacteraceae	Massilia	NA	NA	NA
ASV803	SbRB	NA	SbRB	10	Bacteria	Proteobacteria	Gammaproteobacteria	Burkholderiales	Oxalobacteraceae	Massilia	NA	aurea	NA
ASV803	SoilWash	NA	SoilWash	2	Bacteria	Proteobacteria	Gammaproteobacteria	Burkholderiales	Oxalobacteraceae	Massilia	NA	aurea	NA
ASV804	SbRB	NA	SbRB	10	Bacteria	Proteobacteria	Gammaproteobacteria	Burkholderiales	Oxalobacteraceae	Massilia	NA	NA	NA
ASV804	SoilWash	NA	SoilWash	2	Bacteria	Proteobacteria	Gammaproteobacteria	Burkholderiales	Oxalobacteraceae	Massilia	NA	NA	NA
ASV806	SbRB	NA	SbRB	10	Bacteria	Proteobacteria	Gammaproteobacteria	Burkholderiales	Oxalobacteraceae	Massilia	NA	NA	NA
ASV806	SoilWash	NA	SoilWash	2	Bacteria	Proteobacteria	Gammaproteobacteria	Burkholderiales	Oxalobacteraceae	Massilia	NA	NA	NA
ASV808	SbRB	NA	SbRB	10	Bacteria	Proteobacteria	Gammaproteobacteria	Burkholderiales	Oxalobacteraceae	Massilia	violaceinigra	violaceinigra	NA
ASV808	SoilWash	NA	SoilWash	2	Bacteria	Proteobacteria	Gammaproteobacteria	Burkholderiales	Oxalobacteraceae	Massilia	violaceinigra	violaceinigra	NA
ASV809	SbRB	NA	SbRB	10	Bacteria	Proteobacteria	Gammaproteobacteria	Burkholderiales	Oxalobacteraceae	Massilia	NA	NA	NA
ASV812	SbRB	NA	SbRB	10	Bacteria	Proteobacteria	Gammaproteobacteria	Burkholderiales	Oxalobacteraceae	Massilia	NA	NA	NA
ASV812	SoilWash	NA	SoilWash	2	Bacteria	Proteobacteria	Gammaproteobacteria	Burkholderiales	Oxalobacteraceae	Massilia	NA	NA	NA
ASV815	SbRB	NA	SbRB	10	Bacteria	Proteobacteria	Gammaproteobacteria	Burkholderiales	Oxalobacteraceae	Massilia	NA	NA	NA
ASV825	SbRB	NA	SbRB	10	Bacteria	Proteobacteria	Gammaproteobacteria	Burkholderiales	Oxalobacteraceae	Massilia	violaceinigra	violaceinigra	NA
ASV825	SoilWash	NA	SoilWash	2	Bacteria	Proteobacteria	Gammaproteobacteria	Burkholderiales	Oxalobacteraceae	Massilia	violaceinigra	violaceinigra	NA
ASV84	SbRB	NA	SbRB	10	Bacteria	Proteobacteria	Gammaproteobacteria	Burkholderiales	Comamonadaceae	Rhodoferax	NA	NA	NA
ASV84	SoilWash	NA	SoilWash	2	Bacteria	Proteobacteria	Gammaproteobacteria	Burkholderiales	Comamonadaceae	Rhodoferax	NA	NA	NA
ASV8575	SbRB	NA	SbRB	10	Bacteria	Bdellovibrionota	Bdellovibrionia	Bacteriovoracales	Bacteriovoracaceae	Peredibacter	NA	NA	NA
ASV8575	SoilWash	NA	SoilWash	2	Bacteria	Bdellovibrionota	Bdellovibrionia	Bacteriovoracales	Bacteriovoracaceae	Peredibacter	NA	NA	NA
ASV8580	SbRB	NA	SbRB	10	Bacteria	Bdellovibrionota	Bdellovibrionia	Bacteriovoracales	Bacteriovoracaceae	Peredibacter	NA	NA	NA
ASV8580	SoilWash	NA	SoilWash	2	Bacteria	Bdellovibrionota	Bdellovibrionia	Bacteriovoracales	Bacteriovoracaceae	Peredibacter	NA	NA	NA
ASV859	SbRB	NA	SbRB	10	Bacteria	Proteobacteria	Gammaproteobacteria	Pseudomonadales	Cellvibrionaceae	Cellvibrio	gandavensis	gandavensis	NA
ASV8596	SbRB	NA	SbRB	10	Bacteria	Bdellovibrionota	Bdellovibrionia	Bacteriovoracales	Bacteriovoracaceae	Bacteriovorax	NA	NA	NA
ASV8596	SoilWash	NA	SoilWash	2	Bacteria	Bdellovibrionota	Bdellovibrionia	Bacteriovoracales	Bacteriovoracaceae	Bacteriovorax	NA	NA	NA
ASV8598	SbRB	NA	SbRB	10	Bacteria	Bdellovibrionota	Bdellovibrionia	Bacteriovoracales	Bacteriovoracaceae	Bacteriovorax	NA	NA	NA
ASV8598	SoilWash	NA	SoilWash	2	Bacteria	Bdellovibrionota	Bdellovibrionia	Bacteriovoracales	Bacteriovoracaceae	Bacteriovorax	NA	NA	NA
ASV86	SbRB	NA	SbRB	10	Bacteria	Proteobacteria	Gammaproteobacteria	Burkholderiales	Comamonadaceae	Rhodoferax	NA	NA	NA
ASV86	SoilWash	NA	SoilWash	2	Bacteria	Proteobacteria	Gammaproteobacteria	Burkholderiales	Comamonadaceae	Rhodoferax	NA	NA	NA
ASV8613	SbRB	NA	SbRB	10	Bacteria	Bdellovibrionota	Bdellovibrionia	Bdellovibrionales	Bdellovibrionaceae	Bdellovibrio	NA	NA	NA
ASV8613	SoilWash	NA	SoilWash	2	Bacteria	Bdellovibrionota	Bdellovibrionia	Bdellovibrionales	Bdellovibrionaceae	Bdellovibrio	NA	NA	NA
ASV8615	SbRB	NA	SbRB	10	Bacteria	Bdellovibrionota	Bdellovibrionia	Bdellovibrionales	Bdellovibrionaceae	Bdellovibrio	NA	NA	NA
ASV8615	SoilWash	NA	SoilWash	2	Bacteria	Bdellovibrionota	Bdellovibrionia	Bdellovibrionales	Bdellovibrionaceae	Bdellovibrio	NA	NA	NA
ASV862	SbRB	NA	SbRB	10	Bacteria	Proteobacteria	Gammaproteobacteria	Pseudomonadales	Cellvibrionaceae	Cellvibrio	NA	NA	NA
ASV862	SoilWash	NA	SoilWash	2	Bacteria	Proteobacteria	Gammaproteobacteria	Pseudomonadales	Cellvibrionaceae	Cellvibrio	NA	NA	NA
ASV8624	SbRB	NA	SbRB	10	Bacteria	Bdellovibrionota	Bdellovibrionia	Bdellovibrionales	Bdellovibrionaceae	Bdellovibrio	NA	NA	NA
ASV8624	SoilWash	NA	SoilWash	2	Bacteria	Bdellovibrionota	Bdellovibrionia	Bdellovibrionales	Bdellovibrionaceae	Bdellovibrio	NA	NA	NA
ASV8625	SbRB	NA	SbRB	10	Bacteria	Bdellovibrionota	Bdellovibrionia	Bdellovibrionales	Bdellovibrionaceae	Bdellovibrio	NA	NA	NA
ASV8625	SoilWash	NA	SoilWash	2	Bacteria	Bdellovibrionota	Bdellovibrionia	Bdellovibrionales	Bdellovibrionaceae	Bdellovibrio	NA	NA	NA
ASV8626	SbRB	NA	SbRB	10	Bacteria	Bdellovibrionota	Bdellovibrionia	Bdellovibrionales	Bdellovibrionaceae	Bdellovibrio	NA	NA	NA
ASV8626	SoilWash	NA	SoilWash	2	Bacteria	Bdellovibrionota	Bdellovibrionia	Bdellovibrionales	Bdellovibrionaceae	Bdellovibrio	NA	NA	NA
ASV8660	SbRB	NA	SbRB	10	Bacteria	Bdellovibrionota	Bdellovibrionia	Bdellovibrionales	Bdellovibrionaceae	Bdellovibrio	NA	NA	NA
ASV8660	SoilWash	NA	SoilWash	2	Bacteria	Bdellovibrionota	Bdellovibrionia	Bdellovibrionales	Bdellovibrionaceae	Bdellovibrio	NA	NA	NA
ASV8737	SbRB	NA	SbRB	10	Bacteria	Proteobacteria	Alphaproteobacteria	Sphingomonadales	Sphingomonadaceae	Sphingomonas	NA	NA	NA
ASV8737	SoilWash	NA	SoilWash	2	Bacteria	Proteobacteria	Alphaproteobacteria	Sphingomonadales	Sphingomonadaceae	Sphingomonas	NA	NA	NA
ASV8740	SbRB	NA	SbRB	10	Bacteria	Proteobacteria	Alphaproteobacteria	Sphingomonadales	Sphingomonadaceae	Sphingomonas	NA	NA	NA
ASV8740	SoilWash	NA	SoilWash	2	Bacteria	Proteobacteria	Alphaproteobacteria	Sphingomonadales	Sphingomonadaceae	Sphingomonas	NA	NA	NA
ASV8744	SbRB	NA	SbRB	10	Bacteria	Proteobacteria	Alphaproteobacteria	Sphingomonadales	Sphingomonadaceae	Sphingomonas	NA	NA	NA
ASV8744	SoilWash	NA	SoilWash	2	Bacteria	Proteobacteria	Alphaproteobacteria	Sphingomonadales	Sphingomonadaceae	Sphingomonas	NA	NA	NA
ASV8747	SbRB	NA	SbRB	10	Bacteria	Proteobacteria	Alphaproteobacteria	Sphingomonadales	Sphingomonadaceae	Sphingomonas	wittichii	NA	NA
ASV8747	SoilWash	NA	SoilWash	2	Bacteria	Proteobacteria	Alphaproteobacteria	Sphingomonadales	Sphingomonadaceae	Sphingomonas	wittichii	NA	NA
ASV8764	SbRB	NA	SbRB	10	Bacteria	Proteobacteria	Alphaproteobacteria	Sphingomonadales	Sphingomonadaceae	Sphingobium	NA	NA	NA
ASV8764	SoilWash	NA	SoilWash	2	Bacteria	Proteobacteria	Alphaproteobacteria	Sphingomonadales	Sphingomonadaceae	Sphingobium	NA	NA	NA
ASV8765	SbRB	NA	SbRB	10	Bacteria	Proteobacteria	Alphaproteobacteria	Sphingomonadales	Sphingomonadaceae	Sphingobium	NA	NA	NA
ASV8765	SoilWash	NA	SoilWash	2	Bacteria	Proteobacteria	Alphaproteobacteria	Sphingomonadales	Sphingomonadaceae	Sphingobium	NA	NA	NA
ASV8766	SbRB	NA	SbRB	10	Bacteria	Proteobacteria	Alphaproteobacteria	Sphingomonadales	Sphingomonadaceae	Sphingobium	NA	NA	NA
ASV8766	SoilWash	NA	SoilWash	2	Bacteria	Proteobacteria	Alphaproteobacteria	Sphingomonadales	Sphingomonadaceae	Sphingobium	NA	NA	NA
ASV8767	SbRB	NA	SbRB	10	Bacteria	Proteobacteria	Alphaproteobacteria	Sphingomonadales	Sphingomonadaceae	Sphingobium	NA	vulgare	NA
ASV8767	SoilWash	NA	SoilWash	2	Bacteria	Proteobacteria	Alphaproteobacteria	Sphingomonadales	Sphingomonadaceae	Sphingobium	NA	vulgare	NA
ASV8768	SbRB	NA	SbRB	10	Bacteria	Proteobacteria	Alphaproteobacteria	Sphingomonadales	Sphingomonadaceae	Sphingobium	rhizovicinum	rhizovicinum	NA
ASV8768	SoilWash	NA	SoilWash	2	Bacteria	Proteobacteria	Alphaproteobacteria	Sphingomonadales	Sphingomonadaceae	Sphingobium	rhizovicinum	rhizovicinum	NA
ASV8769	SbRB	NA	SbRB	10	Bacteria	Proteobacteria	Alphaproteobacteria	Sphingomonadales	Sphingomonadaceae	Altererythrobacter	NA	NA	NA
ASV8769	SoilWash	NA	SoilWash	2	Bacteria	Proteobacteria	Alphaproteobacteria	Sphingomonadales	Sphingomonadaceae	Altererythrobacter	NA	NA	NA
ASV8778	SbRB	NA	SbRB	10	Bacteria	Proteobacteria	Alphaproteobacteria	Sphingomonadales	Sphingomonadaceae	Sphingopyxis	alaskensis	NA	NA
ASV8778	SoilWash	NA	SoilWash	2	Bacteria	Proteobacteria	Alphaproteobacteria	Sphingomonadales	Sphingomonadaceae	Sphingopyxis	alaskensis	NA	NA
ASV8784	SbRB	NA	SbRB	10	Bacteria	Proteobacteria	Alphaproteobacteria	Sphingomonadales	Sphingomonadaceae	Novosphingobium	NA	NA	NA
ASV8784	SoilWash	NA	SoilWash	2	Bacteria	Proteobacteria	Alphaproteobacteria	Sphingomonadales	Sphingomonadaceae	Novosphingobium	NA	NA	NA
ASV8795	SoilWash	NA	SoilWash	2	Bacteria	Bacteroidota	Bacteroidia	Sphingobacteriales	Sphingobacteriaceae	Pedobacter	borealis	borealis	NA
ASV8796	SbRB	NA	SbRB	10	Bacteria	Bacteroidota	Bacteroidia	Sphingobacteriales	Sphingobacteriaceae	Pedobacter	NA	NA	NA
ASV8802	SbRB	NA	SbRB	10	Bacteria	Bacteroidota	Bacteroidia	Sphingobacteriales	Sphingobacteriaceae	Pedobacter	NA	NA	NA
ASV8802	SoilWash	NA	SoilWash	2	Bacteria	Bacteroidota	Bacteroidia	Sphingobacteriales	Sphingobacteriaceae	Pedobacter	NA	NA	NA
ASV8803	SbRB	NA	SbRB	10	Bacteria	Bacteroidota	Bacteroidia	Sphingobacteriales	Sphingobacteriaceae	Pedobacter	NA	NA	NA
ASV8803	SoilWash	NA	SoilWash	2	Bacteria	Bacteroidota	Bacteroidia	Sphingobacteriales	Sphingobacteriaceae	Pedobacter	NA	NA	NA
ASV8804	SbRB	NA	SbRB	10	Bacteria	Bacteroidota	Bacteroidia	Sphingobacteriales	Sphingobacteriaceae	Pedobacter	NA	NA	NA
ASV8804	SoilWash	NA	SoilWash	2	Bacteria	Bacteroidota	Bacteroidia	Sphingobacteriales	Sphingobacteriaceae	Pedobacter	NA	NA	NA
ASV8805	SbRB	NA	SbRB	10	Bacteria	Bacteroidota	Bacteroidia	Sphingobacteriales	Sphingobacteriaceae	Pedobacter	agri	NA	NA
ASV8809	SbRB	NA	SbRB	10	Bacteria	Bacteroidota	Bacteroidia	Sphingobacteriales	Sphingobacteriaceae	Pedobacter	NA	NA	NA
ASV8809	SoilWash	NA	SoilWash	2	Bacteria	Bacteroidota	Bacteroidia	Sphingobacteriales	Sphingobacteriaceae	Pedobacter	NA	NA	NA
ASV8813	SbRB	NA	SbRB	10	Bacteria	Bacteroidota	Bacteroidia	Sphingobacteriales	Sphingobacteriaceae	Pedobacter	alluvionis	alluvionis	NA
ASV8813	SoilWash	NA	SoilWash	2	Bacteria	Bacteroidota	Bacteroidia	Sphingobacteriales	Sphingobacteriaceae	Pedobacter	alluvionis	alluvionis	NA
ASV8816	SbRB	NA	SbRB	10	Bacteria	Bacteroidota	Bacteroidia	Sphingobacteriales	Sphingobacteriaceae	Pedobacter	NA	NA	NA
ASV8816	SoilWash	NA	SoilWash	2	Bacteria	Bacteroidota	Bacteroidia	Sphingobacteriales	Sphingobacteriaceae	Pedobacter	NA	NA	NA
ASV8821	SbRB	NA	SbRB	10	Bacteria	Bacteroidota	Bacteroidia	Sphingobacteriales	Sphingobacteriaceae	Pedobacter	NA	NA	NA
ASV8821	SoilWash	NA	SoilWash	2	Bacteria	Bacteroidota	Bacteroidia	Sphingobacteriales	Sphingobacteriaceae	Pedobacter	NA	NA	NA
ASV8825	SbRB	NA	SbRB	10	Bacteria	Bacteroidota	Bacteroidia	Sphingobacteriales	Sphingobacteriaceae	Pedobacter	NA	NA	NA
ASV8831	SbRB	NA	SbRB	10	Bacteria	Bacteroidota	Bacteroidia	Sphingobacteriales	Sphingobacteriaceae	Pedobacter	NA	NA	NA
ASV8831	SoilWash	NA	SoilWash	2	Bacteria	Bacteroidota	Bacteroidia	Sphingobacteriales	Sphingobacteriaceae	Pedobacter	NA	NA	NA
ASV8834	SbRB	NA	SbRB	10	Bacteria	Bacteroidota	Bacteroidia	Sphingobacteriales	Sphingobacteriaceae	Pedobacter	NA	NA	NA
ASV8834	SoilWash	NA	SoilWash	2	Bacteria	Bacteroidota	Bacteroidia	Sphingobacteriales	Sphingobacteriaceae	Pedobacter	NA	NA	NA
ASV8836	SbRB	NA	SbRB	10	Bacteria	Bacteroidota	Bacteroidia	Sphingobacteriales	Sphingobacteriaceae	Pedobacter	NA	NA	NA
ASV8836	SoilWash	NA	SoilWash	2	Bacteria	Bacteroidota	Bacteroidia	Sphingobacteriales	Sphingobacteriaceae	Pedobacter	NA	NA	NA
ASV8840	SbRB	NA	SbRB	10	Bacteria	Bacteroidota	Bacteroidia	Sphingobacteriales	Sphingobacteriaceae	Pedobacter	NA	NA	NA
ASV8840	SoilWash	NA	SoilWash	2	Bacteria	Bacteroidota	Bacteroidia	Sphingobacteriales	Sphingobacteriaceae	Pedobacter	NA	NA	NA
ASV8842	SbRB	NA	SbRB	10	Bacteria	Bacteroidota	Bacteroidia	Sphingobacteriales	Sphingobacteriaceae	Pedobacter	NA	NA	NA
ASV8842	SoilWash	NA	SoilWash	2	Bacteria	Bacteroidota	Bacteroidia	Sphingobacteriales	Sphingobacteriaceae	Pedobacter	NA	NA	NA
ASV8847	SbRB	NA	SbRB	10	Bacteria	Bacteroidota	Bacteroidia	Sphingobacteriales	Sphingobacteriaceae	Pedobacter	steynii	nyackensis	NA
ASV8847	SoilWash	NA	SoilWash	2	Bacteria	Bacteroidota	Bacteroidia	Sphingobacteriales	Sphingobacteriaceae	Pedobacter	steynii	nyackensis	NA
ASV8850	SbRB	NA	SbRB	10	Bacteria	Bacteroidota	Bacteroidia	Sphingobacteriales	Sphingobacteriaceae	Pedobacter	NA	NA	NA
ASV8850	SoilWash	NA	SoilWash	2	Bacteria	Bacteroidota	Bacteroidia	Sphingobacteriales	Sphingobacteriaceae	Pedobacter	NA	NA	NA
ASV8851	SbRB	NA	SbRB	10	Bacteria	Bacteroidota	Bacteroidia	Sphingobacteriales	Sphingobacteriaceae	Pedobacter	NA	NA	NA
ASV8851	SoilWash	NA	SoilWash	2	Bacteria	Bacteroidota	Bacteroidia	Sphingobacteriales	Sphingobacteriaceae	Pedobacter	NA	NA	NA
ASV8852	SbRB	NA	SbRB	10	Bacteria	Bacteroidota	Bacteroidia	Sphingobacteriales	Sphingobacteriaceae	Pedobacter	NA	NA	NA
ASV8852	SoilWash	NA	SoilWash	2	Bacteria	Bacteroidota	Bacteroidia	Sphingobacteriales	Sphingobacteriaceae	Pedobacter	NA	NA	NA
ASV8854	SbRB	NA	SbRB	10	Bacteria	Bacteroidota	Bacteroidia	Sphingobacteriales	Sphingobacteriaceae	Pedobacter	NA	NA	NA
ASV8855	SbRB	NA	SbRB	10	Bacteria	Bacteroidota	Bacteroidia	Sphingobacteriales	Sphingobacteriaceae	Pedobacter	NA	NA	NA
ASV8855	SoilWash	NA	SoilWash	2	Bacteria	Bacteroidota	Bacteroidia	Sphingobacteriales	Sphingobacteriaceae	Pedobacter	NA	NA	NA
ASV8858	SbRB	NA	SbRB	10	Bacteria	Bacteroidota	Bacteroidia	Sphingobacteriales	Sphingobacteriaceae	Pedobacter	NA	insulae	NA
ASV8858	SoilWash	NA	SoilWash	2	Bacteria	Bacteroidota	Bacteroidia	Sphingobacteriales	Sphingobacteriaceae	Pedobacter	NA	insulae	NA
ASV8860	SbRB	NA	SbRB	10	Bacteria	Bacteroidota	Bacteroidia	Sphingobacteriales	Sphingobacteriaceae	Pedobacter	NA	NA	NA
ASV8860	SoilWash	NA	SoilWash	2	Bacteria	Bacteroidota	Bacteroidia	Sphingobacteriales	Sphingobacteriaceae	Pedobacter	NA	NA	NA
ASV8864	SbRB	NA	SbRB	10	Bacteria	Bacteroidota	Bacteroidia	Sphingobacteriales	Sphingobacteriaceae	Pedobacter	NA	NA	NA
ASV8864	SoilWash	NA	SoilWash	2	Bacteria	Bacteroidota	Bacteroidia	Sphingobacteriales	Sphingobacteriaceae	Pedobacter	NA	NA	NA
ASV8867	SbRB	NA	SbRB	10	Bacteria	Bacteroidota	Bacteroidia	Sphingobacteriales	Sphingobacteriaceae	Pedobacter	NA	NA	NA
ASV8867	SoilWash	NA	SoilWash	2	Bacteria	Bacteroidota	Bacteroidia	Sphingobacteriales	Sphingobacteriaceae	Pedobacter	NA	NA	NA
ASV8872	SbRB	NA	SbRB	10	Bacteria	Bacteroidota	Bacteroidia	Sphingobacteriales	Sphingobacteriaceae	Pedobacter	NA	NA	NA
ASV8872	SoilWash	NA	SoilWash	2	Bacteria	Bacteroidota	Bacteroidia	Sphingobacteriales	Sphingobacteriaceae	Pedobacter	NA	NA	NA
ASV8873	SbRB	NA	SbRB	10	Bacteria	Bacteroidota	Bacteroidia	Sphingobacteriales	Sphingobacteriaceae	Pedobacter	NA	koreensis	NA
ASV8873	SoilWash	NA	SoilWash	2	Bacteria	Bacteroidota	Bacteroidia	Sphingobacteriales	Sphingobacteriaceae	Pedobacter	NA	koreensis	NA
ASV8874	SbRB	NA	SbRB	10	Bacteria	Bacteroidota	Bacteroidia	Sphingobacteriales	Sphingobacteriaceae	Pedobacter	NA	NA	NA
ASV8874	SoilWash	NA	SoilWash	2	Bacteria	Bacteroidota	Bacteroidia	Sphingobacteriales	Sphingobacteriaceae	Pedobacter	NA	NA	NA
ASV8889	SbRB	NA	SbRB	10	Bacteria	Bacteroidota	Bacteroidia	Sphingobacteriales	Sphingobacteriaceae	Mucilaginibacter	NA	NA	NA
ASV891	SbRB	NA	SbRB	10	Bacteria	Proteobacteria	Gammaproteobacteria	Pseudomonadales	Pseudomonadaceae	Pseudomonas	NA	NA	NA
ASV891	SoilWash	NA	SoilWash	2	Bacteria	Proteobacteria	Gammaproteobacteria	Pseudomonadales	Pseudomonadaceae	Pseudomonas	NA	NA	NA
ASV8917	SbRB	NA	SbRB	10	Bacteria	Bacteroidota	Bacteroidia	Sphingobacteriales	Sphingobacteriaceae	Mucilaginibacter	NA	NA	NA
ASV8917	SoilWash	NA	SoilWash	2	Bacteria	Bacteroidota	Bacteroidia	Sphingobacteriales	Sphingobacteriaceae	Mucilaginibacter	NA	NA	NA
ASV8918	SbRB	NA	SbRB	10	Bacteria	Bacteroidota	Bacteroidia	Sphingobacteriales	Sphingobacteriaceae	Mucilaginibacter	NA	NA	NA
ASV8918	SoilWash	NA	SoilWash	2	Bacteria	Bacteroidota	Bacteroidia	Sphingobacteriales	Sphingobacteriaceae	Mucilaginibacter	NA	NA	NA
ASV8921	SbRB	NA	SbRB	10	Bacteria	Bacteroidota	Bacteroidia	Sphingobacteriales	Sphingobacteriaceae	Mucilaginibacter	NA	NA	NA
ASV8921	SoilWash	NA	SoilWash	2	Bacteria	Bacteroidota	Bacteroidia	Sphingobacteriales	Sphingobacteriaceae	Mucilaginibacter	NA	NA	NA
ASV8926	SbRB	NA	SbRB	10	Bacteria	Bacteroidota	Bacteroidia	Sphingobacteriales	Sphingobacteriaceae	Mucilaginibacter	NA	NA	NA
ASV8926	SoilWash	NA	SoilWash	2	Bacteria	Bacteroidota	Bacteroidia	Sphingobacteriales	Sphingobacteriaceae	Mucilaginibacter	NA	NA	NA
ASV8927	SbRB	NA	SbRB	10	Bacteria	Bacteroidota	Bacteroidia	Sphingobacteriales	Sphingobacteriaceae	Mucilaginibacter	NA	NA	NA
ASV8927	SoilWash	NA	SoilWash	2	Bacteria	Bacteroidota	Bacteroidia	Sphingobacteriales	Sphingobacteriaceae	Mucilaginibacter	NA	NA	NA
ASV893	SbRB	NA	SbRB	10	Bacteria	Proteobacteria	Gammaproteobacteria	Pseudomonadales	Pseudomonadaceae	Pseudomonas	NA	NA	NA
ASV893	SoilWash	NA	SoilWash	2	Bacteria	Proteobacteria	Gammaproteobacteria	Pseudomonadales	Pseudomonadaceae	Pseudomonas	NA	NA	NA
ASV895	SbRB	NA	SbRB	10	Bacteria	Proteobacteria	Gammaproteobacteria	Pseudomonadales	Pseudomonadaceae	Pseudomonas	NA	NA	NA
ASV895	SoilWash	NA	SoilWash	2	Bacteria	Proteobacteria	Gammaproteobacteria	Pseudomonadales	Pseudomonadaceae	Pseudomonas	NA	NA	NA
ASV8963	SbRB	NA	SbRB	10	Bacteria	Bacteroidota	Bacteroidia	Sphingobacteriales	Sphingobacteriaceae	Pedobacter	luteus	luteus	NA
ASV8963	SoilWash	NA	SoilWash	2	Bacteria	Bacteroidota	Bacteroidia	Sphingobacteriales	Sphingobacteriaceae	Pedobacter	luteus	luteus	NA
ASV8964	SbRB	NA	SbRB	10	Bacteria	Bacteroidota	Bacteroidia	Sphingobacteriales	Sphingobacteriaceae	Pedobacter	NA	NA	NA
ASV8964	SoilWash	NA	SoilWash	2	Bacteria	Bacteroidota	Bacteroidia	Sphingobacteriales	Sphingobacteriaceae	Pedobacter	NA	NA	NA
ASV897	SbRB	NA	SbRB	10	Bacteria	Proteobacteria	Gammaproteobacteria	Pseudomonadales	Pseudomonadaceae	Pseudomonas	NA	NA	NA
ASV897	SoilWash	NA	SoilWash	2	Bacteria	Proteobacteria	Gammaproteobacteria	Pseudomonadales	Pseudomonadaceae	Pseudomonas	NA	NA	NA
ASV9	SbRB	NA	SbRB	10	Bacteria	Proteobacteria	Gammaproteobacteria	Enterobacterales	Yersiniaceae	Rahnella1	NA	NA	NA
ASV9006	SoilWash	NA	SoilWash	2	Bacteria	Bacteroidota	Bacteroidia	Cytophagales	Spirosomaceae	Emticicia	NA	NA	NA
ASV9009	SbRB	NA	SbRB	10	Bacteria	Bacteroidota	Bacteroidia	Cytophagales	Spirosomaceae	Emticicia	NA	NA	NA
ASV9009	SoilWash	NA	SoilWash	2	Bacteria	Bacteroidota	Bacteroidia	Cytophagales	Spirosomaceae	Emticicia	NA	NA	NA
ASV9012	SbRB	NA	SbRB	10	Bacteria	Bacteroidota	Bacteroidia	Cytophagales	Spirosomaceae	Emticicia	NA	NA	NA
ASV9012	SoilWash	NA	SoilWash	2	Bacteria	Bacteroidota	Bacteroidia	Cytophagales	Spirosomaceae	Emticicia	NA	NA	NA
ASV9015	SbRB	NA	SbRB	10	Bacteria	Bacteroidota	Bacteroidia	Cytophagales	Spirosomaceae	Emticicia	NA	NA	NA
ASV9015	SoilWash	NA	SoilWash	2	Bacteria	Bacteroidota	Bacteroidia	Cytophagales	Spirosomaceae	Emticicia	NA	NA	NA
ASV9017	SbRB	NA	SbRB	10	Bacteria	Bacteroidota	Bacteroidia	Cytophagales	Spirosomaceae	Emticicia	NA	NA	NA
ASV9017	SoilWash	NA	SoilWash	2	Bacteria	Bacteroidota	Bacteroidia	Cytophagales	Spirosomaceae	Emticicia	NA	NA	NA
ASV9027	SbRB	NA	SbRB	10	Bacteria	Bacteroidota	Bacteroidia	Sphingobacteriales	Sphingobacteriaceae	Pedobacter	NA	NA	NA
ASV9027	SoilWash	NA	SoilWash	2	Bacteria	Bacteroidota	Bacteroidia	Sphingobacteriales	Sphingobacteriaceae	Pedobacter	NA	NA	NA
ASV904	SbRB	NA	SbRB	10	Bacteria	Proteobacteria	Gammaproteobacteria	Pseudomonadales	Pseudomonadaceae	Pseudomonas	protegens	NA	NA
ASV904	SoilWash	NA	SoilWash	2	Bacteria	Proteobacteria	Gammaproteobacteria	Pseudomonadales	Pseudomonadaceae	Pseudomonas	protegens	NA	NA
ASV9074	SbRB	NA	SbRB	10	Bacteria	Bacteroidota	Bacteroidia	Sphingobacteriales	Sphingobacteriaceae	Pedobacter	NA	NA	NA
ASV9074	SoilWash	NA	SoilWash	2	Bacteria	Bacteroidota	Bacteroidia	Sphingobacteriales	Sphingobacteriaceae	Pedobacter	NA	NA	NA
ASV909	SbRB	NA	SbRB	10	Bacteria	Proteobacteria	Gammaproteobacteria	Pseudomonadales	Pseudomonadaceae	Pseudomonas	brassicacearum	NA	NA
ASV9092	SbRB	NA	SbRB	10	Bacteria	Bacteroidota	Bacteroidia	Cytophagales	Spirosomaceae	Dyadobacter	NA	NA	NA
ASV9092	SoilWash	NA	SoilWash	2	Bacteria	Bacteroidota	Bacteroidia	Cytophagales	Spirosomaceae	Dyadobacter	NA	NA	NA
ASV9096	SbRB	NA	SbRB	10	Bacteria	Bacteroidota	Bacteroidia	Cytophagales	Spirosomaceae	Dyadobacter	NA	NA	NA
ASV9096	SoilWash	NA	SoilWash	2	Bacteria	Bacteroidota	Bacteroidia	Cytophagales	Spirosomaceae	Dyadobacter	NA	NA	NA
ASV9097	SbRB	NA	SbRB	10	Bacteria	Bacteroidota	Bacteroidia	Cytophagales	Spirosomaceae	Dyadobacter	fermentans	NA	NA
ASV9097	SoilWash	NA	SoilWash	2	Bacteria	Bacteroidota	Bacteroidia	Cytophagales	Spirosomaceae	Dyadobacter	fermentans	NA	NA
ASV9101	SbRB	NA	SbRB	10	Bacteria	Bacteroidota	Bacteroidia	Cytophagales	Spirosomaceae	Dyadobacter	NA	NA	NA
ASV9101	SoilWash	NA	SoilWash	2	Bacteria	Bacteroidota	Bacteroidia	Cytophagales	Spirosomaceae	Dyadobacter	NA	NA	NA
ASV9106	SbRB	NA	SbRB	10	Bacteria	Bacteroidota	Bacteroidia	Cytophagales	Spirosomaceae	Dyadobacter	NA	NA	NA
ASV9109	SbRB	NA	SbRB	10	Bacteria	Bacteroidota	Bacteroidia	Cytophagales	Spirosomaceae	Dyadobacter	NA	NA	NA
ASV9109	SoilWash	NA	SoilWash	2	Bacteria	Bacteroidota	Bacteroidia	Cytophagales	Spirosomaceae	Dyadobacter	NA	NA	NA
ASV911	SbRB	NA	SbRB	10	Bacteria	Proteobacteria	Gammaproteobacteria	Pseudomonadales	Pseudomonadaceae	Pseudomonas	antarctica	NA	NA
ASV911	SoilWash	NA	SoilWash	2	Bacteria	Proteobacteria	Gammaproteobacteria	Pseudomonadales	Pseudomonadaceae	Pseudomonas	antarctica	NA	NA
ASV9113	SbRB	NA	SbRB	10	Bacteria	Bacteroidota	Bacteroidia	Cytophagales	Spirosomaceae	Dyadobacter	NA	NA	NA
ASV9113	SoilWash	NA	SoilWash	2	Bacteria	Bacteroidota	Bacteroidia	Cytophagales	Spirosomaceae	Dyadobacter	NA	NA	NA
ASV912	SbRB	NA	SbRB	10	Bacteria	Proteobacteria	Gammaproteobacteria	Pseudomonadales	Pseudomonadaceae	Pseudomonas	NA	NA	NA
ASV912	SoilWash	NA	SoilWash	2	Bacteria	Proteobacteria	Gammaproteobacteria	Pseudomonadales	Pseudomonadaceae	Pseudomonas	NA	NA	NA
ASV915	SbRB	NA	SbRB	10	Bacteria	Proteobacteria	Gammaproteobacteria	Pseudomonadales	Pseudomonadaceae	Pseudomonas	NA	NA	NA
ASV915	SoilWash	NA	SoilWash	2	Bacteria	Proteobacteria	Gammaproteobacteria	Pseudomonadales	Pseudomonadaceae	Pseudomonas	NA	NA	NA
ASV918	SbRB	NA	SbRB	10	Bacteria	Proteobacteria	Gammaproteobacteria	Pseudomonadales	Pseudomonadaceae	Pseudomonas	NA	NA	NA
ASV918	SoilWash	NA	SoilWash	2	Bacteria	Proteobacteria	Gammaproteobacteria	Pseudomonadales	Pseudomonadaceae	Pseudomonas	NA	NA	NA
ASV919	SbRB	NA	SbRB	10	Bacteria	Proteobacteria	Gammaproteobacteria	Pseudomonadales	Pseudomonadaceae	Pseudomonas	umsongensis	NA	NA
ASV919	SoilWash	NA	SoilWash	2	Bacteria	Proteobacteria	Gammaproteobacteria	Pseudomonadales	Pseudomonadaceae	Pseudomonas	umsongensis	NA	NA
ASV920	SbRB	NA	SbRB	10	Bacteria	Proteobacteria	Gammaproteobacteria	Pseudomonadales	Pseudomonadaceae	Pseudomonas	rhizosphaerae	NA	NA
ASV920	SoilWash	NA	SoilWash	2	Bacteria	Proteobacteria	Gammaproteobacteria	Pseudomonadales	Pseudomonadaceae	Pseudomonas	rhizosphaerae	NA	NA
ASV921	SbRB	NA	SbRB	10	Bacteria	Proteobacteria	Gammaproteobacteria	Pseudomonadales	Pseudomonadaceae	Pseudomonas	rhizosphaerae	NA	NA
ASV921	SoilWash	NA	SoilWash	2	Bacteria	Proteobacteria	Gammaproteobacteria	Pseudomonadales	Pseudomonadaceae	Pseudomonas	rhizosphaerae	NA	NA
ASV922	SbRB	NA	SbRB	10	Bacteria	Proteobacteria	Gammaproteobacteria	Pseudomonadales	Pseudomonadaceae	Pseudomonas	rhizosphaerae	NA	NA
ASV922	SoilWash	NA	SoilWash	2	Bacteria	Proteobacteria	Gammaproteobacteria	Pseudomonadales	Pseudomonadaceae	Pseudomonas	rhizosphaerae	NA	NA
ASV923	SbRB	NA	SbRB	10	Bacteria	Proteobacteria	Gammaproteobacteria	Pseudomonadales	Pseudomonadaceae	Pseudomonas	NA	NA	NA
ASV923	SoilWash	NA	SoilWash	2	Bacteria	Proteobacteria	Gammaproteobacteria	Pseudomonadales	Pseudomonadaceae	Pseudomonas	NA	NA	NA
ASV933	SbRB	NA	SbRB	10	Bacteria	Proteobacteria	Gammaproteobacteria	Pseudomonadales	Pseudomonadaceae	Pseudomonas	yamanorum	NA	NA
ASV933	SoilWash	NA	SoilWash	2	Bacteria	Proteobacteria	Gammaproteobacteria	Pseudomonadales	Pseudomonadaceae	Pseudomonas	yamanorum	NA	NA
ASV936	SbRB	NA	SbRB	10	Bacteria	Proteobacteria	Gammaproteobacteria	Pseudomonadales	Pseudomonadaceae	Pseudomonas	vancouverensis	NA	NA
ASV938	SbRB	NA	SbRB	10	Bacteria	Proteobacteria	Gammaproteobacteria	Pseudomonadales	Pseudomonadaceae	Pseudomonas	azotoformans	NA	NA
ASV938	SoilWash	NA	SoilWash	2	Bacteria	Proteobacteria	Gammaproteobacteria	Pseudomonadales	Pseudomonadaceae	Pseudomonas	azotoformans	NA	NA
ASV940	SbRB	NA	SbRB	10	Bacteria	Proteobacteria	Gammaproteobacteria	Pseudomonadales	Pseudomonadaceae	Pseudomonas	granadensis	NA	NA
ASV9469	SbRB	NA	SbRB	10	Bacteria	Bacteroidota	Bacteroidia	Chitinophagales	Chitinophagaceae	Chitinophaga	NA	NA	NA
ASV9469	SoilWash	NA	SoilWash	2	Bacteria	Bacteroidota	Bacteroidia	Chitinophagales	Chitinophagaceae	Chitinophaga	NA	NA	NA
ASV9471	SbRB	NA	SbRB	10	Bacteria	Bacteroidota	Bacteroidia	Chitinophagales	Chitinophagaceae	Chitinophaga	NA	NA	NA
ASV9471	SoilWash	NA	SoilWash	2	Bacteria	Bacteroidota	Bacteroidia	Chitinophagales	Chitinophagaceae	Chitinophaga	NA	NA	NA
ASV9476	SbRB	NA	SbRB	10	Bacteria	Bacteroidota	Bacteroidia	Chitinophagales	Chitinophagaceae	Chitinophaga	NA	NA	NA
ASV9476	SoilWash	NA	SoilWash	2	Bacteria	Bacteroidota	Bacteroidia	Chitinophagales	Chitinophagaceae	Chitinophaga	NA	NA	NA
ASV9486	SbRB	NA	SbRB	10	Bacteria	Bacteroidota	Bacteroidia	Chitinophagales	Chitinophagaceae	Filimonas	NA	NA	NA
ASV9486	SoilWash	NA	SoilWash	2	Bacteria	Bacteroidota	Bacteroidia	Chitinophagales	Chitinophagaceae	Filimonas	NA	NA	NA
ASV9487	SbRB	NA	SbRB	10	Bacteria	Bacteroidota	Bacteroidia	Chitinophagales	Chitinophagaceae	Filimonas	NA	NA	NA
ASV9487	SoilWash	NA	SoilWash	2	Bacteria	Bacteroidota	Bacteroidia	Chitinophagales	Chitinophagaceae	Filimonas	NA	NA	NA
ASV9488	SbRB	NA	SbRB	10	Bacteria	Bacteroidota	Bacteroidia	Chitinophagales	Chitinophagaceae	Lacibacter	NA	NA	NA
ASV9488	SoilWash	NA	SoilWash	2	Bacteria	Bacteroidota	Bacteroidia	Chitinophagales	Chitinophagaceae	Lacibacter	NA	NA	NA
ASV950	SbRB	NA	SbRB	10	Bacteria	Proteobacteria	Gammaproteobacteria	Pseudomonadales	Pseudomonadaceae	Pseudomonas	viridiflava	abietaniphila	NA
ASV950	SoilWash	NA	SoilWash	2	Bacteria	Proteobacteria	Gammaproteobacteria	Pseudomonadales	Pseudomonadaceae	Pseudomonas	viridiflava	abietaniphila	NA
ASV951	SbRB	NA	SbRB	10	Bacteria	Proteobacteria	Gammaproteobacteria	Pseudomonadales	Pseudomonadaceae	Pseudomonas	viridiflava	viridiflava	NA
ASV951	SoilWash	NA	SoilWash	2	Bacteria	Proteobacteria	Gammaproteobacteria	Pseudomonadales	Pseudomonadaceae	Pseudomonas	viridiflava	viridiflava	NA
ASV9510	SbRB	NA	SbRB	10	Bacteria	Bacteroidota	Bacteroidia	Chitinophagales	Chitinophagaceae	Sediminibacterium	roseum	roseum	NA
ASV9510	SoilWash	NA	SoilWash	2	Bacteria	Bacteroidota	Bacteroidia	Chitinophagales	Chitinophagaceae	Sediminibacterium	roseum	roseum	NA
ASV960	SbRB	NA	SbRB	10	Bacteria	Proteobacteria	Gammaproteobacteria	Pseudomonadales	Pseudomonadaceae	Pseudomonas	frederiksbergensis	NA	NA
ASV9617	SbRB	NA	SbRB	10	Bacteria	Bacteroidota	Bacteroidia	Chitinophagales	Chitinophagaceae	Taibaiella	NA	NA	NA
ASV9617	SoilWash	NA	SoilWash	2	Bacteria	Bacteroidota	Bacteroidia	Chitinophagales	Chitinophagaceae	Taibaiella	NA	NA	NA
ASV9627	SbRB	NA	SbRB	10	Bacteria	Bacteroidota	Bacteroidia	Chitinophagales	Chitinophagaceae	Taibaiella	NA	NA	NA
ASV9627	SoilWash	NA	SoilWash	2	Bacteria	Bacteroidota	Bacteroidia	Chitinophagales	Chitinophagaceae	Taibaiella	NA	NA	NA
ASV9634	SbRB	NA	SbRB	10	Bacteria	Bacteroidota	Bacteroidia	Chitinophagales	Chitinophagaceae	Rurimicrobium	NA	NA	NA
ASV9634	SoilWash	NA	SoilWash	2	Bacteria	Bacteroidota	Bacteroidia	Chitinophagales	Chitinophagaceae	Rurimicrobium	NA	NA	NA
ASV9635	SbRB	NA	SbRB	10	Bacteria	Bacteroidota	Bacteroidia	Chitinophagales	Chitinophagaceae	Rurimicrobium	NA	NA	NA
ASV9635	SoilWash	NA	SoilWash	2	Bacteria	Bacteroidota	Bacteroidia	Chitinophagales	Chitinophagaceae	Rurimicrobium	NA	NA	NA
ASV9636	SbRB	NA	SbRB	10	Bacteria	Bacteroidota	Bacteroidia	Chitinophagales	Chitinophagaceae	Rurimicrobium	NA	NA	NA
ASV9636	SoilWash	NA	SoilWash	2	Bacteria	Bacteroidota	Bacteroidia	Chitinophagales	Chitinophagaceae	Rurimicrobium	NA	NA	NA
ASV9637	SbRB	NA	SbRB	10	Bacteria	Bacteroidota	Bacteroidia	Chitinophagales	Chitinophagaceae	Rurimicrobium	NA	NA	NA
ASV9637	SoilWash	NA	SoilWash	2	Bacteria	Bacteroidota	Bacteroidia	Chitinophagales	Chitinophagaceae	Rurimicrobium	NA	NA	NA
ASV9658	SbRB	NA	SbRB	10	Bacteria	Bacteroidota	Bacteroidia	Chitinophagales	Chitinophagaceae	Edaphobaculum	NA	NA	NA
ASV9658	SoilWash	NA	SoilWash	2	Bacteria	Bacteroidota	Bacteroidia	Chitinophagales	Chitinophagaceae	Edaphobaculum	NA	NA	NA
ASV9666	SbRB	NA	SbRB	10	Bacteria	Bacteroidota	Bacteroidia	Chitinophagales	Chitinophagaceae	Aurantisolimonas	NA	NA	NA
ASV9666	SoilWash	NA	SoilWash	2	Bacteria	Bacteroidota	Bacteroidia	Chitinophagales	Chitinophagaceae	Aurantisolimonas	NA	NA	NA
ASV9668	SbRB	NA	SbRB	10	Bacteria	Bacteroidota	Bacteroidia	Chitinophagales	Chitinophagaceae	Aurantisolimonas	NA	NA	NA
ASV9668	SoilWash	NA	SoilWash	2	Bacteria	Bacteroidota	Bacteroidia	Chitinophagales	Chitinophagaceae	Aurantisolimonas	NA	NA	NA
ASV9724	SbRB	NA	SbRB	10	Bacteria	Bacteroidota	Bacteroidia	Flavobacteriales	Weeksellaceae	Chryseobacterium	NA	NA	NA
ASV9724	SoilWash	NA	SoilWash	2	Bacteria	Bacteroidota	Bacteroidia	Flavobacteriales	Weeksellaceae	Chryseobacterium	NA	NA	NA
ASV9730	SbRB	NA	SbRB	10	Bacteria	Bacteroidota	Bacteroidia	Flavobacteriales	Crocinitomicaceae	Fluviicola	NA	NA	NA
ASV9730	SoilWash	NA	SoilWash	2	Bacteria	Bacteroidota	Bacteroidia	Flavobacteriales	Crocinitomicaceae	Fluviicola	NA	NA	NA
ASV9736	SbRB	NA	SbRB	10	Bacteria	Bacteroidota	Bacteroidia	Flavobacteriales	Flavobacteriaceae	Flavobacterium	NA	NA	NA
ASV9736	SoilWash	NA	SoilWash	2	Bacteria	Bacteroidota	Bacteroidia	Flavobacteriales	Flavobacteriaceae	Flavobacterium	NA	NA	NA
ASV9737	SbRB	NA	SbRB	10	Bacteria	Bacteroidota	Bacteroidia	Flavobacteriales	Flavobacteriaceae	Flavobacterium	NA	NA	NA
ASV9737	SoilWash	NA	SoilWash	2	Bacteria	Bacteroidota	Bacteroidia	Flavobacteriales	Flavobacteriaceae	Flavobacterium	NA	NA	NA
ASV9739	SbRB	NA	SbRB	10	Bacteria	Bacteroidota	Bacteroidia	Flavobacteriales	Flavobacteriaceae	Flavobacterium	NA	NA	NA
ASV9739	SoilWash	NA	SoilWash	2	Bacteria	Bacteroidota	Bacteroidia	Flavobacteriales	Flavobacteriaceae	Flavobacterium	NA	NA	NA
ASV9762	SbRB	NA	SbRB	10	Bacteria	Bacteroidota	Bacteroidia	Flavobacteriales	Flavobacteriaceae	Flavobacterium	NA	NA	NA
ASV9762	SoilWash	NA	SoilWash	2	Bacteria	Bacteroidota	Bacteroidia	Flavobacteriales	Flavobacteriaceae	Flavobacterium	NA	NA	NA
ASV9764	SbRB	NA	SbRB	10	Bacteria	Bacteroidota	Bacteroidia	Flavobacteriales	Flavobacteriaceae	Flavobacterium	NA	NA	NA
ASV9764	SoilWash	NA	SoilWash	2	Bacteria	Bacteroidota	Bacteroidia	Flavobacteriales	Flavobacteriaceae	Flavobacterium	NA	NA	NA
ASV9774	SbRB	NA	SbRB	10	Bacteria	Bacteroidota	Bacteroidia	Flavobacteriales	Flavobacteriaceae	Flavobacterium	NA	NA	NA
ASV9774	SoilWash	NA	SoilWash	2	Bacteria	Bacteroidota	Bacteroidia	Flavobacteriales	Flavobacteriaceae	Flavobacterium	NA	NA	NA
ASV9778	SbRB	NA	SbRB	10	Bacteria	Bacteroidota	Bacteroidia	Flavobacteriales	Flavobacteriaceae	Flavobacterium	NA	NA	NA
ASV9778	SoilWash	NA	SoilWash	2	Bacteria	Bacteroidota	Bacteroidia	Flavobacteriales	Flavobacteriaceae	Flavobacterium	NA	NA	NA
ASV9790	SbRB	NA	SbRB	10	Bacteria	Bacteroidota	Bacteroidia	Flavobacteriales	Flavobacteriaceae	Flavobacterium	NA	NA	NA
ASV9790	SoilWash	NA	SoilWash	2	Bacteria	Bacteroidota	Bacteroidia	Flavobacteriales	Flavobacteriaceae	Flavobacterium	NA	NA	NA
ASV9791	SbRB	NA	SbRB	10	Bacteria	Bacteroidota	Bacteroidia	Flavobacteriales	Flavobacteriaceae	Flavobacterium	NA	NA	NA
ASV9791	SoilWash	NA	SoilWash	2	Bacteria	Bacteroidota	Bacteroidia	Flavobacteriales	Flavobacteriaceae	Flavobacterium	NA	NA	NA
ASV9792	SbRB	NA	SbRB	10	Bacteria	Bacteroidota	Bacteroidia	Flavobacteriales	Flavobacteriaceae	Flavobacterium	NA	NA	NA
ASV9792	SoilWash	NA	SoilWash	2	Bacteria	Bacteroidota	Bacteroidia	Flavobacteriales	Flavobacteriaceae	Flavobacterium	NA	NA	NA
ASV9820	SbRB	NA	SbRB	10	Bacteria	Bacteroidota	Bacteroidia	Flavobacteriales	Flavobacteriaceae	Flavobacterium	NA	NA	NA
ASV9820	SoilWash	NA	SoilWash	2	Bacteria	Bacteroidota	Bacteroidia	Flavobacteriales	Flavobacteriaceae	Flavobacterium	NA	NA	NA
ASV9826	SbRB	NA	SbRB	10	Bacteria	Bacteroidota	Bacteroidia	Flavobacteriales	Flavobacteriaceae	Flavobacterium	NA	NA	NA
ASV9826	SoilWash	NA	SoilWash	2	Bacteria	Bacteroidota	Bacteroidia	Flavobacteriales	Flavobacteriaceae	Flavobacterium	NA	NA	NA
ASV9831	SbRB	NA	SbRB	10	Bacteria	Bacteroidota	Bacteroidia	Flavobacteriales	Flavobacteriaceae	Flavobacterium	NA	NA	NA
ASV9831	SoilWash	NA	SoilWash	2	Bacteria	Bacteroidota	Bacteroidia	Flavobacteriales	Flavobacteriaceae	Flavobacterium	NA	NA	NA
ASV9855	SbRB	NA	SbRB	10	Bacteria	Bacteroidota	Bacteroidia	Flavobacteriales	Flavobacteriaceae	Flavobacterium	NA	NA	NA
ASV9855	SoilWash	NA	SoilWash	2	Bacteria	Bacteroidota	Bacteroidia	Flavobacteriales	Flavobacteriaceae	Flavobacterium	NA	NA	NA
ASV9856	SbRB	NA	SbRB	10	Bacteria	Bacteroidota	Bacteroidia	Flavobacteriales	Flavobacteriaceae	Flavobacterium	NA	NA	NA
ASV9856	SoilWash	NA	SoilWash	2	Bacteria	Bacteroidota	Bacteroidia	Flavobacteriales	Flavobacteriaceae	Flavobacterium	NA	NA	NA
ASV9863	SbRB	NA	SbRB	10	Bacteria	Bacteroidota	Bacteroidia	Flavobacteriales	Flavobacteriaceae	Flavobacterium	NA	NA	NA
ASV9863	SoilWash	NA	SoilWash	2	Bacteria	Bacteroidota	Bacteroidia	Flavobacteriales	Flavobacteriaceae	Flavobacterium	NA	NA	NA
ASV9878	SbRB	NA	SbRB	10	Bacteria	Bacteroidota	Bacteroidia	Flavobacteriales	Flavobacteriaceae	Flavobacterium	NA	johnsoniae	NA
ASV9882	SbRB	NA	SbRB	10	Bacteria	Bacteroidota	Bacteroidia	Flavobacteriales	Flavobacteriaceae	Flavobacterium	NA	NA	NA
ASV9896	SbRB	NA	SbRB	10	Bacteria	Bacteroidota	Bacteroidia	Flavobacteriales	Flavobacteriaceae	Flavobacterium	frigidimaris	NA	NA
ASV999	SbRB	NA	SbRB	10	Bacteria	Proteobacteria	Gammaproteobacteria	Pseudomonadales	Pseudomonadaceae	Pseudomonas	NA	NA	NA
ASV999	SoilWash	NA	SoilWash	2	Bacteria	Proteobacteria	Gammaproteobacteria	Pseudomonadales	Pseudomonadaceae	Pseudomonas	NA	NA	NA

## Sheet: Fig2,b
Cycle	TotalEmergences	Threshold
emergC1	197	0.001
emergC2	78	0.001
emergC3	42	0.001
emergC4	31	0.001
emergC5	16	0.001
emergC6	37	0.001
emergC1	142	0.01
emergC2	54	0.01
emergC3	21	0.01
emergC4	12	0.01
emergC5	4	0.01
emergC6	13	0.01
emergC1	70	0.1
emergC2	14	0.1
emergC3	5	0.1
emergC4	2	0.1
emergC5	1	0.1
emergC6	1	0.1
emergC1	16	1
emergC2	0	1
emergC3	0	1
emergC4	0	1
emergC5	0	1
emergC6	0	1

## Sheet: Fig2c-f
asvs	baseMean	log2FoldChange	lfcSE	stat	pvalue	padj	Kingdom	Phylum	Class	Order	Family	Genus	Species	Species.1	condition	diffexpressed	cond	label	PhylumCol	condition1.ab	condition2.ab	abundance	Color	label2
ASV1	165.423	2.21114	1.17801	1.87701	0.0605171	0.165785	Bacteria	Bacteroidota	Bacteroidia	Flavobacteriales	Flavobacteriaceae	Flavobacterium	aquidurense	aquidurense	1_Soil_vs_SoilWash	NO	NO	NA	Not sigificant	0.135335	0.57347	0.57347	Not sigificant	NA
ASV2	45.541	5.6561	0.697399	8.11028	5.05016e-16	7.67063e-14	Bacteria	Proteobacteria	Gammaproteobacteria	Enterobacterales	Yersiniaceae	Serratia	plymuthica	plymuthica	1_Soil_vs_SoilWash	SoilWash	condition2	Serratia	Proteobacteria	0.00388249	0.188684	0.188684	Proteobacteria	Serratia
ASV5	11.0485	6.63861	2.38693	2.78123	0.00541536	0.0264386	Bacteria	Proteobacteria	Gammaproteobacteria	Enterobacterales	Yersiniaceae	Serratia	plymuthica	plymuthica	1_Soil_vs_SoilWash	NO	NO	NA	Not sigificant	0	0.0458124	0.0458124	Not sigificant	NA
ASV9	2.81688	4.6661	2.74894	1.69742	0.089617	0.213533	Bacteria	Proteobacteria	Gammaproteobacteria	Enterobacterales	Yersiniaceae	Rahnella1	NA	NA	1_Soil_vs_SoilWash	NO	NO	NA	Not sigificant	0	0.0120643	0.0120643	Not sigificant	NA
ASV14	1.06313	3.26212	3.41184	0.956115	0.339014	NA	Bacteria	Proteobacteria	Gammaproteobacteria	Enterobacterales	Yersiniaceae	Rahnella1	NA	NA	1_Soil_vs_SoilWash	NO	NO	NA	Not sigificant	0	0.00439789	0.00439789	Not sigificant	NA
ASV20	8.76266	6.30371	2.38111	2.64738	0.00811176	0.0356552	Bacteria	Proteobacteria	Gammaproteobacteria	Enterobacterales	Yersiniaceae	Serratia	NA	plymuthica	1_Soil_vs_SoilWash	NO	NO	NA	Not sigificant	0	0.0374661	0.0374661	Not sigificant	NA
ASV25	7.54068	-6.69419	2.34012	-2.86062	0.00422811	0.0222301	Bacteria	Proteobacteria	Gammaproteobacteria	Enterobacterales	Morganellaceae	endosymbionts	NA	NA	1_Soil_vs_SoilWash	NO	NO	NA	Not sigificant	0.0353701	0	0.0353701	Not sigificant	NA
ASV26	1.68349	-4.52829	3.41142	-1.32739	0.184379	NA	Bacteria	Proteobacteria	Gammaproteobacteria	Enterobacterales	Enterobacteriaceae	Buttiauxella	NA	NA	1_Soil_vs_SoilWash	NO	NO	NA	Not sigificant	0.00629168	0	0.00629168	Not sigificant	NA
ASV40	1.13476	3.35291	3.41011	0.983226	0.325496	NA	Bacteria	Proteobacteria	Gammaproteobacteria	Enterobacterales	Erwiniaceae	Pantoea	agglomerans	NA	1_Soil_vs_SoilWash	NO	NO	NA	Not sigificant	0	0.00482786	0.00482786	Not sigificant	NA
ASV51	1.78139	-4.6279	3.40955	-1.35733	0.174676	NA	Bacteria	Proteobacteria	Gammaproteobacteria	Enterobacterales	Erwiniaceae	Pantoea	agglomerans	NA	1_Soil_vs_SoilWash	NO	NO	NA	Not sigificant	0.00819907	0	0.00819907	Not sigificant	NA
ASV58	7.29543	-0.0317859	2.67522	-0.0118816	0.99052	0.994919	Bacteria	Proteobacteria	Gammaproteobacteria	Enterobacterales	Yersiniaceae	Serratia	plymuthica	plymuthica	1_Soil_vs_SoilWash	NO	NO	NA	Not sigificant	0.0151542	0.0146628	0.0151542	Not sigificant	NA
ASV59	0.206857	0.879635	3.52838	0.249303	0.803127	NA	Bacteria	Proteobacteria	Gammaproteobacteria	Enterobacterales	Yersiniaceae	Serratia	NA	NA	1_Soil_vs_SoilWash	NO	NO	NA	Not sigificant	0	0.000913743	0.000913743	Not sigificant	NA
ASV65	2.02019	-4.79212	3.40675	-1.40665	0.15953	NA	Bacteria	Proteobacteria	Gammaproteobacteria	Burkholderiales	Comamonadaceae	Rhodoferax	NA	NA	1_Soil_vs_SoilWash	NO	NO	NA	Not sigificant	0.00755002	0	0.00755002	Not sigificant	NA
ASV66	0.722121	2.69971	3.42534	0.788159	0.430604	NA	Bacteria	Proteobacteria	Gammaproteobacteria	Burkholderiales	Comamonadaceae	Rhodoferax	NA	NA	1_Soil_vs_SoilWash	NO	NO	NA	Not sigificant	0	0.00307228	0.00307228	Not sigificant	NA
ASV68	12.3337	-1.33566	1.02137	-1.30772	0.190969	0.323088	Bacteria	Proteobacteria	Gammaproteobacteria	Burkholderiales	Comamonadaceae	Rhodoferax	NA	NA	1_Soil_vs_SoilWash	NO	NO	NA	Not sigificant	0.0382049	0.0149908	0.0382049	Not sigificant	NA
ASV71	0.41264	1.89015	3.45658	0.546826	0.584498	NA	Bacteria	Proteobacteria	Gammaproteobacteria	Burkholderiales	Comamonadaceae	Rhodoferax	NA	NA	1_Soil_vs_SoilWash	NO	NO	NA	Not sigificant	0	0.00175559	0.00175559	Not sigificant	NA
ASV72	33.4148	0.261095	1.06714	0.244668	0.806714	0.89583	Bacteria	Proteobacteria	Gammaproteobacteria	Burkholderiales	Comamonadaceae	Rhodoferax	NA	NA	1_Soil_vs_SoilWash	NO	NO	NA	Not sigificant	0.068094	0.0774836	0.0774836	Not sigificant	NA
ASV74	34.9173	0.134203	0.39436	0.340307	0.733626	0.841331	Bacteria	Proteobacteria	Gammaproteobacteria	Burkholderiales	Comamonadaceae	Rhodoferax	NA	NA	1_Soil_vs_SoilWash	NO	NO	NA	Not sigificant	0.0743621	0.0768718	0.0768718	Not sigificant	NA
ASV83	12.5388	6.82109	2.43838	2.79738	0.00515182	0.0256092	Bacteria	Proteobacteria	Gammaproteobacteria	Burkholderiales	Comamonadaceae	Rhodoferax	NA	NA	1_Soil_vs_SoilWash	NO	NO	NA	Not sigificant	0	0.0528081	0.0528081	Not sigificant	NA
ASV92	155.587	0.496496	0.196468	2.52711	0.0115006	0.0472112	Bacteria	Proteobacteria	Gammaproteobacteria	Burkholderiales	Comamonadaceae	Rhodoferax	NA	NA	1_Soil_vs_SoilWash	NO	NO	NA	Not sigificant	0.288606	0.382378	0.382378	Not sigificant	NA
ASV93	107.527	1.10129	0.240958	4.57046	4.86666e-06	5.3651e-05	Bacteria	Proteobacteria	Gammaproteobacteria	Burkholderiales	Comamonadaceae	Rhodoferax	NA	NA	1_Soil_vs_SoilWash	NO	NO	NA	Not sigificant	0.153427	0.3081	0.3081	Not sigificant	NA
ASV96	3.58491	5.01525	3.39184	1.47862	0.139242	0.257221	Bacteria	Proteobacteria	Gammaproteobacteria	Burkholderiales	Comamonadaceae	Rhodoferax	NA	NA	1_Soil_vs_SoilWash	NO	NO	NA	Not sigificant	0	0.0146921	0.0146921	Not sigificant	NA
ASV97	4.36096	5.29652	2.39553	2.211	0.0270356	0.094521	Bacteria	Proteobacteria	Gammaproteobacteria	Burkholderiales	Comamonadaceae	Rhodoferax	NA	NA	1_Soil_vs_SoilWash	NO	NO	NA	Not sigificant	0	0.0186192	0.0186192	Not sigificant	NA
ASV98	6.35901	0.638609	1.79705	0.355366	0.722316	0.833957	Bacteria	Proteobacteria	Gammaproteobacteria	Burkholderiales	Comamonadaceae	Rhodoferax	NA	NA	1_Soil_vs_SoilWash	NO	NO	NA	Not sigificant	0.01021	0.0160256	0.0160256	Not sigificant	NA
ASV100	35.4364	0.974998	0.404917	2.40789	0.0160449	0.0628463	Bacteria	Proteobacteria	Gammaproteobacteria	Burkholderiales	Comamonadaceae	Rhodoferax	NA	NA	1_Soil_vs_SoilWash	NO	NO	NA	Not sigificant	0.0526521	0.098582	0.098582	Not sigificant	NA
ASV108	13.3965	-0.317702	0.759815	-0.418131	0.675851	0.797143	Bacteria	Proteobacteria	Gammaproteobacteria	Burkholderiales	Comamonadaceae	Polaromonas	NA	NA	1_Soil_vs_SoilWash	NO	NO	NA	Not sigificant	0.0330224	0.0251029	0.0330224	Not sigificant	NA
ASV110	4.50912	-1.45611	3.26715	-0.445681	0.655828	0.787035	Bacteria	Proteobacteria	Gammaproteobacteria	Burkholderiales	Comamonadaceae	Polaromonas	NA	ginsengisoli	1_Soil_vs_SoilWash	NO	NO	NA	Not sigificant	0.0133738	0.00488759	0.0133738	Not sigificant	NA
ASV132	8.43141	-1.60733	1.43253	-1.12202	0.261854	0.41239	Bacteria	Proteobacteria	Gammaproteobacteria	Burkholderiales	Comamonadaceae	Variovorax	NA	NA	1_Soil_vs_SoilWash	NO	NO	NA	Not sigificant	0.0273051	0.00874777	0.0273051	Not sigificant	NA
ASV133	6.22893	-6.41932	3.39096	-1.89307	0.0583489	0.161372	Bacteria	Proteobacteria	Gammaproteobacteria	Burkholderiales	Comamonadaceae	Variovorax	NA	NA	1_Soil_vs_SoilWash	NO	NO	NA	Not sigificant	0.0232792	0	0.0232792	Not sigificant	NA
ASV150	6.16158	-6.40476	1.87486	-3.41612	0.000635206	0.00452201	Bacteria	Proteobacteria	Gammaproteobacteria	Burkholderiales	Comamonadaceae	Ottowia	NA	NA	1_Soil_vs_SoilWash	Soil	condition1	Ottowia	Proteobacteria	0.026643	0	0.026643	Proteobacteria	NA
ASV159	0.168349	-1.33045	3.53381	-0.376491	0.706552	NA	Bacteria	Proteobacteria	Gammaproteobacteria	Burkholderiales	Comamonadaceae	Ramlibacter	NA	NA	1_Soil_vs_SoilWash	NO	NO	NA	Not sigificant	0.000629168	0	0.000629168	Not sigificant	NA
ASV167	3.19864	-5.45656	3.39815	-1.60575	0.10833	0.229592	Bacteria	Proteobacteria	Gammaproteobacteria	Burkholderiales	Comamonadaceae	Caenimonas	NA	NA	1_Soil_vs_SoilWash	NO	NO	NA	Not sigificant	0.0119542	0	0.0119542	Not sigificant	NA
ASV198	1.17845	-4.01169	3.4234	-1.17184	0.24126	NA	Bacteria	Proteobacteria	Gammaproteobacteria	Burkholderiales	Comamonadaceae	Ramlibacter	NA	NA	1_Soil_vs_SoilWash	NO	NO	NA	Not sigificant	0.00440418	0	0.00440418	Not sigificant	NA
ASV207	19.647	-0.994961	0.857202	-1.16071	0.245761	0.391557	Bacteria	Proteobacteria	Gammaproteobacteria	Burkholderiales	Comamonadaceae	Ramlibacter	NA	NA	1_Soil_vs_SoilWash	NO	NO	NA	Not sigificant	0.0573256	0.0278883	0.0573256	Not sigificant	NA
ASV208	0.385212	-2.26057	3.51211	-0.64365	0.519802	NA	Bacteria	Proteobacteria	Gammaproteobacteria	Burkholderiales	Comamonadaceae	Ramlibacter	NA	NA	1_Soil_vs_SoilWash	NO	NO	NA	Not sigificant	0.00185605	0	0.00185605	Not sigificant	NA
ASV211	2.63361	-5.17826	3.40128	-1.52244	0.127898	NA	Bacteria	Proteobacteria	Gammaproteobacteria	Burkholderiales	Comamonadaceae	Ramlibacter	NA	NA	1_Soil_vs_SoilWash	NO	NO	NA	Not sigificant	0.0108571	0	0.0108571	Not sigificant	NA
ASV229	31.2686	-3.84621	1.80163	-2.13485	0.0327734	0.110348	Bacteria	Proteobacteria	Gammaproteobacteria	Burkholderiales	Comamonadaceae	Leptothrix	NA	NA	1_Soil_vs_SoilWash	NO	NO	NA	Not sigificant	0.127722	0.00839597	0.127722	Not sigificant	NA
ASV230	16.8576	-1.35919	2.96822	-0.457915	0.647013	0.782124	Bacteria	Proteobacteria	Gammaproteobacteria	Burkholderiales	Comamonadaceae	Leptothrix	NA	NA	1_Soil_vs_SoilWash	NO	NO	NA	Not sigificant	0.0584654	0.0200887	0.0584654	Not sigificant	NA
ASV231	12.9464	-1.62431	0.968217	-1.67763	0.0934196	0.213533	Bacteria	Proteobacteria	Gammaproteobacteria	Burkholderiales	Comamonadaceae	Leptothrix	NA	NA	1_Soil_vs_SoilWash	NO	NO	NA	Not sigificant	0.0438641	0.0133524	0.0438641	Not sigificant	NA
ASV233	0.841747	-3.52361	3.43934	-1.0245	0.305598	NA	Bacteria	Proteobacteria	Gammaproteobacteria	Burkholderiales	Comamonadaceae	Rubrivivax	NA	NA	1_Soil_vs_SoilWash	NO	NO	NA	Not sigificant	0.00314584	0	0.00314584	Not sigificant	NA
ASV238	2.35689	-5.01508	3.40342	-1.47354	0.140605	NA	Bacteria	Proteobacteria	Gammaproteobacteria	Burkholderiales	Comamonadaceae	Paucibacter	NA	NA	1_Soil_vs_SoilWash	NO	NO	NA	Not sigificant	0.00880836	0	0.00880836	Not sigificant	NA
ASV242	0.673398	-3.19942	3.45326	-0.926494	0.35419	NA	Bacteria	Proteobacteria	Gammaproteobacteria	Burkholderiales	Comamonadaceae	Paucibacter	NA	NA	1_Soil_vs_SoilWash	NO	NO	NA	Not sigificant	0.00251667	0	0.00251667	Not sigificant	NA
ASV247	3.03029	-5.37841	3.39897	-1.58237	0.113566	0.234688	Bacteria	Proteobacteria	Gammaproteobacteria	Burkholderiales	Comamonadaceae	Paucibacter	NA	NA	1_Soil_vs_SoilWash	NO	NO	NA	Not sigificant	0.011325	0	0.011325	Not sigificant	NA
ASV250	0.20632	0.879635	3.52838	0.249303	0.803127	NA	Bacteria	Proteobacteria	Gammaproteobacteria	Burkholderiales	Comamonadaceae	Rhodoferax	NA	NA	1_Soil_vs_SoilWash	NO	NO	NA	Not sigificant	0	0.000877794	0.000877794	Not sigificant	NA
ASV253	0.184941	0.797161	3.53232	0.225676	0.821453	NA	Bacteria	Proteobacteria	Gammaproteobacteria	Burkholderiales	Comamonadaceae	Rhodoferax	NA	NA	1_Soil_vs_SoilWash	NO	NO	NA	Not sigificant	0	0.000751936	0.000751936	Not sigificant	NA
ASV254	0.20632	0.879635	3.52838	0.249303	0.803127	NA	Bacteria	Proteobacteria	Gammaproteobacteria	Burkholderiales	Comamonadaceae	Rhodoferax	NA	NA	1_Soil_vs_SoilWash	NO	NO	NA	Not sigificant	0	0.000877794	0.000877794	Not sigificant	NA
ASV256	0.336699	-2.22614	3.5143	-0.633452	0.526439	NA	Bacteria	Proteobacteria	Gammaproteobacteria	Burkholderiales	Comamonadaceae	Rhodoferax	NA	NA	1_Soil_vs_SoilWash	NO	NO	NA	Not sigificant	0.00125834	0	0.00125834	Not sigificant	NA
ASV269	9.9567	-7.09613	2.30019	-3.08502	0.00203537	0.012272	Bacteria	Proteobacteria	Gammaproteobacteria	Burkholderiales	Comamonadaceae	Rhizobacter	NA	fulvus	1_Soil_vs_SoilWash	NO	NO	NA	Not sigificant	0.0430782	0	0.0430782	Not sigificant	NA
ASV270	1.93296	4.12408	3.39907	1.2133	0.225016	NA	Bacteria	Proteobacteria	Gammaproteobacteria	Burkholderiales	Comamonadaceae	Rhizobacter	NA	NA	1_Soil_vs_SoilWash	NO	NO	NA	Not sigificant	0	0.00799616	0.00799616	Not sigificant	NA
ASV271	1.55143	3.80457	3.40295	1.11802	0.263558	NA	Bacteria	Proteobacteria	Gammaproteobacteria	Burkholderiales	Comamonadaceae	Rhizobacter	NA	NA	1_Soil_vs_SoilWash	NO	NO	NA	Not sigificant	0	0.00685307	0.00685307	Not sigificant	NA
ASV272	6.8164	-6.55316	2.37377	-2.76066	0.00576852	0.0275265	Bacteria	Proteobacteria	Gammaproteobacteria	Burkholderiales	Comamonadaceae	Rhizobacter	NA	NA	1_Soil_vs_SoilWash	NO	NO	NA	Not sigificant	0.030271	0	0.030271	Not sigificant	NA
ASV273	1.73345	-4.56277	3.41076	-1.33776	0.180975	NA	Bacteria	Proteobacteria	Gammaproteobacteria	Burkholderiales	Comamonadaceae	Rhizobacter	NA	NA	1_Soil_vs_SoilWash	NO	NO	NA	Not sigificant	0.0083522	0	0.0083522	Not sigificant	NA
ASV274	2.29858	-3.41192	2.7138	-1.25725	0.208664	NA	Bacteria	Proteobacteria	Gammaproteobacteria	Burkholderiales	Comamonadaceae	Rhizobacter	NA	NA	1_Soil_vs_SoilWash	NO	NO	NA	Not sigificant	0.00977899	0.000799616	0.00977899	Not sigificant	NA
ASV275	5.06074	2.96263	3.2012	0.925475	0.354719	0.514757	Bacteria	Proteobacteria	Gammaproteobacteria	Burkholderiales	Comamonadaceae	Rhizobacter	NA	NA	1_Soil_vs_SoilWash	NO	NO	NA	Not sigificant	0.00258833	0.018679	0.018679	Not sigificant	NA
ASV276	2.14468	-4.88526	3.4053	-1.43461	0.151399	NA	Bacteria	Proteobacteria	Gammaproteobacteria	Burkholderiales	Comamonadaceae	Rhizobacter	NA	NA	1_Soil_vs_SoilWash	NO	NO	NA	Not sigificant	0.00970622	0	0.00970622	Not sigificant	NA
ASV277	7.64375	-6.71412	2.23124	-3.00915	0.00261981	0.0150474	Bacteria	Proteobacteria	Gammaproteobacteria	Burkholderiales	Comamonadaceae	Rhizobacter	NA	NA	1_Soil_vs_SoilWash	NO	NO	NA	Not sigificant	0.0333277	0	0.0333277	Not sigificant	NA
ASV284	12.6262	-21.9422	3.38712	-6.47812	9.28735e-11	2.59098e-09	Bacteria	Proteobacteria	Gammaproteobacteria	Burkholderiales	Methylophilaceae	Methylotenera	NA	NA	1_Soil_vs_SoilWash	Soil	condition1	Methylotenera	Proteobacteria	0.0471876	0	0.0471876	Proteobacteria	NA
ASV285	3.29491	1.40487	3.16476	0.443911	0.657107	0.787261	Bacteria	Proteobacteria	Gammaproteobacteria	Burkholderiales	Methylophilaceae	Methylotenera	NA	NA	1_Soil_vs_SoilWash	NO	NO	NA	Not sigificant	0.00409954	0.0101035	0.0101035	Not sigificant	NA
ASV290	0.966482	3.12473	3.41468	0.915088	0.360146	NA	Bacteria	Proteobacteria	Gammaproteobacteria	Burkholderiales	Methylophilaceae	Methylotenera	NA	NA	1_Soil_vs_SoilWash	NO	NO	NA	Not sigificant	0	0.00399808	0.00399808	Not sigificant	NA
ASV291	7.52486	-1.25181	2.58293	-0.484647	0.627927	0.768465	Bacteria	Proteobacteria	Gammaproteobacteria	Burkholderiales	Methylophilaceae	Methylotenera	NA	NA	1_Soil_vs_SoilWash	NO	NO	NA	Not sigificant	0.0209417	0.00921362	0.0209417	Not sigificant	NA
ASV292	12.7345	-0.529306	0.795559	-0.665326	0.505842	0.670045	Bacteria	Proteobacteria	Gammaproteobacteria	Burkholderiales	Methylophilaceae	Methylotenera	NA	NA	1_Soil_vs_SoilWash	NO	NO	NA	Not sigificant	0.0323806	0.0220009	0.0323806	Not sigificant	NA
ASV298	5.09984	-0.12825	1.96068	-0.0654111	0.947847	0.976464	Bacteria	Proteobacteria	Gammaproteobacteria	Burkholderiales	Methylophilaceae	Methylotenera	NA	NA	1_Soil_vs_SoilWash	NO	NO	NA	Not sigificant	0.0127705	0.0101895	0.0127705	Not sigificant	NA
ASV300	5.36439	-6.20144	1.96752	-3.15191	0.00162204	0.0101712	Bacteria	Proteobacteria	Gammaproteobacteria	Burkholderiales	Alcaligenaceae	Achromobacter	piechaudii	NA	1_Soil_vs_SoilWash	NO	NO	NA	Not sigificant	0.0237065	0	0.0237065	Not sigificant	NA
ASV314	1.35308	3.60979	3.40577	1.05991	0.289188	NA	Bacteria	Proteobacteria	Gammaproteobacteria	Burkholderiales	Rhodocyclaceae	Ca. Accumulibacter	NA	NA	1_Soil_vs_SoilWash	NO	NO	NA	Not sigificant	0	0.00559731	0.00559731	Not sigificant	NA
ASV315	7.07446	0.0775504	1.54394	0.050229	0.95994	0.979604	Bacteria	Proteobacteria	Gammaproteobacteria	Burkholderiales	Rhodocyclaceae	Ca. Accumulibacter	NA	NA	1_Soil_vs_SoilWash	NO	NO	NA	Not sigificant	0.0148317	0.0153581	0.0153581	Not sigificant	NA
ASV316	1.68349	-4.52829	3.41142	-1.32739	0.184379	NA	Bacteria	Proteobacteria	Gammaproteobacteria	Burkholderiales	Rhodocyclaceae	Ca. Accumulibacter	NA	NA	1_Soil_vs_SoilWash	NO	NO	NA	Not sigificant	0.00629168	0	0.00629168	Not sigificant	NA
ASV317	126.132	-4.09759	0.882288	-4.64428	3.4127e-06	3.8555e-05	Bacteria	Proteobacteria	Gammaproteobacteria	Burkholderiales	Nitrosomonadaceae	GOUTA6	NA	NA	1_Soil_vs_SoilWash	Soil	condition1	GOUTA6	Proteobacteria	0.51238	0.0287593	0.51238	Proteobacteria	GOUTA6
ASV318	11.4694	-2.53842	1.15568	-2.19647	0.0280586	0.0975981	Bacteria	Proteobacteria	Gammaproteobacteria	Burkholderiales	Nitrosomonadaceae	GOUTA6	NA	NA	1_Soil_vs_SoilWash	NO	NO	NA	Not sigificant	0.0433507	0.00703127	0.0433507	Not sigificant	NA
ASV319	53.0063	-3.58392	1.33717	-2.68023	0.00735721	0.0330832	Bacteria	Proteobacteria	Gammaproteobacteria	Burkholderiales	Nitrosomonadaceae	MND1	NA	NA	1_Soil_vs_SoilWash	NO	NO	NA	Not sigificant	0.215806	0.0169234	0.215806	Not sigificant	NA
ASV320	1.89273	-4.71461	3.40803	-1.38338	0.166548	NA	Bacteria	Proteobacteria	Gammaproteobacteria	Burkholderiales	Nitrosomonadaceae	MND1	NA	NA	1_Soil_vs_SoilWash	NO	NO	NA	Not sigificant	0.00871152	0	0.00871152	Not sigificant	NA
ASV321	10.4597	-7.16891	3.38789	-2.11604	0.0343415	0.114221	Bacteria	Proteobacteria	Gammaproteobacteria	Burkholderiales	Nitrosomonadaceae	MND1	NA	NA	1_Soil_vs_SoilWash	NO	NO	NA	Not sigificant	0.042752	0	0.042752	Not sigificant	NA
ASV322	0.336699	-2.22614	3.5143	-0.633452	0.526439	NA	Bacteria	Proteobacteria	Gammaproteobacteria	Burkholderiales	Nitrosomonadaceae	MND1	NA	NA	1_Soil_vs_SoilWash	NO	NO	NA	Not sigificant	0.00125834	0	0.00125834	Not sigificant	NA
ASV323	3.90005	-5.74495	3.39548	-1.69194	0.0906569	0.213533	Bacteria	Proteobacteria	Gammaproteobacteria	Burkholderiales	Nitrosomonadaceae	MND1	NA	NA	1_Soil_vs_SoilWash	NO	NO	NA	Not sigificant	0.0184073	0	0.0184073	Not sigificant	NA
ASV324	3.63861	-5.64553	3.39634	-1.66224	0.0964646	0.215118	Bacteria	Proteobacteria	Gammaproteobacteria	Burkholderiales	Nitrosomonadaceae	MND1	NA	NA	1_Soil_vs_SoilWash	NO	NO	NA	Not sigificant	0.0145619	0	0.0145619	Not sigificant	NA
ASV325	13.1522	-7.49958	2.32206	-3.22971	0.00123917	0.00807984	Bacteria	Proteobacteria	Gammaproteobacteria	Burkholderiales	Nitrosomonadaceae	MND1	NA	NA	1_Soil_vs_SoilWash	Soil	condition1	MND1	Proteobacteria	0.0553312	0	0.0553312	Proteobacteria	MND1
ASV326	47.4036	-4.88296	0.923957	-5.28484	1.25817e-07	1.81044e-06	Bacteria	Proteobacteria	Gammaproteobacteria	Burkholderiales	Nitrosomonadaceae	MND1	NA	NA	1_Soil_vs_SoilWash	Soil	condition1	MND1	Proteobacteria	0.201541	0.00650091	0.201541	Proteobacteria	MND1
ASV327	2.82912	-5.28667	3.39999	-1.55491	0.119968	0.234951	Bacteria	Proteobacteria	Gammaproteobacteria	Burkholderiales	Nitrosomonadaceae	MND1	NA	NA	1_Soil_vs_SoilWash	NO	NO	NA	Not sigificant	0.0128894	0	0.0128894	Not sigificant	NA
ASV330	1.13476	3.35291	3.41011	0.983226	0.325496	NA	Bacteria	Proteobacteria	Gammaproteobacteria	Burkholderiales	Nitrosomonadaceae	MND1	NA	NA	1_Soil_vs_SoilWash	NO	NO	NA	Not sigificant	0	0.00482786	0.00482786	Not sigificant	NA
ASV331	42.6677	-2.22783	0.39142	-5.69166	1.25811e-08	2.09736e-07	Bacteria	Proteobacteria	Gammaproteobacteria	Burkholderiales	Nitrosomonadaceae	MND1	NA	NA	1_Soil_vs_SoilWash	NO	NO	NA	Not sigificant	0.152884	0.0315248	0.152884	Not sigificant	NA
ASV332	7.57572	-6.70196	3.38962	-1.9772	0.0480187	0.143672	Bacteria	Proteobacteria	Gammaproteobacteria	Burkholderiales	Nitrosomonadaceae	MND1	NA	NA	1_Soil_vs_SoilWash	NO	NO	NA	Not sigificant	0.0283126	0	0.0283126	Not sigificant	NA
ASV333	6.39728	-6.45783	3.39076	-1.90454	0.0568404	0.159223	Bacteria	Proteobacteria	Gammaproteobacteria	Burkholderiales	Nitrosomonadaceae	MND1	NA	NA	1_Soil_vs_SoilWash	NO	NO	NA	Not sigificant	0.0239084	0	0.0239084	Not sigificant	NA
ASV334	19.9663	-8.09724	1.19136	-6.79665	1.0708e-11	4.72188e-10	Bacteria	Proteobacteria	Gammaproteobacteria	Burkholderiales	Nitrosomonadaceae	MND1	NA	NA	1_Soil_vs_SoilWash	Soil	condition1	MND1	Proteobacteria	0.087285	0	0.087285	Proteobacteria	MND1
ASV336	25.0493	-3.99741	0.902808	-4.42775	9.52209e-06	0.000100905	Bacteria	Proteobacteria	Gammaproteobacteria	Burkholderiales	Nitrosomonadaceae	MND1	NA	NA	1_Soil_vs_SoilWash	Soil	condition1	MND1	Proteobacteria	0.102779	0.00628675	0.102779	Proteobacteria	MND1
ASV337	5.76973	-6.30892	1.91385	-3.29646	0.000979124	0.00652909	Bacteria	Proteobacteria	Gammaproteobacteria	Burkholderiales	Nitrosomonadaceae	MND1	NA	NA	1_Soil_vs_SoilWash	Soil	condition1	MND1	Proteobacteria	0.0246776	0	0.0246776	Proteobacteria	NA
ASV338	5.04124	-6.11438	3.39275	-1.80219	0.0715153	0.187282	Bacteria	Proteobacteria	Gammaproteobacteria	Burkholderiales	Nitrosomonadaceae	MND1	NA	NA	1_Soil_vs_SoilWash	NO	NO	NA	Not sigificant	0.0196296	0	0.0196296	Not sigificant	NA
ASV339	0.673398	-3.19942	3.45326	-0.926494	0.35419	NA	Bacteria	Proteobacteria	Gammaproteobacteria	Burkholderiales	Nitrosomonadaceae	MND1	NA	NA	1_Soil_vs_SoilWash	NO	NO	NA	Not sigificant	0.00251667	0	0.00251667	Not sigificant	NA
ASV343	9.04651	-6.95994	1.57978	-4.40564	1.05474e-05	0.000110063	Bacteria	Proteobacteria	Gammaproteobacteria	Burkholderiales	Nitrosomonadaceae	MND1	NA	NA	1_Soil_vs_SoilWash	Soil	condition1	MND1	Proteobacteria	0.0393809	0	0.0393809	Proteobacteria	NA
ASV344	19.518	-4.11213	1.48651	-2.7663	0.00566962	0.02729	Bacteria	Proteobacteria	Gammaproteobacteria	Burkholderiales	Nitrosomonadaceae	MND1	NA	NA	1_Soil_vs_SoilWash	NO	NO	NA	Not sigificant	0.0810281	0.00439789	0.0810281	Not sigificant	NA
ASV345	43.4218	-1.60905	0.392643	-4.09798	4.16767e-05	0.00039022	Bacteria	Proteobacteria	Gammaproteobacteria	Burkholderiales	Nitrosomonadaceae	GOUTA6	NA	NA	1_Soil_vs_SoilWash	NO	NO	NA	Not sigificant	0.14247	0.0450547	0.14247	Not sigificant	NA
ASV346	31.9889	-3.47126	0.560354	-6.19476	5.83721e-10	1.19836e-08	Bacteria	Proteobacteria	Gammaproteobacteria	Burkholderiales	Nitrosomonadaceae	GOUTA6	NA	NA	1_Soil_vs_SoilWash	Soil	condition1	GOUTA6	Proteobacteria	0.12745	0.0110938	0.12745	Proteobacteria	GOUTA6
ASV347	24.8735	-8.41432	1.15254	-7.30066	2.86367e-13	1.70202e-11	Bacteria	Proteobacteria	Gammaproteobacteria	Burkholderiales	Nitrosomonadaceae	GOUTA6	NA	NA	1_Soil_vs_SoilWash	Soil	condition1	GOUTA6	Proteobacteria	0.108364	0	0.108364	Proteobacteria	GOUTA6
ASV348	6.26545	-6.42745	2.09459	-3.0686	0.00215066	0.0127824	Bacteria	Proteobacteria	Gammaproteobacteria	Burkholderiales	Nitrosomonadaceae	GOUTA6	NA	NA	1_Soil_vs_SoilWash	NO	NO	NA	Not sigificant	0.0267347	0	0.0267347	Not sigificant	NA
ASV349	0.857874	-3.56711	3.43769	-1.03764	0.299435	NA	Bacteria	Proteobacteria	Gammaproteobacteria	Burkholderiales	Nitrosomonadaceae	GOUTA6	NA	NA	1_Soil_vs_SoilWash	NO	NO	NA	Not sigificant	0.00388249	0	0.00388249	Not sigificant	NA
ASV351	13.8633	-7.5723	1.33662	-5.66524	1.46815e-08	2.41803e-07	Bacteria	Proteobacteria	Gammaproteobacteria	Burkholderiales	Nitrosomonadaceae	GOUTA6	NA	NA	1_Soil_vs_SoilWash	Soil	condition1	GOUTA6	Proteobacteria	0.0589737	0	0.0589737	Proteobacteria	GOUTA6
ASV352	6.4898	-6.48047	3.39065	-1.91128	0.0559692	0.157104	Bacteria	Proteobacteria	Gammaproteobacteria	Burkholderiales	Nitrosomonadaceae	GOUTA6	NA	NA	1_Soil_vs_SoilWash	NO	NO	NA	Not sigificant	0.0263738	0	0.0263738	Not sigificant	NA
ASV353	1.85873	-4.67922	3.40864	-1.37275	0.16983	NA	Bacteria	Proteobacteria	Gammaproteobacteria	Burkholderiales	Nitrosomonadaceae	GOUTA6	NA	NA	1_Soil_vs_SoilWash	NO	NO	NA	Not sigificant	0.00841206	0	0.00841206	Not sigificant	NA
ASV354	0.222674	-1.89317	3.5272	-0.536735	0.591451	NA	Bacteria	Proteobacteria	Gammaproteobacteria	Burkholderiales	Nitrosomonadaceae	GOUTA6	NA	NA	1_Soil_vs_SoilWash	NO	NO	NA	Not sigificant	0.00102488	0	0.00102488	Not sigificant	NA
ASV357	1.42979	-4.30161	3.41616	-1.2592	0.20796	NA	Bacteria	Proteobacteria	Gammaproteobacteria	Burkholderiales	Nitrosomonadaceae	GOUTA6	NA	NA	1_Soil_vs_SoilWash	NO	NO	NA	Not sigificant	0.00647082	0	0.00647082	Not sigificant	NA
ASV358	0.428937	-2.57243	3.49054	-0.736972	0.461139	NA	Bacteria	Proteobacteria	Gammaproteobacteria	Burkholderiales	Nitrosomonadaceae	GOUTA6	NA	NA	1_Soil_vs_SoilWash	NO	NO	NA	Not sigificant	0.00194124	0	0.00194124	Not sigificant	NA
ASV364	0.336699	-2.22614	3.5143	-0.633452	0.526439	NA	Bacteria	Proteobacteria	Gammaproteobacteria	Burkholderiales	Methylophilaceae	Methylophilus	NA	NA	1_Soil_vs_SoilWash	NO	NO	NA	Not sigificant	0.00125834	0	0.00125834	Not sigificant	NA
ASV365	1.44972	3.70926	3.40428	1.08959	0.275894	NA	Bacteria	Proteobacteria	Gammaproteobacteria	Burkholderiales	Rhodocyclaceae	Ca. Accumulibacter	NA	NA	1_Soil_vs_SoilWash	NO	NO	NA	Not sigificant	0	0.00599712	0.00599712	Not sigificant	NA
ASV366	1.9042	4.10287	3.32751	1.23302	0.217569	NA	Bacteria	Proteobacteria	Gammaproteobacteria	Burkholderiales	Rhodocyclaceae	Ca. Accumulibacter	NA	NA	1_Soil_vs_SoilWash	NO	NO	NA	Not sigificant	0	0.00792388	0.00792388	Not sigificant	NA
ASV367	1.0316	3.21521	3.41278	0.942108	0.346137	NA	Bacteria	Proteobacteria	Gammaproteobacteria	Burkholderiales	Rhodocyclaceae	Ca. Accumulibacter	NA	NA	1_Soil_vs_SoilWash	NO	NO	NA	Not sigificant	0	0.00438897	0.00438897	Not sigificant	NA
ASV368	14.809	1.44793	1.30117	1.11279	0.265801	0.415732	Bacteria	Proteobacteria	Gammaproteobacteria	Burkholderiales	Rhodocyclaceae	Ferribacterium	NA	NA	1_Soil_vs_SoilWash	NO	NO	NA	Not sigificant	0.0155413	0.0459529	0.0459529	Not sigificant	NA
ASV369	11.1711	-7.26137	3.38761	-2.14351	0.0320723	0.108302	Bacteria	Proteobacteria	Gammaproteobacteria	Burkholderiales	Rhodocyclaceae	Uliginosibacterium	NA	NA	1_Soil_vs_SoilWash	NO	NO	NA	Not sigificant	0.0538253	0	0.0538253	Not sigificant	NA
ASV370	5.38718	-6.20967	3.39215	-1.8306	0.0671604	0.178963	Bacteria	Proteobacteria	Gammaproteobacteria	Burkholderiales	Rhodocyclaceae	Uliginosibacterium	NA	NA	1_Soil_vs_SoilWash	NO	NO	NA	Not sigificant	0.0201334	0	0.0201334	Not sigificant	NA
ASV371	2.46346	-5.08745	3.40244	-1.49524	0.134853	NA	Bacteria	Proteobacteria	Gammaproteobacteria	Burkholderiales	Rhodocyclaceae	Uliginosibacterium	NA	NA	1_Soil_vs_SoilWash	NO	NO	NA	Not sigificant	0.0112174	0	0.0112174	Not sigificant	NA
ASV372	3.70369	-5.66841	3.39613	-1.66908	0.0951021	0.213533	Bacteria	Proteobacteria	Gammaproteobacteria	Burkholderiales	Rhodocyclaceae	Uliginosibacterium	NA	NA	1_Soil_vs_SoilWash	NO	NO	NA	Not sigificant	0.0138417	0	0.0138417	Not sigificant	NA
ASV377	2.1788	-4.89891	3.24679	-1.50884	0.131339	NA	Bacteria	Proteobacteria	Gammaproteobacteria	Burkholderiales	Rhodocyclaceae	Uliginosibacterium	NA	NA	1_Soil_vs_SoilWash	NO	NO	NA	Not sigificant	0.010402	0	0.010402	Not sigificant	NA
ASV379	3.35724	1.59599	2.44993	0.651444	0.51476	0.676613	Bacteria	Proteobacteria	Gammaproteobacteria	Burkholderiales	Rhodocyclaceae	Azospira	NA	NA	1_Soil_vs_SoilWash	NO	NO	NA	Not sigificant	0.00314584	0.0106894	0.0106894	Not sigificant	NA
ASV380	5.23874	5.5618	1.96564	2.82951	0.00466191	0.0237792	Bacteria	Proteobacteria	Gammaproteobacteria	Burkholderiales	Rhodocyclaceae	Dechloromonas	NA	NA	1_Soil_vs_SoilWash	NO	NO	NA	Not sigificant	0	0.0221033	0.0221033	Not sigificant	NA
ASV381	0.924707	3.06353	3.41603	0.896812	0.369819	NA	Bacteria	Proteobacteria	Gammaproteobacteria	Burkholderiales	Rhodocyclaceae	Ferribacterium	NA	NA	1_Soil_vs_SoilWash	NO	NO	NA	Not sigificant	0	0.00375968	0.00375968	Not sigificant	NA
ASV382	0.336699	-2.22614	3.5143	-0.633452	0.526439	NA	Bacteria	Proteobacteria	Gammaproteobacteria	Burkholderiales	Rhodocyclaceae	Denitratisoma	NA	NA	1_Soil_vs_SoilWash	NO	NO	NA	Not sigificant	0.00125834	0	0.00125834	Not sigificant	NA
ASV384	92.5592	-5.93471	1.64485	-3.60805	0.00030851	0.00235605	Bacteria	Proteobacteria	Gammaproteobacteria	Burkholderiales	Nitrosomonadaceae	Ellin6067	NA	NA	1_Soil_vs_SoilWash	Soil	condition1	Ellin6067	Proteobacteria	0.401055	0.00601549	0.401055	Proteobacteria	Ellin6067
ASV385	5.43928	1.75865	1.69713	1.03625	0.300084	0.455795	Bacteria	Proteobacteria	Gammaproteobacteria	Burkholderiales	Nitrosomonadaceae	Ellin6067	NA	NA	1_Soil_vs_SoilWash	NO	NO	NA	Not sigificant	0.00552834	0.0180872	0.0180872	Not sigificant	NA
ASV386	6.6991	-6.52753	2.03559	-3.20671	0.00134264	0.00865752	Bacteria	Proteobacteria	Gammaproteobacteria	Burkholderiales	Nitrosomonadaceae	Ellin6067	NA	NA	1_Soil_vs_SoilWash	Soil	condition1	Ellin6067	Proteobacteria	0.0311999	0	0.0311999	Proteobacteria	NA
ASV387	3.58656	-5.62151	2.28887	-2.45602	0.0140486	0.0561532	Bacteria	Proteobacteria	Gammaproteobacteria	Burkholderiales	Nitrosomonadaceae	Ellin6067	NA	NA	1_Soil_vs_SoilWash	NO	NO	NA	Not sigificant	0.0159404	0	0.0159404	Not sigificant	NA
ASV388	0.445348	-2.66175	3.48423	-0.763944	0.444901	NA	Bacteria	Proteobacteria	Gammaproteobacteria	Burkholderiales	Nitrosomonadaceae	Ellin6067	NA	NA	1_Soil_vs_SoilWash	NO	NO	NA	Not sigificant	0.00204977	0	0.00204977	Not sigificant	NA
ASV391	2.72162	-4.4538	2.88301	-1.54484	0.122384	NA	Bacteria	Proteobacteria	Gammaproteobacteria	Burkholderiales	Nitrosomonadaceae	Ellin6067	NA	NA	1_Soil_vs_SoilWash	NO	NO	NA	Not sigificant	0.0121242	0.000375968	0.0121242	Not sigificant	NA
ASV392	5.23822	2.43348	1.8433	1.32017	0.186777	0.317173	Bacteria	Proteobacteria	Gammaproteobacteria	Burkholderiales	Nitrosomonadaceae	Ellin6067	NA	NA	1_Soil_vs_SoilWash	NO	NO	NA	Not sigificant	0.00358709	0.0189064	0.0189064	Not sigificant	NA
ASV393	2.86194	-5.2958	3.39988	-1.55764	0.119319	0.234688	Bacteria	Proteobacteria	Gammaproteobacteria	Burkholderiales	Nitrosomonadaceae	Ellin6067	NA	NA	1_Soil_vs_SoilWash	NO	NO	NA	Not sigificant	0.0106959	0	0.0106959	Not sigificant	NA
ASV394	6.06135	-3.86857	1.98026	-1.95357	0.0507526	0.148563	Bacteria	Proteobacteria	Gammaproteobacteria	Burkholderiales	Nitrosomonadaceae	Ellin6067	NA	NA	1_Soil_vs_SoilWash	NO	NO	NA	Not sigificant	0.0262836	0.00159923	0.0262836	Not sigificant	NA
ASV395	0.20632	0.879635	3.52838	0.249303	0.803127	NA	Bacteria	Proteobacteria	Gammaproteobacteria	Burkholderiales	Nitrosomonadaceae	Ellin6067	NA	NA	1_Soil_vs_SoilWash	NO	NO	NA	Not sigificant	0	0.000877794	0.000877794	Not sigificant	NA
ASV396	1.43355	3.69081	3.40455	1.08408	0.278328	NA	Bacteria	Proteobacteria	Gammaproteobacteria	Burkholderiales	Nitrosomonadaceae	Ellin6067	NA	NA	1_Soil_vs_SoilWash	NO	NO	NA	Not sigificant	0	0.00608163	0.00608163	Not sigificant	NA
ASV397	15.3838	-1.0362	0.852693	-1.21521	0.224287	0.366722	Bacteria	Proteobacteria	Gammaproteobacteria	Burkholderiales	Nitrosomonadaceae	Ellin6067	NA	NA	1_Soil_vs_SoilWash	NO	NO	NA	Not sigificant	0.0455152	0.0208996	0.0455152	Not sigificant	NA
ASV398	11.8774	-7.35297	1.40397	-5.23725	1.62983e-07	2.27344e-06	Bacteria	Proteobacteria	Gammaproteobacteria	Burkholderiales	Nitrosomonadaceae	Ellin6067	NA	NA	1_Soil_vs_SoilWash	Soil	condition1	Ellin6067	Proteobacteria	0.0512808	0	0.0512808	Proteobacteria	Ellin6067
ASV399	4.85244	4.68705	2.18188	2.14817	0.0317003	0.107797	Bacteria	Proteobacteria	Gammaproteobacteria	Burkholderiales	Nitrosomonadaceae	Ellin6067	NA	NA	1_Soil_vs_SoilWash	NO	NO	NA	Not sigificant	0.000647082	0.0199412	0.0199412	Not sigificant	NA
ASV400	4.94042	-6.08399	3.39295	-1.79313	0.0729523	0.188397	Bacteria	Proteobacteria	Gammaproteobacteria	Burkholderiales	Nitrosomonadaceae	Ellin6067	NA	NA	1_Soil_vs_SoilWash	NO	NO	NA	Not sigificant	0.0232604	0	0.0232604	Not sigificant	NA
ASV401	0.222674	-1.89317	3.5272	-0.536735	0.591451	NA	Bacteria	Proteobacteria	Gammaproteobacteria	Burkholderiales	Nitrosomonadaceae	Ellin6067	NA	NA	1_Soil_vs_SoilWash	NO	NO	NA	Not sigificant	0.00102488	0	0.00102488	Not sigificant	NA
ASV402	6.90233	-6.56755	3.39022	-1.9372	0.0527206	0.151088	Bacteria	Proteobacteria	Gammaproteobacteria	Burkholderiales	Nitrosomonadaceae	Ellin6067	NA	NA	1_Soil_vs_SoilWash	NO	NO	NA	Not sigificant	0.0257959	0	0.0257959	Not sigificant	NA
ASV403	0.336699	-2.22614	3.5143	-0.633452	0.526439	NA	Bacteria	Proteobacteria	Gammaproteobacteria	Burkholderiales	Nitrosomonadaceae	Ellin6067	NA	NA	1_Soil_vs_SoilWash	NO	NO	NA	Not sigificant	0.00125834	0	0.00125834	Not sigificant	NA
ASV404	12.7419	1.90963	1.76398	1.08257	0.278998	0.4321	Bacteria	Proteobacteria	Gammaproteobacteria	Burkholderiales	Nitrosomonadaceae	Ellin6067	NA	NA	1_Soil_vs_SoilWash	NO	NO	NA	Not sigificant	0.0100667	0.0424995	0.0424995	Not sigificant	NA
ASV405	18.1372	0.902151	1.34568	0.670406	0.502599	0.667112	Bacteria	Proteobacteria	Gammaproteobacteria	Burkholderiales	Nitrosomonadaceae	Ellin6067	NA	NA	1_Soil_vs_SoilWash	NO	NO	NA	Not sigificant	0.0286927	0.0501468	0.0501468	Not sigificant	NA
ASV406	6.47763	-6.46988	1.99885	-3.2368	0.00120877	0.00794421	Bacteria	Proteobacteria	Gammaproteobacteria	Burkholderiales	Nitrosomonadaceae	Ellin6067	NA	NA	1_Soil_vs_SoilWash	Soil	condition1	Ellin6067	Proteobacteria	0.0278454	0	0.0278454	Proteobacteria	NA
ASV407	0.714895	-3.30523	3.44837	-0.958488	0.337817	NA	Bacteria	Proteobacteria	Gammaproteobacteria	Burkholderiales	Nitrosomonadaceae	Ellin6067	NA	NA	1_Soil_vs_SoilWash	NO	NO	NA	Not sigificant	0.00323541	0	0.00323541	Not sigificant	NA
ASV408	0.222674	-1.89317	3.5272	-0.536735	0.591451	NA	Bacteria	Proteobacteria	Gammaproteobacteria	Diplorickettsiales	Diplorickettsiaceae	Aquicella	NA	NA	1_Soil_vs_SoilWash	NO	NO	NA	Not sigificant	0.00102488	0	0.00102488	Not sigificant	NA
ASV409	0.336699	-2.22614	3.5143	-0.633452	0.526439	NA	Bacteria	Proteobacteria	Gammaproteobacteria	Burkholderiales	Oxalobacteraceae	Glaciimonas	NA	NA	1_Soil_vs_SoilWash	NO	NO	NA	Not sigificant	0.00125834	0	0.00125834	Not sigificant	NA
ASV413	48.5392	-1.74065	0.408937	-4.25652	2.07629e-05	0.000204194	Bacteria	Proteobacteria	Gammaproteobacteria	Burkholderiales	Nitrosomonadaceae	Ellin6067	NA	NA	1_Soil_vs_SoilWash	NO	NO	NA	Not sigificant	0.158885	0.0466437	0.158885	Not sigificant	NA
ASV414	23.6779	-1.48707	0.506262	-2.93735	0.00331026	0.0183948	Bacteria	Proteobacteria	Gammaproteobacteria	Burkholderiales	Nitrosomonadaceae	Ellin6067	NA	NA	1_Soil_vs_SoilWash	NO	NO	NA	Not sigificant	0.0761764	0.0262128	0.0761764	Not sigificant	NA
ASV415	1.51514	-4.37575	3.41452	-1.28151	0.200014	NA	Bacteria	Proteobacteria	Gammaproteobacteria	Burkholderiales	Nitrosomonadaceae	Ellin6067	NA	NA	1_Soil_vs_SoilWash	NO	NO	NA	Not sigificant	0.00566251	0	0.00566251	Not sigificant	NA
ASV463	0.966482	3.12473	3.41468	0.915088	0.360146	NA	Bacteria	Proteobacteria	Gammaproteobacteria	Burkholderiales	Oxalobacteraceae	s3t2d-1089	NA	NA	1_Soil_vs_SoilWash	NO	NO	NA	Not sigificant	0	0.00399808	0.00399808	Not sigificant	NA
ASV465	0.20632	0.879635	3.52838	0.249303	0.803127	NA	Bacteria	Proteobacteria	Gammaproteobacteria	Burkholderiales	Oxalobacteraceae	Undibacterium	NA	NA	1_Soil_vs_SoilWash	NO	NO	NA	Not sigificant	0	0.000877794	0.000877794	Not sigificant	NA
ASV466	0.413715	1.89357	3.45641	0.547843	0.5838	NA	Bacteria	Proteobacteria	Gammaproteobacteria	Burkholderiales	Oxalobacteraceae	Duganella	NA	NA	1_Soil_vs_SoilWash	NO	NO	NA	Not sigificant	0	0.00182749	0.00182749	Not sigificant	NA
ASV467	0.505048	-2.78069	3.47638	-0.799882	0.423779	NA	Bacteria	Proteobacteria	Gammaproteobacteria	Burkholderiales	Oxalobacteraceae	Duganella	NA	NA	1_Soil_vs_SoilWash	NO	NO	NA	Not sigificant	0.0018875	0	0.0018875	Not sigificant	NA
ASV468	0.206857	0.879635	3.52838	0.249303	0.803127	NA	Bacteria	Proteobacteria	Gammaproteobacteria	Burkholderiales	Chitinibacteraceae	Formivibrio	NA	NA	1_Soil_vs_SoilWash	NO	NO	NA	Not sigificant	0	0.000913743	0.000913743	Not sigificant	NA
ASV470	0.334011	-2.28361	3.51067	-0.650477	0.515384	NA	Bacteria	Proteobacteria	Gammaproteobacteria	Burkholderiales	Oxalobacteraceae	Paraherbaspirillum	NA	NA	1_Soil_vs_SoilWash	NO	NO	NA	Not sigificant	0.00153733	0	0.00153733	Not sigificant	NA
ASV471	0.193296	0.833725	3.53061	0.236142	0.813323	NA	Bacteria	Proteobacteria	Gammaproteobacteria	Burkholderiales	Oxalobacteraceae	Glaciimonas	NA	NA	1_Soil_vs_SoilWash	NO	NO	NA	Not sigificant	0	0.000799616	0.000799616	Not sigificant	NA
ASV473	0.20632	0.879635	3.52838	0.249303	0.803127	NA	Bacteria	Proteobacteria	Gammaproteobacteria	Burkholderiales	Oxalobacteraceae	Paraherbaspirillum	NA	NA	1_Soil_vs_SoilWash	NO	NO	NA	Not sigificant	0	0.000877794	0.000877794	Not sigificant	NA
ASV475	0.285958	-2.08563	3.5205	-0.592423	0.553567	NA	Bacteria	Proteobacteria	Gammaproteobacteria	Burkholderiales	Oxalobacteraceae	Paraherbaspirillum	NA	NA	1_Soil_vs_SoilWash	NO	NO	NA	Not sigificant	0.00129416	0	0.00129416	Not sigificant	NA
ASV476	0.206857	0.879635	3.52838	0.249303	0.803127	NA	Bacteria	Proteobacteria	Gammaproteobacteria	Burkholderiales	Oxalobacteraceae	Collimonas	NA	NA	1_Soil_vs_SoilWash	NO	NO	NA	Not sigificant	0	0.000913743	0.000913743	Not sigificant	NA
ASV482	0.336699	-2.22614	3.5143	-0.633452	0.526439	NA	Bacteria	Proteobacteria	Gammaproteobacteria	Burkholderiales	Comamonadaceae	Rhodoferax	NA	NA	1_Soil_vs_SoilWash	NO	NO	NA	Not sigificant	0.00125834	0	0.00125834	Not sigificant	NA
ASV483	0.193296	0.833725	3.53061	0.236142	0.813323	NA	Bacteria	Proteobacteria	Gammaproteobacteria	Burkholderiales	Comamonadaceae	Polaromonas	NA	NA	1_Soil_vs_SoilWash	NO	NO	NA	Not sigificant	0	0.000799616	0.000799616	Not sigificant	NA
ASV484	0.184941	0.797161	3.53232	0.225676	0.821453	NA	Bacteria	Proteobacteria	Gammaproteobacteria	Burkholderiales	Oxalobacteraceae	Paraherbaspirillum	NA	NA	1_Soil_vs_SoilWash	NO	NO	NA	Not sigificant	0	0.000751936	0.000751936	Not sigificant	NA
ASV485	0.505048	-2.78069	3.47638	-0.799882	0.423779	NA	Bacteria	Proteobacteria	Gammaproteobacteria	Burkholderiales	Oxalobacteraceae	Herbaspirillum	NA	NA	1_Soil_vs_SoilWash	NO	NO	NA	Not sigificant	0.0018875	0	0.0018875	Not sigificant	NA
ASV491	0.334011	-2.28361	3.51067	-0.650477	0.515384	NA	Bacteria	Proteobacteria	Gammaproteobacteria	Burkholderiales	Procabacteriaceae	Procabacter	NA	NA	1_Soil_vs_SoilWash	NO	NO	NA	Not sigificant	0.00153733	0	0.00153733	Not sigificant	NA
ASV493	11.9325	-3.12212	1.11422	-2.80206	0.00507771	0.025333	Bacteria	Proteobacteria	Gammaproteobacteria	Burkholderiales	Nitrosomonadaceae	mle1-7	NA	NA	1_Soil_vs_SoilWash	NO	NO	NA	Not sigificant	0.0460945	0.00537461	0.0460945	Not sigificant	NA
ASV494	5.10059	-6.12876	2.02478	-3.02688	0.00247094	0.0143126	Bacteria	Proteobacteria	Gammaproteobacteria	Burkholderiales	Nitrosomonadaceae	mle1-7	NA	NA	1_Soil_vs_SoilWash	NO	NO	NA	Not sigificant	0.0219197	0	0.0219197	Not sigificant	NA
ASV495	7.54347	-6.6981	3.38963	-1.97605	0.0481486	0.14371	Bacteria	Proteobacteria	Gammaproteobacteria	Burkholderiales	Nitrosomonadaceae	mle1-7	NA	NA	1_Soil_vs_SoilWash	NO	NO	NA	Not sigificant	0.0316604	0	0.0316604	Not sigificant	NA
ASV496	7.42848	-1.57194	2.54908	-0.616671	0.537452	0.697056	Bacteria	Proteobacteria	Gammaproteobacteria	Burkholderiales	Nitrosomonadaceae	mle1-7	NA	NA	1_Soil_vs_SoilWash	NO	NO	NA	Not sigificant	0.0261297	0.00795243	0.0261297	Not sigificant	NA
ASV497	2.35689	-5.01508	3.40342	-1.47354	0.140605	NA	Bacteria	Proteobacteria	Gammaproteobacteria	Burkholderiales	Nitrosomonadaceae	mle1-7	NA	NA	1_Soil_vs_SoilWash	NO	NO	NA	Not sigificant	0.00880836	0	0.00880836	Not sigificant	NA
ASV498	6.78747	-6.54152	2.25779	-2.89732	0.00376371	0.0204166	Bacteria	Proteobacteria	Gammaproteobacteria	Burkholderiales	Nitrosomonadaceae	mle1-7	NA	NA	1_Soil_vs_SoilWash	NO	NO	NA	Not sigificant	0.0296688	0	0.0296688	Not sigificant	NA
ASV499	1.0101	-3.78819	3.43004	-1.10441	0.269414	NA	Bacteria	Proteobacteria	Gammaproteobacteria	Burkholderiales	Nitrosomonadaceae	mle1-7	NA	NA	1_Soil_vs_SoilWash	NO	NO	NA	Not sigificant	0.00377501	0	0.00377501	Not sigificant	NA
ASV500	5.83808	-6.33072	2.17135	-2.91556	0.00355049	0.019492	Bacteria	Proteobacteria	Gammaproteobacteria	Burkholderiales	Nitrosomonadaceae	IS-44	NA	NA	1_Soil_vs_SoilWash	NO	NO	NA	Not sigificant	0.0272418	0	0.0272418	Not sigificant	NA
ASV501	0.579889	2.38858	3.43536	0.695293	0.486872	NA	Bacteria	Proteobacteria	Gammaproteobacteria	Burkholderiales	Nitrosomonadaceae	966-1	NA	NA	1_Soil_vs_SoilWash	NO	NO	NA	Not sigificant	0	0.00239885	0.00239885	Not sigificant	NA
ASV507	0.869834	2.97287	3.41813	0.869733	0.384446	NA	Bacteria	Proteobacteria	Gammaproteobacteria	Burkholderiales	Rhodocyclaceae	Sulfuritalea	NA	NA	1_Soil_vs_SoilWash	NO	NO	NA	Not sigificant	0	0.00359827	0.00359827	Not sigificant	NA
ASV508	0.827429	2.89632	3.42002	0.846872	0.397066	NA	Bacteria	Proteobacteria	Gammaproteobacteria	Burkholderiales	Rhodocyclaceae	Sulfuritalea	NA	NA	1_Soil_vs_SoilWash	NO	NO	NA	Not sigificant	0	0.00365497	0.00365497	Not sigificant	NA
ASV510	0.336699	-2.22614	3.5143	-0.633452	0.526439	NA	Bacteria	Proteobacteria	Gammaproteobacteria	Burkholderiales	Rhodocyclaceae	Georgfuchsia	NA	NA	1_Soil_vs_SoilWash	NO	NO	NA	Not sigificant	0.00125834	0	0.00125834	Not sigificant	NA
ASV511	1.83427	-0.286305	3.31165	-0.086454	0.931106	NA	Bacteria	Proteobacteria	Gammaproteobacteria	Burkholderiales	Rhodocyclaceae	Georgfuchsia	NA	NA	1_Soil_vs_SoilWash	NO	NO	NA	Not sigificant	0.00461198	0.00338371	0.00461198	Not sigificant	NA
ASV514	1.14383	-3.98063	3.42426	-1.16248	0.245041	NA	Bacteria	Proteobacteria	Gammaproteobacteria	Burkholderiales	Rhodocyclaceae	Georgfuchsia	NA	NA	1_Soil_vs_SoilWash	NO	NO	NA	Not sigificant	0.00517665	0	0.00517665	Not sigificant	NA
ASV515	0.647295	2.55052	3.42988	0.743619	0.457107	NA	Bacteria	Proteobacteria	Gammaproteobacteria	Burkholderiales	Rhodocyclaceae	Georgfuchsia	NA	NA	1_Soil_vs_SoilWash	NO	NO	NA	Not sigificant	0	0.00263178	0.00263178	Not sigificant	NA
ASV516	15.9873	-7.77979	2.47161	-3.14767	0.0016458	0.0102731	Bacteria	Proteobacteria	Gammaproteobacteria	Burkholderiales	Rhodocyclaceae	Georgfuchsia	NA	NA	1_Soil_vs_SoilWash	NO	NO	NA	Not sigificant	0.0748659	0	0.0748659	Not sigificant	NA
ASV517	20.8293	0.709578	2.10552	0.337009	0.73611	0.843472	Bacteria	Proteobacteria	Gammaproteobacteria	Burkholderiales	Rhodocyclaceae	Georgfuchsia	NA	NA	1_Soil_vs_SoilWash	NO	NO	NA	Not sigificant	0.0295709	0.0545122	0.0545122	Not sigificant	NA
ASV535	7.84115	-3.25139	2.25634	-1.441	0.149585	0.26835	Bacteria	Proteobacteria	Gammaproteobacteria	Burkholderiales	Oxalobacteraceae	Rugamonas	NA	NA	1_Soil_vs_SoilWash	NO	NO	NA	Not sigificant	0.0300825	0.00300774	0.0300825	Not sigificant	NA
ASV536	1.45281	3.71214	3.40424	1.09045	0.275517	NA	Bacteria	Proteobacteria	Gammaproteobacteria	Burkholderiales	Oxalobacteraceae	Duganella	NA	NA	1_Soil_vs_SoilWash	NO	NO	NA	Not sigificant	0	0.00612494	0.00612494	Not sigificant	NA
ASV538	0.413715	1.89357	3.45641	0.547843	0.5838	NA	Bacteria	Proteobacteria	Gammaproteobacteria	Burkholderiales	Oxalobacteraceae	Rugamonas	NA	NA	1_Soil_vs_SoilWash	NO	NO	NA	Not sigificant	0	0.00182749	0.00182749	Not sigificant	NA
ASV539	37.2616	3.42102	1.80445	1.89588	0.0579756	0.161083	Bacteria	Proteobacteria	Gammaproteobacteria	Burkholderiales	Oxalobacteraceae	Duganella	NA	NA	1_Soil_vs_SoilWash	NO	NO	NA	Not sigificant	0.0119542	0.144147	0.144147	Not sigificant	NA
ASV546	0.336699	-2.22614	3.5143	-0.633452	0.526439	NA	Bacteria	Proteobacteria	Gammaproteobacteria	Burkholderiales	Oxalobacteraceae	Massilia	NA	NA	1_Soil_vs_SoilWash	NO	NO	NA	Not sigificant	0.00125834	0	0.00125834	Not sigificant	NA
ASV548	1.20212	3.44118	3.40853	1.00958	0.312697	NA	Bacteria	Proteobacteria	Gammaproteobacteria	Burkholderiales	Oxalobacteraceae	Duganella	NA	NA	1_Soil_vs_SoilWash	NO	NO	NA	Not sigificant	0	0.00488759	0.00488759	Not sigificant	NA
ASV549	0.773186	2.80311	3.42245	0.819037	0.412765	NA	Bacteria	Proteobacteria	Gammaproteobacteria	Burkholderiales	Oxalobacteraceae	Pseudoduganella	NA	NA	1_Soil_vs_SoilWash	NO	NO	NA	Not sigificant	0	0.00319846	0.00319846	Not sigificant	NA
ASV558	1.448	3.70492	3.40434	1.08829	0.276466	NA	Bacteria	Proteobacteria	Gammaproteobacteria	Burkholderiales	Oxalobacteraceae	Duganella	NA	NA	1_Soil_vs_SoilWash	NO	NO	NA	Not sigificant	0	0.0063962	0.0063962	Not sigificant	NA
ASV559	0.928441	3.06296	3.41604	0.896642	0.36991	NA	Bacteria	Proteobacteria	Gammaproteobacteria	Burkholderiales	Oxalobacteraceae	Duganella	NA	NA	1_Soil_vs_SoilWash	NO	NO	NA	Not sigificant	0	0.00395007	0.00395007	Not sigificant	NA
ASV560	0.724001	2.70327	3.42523	0.789221	0.429983	NA	Bacteria	Proteobacteria	Gammaproteobacteria	Burkholderiales	Oxalobacteraceae	Duganella	NA	NA	1_Soil_vs_SoilWash	NO	NO	NA	Not sigificant	0	0.0031981	0.0031981	Not sigificant	NA
ASV561	0.206857	0.879635	3.52838	0.249303	0.803127	NA	Bacteria	Proteobacteria	Gammaproteobacteria	Burkholderiales	Oxalobacteraceae	Rugamonas	NA	NA	1_Soil_vs_SoilWash	NO	NO	NA	Not sigificant	0	0.000913743	0.000913743	Not sigificant	NA
ASV563	0.20632	0.879635	3.52838	0.249303	0.803127	NA	Bacteria	Proteobacteria	Gammaproteobacteria	Burkholderiales	Oxalobacteraceae	Rugamonas	NA	NA	1_Soil_vs_SoilWash	NO	NO	NA	Not sigificant	0	0.000877794	0.000877794	Not sigificant	NA
ASV565	0.20632	0.879635	3.52838	0.249303	0.803127	NA	Bacteria	Proteobacteria	Gammaproteobacteria	Burkholderiales	Oxalobacteraceae	Massilia	NA	NA	1_Soil_vs_SoilWash	NO	NO	NA	Not sigificant	0	0.000877794	0.000877794	Not sigificant	NA
ASV566	0.20632	0.879635	3.52838	0.249303	0.803127	NA	Bacteria	Proteobacteria	Gammaproteobacteria	Burkholderiales	Oxalobacteraceae	Duganella	NA	NA	1_Soil_vs_SoilWash	NO	NO	NA	Not sigificant	0	0.000877794	0.000877794	Not sigificant	NA
ASV567	0.386593	1.80457	3.461	0.521401	0.602088	NA	Bacteria	Proteobacteria	Gammaproteobacteria	Burkholderiales	Oxalobacteraceae	Duganella	NA	NA	1_Soil_vs_SoilWash	NO	NO	NA	Not sigificant	0	0.00159923	0.00159923	Not sigificant	NA
ASV569	0.222674	-1.89317	3.5272	-0.536735	0.591451	NA	Bacteria	Proteobacteria	Gammaproteobacteria	Burkholderiales	Oxalobacteraceae	Duganella	NA	NA	1_Soil_vs_SoilWash	NO	NO	NA	Not sigificant	0.00102488	0	0.00102488	Not sigificant	NA
ASV570	0.20632	0.879635	3.52838	0.249303	0.803127	NA	Bacteria	Proteobacteria	Gammaproteobacteria	Burkholderiales	Oxalobacteraceae	Duganella	NA	NA	1_Soil_vs_SoilWash	NO	NO	NA	Not sigificant	0	0.000877794	0.000877794	Not sigificant	NA
ASV571	10.6678	6.58779	1.46491	4.49707	6.88964e-06	7.53451e-05	Bacteria	Proteobacteria	Gammaproteobacteria	Burkholderiales	Oxalobacteraceae	Duganella	NA	NA	1_Soil_vs_SoilWash	SoilWash	condition2	Duganella	Proteobacteria	0	0.0452008	0.0452008	Proteobacteria	NA
ASV572	9.21616	0.0952547	1.00521	0.0947609	0.924505	0.967923	Bacteria	Proteobacteria	Gammaproteobacteria	Burkholderiales	Chitinibacteraceae	Formivibrio	NA	NA	1_Soil_vs_SoilWash	NO	NO	NA	Not sigificant	0.0194936	0.0200859	0.0200859	Not sigificant	NA
ASV573	3.69728	1.89838	1.92875	0.984257	0.324989	0.485	Bacteria	Proteobacteria	Gammaproteobacteria	Burkholderiales	Chitinibacteraceae	Formivibrio	NA	NA	1_Soil_vs_SoilWash	NO	NO	NA	Not sigificant	0.00347857	0.0122929	0.0122929	Not sigificant	NA
ASV574	1.65446	3.89958	3.02608	1.28866	0.197517	NA	Bacteria	Proteobacteria	Gammaproteobacteria	Burkholderiales	Chitinimonadaceae	Chitinimonas	NA	NA	1_Soil_vs_SoilWash	NO	NO	NA	Not sigificant	0	0.00697224	0.00697224	Not sigificant	NA
ASV575	2.18854	-4.9079	3.40496	-1.4414	0.149472	NA	Bacteria	Proteobacteria	Gammaproteobacteria	Burkholderiales	Oxalobacteraceae	Duganella	NA	NA	1_Soil_vs_SoilWash	NO	NO	NA	Not sigificant	0.00817919	0	0.00817919	Not sigificant	NA
ASV576	0.336699	-2.22614	3.5143	-0.633452	0.526439	NA	Bacteria	Proteobacteria	Gammaproteobacteria	Burkholderiales	Nitrosomonadaceae	mle1-7	NA	NA	1_Soil_vs_SoilWash	NO	NO	NA	Not sigificant	0.00125834	0	0.00125834	Not sigificant	NA
ASV577	0.385212	-2.26057	3.51211	-0.64365	0.519802	NA	Bacteria	Proteobacteria	Gammaproteobacteria	Burkholderiales	Oxalobacteraceae	Rugamonas	NA	NA	1_Soil_vs_SoilWash	NO	NO	NA	Not sigificant	0.00185605	0	0.00185605	Not sigificant	NA
ASV578	0.930858	3.06656	3.41596	0.897716	0.369337	NA	Bacteria	Proteobacteria	Gammaproteobacteria	Burkholderiales	Oxalobacteraceae	Duganella	NA	NA	1_Soil_vs_SoilWash	NO	NO	NA	Not sigificant	0	0.00411184	0.00411184	Not sigificant	NA
ASV579	0.222674	-1.89317	3.5272	-0.536735	0.591451	NA	Bacteria	Proteobacteria	Gammaproteobacteria	Burkholderiales	Oxalobacteraceae	Actimicrobium	NA	NA	1_Soil_vs_SoilWash	NO	NO	NA	Not sigificant	0.00102488	0	0.00102488	Not sigificant	NA
ASV580	0.193296	0.833725	3.53061	0.236142	0.813323	NA	Bacteria	Proteobacteria	Gammaproteobacteria	Burkholderiales	Oxalobacteraceae	Duganella	NA	NA	1_Soil_vs_SoilWash	NO	NO	NA	Not sigificant	0	0.000799616	0.000799616	Not sigificant	NA
ASV581	0.369883	1.74682	3.46414	0.504257	0.614081	NA	Bacteria	Proteobacteria	Gammaproteobacteria	Burkholderiales	Oxalobacteraceae	Duganella	NA	NA	1_Soil_vs_SoilWash	NO	NO	NA	Not sigificant	0	0.00150387	0.00150387	Not sigificant	NA
ASV583	0.20632	0.879635	3.52838	0.249303	0.803127	NA	Bacteria	Proteobacteria	Gammaproteobacteria	Burkholderiales	Oxalobacteraceae	Duganella	NA	NA	1_Soil_vs_SoilWash	NO	NO	NA	Not sigificant	0	0.000877794	0.000877794	Not sigificant	NA
ASV584	0.5158	2.21309	3.44202	0.642961	0.520249	NA	Bacteria	Proteobacteria	Gammaproteobacteria	Burkholderiales	Oxalobacteraceae	Duganella	NA	NA	1_Soil_vs_SoilWash	NO	NO	NA	Not sigificant	0	0.00219448	0.00219448	Not sigificant	NA
ASV585	0.193296	0.833725	3.53061	0.236142	0.813323	NA	Bacteria	Proteobacteria	Gammaproteobacteria	Burkholderiales	Oxalobacteraceae	Massilia	NA	NA	1_Soil_vs_SoilWash	NO	NO	NA	Not sigificant	0	0.000799616	0.000799616	Not sigificant	NA
ASV586	0.222674	-1.89317	3.5272	-0.536735	0.591451	NA	Bacteria	Proteobacteria	Gammaproteobacteria	Burkholderiales	Oxalobacteraceae	Massilia	NA	NA	1_Soil_vs_SoilWash	NO	NO	NA	Not sigificant	0.00102488	0	0.00102488	Not sigificant	NA
ASV587	0.385212	-2.26057	3.51211	-0.64365	0.519802	NA	Bacteria	Proteobacteria	Gammaproteobacteria	Burkholderiales	Oxalobacteraceae	Duganella	NA	NA	1_Soil_vs_SoilWash	NO	NO	NA	Not sigificant	0.00185605	0	0.00185605	Not sigificant	NA
ASV588	0.336699	-2.22614	3.5143	-0.633452	0.526439	NA	Bacteria	Proteobacteria	Gammaproteobacteria	Burkholderiales	Oxalobacteraceae	Duganella	NA	NA	1_Soil_vs_SoilWash	NO	NO	NA	Not sigificant	0.00125834	0	0.00125834	Not sigificant	NA
ASV589	0.184941	0.797161	3.53232	0.225676	0.821453	NA	Bacteria	Proteobacteria	Gammaproteobacteria	Burkholderiales	Oxalobacteraceae	Duganella	NA	NA	1_Soil_vs_SoilWash	NO	NO	NA	Not sigificant	0	0.000751936	0.000751936	Not sigificant	NA
ASV590	0.336699	-2.22614	3.5143	-0.633452	0.526439	NA	Bacteria	Proteobacteria	Gammaproteobacteria	Burkholderiales	Oxalobacteraceae	Duganella	NA	NA	1_Soil_vs_SoilWash	NO	NO	NA	Not sigificant	0.00125834	0	0.00125834	Not sigificant	NA
ASV591	0.386593	1.80457	3.461	0.521401	0.602088	NA	Bacteria	Proteobacteria	Gammaproteobacteria	Burkholderiales	Oxalobacteraceae	Duganella	NA	NA	1_Soil_vs_SoilWash	NO	NO	NA	Not sigificant	0	0.00159923	0.00159923	Not sigificant	NA
ASV592	0.30948	1.4735	3.48074	0.423328	0.672056	NA	Bacteria	Proteobacteria	Gammaproteobacteria	Burkholderiales	Oxalobacteraceae	Massilia	NA	NA	1_Soil_vs_SoilWash	NO	NO	NA	Not sigificant	0	0.00131669	0.00131669	Not sigificant	NA
ASV593	0.222674	-1.89317	3.5272	-0.536735	0.591451	NA	Bacteria	Proteobacteria	Gammaproteobacteria	Burkholderiales	Oxalobacteraceae	Massilia	NA	NA	1_Soil_vs_SoilWash	NO	NO	NA	Not sigificant	0.00102488	0	0.00102488	Not sigificant	NA
ASV598	2.03279	4.19501	2.95001	1.42203	0.155017	NA	Bacteria	Proteobacteria	Gammaproteobacteria	Burkholderiales	Oxalobacteraceae	Rugamonas	NA	NA	1_Soil_vs_SoilWash	NO	NO	NA	Not sigificant	0	0.00872629	0.00872629	Not sigificant	NA
ASV601	0.647295	2.55052	3.42988	0.743619	0.457107	NA	Bacteria	Proteobacteria	Gammaproteobacteria	Burkholderiales	Oxalobacteraceae	Duganella	NA	NA	1_Soil_vs_SoilWash	NO	NO	NA	Not sigificant	0	0.00263178	0.00263178	Not sigificant	NA
ASV603	293.303	2.68325	1.31833	2.03534	0.041817	0.13111	Bacteria	Proteobacteria	Gammaproteobacteria	Burkholderiales	Oxalobacteraceae	Duganella	NA	NA	1_Soil_vs_SoilWash	NO	NO	NA	Not sigificant	0.154089	1.07032	1.07032	Not sigificant	NA
ASV604	25.9492	7.86997	1.13316	6.94516	3.78039e-12	1.914e-10	Bacteria	Proteobacteria	Gammaproteobacteria	Burkholderiales	Oxalobacteraceae	Duganella	NA	NA	1_Soil_vs_SoilWash	SoilWash	condition2	Duganella	Proteobacteria	0	0.109573	0.109573	Proteobacteria	Duganella
ASV605	459.898	2.50747	0.515864	4.86071	1.16964e-06	1.45354e-05	Bacteria	Proteobacteria	Gammaproteobacteria	Burkholderiales	Oxalobacteraceae	Duganella	NA	NA	1_Soil_vs_SoilWash	SoilWash	condition2	Duganella	Proteobacteria	0.290698	1.6491	1.6491	Proteobacteria	Duganella
ASV606	36.2721	8.35359	1.09492	7.6294	2.35855e-14	1.61207e-12	Bacteria	Proteobacteria	Gammaproteobacteria	Burkholderiales	Oxalobacteraceae	Duganella	NA	NA	1_Soil_vs_SoilWash	SoilWash	condition2	Duganella	Proteobacteria	0	0.152674	0.152674	Proteobacteria	Duganella
ASV607	1.65486	3.89778	3.40173	1.14582	0.251868	NA	Bacteria	Proteobacteria	Gammaproteobacteria	Burkholderiales	Oxalobacteraceae	Duganella	NA	NA	1_Soil_vs_SoilWash	NO	NO	NA	Not sigificant	0	0.00730994	0.00730994	Not sigificant	NA
ASV608	464.935	2.00327	0.649925	3.08232	0.00205397	0.0123148	Bacteria	Proteobacteria	Gammaproteobacteria	Burkholderiales	Oxalobacteraceae	Duganella	NA	NA	1_Soil_vs_SoilWash	NO	NO	NA	Not sigificant	0.39596	1.56847	1.56847	Not sigificant	NA
ASV609	6.95357	5.96999	2.31098	2.58332	0.00978547	0.0417484	Bacteria	Proteobacteria	Gammaproteobacteria	Burkholderiales	Oxalobacteraceae	Duganella	NA	NA	1_Soil_vs_SoilWash	NO	NO	NA	Not sigificant	0	0.0295911	0.0295911	Not sigificant	NA
ASV612	18.1257	7.35235	1.20586	6.09718	1.07958e-09	2.10827e-08	Bacteria	Proteobacteria	Gammaproteobacteria	Burkholderiales	Oxalobacteraceae	Duganella	NA	NA	1_Soil_vs_SoilWash	SoilWash	condition2	Duganella	Proteobacteria	0	0.0767437	0.0767437	Proteobacteria	Duganella
ASV616	23.9103	1.56184	2.02981	0.769448	0.441627	0.609802	Bacteria	Proteobacteria	Gammaproteobacteria	Burkholderiales	Oxalobacteraceae	Duganella	NA	NA	1_Soil_vs_SoilWash	NO	NO	NA	Not sigificant	0.0226501	0.0755298	0.0755298	Not sigificant	NA
ASV620	28.7279	2.35378	1.95086	1.20654	0.227611	0.369969	Bacteria	Proteobacteria	Gammaproteobacteria	Burkholderiales	Oxalobacteraceae	Duganella	NA	NA	1_Soil_vs_SoilWash	NO	NO	NA	Not sigificant	0.0176167	0.101142	0.101142	Not sigificant	NA
ASV621	0.620572	2.48034	3.43218	0.722672	0.469881	NA	Bacteria	Proteobacteria	Gammaproteobacteria	Burkholderiales	Oxalobacteraceae	Duganella	NA	NA	1_Soil_vs_SoilWash	NO	NO	NA	Not sigificant	0	0.00274123	0.00274123	Not sigificant	NA
ASV622	0.385212	-2.26057	3.51211	-0.64365	0.519802	NA	Bacteria	Proteobacteria	Gammaproteobacteria	Burkholderiales	Oxalobacteraceae	Duganella	NA	NA	1_Soil_vs_SoilWash	NO	NO	NA	Not sigificant	0.00185605	0	0.00185605	Not sigificant	NA
ASV623	0.462354	2.06708	3.44821	0.599465	0.548863	NA	Bacteria	Proteobacteria	Gammaproteobacteria	Burkholderiales	Oxalobacteraceae	Duganella	NA	NA	1_Soil_vs_SoilWash	NO	NO	NA	Not sigificant	0	0.00187984	0.00187984	Not sigificant	NA
ASV626	0.184941	0.797161	3.53232	0.225676	0.821453	NA	Bacteria	Proteobacteria	Gammaproteobacteria	Burkholderiales	Oxalobacteraceae	Duganella	NA	NA	1_Soil_vs_SoilWash	NO	NO	NA	Not sigificant	0	0.000751936	0.000751936	Not sigificant	NA
ASV628	0.413715	1.89357	3.45641	0.547843	0.5838	NA	Bacteria	Proteobacteria	Gammaproteobacteria	Burkholderiales	Oxalobacteraceae	Rugamonas	NA	NA	1_Soil_vs_SoilWash	NO	NO	NA	Not sigificant	0	0.00182749	0.00182749	Not sigificant	NA
ASV629	0.20632	0.879635	3.52838	0.249303	0.803127	NA	Bacteria	Proteobacteria	Gammaproteobacteria	Burkholderiales	Oxalobacteraceae	Duganella	NA	NA	1_Soil_vs_SoilWash	NO	NO	NA	Not sigificant	0	0.000877794	0.000877794	Not sigificant	NA
ASV631	0.20632	0.879635	3.52838	0.249303	0.803127	NA	Bacteria	Proteobacteria	Gammaproteobacteria	Burkholderiales	Oxalobacteraceae	Duganella	NA	NA	1_Soil_vs_SoilWash	NO	NO	NA	Not sigificant	0	0.000877794	0.000877794	Not sigificant	NA
ASV634	172.406	2.20556	1.23002	1.79311	0.0729561	0.188397	Bacteria	Proteobacteria	Gammaproteobacteria	Burkholderiales	Oxalobacteraceae	Duganella	NA	NA	1_Soil_vs_SoilWash	NO	NO	NA	Not sigificant	0.123708	0.597601	0.597601	Not sigificant	NA
ASV637	16.6666	-22.3201	3.38621	-6.59148	4.35477e-11	1.48824e-09	Bacteria	Proteobacteria	Gammaproteobacteria	Burkholderiales	Oxalobacteraceae	Duganella	NA	NA	1_Soil_vs_SoilWash	Soil	condition1	Duganella	Proteobacteria	0.0622877	0	0.0622877	Proteobacteria	Duganella
ASV639	2.49537	4.49148	2.83114	1.58646	0.112635	NA	Bacteria	Proteobacteria	Gammaproteobacteria	Burkholderiales	Oxalobacteraceae	Duganella	NA	NA	1_Soil_vs_SoilWash	NO	NO	NA	Not sigificant	0	0.0105948	0.0105948	Not sigificant	NA
ASV640	2.25357	4.34514	2.62762	1.65364	0.0982008	NA	Bacteria	Proteobacteria	Gammaproteobacteria	Burkholderiales	Oxalobacteraceae	Duganella	NA	NA	1_Soil_vs_SoilWash	NO	NO	NA	Not sigificant	0	0.00944109	0.00944109	Not sigificant	NA
ASV641	0.869834	2.97287	3.41813	0.869733	0.384446	NA	Bacteria	Proteobacteria	Gammaproteobacteria	Burkholderiales	Oxalobacteraceae	Duganella	NA	NA	1_Soil_vs_SoilWash	NO	NO	NA	Not sigificant	0	0.00359827	0.00359827	Not sigificant	NA
ASV646	0.206857	0.879635	3.52838	0.249303	0.803127	NA	Bacteria	Proteobacteria	Gammaproteobacteria	Burkholderiales	Oxalobacteraceae	Duganella	NA	NA	1_Soil_vs_SoilWash	NO	NO	NA	Not sigificant	0	0.000913743	0.000913743	Not sigificant	NA
ASV649	14.7102	7.05138	1.27591	5.52655	3.26598e-08	5.25247e-07	Bacteria	Proteobacteria	Gammaproteobacteria	Burkholderiales	Oxalobacteraceae	Rugamonas	NA	NA	1_Soil_vs_SoilWash	SoilWash	condition2	Rugamonas	Proteobacteria	0	0.0619827	0.0619827	Proteobacteria	Rugamonas
ASV651	36.9366	0.258949	0.394223	0.65686	0.511271	0.675926	Bacteria	Proteobacteria	Gammaproteobacteria	Burkholderiales	Oxalobacteraceae	Herbaspirillum	NA	NA	1_Soil_vs_SoilWash	NO	NO	NA	Not sigificant	0.0725273	0.0850557	0.0850557	Not sigificant	NA
ASV652	4.20874	-5.8531	3.3946	-1.72424	0.0846653	0.205516	Bacteria	Proteobacteria	Gammaproteobacteria	Burkholderiales	Oxalobacteraceae	Herbaspirillum	hiltneri	NA	1_Soil_vs_SoilWash	NO	NO	NA	Not sigificant	0.0157292	0	0.0157292	Not sigificant	NA
ASV655	28.6591	-1.55387	1.25324	-1.23988	0.21502	0.353709	Bacteria	Proteobacteria	Gammaproteobacteria	Burkholderiales	Oxalobacteraceae	Herbaspirillum	NA	NA	1_Soil_vs_SoilWash	NO	NO	NA	Not sigificant	0.0852715	0.0307663	0.0852715	Not sigificant	NA
ASV664	27.2075	-1.4445	0.51038	-2.83025	0.00465112	0.0237792	Bacteria	Proteobacteria	Gammaproteobacteria	Burkholderiales	Burkholderiaceae	Burkholderia group	NA	terricola	1_Soil_vs_SoilWash	NO	NO	NA	Not sigificant	0.0877878	0.0309433	0.0877878	Not sigificant	NA
ASV665	1.23792	3.47861	3.40789	1.02075	0.307372	NA	Bacteria	Proteobacteria	Gammaproteobacteria	Burkholderiales	Burkholderiaceae	Burkholderia group	NA	NA	1_Soil_vs_SoilWash	NO	NO	NA	Not sigificant	0	0.00526676	0.00526676	Not sigificant	NA
ASV666	0.869834	2.97287	3.41813	0.869733	0.384446	NA	Bacteria	Proteobacteria	Gammaproteobacteria	Burkholderiales	Burkholderiaceae	Burkholderia group	NA	NA	1_Soil_vs_SoilWash	NO	NO	NA	Not sigificant	0	0.00359827	0.00359827	Not sigificant	NA
ASV667	0.739766	2.74252	3.42412	0.800943	0.423165	NA	Bacteria	Proteobacteria	Gammaproteobacteria	Burkholderiales	Burkholderiaceae	Burkholderia group	NA	NA	1_Soil_vs_SoilWash	NO	NO	NA	Not sigificant	0	0.00300774	0.00300774	Not sigificant	NA
ASV671	0.483241	2.12593	3.44564	0.616992	0.53724	NA	Bacteria	Proteobacteria	Gammaproteobacteria	Burkholderiales	Oxalobacteraceae	Noviherbaspirillum	NA	NA	1_Soil_vs_SoilWash	NO	NO	NA	Not sigificant	0	0.00199904	0.00199904	Not sigificant	NA
ASV677	239.705	-2.16609	0.445261	-4.86476	1.14598e-06	1.4372e-05	Bacteria	Proteobacteria	Gammaproteobacteria	Burkholderiales	Oxalobacteraceae	Collimonas	NA	NA	1_Soil_vs_SoilWash	NO	NO	NA	Not sigificant	0.842711	0.184064	0.842711	Not sigificant	NA
ASV678	0.779358	-3.45071	3.44221	-1.00247	0.316116	NA	Bacteria	Proteobacteria	Gammaproteobacteria	Burkholderiales	Oxalobacteraceae	Collimonas	NA	NA	1_Soil_vs_SoilWash	NO	NO	NA	Not sigificant	0.00358709	0	0.00358709	Not sigificant	NA
ASV679	92.5215	-5.18694	2.02257	-2.56453	0.0103317	0.0435352	Bacteria	Proteobacteria	Gammaproteobacteria	Burkholderiales	Oxalobacteraceae	Collimonas	NA	NA	1_Soil_vs_SoilWash	NO	NO	NA	Not sigificant	0.364748	0.0105335	0.364748	Not sigificant	NA
ASV693	2.64568	-0.414345	3.20933	-0.129107	0.897273	NA	Bacteria	Proteobacteria	Gammaproteobacteria	Burkholderiales	Oxalobacteraceae	[Aquaspirillum] arcticum group	NA	NA	1_Soil_vs_SoilWash	NO	NO	NA	Not sigificant	0.00566251	0.00463082	0.00566251	Not sigificant	NA
ASV694	1.28681	-4.15003	3.41976	-1.21354	0.224922	NA	Bacteria	Proteobacteria	Gammaproteobacteria	Burkholderiales	Oxalobacteraceae	[Aquaspirillum] arcticum group	NA	NA	1_Soil_vs_SoilWash	NO	NO	NA	Not sigificant	0.00582373	0	0.00582373	Not sigificant	NA
ASV701	18.0366	-22.4248	3.38599	-6.62281	3.5244e-11	1.25544e-09	Bacteria	Proteobacteria	Gammaproteobacteria	Burkholderiales	Oxalobacteraceae	Collimonas	NA	antrihumi	1_Soil_vs_SoilWash	Soil	condition1	Collimonas	Proteobacteria	0.0830156	0	0.0830156	Proteobacteria	Collimonas
ASV702	0.103429	0.112223	3.53381	0.0317569	0.974666	NA	Bacteria	Proteobacteria	Gammaproteobacteria	Burkholderiales	Oxalobacteraceae	Collimonas	NA	NA	1_Soil_vs_SoilWash	NO	NO	NA	Not sigificant	0	0.000456871	0.000456871	Not sigificant	NA
ASV703	2.47584	4.47954	3.39565	1.3192	0.187101	NA	Bacteria	Proteobacteria	Gammaproteobacteria	Burkholderiales	Oxalobacteraceae	Collimonas	NA	NA	1_Soil_vs_SoilWash	NO	NO	NA	Not sigificant	0	0.0105335	0.0105335	Not sigificant	NA
ASV704	5.13476	5.53345	2.25589	2.45288	0.0141716	0.0564797	Bacteria	Proteobacteria	Gammaproteobacteria	Burkholderiales	Oxalobacteraceae	Collimonas	NA	NA	1_Soil_vs_SoilWash	NO	NO	NA	Not sigificant	0	0.0215545	0.0215545	Not sigificant	NA
ASV705	1.7154	-0.933665	2.82605	-0.330379	0.741114	NA	Bacteria	Proteobacteria	Gammaproteobacteria	Burkholderiales	Oxalobacteraceae	Collimonas	NA	NA	1_Soil_vs_SoilWash	NO	NO	NA	Not sigificant	0.00444	0.00249852	0.00444	Not sigificant	NA
ASV706	188.28	-0.467633	0.19902	-2.34968	0.0187897	0.0714718	Bacteria	Proteobacteria	Gammaproteobacteria	Burkholderiales	Oxalobacteraceae	Undibacterium	NA	NA	1_Soil_vs_SoilWash	NO	NO	NA	Not sigificant	0.485802	0.332025	0.485802	Not sigificant	NA
ASV707	0.41264	1.89015	3.45658	0.546826	0.584498	NA	Bacteria	Proteobacteria	Gammaproteobacteria	Burkholderiales	Oxalobacteraceae	Undibacterium	NA	NA	1_Soil_vs_SoilWash	NO	NO	NA	Not sigificant	0	0.00175559	0.00175559	Not sigificant	NA
ASV710	7.94514	6.16245	1.67649	3.6758	0.000237102	0.00189543	Bacteria	Proteobacteria	Gammaproteobacteria	Burkholderiales	Oxalobacteraceae	Undibacterium	NA	NA	1_Soil_vs_SoilWash	SoilWash	condition2	Undibacterium	Proteobacteria	0	0.0336357	0.0336357	Proteobacteria	NA
ASV712	0.385212	-2.26057	3.51211	-0.64365	0.519802	NA	Bacteria	Proteobacteria	Gammaproteobacteria	Burkholderiales	Oxalobacteraceae	Undibacterium	NA	NA	1_Soil_vs_SoilWash	NO	NO	NA	Not sigificant	0.00185605	0	0.00185605	Not sigificant	NA
ASV713	0.20632	0.879635	3.52838	0.249303	0.803127	NA	Bacteria	Proteobacteria	Gammaproteobacteria	Burkholderiales	Oxalobacteraceae	Massilia	NA	NA	1_Soil_vs_SoilWash	NO	NO	NA	Not sigificant	0	0.000877794	0.000877794	Not sigificant	NA
ASV715	3.75961	-1.33338	3.27404	-0.407257	0.683819	0.803076	Bacteria	Proteobacteria	Gammaproteobacteria	Burkholderiales	Oxalobacteraceae	Undibacterium	NA	NA	1_Soil_vs_SoilWash	NO	NO	NA	Not sigificant	0.0129923	0.00439789	0.0129923	Not sigificant	NA
ASV716	0.722121	2.69971	3.42534	0.788159	0.430604	NA	Bacteria	Proteobacteria	Gammaproteobacteria	Burkholderiales	Oxalobacteraceae	Undibacterium	terreum	terreum	1_Soil_vs_SoilWash	NO	NO	NA	Not sigificant	0	0.00307228	0.00307228	Not sigificant	NA
ASV718	1.40377	3.66403	3.40494	1.07609	0.281886	NA	Bacteria	Proteobacteria	Gammaproteobacteria	Burkholderiales	Oxalobacteraceae	Undibacterium	NA	NA	1_Soil_vs_SoilWash	NO	NO	NA	Not sigificant	0	0.00573488	0.00573488	Not sigificant	NA
ASV719	15.6686	1.38987	1.32575	1.04836	0.294473	0.449771	Bacteria	Proteobacteria	Gammaproteobacteria	Burkholderiales	Oxalobacteraceae	Undibacterium	NA	NA	1_Soil_vs_SoilWash	NO	NO	NA	Not sigificant	0.0206721	0.0473942	0.0473942	Not sigificant	NA
ASV721	23.3263	2.70185	0.974615	2.77222	0.00556756	0.0268935	Bacteria	Proteobacteria	Gammaproteobacteria	Burkholderiales	Oxalobacteraceae	[Aquaspirillum] arcticum group	NA	NA	1_Soil_vs_SoilWash	NO	NO	NA	Not sigificant	0.0137796	0.0857615	0.0857615	Not sigificant	NA
ASV722	1.98787	-0.450703	3.30655	-0.136306	0.891579	NA	Bacteria	Proteobacteria	Gammaproteobacteria	Burkholderiales	Oxalobacteraceae	[Aquaspirillum] arcticum group	NA	NA	1_Soil_vs_SoilWash	NO	NO	NA	Not sigificant	0.00556814	0.00338371	0.00556814	Not sigificant	NA
ASV728	2.52524	-5.11485	3.40208	-1.50345	0.132724	NA	Bacteria	Proteobacteria	Gammaproteobacteria	Burkholderiales	Oxalobacteraceae	Oxalicibacterium	NA	NA	1_Soil_vs_SoilWash	NO	NO	NA	Not sigificant	0.00943752	0	0.00943752	Not sigificant	NA
ASV735	1.13772	3.35654	3.41005	0.984308	0.324964	NA	Bacteria	Proteobacteria	Gammaproteobacteria	Burkholderiales	Oxalobacteraceae	Massilia	NA	NA	1_Soil_vs_SoilWash	NO	NO	NA	Not sigificant	0	0.00502558	0.00502558	Not sigificant	NA
ASV736	43.8622	-1.62151	0.370469	-4.37692	1.2037e-05	0.000124656	Bacteria	Proteobacteria	Gammaproteobacteria	Burkholderiales	Oxalobacteraceae	Massilia	NA	NA	1_Soil_vs_SoilWash	NO	NO	NA	Not sigificant	0.1464	0.0451614	0.1464	Not sigificant	NA
ASV738	1.47446	3.73295	3.09944	1.20439	0.228437	NA	Bacteria	Proteobacteria	Gammaproteobacteria	Burkholderiales	Oxalobacteraceae	Massilia	NA	NA	1_Soil_vs_SoilWash	NO	NO	NA	Not sigificant	0	0.00626877	0.00626877	Not sigificant	NA
ASV739	1.0316	3.21521	3.41278	0.942108	0.346137	NA	Bacteria	Proteobacteria	Gammaproteobacteria	Burkholderiales	Oxalobacteraceae	Massilia	NA	NA	1_Soil_vs_SoilWash	NO	NO	NA	Not sigificant	0	0.00438897	0.00438897	Not sigificant	NA
ASV740	40.7338	0.33759	0.37596	0.897941	0.369217	0.529611	Bacteria	Proteobacteria	Gammaproteobacteria	Burkholderiales	Oxalobacteraceae	Massilia	NA	NA	1_Soil_vs_SoilWash	NO	NO	NA	Not sigificant	0.0799505	0.0950685	0.0950685	Not sigificant	NA
ASV741	5.28517	5.57419	1.96573	2.83568	0.00457278	0.0235886	Bacteria	Proteobacteria	Gammaproteobacteria	Burkholderiales	Oxalobacteraceae	Massilia	NA	NA	1_Soil_vs_SoilWash	NO	NO	NA	Not sigificant	0	0.0224602	0.0224602	Not sigificant	NA
ASV742	7.97179	1.33213	1.39216	0.956881	0.338627	0.498281	Bacteria	Proteobacteria	Gammaproteobacteria	Burkholderiales	Oxalobacteraceae	Massilia	NA	NA	1_Soil_vs_SoilWash	NO	NO	NA	Not sigificant	0.0101664	0.0242794	0.0242794	Not sigificant	NA
ASV743	0.668021	-3.23261	3.45169	-0.93653	0.349	NA	Bacteria	Proteobacteria	Gammaproteobacteria	Burkholderiales	Oxalobacteraceae	Massilia	NA	NA	1_Soil_vs_SoilWash	NO	NO	NA	Not sigificant	0.00307465	0	0.00307465	Not sigificant	NA
ASV744	33.83	-0.232437	0.4115	-0.564854	0.572173	0.723553	Bacteria	Proteobacteria	Gammaproteobacteria	Burkholderiales	Oxalobacteraceae	Massilia	NA	NA	1_Soil_vs_SoilWash	NO	NO	NA	Not sigificant	0.0802671	0.0653867	0.0802671	Not sigificant	NA
ASV745	14.0615	0.109559	1.99771	0.0548424	0.956264	0.978113	Bacteria	Proteobacteria	Gammaproteobacteria	Burkholderiales	Oxalobacteraceae	Massilia	NA	NA	1_Soil_vs_SoilWash	NO	NO	NA	Not sigificant	0.0307123	0.0303735	0.0303735	Not sigificant	NA
ASV746	5.30572	-0.411683	3.25621	-0.12643	0.899391	0.95184	Bacteria	Proteobacteria	Gammaproteobacteria	Burkholderiales	Oxalobacteraceae	Massilia	NA	NA	1_Soil_vs_SoilWash	NO	NO	NA	Not sigificant	0.011325	0.0100512	0.011325	Not sigificant	NA
ASV747	36.8655	-0.0222816	0.387625	-0.0574824	0.954161	0.978113	Bacteria	Proteobacteria	Gammaproteobacteria	Burkholderiales	Oxalobacteraceae	Massilia	NA	NA	1_Soil_vs_SoilWash	NO	NO	NA	Not sigificant	0.0807051	0.0769301	0.0807051	Not sigificant	NA
ASV748	6.66593	-6.5183	2.28995	-2.84648	0.0044205	0.0229765	Bacteria	Proteobacteria	Gammaproteobacteria	Burkholderiales	Oxalobacteraceae	Massilia	NA	NA	1_Soil_vs_SoilWash	NO	NO	NA	Not sigificant	0.0267941	0	0.0267941	Not sigificant	NA
ASV749	3.36699	-5.53069	3.39741	-1.62791	0.103543	0.223036	Bacteria	Proteobacteria	Gammaproteobacteria	Burkholderiales	Oxalobacteraceae	Massilia	NA	NA	1_Soil_vs_SoilWash	NO	NO	NA	Not sigificant	0.0125834	0	0.0125834	Not sigificant	NA
ASV750	2.19658	4.30745	2.90647	1.48202	0.138336	NA	Bacteria	Proteobacteria	Gammaproteobacteria	Burkholderiales	Oxalobacteraceae	Rugamonas	rubra	rubra	1_Soil_vs_SoilWash	NO	NO	NA	Not sigificant	0	0.00934105	0.00934105	Not sigificant	NA
ASV758	0.222674	-1.89317	3.5272	-0.536735	0.591451	NA	Bacteria	Proteobacteria	Gammaproteobacteria	Burkholderiales	Oxalobacteraceae	Massilia	NA	NA	1_Soil_vs_SoilWash	NO	NO	NA	Not sigificant	0.00102488	0	0.00102488	Not sigificant	NA
ASV760	0.206857	0.879635	3.52838	0.249303	0.803127	NA	Bacteria	Proteobacteria	Gammaproteobacteria	Burkholderiales	Oxalobacteraceae	Duganella	NA	NA	1_Soil_vs_SoilWash	NO	NO	NA	Not sigificant	0	0.000913743	0.000913743	Not sigificant	NA
ASV763	6.33244	1.59086	2.33361	0.681715	0.495419	0.661313	Bacteria	Proteobacteria	Gammaproteobacteria	Burkholderiales	Oxalobacteraceae	Duganella	NA	NA	1_Soil_vs_SoilWash	NO	NO	NA	Not sigificant	0.0071179	0.0199842	0.0199842	Not sigificant	NA
ASV780	0.571916	-2.98494	3.46429	-0.861632	0.38889	NA	Bacteria	Proteobacteria	Gammaproteobacteria	Burkholderiales	Oxalobacteraceae	Massilia	NA	NA	1_Soil_vs_SoilWash	NO	NO	NA	Not sigificant	0.00258833	0	0.00258833	Not sigificant	NA
ASV781	0.30948	1.4735	3.48074	0.423328	0.672056	NA	Bacteria	Proteobacteria	Gammaproteobacteria	Burkholderiales	Oxalobacteraceae	Massilia	NA	NA	1_Soil_vs_SoilWash	NO	NO	NA	Not sigificant	0	0.00131669	0.00131669	Not sigificant	NA
ASV782	0.30948	1.4735	3.48074	0.423328	0.672056	NA	Bacteria	Proteobacteria	Gammaproteobacteria	Burkholderiales	Oxalobacteraceae	Massilia	NA	NA	1_Soil_vs_SoilWash	NO	NO	NA	Not sigificant	0	0.00131669	0.00131669	Not sigificant	NA
ASV783	2.11866	-4.85451	3.40577	-1.42538	0.154047	NA	Bacteria	Proteobacteria	Gammaproteobacteria	Burkholderiales	Oxalobacteraceae	Janthinobacterium	lividum	lividum	1_Soil_vs_SoilWash	NO	NO	NA	Not sigificant	0.0102082	0	0.0102082	Not sigificant	NA
ASV787	40.2895	8.50447	1.08807	7.81612	5.44777e-15	5.72854e-13	Bacteria	Proteobacteria	Gammaproteobacteria	Burkholderiales	Oxalobacteraceae	Janthinobacterium	lividum	NA	1_Soil_vs_SoilWash	SoilWash	condition2	Janthinobacterium	Proteobacteria	0	0.170225	0.170225	Proteobacteria	Janthinobacterium
ASV788	16.5923	7.22506	1.22963	5.87578	4.20865e-09	7.67097e-08	Bacteria	Proteobacteria	Gammaproteobacteria	Burkholderiales	Oxalobacteraceae	Janthinobacterium	NA	NA	1_Soil_vs_SoilWash	SoilWash	condition2	Janthinobacterium	Proteobacteria	0	0.0699586	0.0699586	Proteobacteria	Janthinobacterium
ASV791	23.1098	7.70267	1.15241	6.68394	2.32598e-11	9.35181e-10	Bacteria	Proteobacteria	Gammaproteobacteria	Burkholderiales	Oxalobacteraceae	Janthinobacterium	NA	NA	1_Soil_vs_SoilWash	SoilWash	condition2	Janthinobacterium	Proteobacteria	0	0.0978469	0.0978469	Proteobacteria	Janthinobacterium
ASV792	16.332	2.05842	1.75879	1.17036	0.241854	0.387591	Bacteria	Proteobacteria	Gammaproteobacteria	Burkholderiales	Oxalobacteraceae	Massilia	NA	NA	1_Soil_vs_SoilWash	NO	NO	NA	Not sigificant	0.0143484	0.0555768	0.0555768	Not sigificant	NA
ASV793	14.5909	7.03973	1.27879	5.505	3.6917e-08	5.73472e-07	Bacteria	Proteobacteria	Gammaproteobacteria	Burkholderiales	Oxalobacteraceae	Massilia	NA	NA	1_Soil_vs_SoilWash	SoilWash	condition2	Massilia	Proteobacteria	0	0.0615137	0.0615137	Proteobacteria	Massilia
ASV809	4.07328	5.19871	3.39083	1.53317	0.125235	0.240107	Bacteria	Proteobacteria	Gammaproteobacteria	Burkholderiales	Oxalobacteraceae	Massilia	NA	NA	1_Soil_vs_SoilWash	NO	NO	NA	Not sigificant	0	0.0170566	0.0170566	Not sigificant	NA
ASV812	10.343	-7.15209	3.38794	-2.11104	0.0347688	0.115362	Bacteria	Proteobacteria	Gammaproteobacteria	Burkholderiales	Oxalobacteraceae	Massilia	NA	NA	1_Soil_vs_SoilWash	NO	NO	NA	Not sigificant	0.0488508	0	0.0488508	Not sigificant	NA
ASV815	1.92285	4.11492	2.97239	1.38438	0.166242	NA	Bacteria	Proteobacteria	Gammaproteobacteria	Burkholderiales	Oxalobacteraceae	Massilia	NA	NA	1_Soil_vs_SoilWash	NO	NO	NA	Not sigificant	0	0.00823033	0.00823033	Not sigificant	NA
ASV821	39.3994	0.310019	1.64342	0.188643	0.850373	0.924466	Bacteria	Proteobacteria	Gammaproteobacteria	Burkholderiales	Oxalobacteraceae	Massilia	NA	NA	1_Soil_vs_SoilWash	NO	NO	NA	Not sigificant	0.070608	0.0919416	0.0919416	Not sigificant	NA
ASV822	4.86052	5.45341	3.38963	1.60885	0.107648	0.229592	Bacteria	Proteobacteria	Gammaproteobacteria	Burkholderiales	Oxalobacteraceae	Massilia	NA	NA	1_Soil_vs_SoilWash	NO	NO	NA	Not sigificant	0	0.0205198	0.0205198	Not sigificant	NA
ASV823	4.61631	5.37949	2.34658	2.29248	0.0218779	0.0805193	Bacteria	Proteobacteria	Gammaproteobacteria	Burkholderiales	Oxalobacteraceae	Massilia	NA	NA	1_Soil_vs_SoilWash	NO	NO	NA	Not sigificant	0	0.0194414	0.0194414	Not sigificant	NA
ASV824	4.18127	5.23643	3.39064	1.54438	0.122497	0.237859	Bacteria	Proteobacteria	Gammaproteobacteria	Burkholderiales	Oxalobacteraceae	Massilia	NA	NA	1_Soil_vs_SoilWash	NO	NO	NA	Not sigificant	0	0.0178191	0.0178191	Not sigificant	NA
ASV826	7.16394	1.02113	2.02262	0.504855	0.61366	0.75985	Bacteria	Proteobacteria	Gammaproteobacteria	Burkholderiales	Oxalobacteraceae	Massilia	NA	NA	1_Soil_vs_SoilWash	NO	NO	NA	Not sigificant	0.0107613	0.0199134	0.0199134	Not sigificant	NA
ASV827	6.55315	5.88439	2.30892	2.54855	0.0108172	0.0449457	Bacteria	Proteobacteria	Gammaproteobacteria	Burkholderiales	Oxalobacteraceae	Massilia	NA	NA	1_Soil_vs_SoilWash	NO	NO	NA	Not sigificant	0	0.0278598	0.0278598	Not sigificant	NA
ASV837	12.9943	0.390231	0.78149	0.499343	0.617538	0.76189	Bacteria	Proteobacteria	Gammaproteobacteria	Burkholderiales	Oxalobacteraceae	Massilia	NA	NA	1_Soil_vs_SoilWash	NO	NO	NA	Not sigificant	0.0246262	0.0312106	0.0312106	Not sigificant	NA
ASV840	4.18426	-1.87727	1.7287	-1.08594	0.277504	0.430588	Bacteria	Proteobacteria	Gammaproteobacteria	Burkholderiales	Oxalobacteraceae	Massilia	NA	NA	1_Soil_vs_SoilWash	NO	NO	NA	Not sigificant	0.0154062	0.00379996	0.0154062	Not sigificant	NA
ASV843	7.267	6.03421	1.73669	3.47455	0.000511706	0.00370107	Bacteria	Proteobacteria	Gammaproteobacteria	Burkholderiales	Oxalobacteraceae	Massilia	NA	NA	1_Soil_vs_SoilWash	SoilWash	condition2	Massilia	Proteobacteria	0	0.0304974	0.0304974	Proteobacteria	NA
ASV844	0.673398	-3.19942	3.45326	-0.926494	0.35419	NA	Bacteria	Proteobacteria	Gammaproteobacteria	Burkholderiales	Oxalobacteraceae	Rugamonas	NA	NA	1_Soil_vs_SoilWash	NO	NO	NA	Not sigificant	0.00251667	0	0.00251667	Not sigificant	NA
ASV845	0.10316	0.112223	3.53381	0.0317569	0.974666	NA	Bacteria	Proteobacteria	Gammaproteobacteria	Burkholderiales	Oxalobacteraceae	Massilia	NA	NA	1_Soil_vs_SoilWash	NO	NO	NA	Not sigificant	0	0.000438897	0.000438897	Not sigificant	NA
ASV856	0.193296	0.833725	3.53061	0.236142	0.813323	NA	Bacteria	Proteobacteria	Gammaproteobacteria	Enterobacterales	Yersiniaceae	Serratia	NA	NA	1_Soil_vs_SoilWash	NO	NO	NA	Not sigificant	0	0.000799616	0.000799616	Not sigificant	NA
ASV859	5.13482	3.68377	1.88404	1.95525	0.0505537	0.148298	Bacteria	Proteobacteria	Gammaproteobacteria	Pseudomonadales	Cellvibrionaceae	Cellvibrio	gandavensis	gandavensis	1_Soil_vs_SoilWash	NO	NO	NA	Not sigificant	0.00153733	0.020216	0.020216	Not sigificant	NA
ASV860	3.87204	-5.73264	3.39558	-1.68826	0.0913606	0.213533	Bacteria	Proteobacteria	Gammaproteobacteria	Pseudomonadales	Cellvibrionaceae	Cellvibrio	NA	NA	1_Soil_vs_SoilWash	NO	NO	NA	Not sigificant	0.0144709	0	0.0144709	Not sigificant	NA
ASV861	3.03029	-5.37841	3.39897	-1.58237	0.113566	0.234688	Bacteria	Proteobacteria	Gammaproteobacteria	Pseudomonadales	Cellvibrionaceae	Cellvibrio	NA	NA	1_Soil_vs_SoilWash	NO	NO	NA	Not sigificant	0.011325	0	0.011325	Not sigificant	NA
ASV863	7.40738	-6.66951	3.38976	-1.96755	0.04912	0.14534	Bacteria	Proteobacteria	Gammaproteobacteria	Pseudomonadales	Cellvibrionaceae	Cellvibrio	NA	NA	1_Soil_vs_SoilWash	NO	NO	NA	Not sigificant	0.0276834	0	0.0276834	Not sigificant	NA
ASV864	1.85184	-4.66622	3.40887	-1.36885	0.171047	NA	Bacteria	Proteobacteria	Gammaproteobacteria	Pseudomonadales	Cellvibrionaceae	Cellvibrio	NA	NA	1_Soil_vs_SoilWash	NO	NO	NA	Not sigificant	0.00692085	0	0.00692085	Not sigificant	NA
ASV865	93.6473	2.09301	0.292176	7.16352	7.86314e-13	4.29956e-11	Bacteria	Proteobacteria	Gammaproteobacteria	Pseudomonadales	Moraxellaceae	Alkanindiges	NA	illinoisensis	1_Soil_vs_SoilWash	NO	NO	NA	Not sigificant	0.0805495	0.31924	0.31924	Not sigificant	NA
ASV866	8.84299	6.31737	1.59399	3.96323	7.39424e-05	0.000656359	Bacteria	Proteobacteria	Gammaproteobacteria	Pseudomonadales	Moraxellaceae	Acinetobacter	NA	NA	1_Soil_vs_SoilWash	SoilWash	condition2	Acinetobacter	Proteobacteria	0	0.0371851	0.0371851	Proteobacteria	NA
ASV874	0.620572	2.48034	3.43218	0.722672	0.469881	NA	Bacteria	Proteobacteria	Gammaproteobacteria	Pseudomonadales	Moraxellaceae	Alkanindiges	NA	NA	1_Soil_vs_SoilWash	NO	NO	NA	Not sigificant	0	0.00274123	0.00274123	Not sigificant	NA
ASV875	0.206857	0.879635	3.52838	0.249303	0.803127	NA	Bacteria	Proteobacteria	Gammaproteobacteria	Pseudomonadales	Moraxellaceae	Alkanindiges	NA	NA	1_Soil_vs_SoilWash	NO	NO	NA	Not sigificant	0	0.000913743	0.000913743	Not sigificant	NA
ASV876	0.184941	0.797161	3.53232	0.225676	0.821453	NA	Bacteria	Proteobacteria	Gammaproteobacteria	Pseudomonadales	Moraxellaceae	Alkanindiges	NA	NA	1_Soil_vs_SoilWash	NO	NO	NA	Not sigificant	0	0.000751936	0.000751936	Not sigificant	NA
ASV877	0.462354	2.06708	3.44821	0.599465	0.548863	NA	Bacteria	Proteobacteria	Gammaproteobacteria	Pseudomonadales	Moraxellaceae	Cavicella	NA	NA	1_Soil_vs_SoilWash	NO	NO	NA	Not sigificant	0	0.00187984	0.00187984	Not sigificant	NA
ASV882	0.814148	-3.47665	3.44117	-1.01031	0.312347	NA	Bacteria	Proteobacteria	Gammaproteobacteria	Pseudomonadales	Pseudohongiellaceae	BIyi10	NA	NA	1_Soil_vs_SoilWash	NO	NO	NA	Not sigificant	0.00379729	0	0.00379729	Not sigificant	NA
ASV884	0.20632	0.879635	3.52838	0.249303	0.803127	NA	Bacteria	Proteobacteria	Gammaproteobacteria	Pseudomonadales	Halieaceae	OM60(NOR5) clade	NA	NA	1_Soil_vs_SoilWash	NO	NO	NA	Not sigificant	0	0.000877794	0.000877794	Not sigificant	NA
ASV885	8.92252	-6.93819	3.38867	-2.04746	0.0406126	0.129411	Bacteria	Proteobacteria	Gammaproteobacteria	Pseudomonadales	Halomonadaceae	Halomonas	NA	NA	1_Soil_vs_SoilWash	NO	NO	NA	Not sigificant	0.0333459	0	0.0333459	Not sigificant	NA
ASV886	0.857874	-3.56711	3.43769	-1.03764	0.299435	NA	Bacteria	Proteobacteria	Gammaproteobacteria	Pseudomonadales	Porticoccaceae	Porticoccus	NA	NA	1_Soil_vs_SoilWash	NO	NO	NA	Not sigificant	0.00388249	0	0.00388249	Not sigificant	NA
ASV906	6.8932	5.9579	1.7689	3.36814	0.000756767	0.00512129	Bacteria	Proteobacteria	Gammaproteobacteria	Pseudomonadales	Pseudomonadaceae	Pseudomonas	fragi	NA	1_Soil_vs_SoilWash	SoilWash	condition2	Pseudomonas	Proteobacteria	0	0.0290756	0.0290756	Proteobacteria	NA
ASV908	38.514	8.43992	1.08866	7.75261	9.00231e-15	8.79011e-13	Bacteria	Proteobacteria	Gammaproteobacteria	Pseudomonadales	Pseudomonadaceae	Pseudomonas	corrugata	NA	1_Soil_vs_SoilWash	SoilWash	condition2	Pseudomonas	Proteobacteria	0	0.1623	0.1623	Proteobacteria	Pseudomonas
ASV909	16.2443	7.19426	1.24117	5.79634	6.77761e-09	1.17278e-07	Bacteria	Proteobacteria	Gammaproteobacteria	Pseudomonadales	Pseudomonadaceae	Pseudomonas	brassicacearum	NA	1_Soil_vs_SoilWash	SoilWash	condition2	Pseudomonas	Proteobacteria	0	0.068558	0.068558	Proteobacteria	Pseudomonas
ASV917	0.20632	0.879635	3.52838	0.249303	0.803127	NA	Bacteria	Proteobacteria	Gammaproteobacteria	Pseudomonadales	Pseudomonadaceae	Pseudomonas	NA	NA	1_Soil_vs_SoilWash	NO	NO	NA	Not sigificant	0	0.000877794	0.000877794	Not sigificant	NA
ASV932	37.1298	8.38686	1.09351	7.66964	1.72483e-14	1.39033e-12	Bacteria	Proteobacteria	Gammaproteobacteria	Pseudomonadales	Pseudomonadaceae	Pseudomonas	yamanorum	NA	1_Soil_vs_SoilWash	SoilWash	condition2	Pseudomonas	Proteobacteria	0	0.156653	0.156653	Proteobacteria	Pseudomonas
ASV934	1.68349	-4.52829	3.41142	-1.32739	0.184379	NA	Bacteria	Proteobacteria	Gammaproteobacteria	Pseudomonadales	Pseudomonadaceae	Pseudomonas	umsongensis	NA	1_Soil_vs_SoilWash	NO	NO	NA	Not sigificant	0.00629168	0	0.00629168	Not sigificant	NA
ASV935	1.64302	3.88973	3.40183	1.14342	0.252862	NA	Bacteria	Proteobacteria	Gammaproteobacteria	Pseudomonadales	Pseudomonadaceae	Pseudomonas	umsongensis	NA	1_Soil_vs_SoilWash	NO	NO	NA	Not sigificant	0	0.00679674	0.00679674	Not sigificant	NA
ASV936	3.58491	5.01525	3.39184	1.47862	0.139242	0.257221	Bacteria	Proteobacteria	Gammaproteobacteria	Pseudomonadales	Pseudomonadaceae	Pseudomonas	vancouverensis	NA	1_Soil_vs_SoilWash	NO	NO	NA	Not sigificant	0	0.0146921	0.0146921	Not sigificant	NA
ASV937	1.03429	3.21882	3.41271	0.943187	0.345585	NA	Bacteria	Proteobacteria	Gammaproteobacteria	Pseudomonadales	Pseudomonadaceae	Pseudomonas	NA	NA	1_Soil_vs_SoilWash	NO	NO	NA	Not sigificant	0	0.00456871	0.00456871	Not sigificant	NA
ASV940	6.51659	5.87707	2.26496	2.59478	0.00946523	0.040808	Bacteria	Proteobacteria	Gammaproteobacteria	Pseudomonadales	Pseudomonadaceae	Pseudomonas	granadensis	NA	1_Soil_vs_SoilWash	NO	NO	NA	Not sigificant	0	0.0270663	0.0270663	Not sigificant	NA
ASV941	10.9438	6.62476	1.43526	4.61571	3.91759e-06	4.38963e-05	Bacteria	Proteobacteria	Gammaproteobacteria	Pseudomonadales	Pseudomonadaceae	Pseudomonas	NA	fluorescens	1_Soil_vs_SoilWash	SoilWash	condition2	Pseudomonas	Proteobacteria	0	0.0461509	0.0461509	Proteobacteria	NA
ASV943	8.24815	1.96303	1.57539	1.24606	0.212744	0.351658	Bacteria	Proteobacteria	Gammaproteobacteria	Pseudomonadales	Pseudomonadaceae	Pseudomonas	NA	NA	1_Soil_vs_SoilWash	NO	NO	NA	Not sigificant	0.0083522	0.0274181	0.0274181	Not sigificant	NA
ASV945	3.59004	5.01645	3.39184	1.47898	0.139146	0.257221	Bacteria	Proteobacteria	Gammaproteobacteria	Pseudomonadales	Pseudomonadaceae	Pseudomonas	NA	NA	1_Soil_vs_SoilWash	NO	NO	NA	Not sigificant	0	0.0150576	0.0150576	Not sigificant	NA
ASV947	8.90605	-3.29328	3.2705	-1.00697	0.313951	0.472655	Bacteria	Proteobacteria	Gammaproteobacteria	Pseudomonadales	Pseudomonadaceae	Pseudomonas	migulae	NA	1_Soil_vs_SoilWash	NO	NO	NA	Not sigificant	0.0302001	0.00351117	0.0302001	Not sigificant	NA
ASV949	5.7604	-6.3064	2.15495	-2.92647	0.00342828	0.018897	Bacteria	Proteobacteria	Gammaproteobacteria	Pseudomonadales	Pseudomonadaceae	Pseudomonas	NA	NA	1_Soil_vs_SoilWash	NO	NO	NA	Not sigificant	0.0248472	0	0.0248472	Not sigificant	NA
ASV954	31.1024	2.39741	1.25034	1.91741	0.0551863	0.156514	Bacteria	Proteobacteria	Gammaproteobacteria	Pseudomonadales	Pseudomonadaceae	Pseudomonas	brassicacearum	NA	1_Soil_vs_SoilWash	NO	NO	NA	Not sigificant	0.0211525	0.110499	0.110499	Not sigificant	NA
ASV957	146.744	2.33594	0.423939	5.51008	3.58666e-08	5.6356e-07	Bacteria	Proteobacteria	Gammaproteobacteria	Pseudomonadales	Pseudomonadaceae	Pseudomonas	lini	NA	1_Soil_vs_SoilWash	NO	NO	NA	Not sigificant	0.10345	0.514983	0.514983	Not sigificant	NA
ASV958	97.8439	2.84665	2.21223	1.28678	0.198172	0.332394	Bacteria	Proteobacteria	Gammaproteobacteria	Pseudomonadales	Pseudomonadaceae	Pseudomonas	frederiksbergensis	NA	1_Soil_vs_SoilWash	NO	NO	NA	Not sigificant	0.0446709	0.362363	0.362363	Not sigificant	NA
ASV960	347.433	1.76552	0.302429	5.8378	5.28936e-09	9.39033e-08	Bacteria	Proteobacteria	Gammaproteobacteria	Pseudomonadales	Pseudomonadaceae	Pseudomonas	frederiksbergensis	NA	1_Soil_vs_SoilWash	NO	NO	NA	Not sigificant	0.346013	1.13108	1.13108	Not sigificant	NA
ASV962	0.930858	3.06656	3.41596	0.897716	0.369337	NA	Bacteria	Proteobacteria	Gammaproteobacteria	Pseudomonadales	Pseudomonadaceae	Pseudomonas	NA	NA	1_Soil_vs_SoilWash	NO	NO	NA	Not sigificant	0	0.00411184	0.00411184	Not sigificant	NA
ASV963	0.289945	1.39042	3.48643	0.39881	0.690033	NA	Bacteria	Proteobacteria	Gammaproteobacteria	Pseudomonadales	Pseudomonadaceae	Pseudomonas	NA	NA	1_Soil_vs_SoilWash	NO	NO	NA	Not sigificant	0	0.00119942	0.00119942	Not sigificant	NA
ASV967	117.561	1.01426	0.341491	2.9701	0.00297705	0.0167474	Bacteria	Proteobacteria	Gammaproteobacteria	Pseudomonadales	Pseudomonadaceae	Pseudomonas	frederiksbergensis	NA	1_Soil_vs_SoilWash	NO	NO	NA	Not sigificant	0.170808	0.330086	0.330086	Not sigificant	NA
ASV970	59.9088	1.91667	0.321272	5.9659	2.43297e-09	4.55598e-08	Bacteria	Proteobacteria	Gammaproteobacteria	Pseudomonadales	Pseudomonadaceae	Pseudomonas	mediterranea	NA	1_Soil_vs_SoilWash	NO	NO	NA	Not sigificant	0.0552462	0.200536	0.200536	Not sigificant	NA
ASV972	1.0316	3.21521	3.41278	0.942108	0.346137	NA	Bacteria	Proteobacteria	Gammaproteobacteria	Pseudomonadales	Pseudomonadaceae	Pseudomonas	NA	NA	1_Soil_vs_SoilWash	NO	NO	NA	Not sigificant	0	0.00438897	0.00438897	Not sigificant	NA
ASV973	0.773186	2.80311	3.42245	0.819037	0.412765	NA	Bacteria	Proteobacteria	Gammaproteobacteria	Pseudomonadales	Pseudomonadaceae	Pseudomonas	NA	NA	1_Soil_vs_SoilWash	NO	NO	NA	Not sigificant	0	0.00319846	0.00319846	Not sigificant	NA
ASV974	0.289945	1.39042	3.48643	0.39881	0.690033	NA	Bacteria	Proteobacteria	Gammaproteobacteria	Pseudomonadales	Pseudomonadaceae	Pseudomonas	NA	NA	1_Soil_vs_SoilWash	NO	NO	NA	Not sigificant	0	0.00119942	0.00119942	Not sigificant	NA
ASV977	0.770423	-3.37801	3.44521	-0.980494	0.326842	NA	Bacteria	Proteobacteria	Gammaproteobacteria	Pseudomonadales	Pseudomonadaceae	Pseudomonas	NA	NA	1_Soil_vs_SoilWash	NO	NO	NA	Not sigificant	0.00371209	0	0.00371209	Not sigificant	NA
ASV978	0.30948	1.4735	3.48074	0.423328	0.672056	NA	Bacteria	Proteobacteria	Gammaproteobacteria	Pseudomonadales	Pseudomonadaceae	Pseudomonas	NA	NA	1_Soil_vs_SoilWash	NO	NO	NA	Not sigificant	0	0.00131669	0.00131669	Not sigificant	NA
ASV979	0.285958	-2.08563	3.5205	-0.592423	0.553567	NA	Bacteria	Proteobacteria	Gammaproteobacteria	Pseudomonadales	Pseudomonadaceae	Pseudomonas	NA	NA	1_Soil_vs_SoilWash	NO	NO	NA	Not sigificant	0.00129416	0	0.00129416	Not sigificant	NA
ASV980	0.184941	0.797161	3.53232	0.225676	0.821453	NA	Bacteria	Proteobacteria	Gammaproteobacteria	Pseudomonadales	Pseudomonadaceae	Pseudomonas	NA	NA	1_Soil_vs_SoilWash	NO	NO	NA	Not sigificant	0	0.000751936	0.000751936	Not sigificant	NA
ASV981	0.206857	0.879635	3.52838	0.249303	0.803127	NA	Bacteria	Proteobacteria	Gammaproteobacteria	Pseudomonadales	Pseudomonadaceae	Pseudomonas	NA	NA	1_Soil_vs_SoilWash	NO	NO	NA	Not sigificant	0	0.000913743	0.000913743	Not sigificant	NA
ASV982	0.184941	0.797161	3.53232	0.225676	0.821453	NA	Bacteria	Proteobacteria	Gammaproteobacteria	Pseudomonadales	Pseudomonadaceae	Pseudomonas	NA	NA	1_Soil_vs_SoilWash	NO	NO	NA	Not sigificant	0	0.000751936	0.000751936	Not sigificant	NA
ASV983	0.193296	0.833725	3.53061	0.236142	0.813323	NA	Bacteria	Proteobacteria	Gammaproteobacteria	Pseudomonadales	Pseudomonadaceae	Pseudomonas	NA	NA	1_Soil_vs_SoilWash	NO	NO	NA	Not sigificant	0	0.000799616	0.000799616	Not sigificant	NA
ASV984	0.20632	0.879635	3.52838	0.249303	0.803127	NA	Bacteria	Proteobacteria	Gammaproteobacteria	Pseudomonadales	Pseudomonadaceae	Pseudomonas	NA	NA	1_Soil_vs_SoilWash	NO	NO	NA	Not sigificant	0	0.000877794	0.000877794	Not sigificant	NA
ASV985	0.770423	-3.37801	3.44521	-0.980494	0.326842	NA	Bacteria	Proteobacteria	Gammaproteobacteria	Pseudomonadales	Pseudomonadaceae	Pseudomonas	NA	NA	1_Soil_vs_SoilWash	NO	NO	NA	Not sigificant	0.00371209	0	0.00371209	Not sigificant	NA
ASV987	0.413715	1.89357	3.45641	0.547843	0.5838	NA	Bacteria	Proteobacteria	Gammaproteobacteria	Pseudomonadales	Pseudomonadaceae	Pseudomonas	NA	NA	1_Soil_vs_SoilWash	NO	NO	NA	Not sigificant	0	0.00182749	0.00182749	Not sigificant	NA
ASV988	0.193296	0.833725	3.53061	0.236142	0.813323	NA	Bacteria	Proteobacteria	Gammaproteobacteria	Pseudomonadales	Pseudomonadaceae	Pseudomonas	NA	NA	1_Soil_vs_SoilWash	NO	NO	NA	Not sigificant	0	0.000799616	0.000799616	Not sigificant	NA
ASV989	0.0924707	0.112223	3.53381	0.0317569	0.974666	NA	Bacteria	Proteobacteria	Gammaproteobacteria	Pseudomonadales	Pseudomonadaceae	Pseudomonas	NA	NA	1_Soil_vs_SoilWash	NO	NO	NA	Not sigificant	0	0.000375968	0.000375968	Not sigificant	NA
ASV990	0.0924707	0.112223	3.53381	0.0317569	0.974666	NA	Bacteria	Proteobacteria	Gammaproteobacteria	Pseudomonadales	Pseudomonadaceae	Pseudomonas	NA	NA	1_Soil_vs_SoilWash	NO	NO	NA	Not sigificant	0	0.000375968	0.000375968	Not sigificant	NA
ASV991	0.0924707	0.112223	3.53381	0.0317569	0.974666	NA	Bacteria	Proteobacteria	Gammaproteobacteria	Pseudomonadales	Pseudomonadaceae	Pseudomonas	NA	NA	1_Soil_vs_SoilWash	NO	NO	NA	Not sigificant	0	0.000375968	0.000375968	Not sigificant	NA
ASV993	0.310286	1.47682	3.48052	0.42431	0.67134	NA	Bacteria	Proteobacteria	Gammaproteobacteria	Pseudomonadales	Pseudomonadaceae	Pseudomonas	NA	NA	1_Soil_vs_SoilWash	NO	NO	NA	Not sigificant	0	0.00137061	0.00137061	Not sigificant	NA
ASV994	0.193296	0.833725	3.53061	0.236142	0.813323	NA	Bacteria	Proteobacteria	Gammaproteobacteria	Pseudomonadales	Pseudomonadaceae	Pseudomonas	NA	NA	1_Soil_vs_SoilWash	NO	NO	NA	Not sigificant	0	0.000799616	0.000799616	Not sigificant	NA
ASV996	0.413715	1.89357	3.45641	0.547843	0.5838	NA	Bacteria	Proteobacteria	Gammaproteobacteria	Pseudomonadales	Pseudomonadaceae	Pseudomonas	NA	NA	1_Soil_vs_SoilWash	NO	NO	NA	Not sigificant	0	0.00182749	0.00182749	Not sigificant	NA
ASV1004	0.310286	1.47682	3.48052	0.42431	0.67134	NA	Bacteria	Proteobacteria	Gammaproteobacteria	Pseudomonadales	Pseudomonadaceae	Pseudomonas	NA	NA	1_Soil_vs_SoilWash	NO	NO	NA	Not sigificant	0	0.00137061	0.00137061	Not sigificant	NA
ASV1007	2.18784	1.90056	2.7196	0.698836	0.484654	NA	Bacteria	Proteobacteria	Gammaproteobacteria	Salinisphaerales	Solimonadaceae	Fontimonas	NA	NA	1_Soil_vs_SoilWash	NO	NO	NA	Not sigificant	0.00204977	0.00721845	0.00721845	Not sigificant	NA
ASV1008	57.0101	-0.833214	0.308922	-2.69716	0.00699331	0.0319728	Bacteria	Proteobacteria	Gammaproteobacteria	Salinisphaerales	Solimonadaceae	Alkanibacter	NA	NA	1_Soil_vs_SoilWash	NO	NO	NA	Not sigificant	0.159466	0.0859936	0.159466	Not sigificant	NA
ASV1010	6.01781	1.08492	1.79625	0.603994	0.545847	0.704596	Bacteria	Proteobacteria	Gammaproteobacteria	Salinisphaerales	Solimonadaceae	Alkanibacter	NA	NA	1_Soil_vs_SoilWash	NO	NO	NA	Not sigificant	0.00871152	0.0173833	0.0173833	Not sigificant	NA
ASV1011	4.37024	-5.91196	3.39416	-1.7418	0.0815427	0.201979	Bacteria	Proteobacteria	Gammaproteobacteria	Salinisphaerales	Solimonadaceae	Alkanibacter	NA	NA	1_Soil_vs_SoilWash	NO	NO	NA	Not sigificant	0.0198727	0	0.0198727	Not sigificant	NA
ASV1013	0.505048	-2.78069	3.47638	-0.799882	0.423779	NA	Bacteria	Proteobacteria	Gammaproteobacteria	Salinisphaerales	Solimonadaceae	Alkanibacter	NA	NA	1_Soil_vs_SoilWash	NO	NO	NA	Not sigificant	0.0018875	0	0.0018875	Not sigificant	NA
ASV1014	0.336699	-2.22614	3.5143	-0.633452	0.526439	NA	Bacteria	Proteobacteria	Gammaproteobacteria	Salinisphaerales	Solimonadaceae	Alkanibacter	NA	NA	1_Soil_vs_SoilWash	NO	NO	NA	Not sigificant	0.00125834	0	0.00125834	Not sigificant	NA
ASV1015	0.285958	-2.08563	3.5205	-0.592423	0.553567	NA	Bacteria	Proteobacteria	Gammaproteobacteria	Salinisphaerales	Solimonadaceae	Alkanibacter	NA	NA	1_Soil_vs_SoilWash	NO	NO	NA	Not sigificant	0.00129416	0	0.00129416	Not sigificant	NA
ASV1016	0.336699	-2.22614	3.5143	-0.633452	0.526439	NA	Bacteria	Proteobacteria	Gammaproteobacteria	Salinisphaerales	Solimonadaceae	Alkanibacter	NA	NA	1_Soil_vs_SoilWash	NO	NO	NA	Not sigificant	0.00125834	0	0.00125834	Not sigificant	NA
ASV1017	0.385212	-2.26057	3.51211	-0.64365	0.519802	NA	Bacteria	Proteobacteria	Gammaproteobacteria	Salinisphaerales	Solimonadaceae	Alkanibacter	NA	NA	1_Soil_vs_SoilWash	NO	NO	NA	Not sigificant	0.00185605	0	0.00185605	Not sigificant	NA
ASV1020	15.8754	-7.7705	2.35928	-3.29359	0.000989176	0.00656409	Bacteria	Proteobacteria	Gammaproteobacteria	Salinisphaerales	Solimonadaceae	Alkanibacter	NA	NA	1_Soil_vs_SoilWash	Soil	condition1	Alkanibacter	Proteobacteria	0.0740018	0	0.0740018	Proteobacteria	Alkanibacter
ASV1024	8.82862	-1.72327	1.18153	-1.45851	0.144701	0.262199	Bacteria	Proteobacteria	Gammaproteobacteria	Salinisphaerales	Solimonadaceae	Nevskia	NA	NA	1_Soil_vs_SoilWash	NO	NO	NA	Not sigificant	0.0297966	0.00852655	0.0297966	Not sigificant	NA
ASV1025	0.20632	0.879635	3.52838	0.249303	0.803127	NA	Bacteria	Proteobacteria	Gammaproteobacteria	Salinisphaerales	Solimonadaceae	Nevskia	NA	NA	1_Soil_vs_SoilWash	NO	NO	NA	Not sigificant	0	0.000877794	0.000877794	Not sigificant	NA
ASV1026	15.1276	-1.16106	0.705148	-1.64655	0.0996503	0.218414	Bacteria	Proteobacteria	Gammaproteobacteria	Salinisphaerales	Solimonadaceae	Nevskia	NA	NA	1_Soil_vs_SoilWash	NO	NO	NA	Not sigificant	0.0464771	0.0199917	0.0464771	Not sigificant	NA
ASV1027	21.3459	-0.910466	0.539476	-1.68769	0.0914716	0.213533	Bacteria	Proteobacteria	Gammaproteobacteria	Salinisphaerales	Solimonadaceae	Polycyclovorans	NA	NA	1_Soil_vs_SoilWash	NO	NO	NA	Not sigificant	0.0620257	0.0310598	0.0620257	Not sigificant	NA
ASV1028	19.2338	-1.53666	0.865273	-1.77593	0.0757453	0.193596	Bacteria	Proteobacteria	Gammaproteobacteria	Salinisphaerales	Solimonadaceae	Polycyclovorans	NA	NA	1_Soil_vs_SoilWash	NO	NO	NA	Not sigificant	0.0647767	0.0204044	0.0647767	Not sigificant	NA
ASV1030	16.8596	-3.08502	1.10994	-2.77946	0.00544501	0.0264887	Bacteria	Proteobacteria	Gammaproteobacteria	Salinisphaerales	Solimonadaceae	Nevskia	NA	NA	1_Soil_vs_SoilWash	NO	NO	NA	Not sigificant	0.0661203	0.00753893	0.0661203	Not sigificant	NA
ASV1031	1.08131	3.28557	3.41139	0.963119	0.335488	NA	Bacteria	Proteobacteria	Gammaproteobacteria	Salinisphaerales	Solimonadaceae	Polycyclovorans	NA	NA	1_Soil_vs_SoilWash	NO	NO	NA	Not sigificant	0	0.00451322	0.00451322	Not sigificant	NA
ASV1032	0.222674	-1.89317	3.5272	-0.536735	0.591451	NA	Bacteria	Proteobacteria	Gammaproteobacteria	Salinisphaerales	Solimonadaceae	Nevskia	NA	NA	1_Soil_vs_SoilWash	NO	NO	NA	Not sigificant	0.00102488	0	0.00102488	Not sigificant	NA
ASV1034	13.8387	1.11226	1.22928	0.904806	0.365568	0.527743	Bacteria	Proteobacteria	Gammaproteobacteria	Salinisphaerales	Solimonadaceae	Polycyclovorans	NA	NA	1_Soil_vs_SoilWash	NO	NO	NA	Not sigificant	0.0177533	0.0400432	0.0400432	Not sigificant	NA
ASV1035	1.35718	-4.22563	3.40657	-1.24044	0.214814	NA	Bacteria	Proteobacteria	Gammaproteobacteria	Salinisphaerales	Solimonadaceae	Polycyclovorans	NA	NA	1_Soil_vs_SoilWash	NO	NO	NA	Not sigificant	0.00637116	0	0.00637116	Not sigificant	NA
ASV1036	0.966482	3.12473	3.41468	0.915088	0.360146	NA	Bacteria	Proteobacteria	Gammaproteobacteria	Salinisphaerales	Solimonadaceae	Polycyclovorans	NA	NA	1_Soil_vs_SoilWash	NO	NO	NA	Not sigificant	0	0.00399808	0.00399808	Not sigificant	NA
ASV1037	10.3476	1.46364	1.24475	1.17585	0.239655	0.384968	Bacteria	Proteobacteria	Gammaproteobacteria	Salinisphaerales	Solimonadaceae	Polycyclovorans	NA	NA	1_Soil_vs_SoilWash	NO	NO	NA	Not sigificant	0.012967	0.0320587	0.0320587	Not sigificant	NA
ASV1038	3.67229	0.0701463	2.39926	0.0292366	0.976676	0.985325	Bacteria	Proteobacteria	Gammaproteobacteria	Salinisphaerales	Solimonadaceae	Polycyclovorans	NA	NA	1_Soil_vs_SoilWash	NO	NO	NA	Not sigificant	0.0073621	0.00771008	0.00771008	Not sigificant	NA
ASV1039	0.386593	1.80457	3.461	0.521401	0.602088	NA	Bacteria	Proteobacteria	Gammaproteobacteria	Salinisphaerales	Solimonadaceae	Polycyclovorans	NA	NA	1_Soil_vs_SoilWash	NO	NO	NA	Not sigificant	0	0.00159923	0.00159923	Not sigificant	NA
ASV1065	0.20632	0.879635	3.52838	0.249303	0.803127	NA	Bacteria	Firmicutes	Bacilli	Bacillales	Bacillaceae	Bacillus	NA	NA	1_Soil_vs_SoilWash	NO	NO	NA	Not sigificant	0	0.000877794	0.000877794	Not sigificant	NA
ASV1066	0.336699	-2.22614	3.5143	-0.633452	0.526439	NA	Bacteria	Firmicutes	Bacilli	Bacillales	Bacillaceae	Bacillus	NA	NA	1_Soil_vs_SoilWash	NO	NO	NA	Not sigificant	0.00125834	0	0.00125834	Not sigificant	NA
ASV1070	0.20632	0.879635	3.52838	0.249303	0.803127	NA	Bacteria	Bacteroidota	Bacteroidia	Flavobacteriales	Flavobacteriaceae	Flavobacterium	NA	NA	1_Soil_vs_SoilWash	NO	NO	NA	Not sigificant	0	0.000877794	0.000877794	Not sigificant	NA
ASV1076	0.222674	-1.89317	3.5272	-0.536735	0.591451	NA	Bacteria	Proteobacteria	Gammaproteobacteria	Diplorickettsiales	Diplorickettsiaceae	Aquicella	NA	NA	1_Soil_vs_SoilWash	NO	NO	NA	Not sigificant	0.00102488	0	0.00102488	Not sigificant	NA
ASV1078	4.69151	-1.64373	2.02045	-0.813549	0.415903	0.580735	Bacteria	Proteobacteria	Gammaproteobacteria	Gammaproteobacteria Incertae Sedis	Unknown Family	Ca. Berkiella	NA	NA	1_Soil_vs_SoilWash	NO	NO	NA	Not sigificant	0.0147785	0.00493571	0.0147785	Not sigificant	NA
ASV1079	0.579889	2.38858	3.43536	0.695293	0.486872	NA	Bacteria	Proteobacteria	Gammaproteobacteria	Gammaproteobacteria Incertae Sedis	Unknown Family	Ca. Berkiella	NA	NA	1_Soil_vs_SoilWash	NO	NO	NA	Not sigificant	0	0.00239885	0.00239885	Not sigificant	NA
ASV1082	0.193296	0.833725	3.53061	0.236142	0.813323	NA	Bacteria	Proteobacteria	Gammaproteobacteria	Pseudomonadales	Pseudomonadaceae	Pseudomonas	NA	NA	1_Soil_vs_SoilWash	NO	NO	NA	Not sigificant	0	0.000799616	0.000799616	Not sigificant	NA
ASV1092	0.184941	0.797161	3.53232	0.225676	0.821453	NA	Bacteria	Firmicutes	Bacilli	Bacillales	Bacillaceae	Bacillus	NA	NA	1_Soil_vs_SoilWash	NO	NO	NA	Not sigificant	0	0.000751936	0.000751936	Not sigificant	NA
ASV1093	0.20632	0.879635	3.52838	0.249303	0.803127	NA	Bacteria	Proteobacteria	Gammaproteobacteria	Legionellales	Legionellaceae	Legionella	NA	NA	1_Soil_vs_SoilWash	NO	NO	NA	Not sigificant	0	0.000877794	0.000877794	Not sigificant	NA
ASV1094	1.13156	3.35312	3.41011	0.983288	0.325466	NA	Bacteria	Proteobacteria	Gammaproteobacteria	Legionellales	Legionellaceae	Legionella	NA	NA	1_Soil_vs_SoilWash	NO	NO	NA	Not sigificant	0	0.00467342	0.00467342	Not sigificant	NA
ASV1095	0.571916	-2.98494	3.46429	-0.861632	0.38889	NA	Bacteria	Proteobacteria	Gammaproteobacteria	Legionellales	Legionellaceae	Legionella	NA	NA	1_Soil_vs_SoilWash	NO	NO	NA	Not sigificant	0.00258833	0	0.00258833	Not sigificant	NA
ASV1096	0.222674	-1.89317	3.5272	-0.536735	0.591451	NA	Bacteria	Acidobacteriota	Acidobacteriae	Acidobacteriales	Acidobacteriaceae (Subgroup 1)	Edaphobacter	NA	NA	1_Soil_vs_SoilWash	NO	NO	NA	Not sigificant	0.00102488	0	0.00102488	Not sigificant	NA
ASV1097	18.2954	1.73163	1.1938	1.45052	0.146915	0.264253	Bacteria	Proteobacteria	Gammaproteobacteria	Legionellales	Legionellaceae	Legionella	NA	NA	1_Soil_vs_SoilWash	NO	NO	NA	Not sigificant	0.0179611	0.0595213	0.0595213	Not sigificant	NA
ASV1098	1.34142	-4.21121	3.40276	-1.23759	0.21587	NA	Bacteria	Proteobacteria	Gammaproteobacteria	Legionellales	Legionellaceae	Legionella	NA	NA	1_Soil_vs_SoilWash	NO	NO	NA	Not sigificant	0.00559133	0	0.00559133	Not sigificant	NA
ASV1099	0.841747	-3.52361	3.43934	-1.0245	0.305598	NA	Bacteria	Proteobacteria	Gammaproteobacteria	Legionellales	Legionellaceae	Legionella	NA	NA	1_Soil_vs_SoilWash	NO	NO	NA	Not sigificant	0.00314584	0	0.00314584	Not sigificant	NA
ASV1100	0.336699	-2.22614	3.5143	-0.633452	0.526439	NA	Bacteria	Proteobacteria	Gammaproteobacteria	Legionellales	Legionellaceae	Legionella	NA	NA	1_Soil_vs_SoilWash	NO	NO	NA	Not sigificant	0.00125834	0	0.00125834	Not sigificant	NA
ASV1101	8.70855	-0.395305	1.4068	-0.280995	0.778714	0.874694	Bacteria	Proteobacteria	Gammaproteobacteria	Legionellales	Legionellaceae	Legionella	NA	NA	1_Soil_vs_SoilWash	NO	NO	NA	Not sigificant	0.0207732	0.0156106	0.0207732	Not sigificant	NA
ASV1102	6.90233	-6.56755	3.39022	-1.9372	0.0527206	0.151088	Bacteria	Proteobacteria	Gammaproteobacteria	Legionellales	Legionellaceae	Legionella	NA	NA	1_Soil_vs_SoilWash	NO	NO	NA	Not sigificant	0.0257959	0	0.0257959	Not sigificant	NA
ASV1103	18.6271	0.325564	0.590306	0.551517	0.581279	0.731011	Bacteria	Proteobacteria	Gammaproteobacteria	Legionellales	Legionellaceae	Legionella	NA	NA	1_Soil_vs_SoilWash	NO	NO	NA	Not sigificant	0.0358887	0.043926	0.043926	Not sigificant	NA
ASV1104	1.94139	-4.73911	2.97287	-1.59412	0.11091	NA	Bacteria	Proteobacteria	Gammaproteobacteria	Legionellales	Legionellaceae	Legionella	NA	NA	1_Soil_vs_SoilWash	NO	NO	NA	Not sigificant	0.00788275	0	0.00788275	Not sigificant	NA
ASV1105	4.08254	-5.80744	3.39497	-1.7106	0.0871543	0.20968	Bacteria	Proteobacteria	Gammaproteobacteria	Legionellales	Legionellaceae	Legionella	NA	NA	1_Soil_vs_SoilWash	NO	NO	NA	Not sigificant	0.0193779	0	0.0193779	Not sigificant	NA
ASV1106	0.369883	1.74682	3.46414	0.504257	0.614081	NA	Bacteria	Proteobacteria	Gammaproteobacteria	Legionellales	Legionellaceae	Legionella	NA	NA	1_Soil_vs_SoilWash	NO	NO	NA	Not sigificant	0	0.00150387	0.00150387	Not sigificant	NA
ASV1107	1.71575	-4.564	3.41073	-1.33813	0.180855	NA	Bacteria	Proteobacteria	Gammaproteobacteria	Legionellales	Legionellaceae	Legionella	NA	NA	1_Soil_vs_SoilWash	NO	NO	NA	Not sigificant	0.00776498	0	0.00776498	Not sigificant	NA
ASV1108	1.22471	-4.09298	3.42122	-1.19635	0.23156	NA	Bacteria	Proteobacteria	Gammaproteobacteria	Legionellales	Legionellaceae	Legionella	NA	NA	1_Soil_vs_SoilWash	NO	NO	NA	Not sigificant	0.00563686	0	0.00563686	Not sigificant	NA
ASV1109	1.0316	3.21521	3.41278	0.942108	0.346137	NA	Bacteria	Proteobacteria	Gammaproteobacteria	Legionellales	Legionellaceae	Legionella	NA	NA	1_Soil_vs_SoilWash	NO	NO	NA	Not sigificant	0	0.00438897	0.00438897	Not sigificant	NA
ASV1110	3.0605	-2.06751	2.27649	-0.908205	0.36377	0.526216	Bacteria	Proteobacteria	Gammaproteobacteria	Legionellales	Legionellaceae	Legionella	NA	NA	1_Soil_vs_SoilWash	NO	NO	NA	Not sigificant	0.0108606	0.00249852	0.0108606	Not sigificant	NA
ASV1111	0.676538	2.61069	3.42799	0.761579	0.446311	NA	Bacteria	Proteobacteria	Gammaproteobacteria	Legionellales	Legionellaceae	Legionella	NA	NA	1_Soil_vs_SoilWash	NO	NO	NA	Not sigificant	0	0.00279866	0.00279866	Not sigificant	NA
ASV1112	0.571916	-2.98494	3.46429	-0.861632	0.38889	NA	Bacteria	Proteobacteria	Gammaproteobacteria	Legionellales	Legionellaceae	Legionella	NA	NA	1_Soil_vs_SoilWash	NO	NO	NA	Not sigificant	0.00258833	0	0.00258833	Not sigificant	NA
ASV1113	0.206857	0.879635	3.52838	0.249303	0.803127	NA	Bacteria	Proteobacteria	Gammaproteobacteria	Legionellales	Legionellaceae	Legionella	NA	NA	1_Soil_vs_SoilWash	NO	NO	NA	Not sigificant	0	0.000913743	0.000913743	Not sigificant	NA
ASV1114	0.793527	2.83871	3.4215	0.829666	0.406727	NA	Bacteria	Proteobacteria	Gammaproteobacteria	Legionellales	Legionellaceae	Legionella	NA	NA	1_Soil_vs_SoilWash	NO	NO	NA	Not sigificant	0	0.00336965	0.00336965	Not sigificant	NA
ASV1115	0.739766	2.74252	3.42412	0.800943	0.423165	NA	Bacteria	Proteobacteria	Gammaproteobacteria	Legionellales	Legionellaceae	Legionella	NA	NA	1_Soil_vs_SoilWash	NO	NO	NA	Not sigificant	0	0.00300774	0.00300774	Not sigificant	NA
ASV1116	16.7516	-7.84862	1.23342	-6.36332	1.97439e-10	4.99814e-09	Bacteria	Proteobacteria	Gammaproteobacteria	Legionellales	Legionellaceae	Legionella	NA	NA	1_Soil_vs_SoilWash	Soil	condition1	Legionella	Proteobacteria	0.0731705	0	0.0731705	Proteobacteria	Legionella
ASV1117	2.03166	0.445133	3.04269	0.146296	0.883688	NA	Bacteria	Proteobacteria	Gammaproteobacteria	Legionellales	Legionellaceae	Legionella	NA	NA	1_Soil_vs_SoilWash	NO	NO	NA	Not sigificant	0.00388249	0.00488919	0.00488919	Not sigificant	NA
ASV1118	4.86809	5.45573	2.02874	2.68922	0.00716187	0.0324181	Bacteria	Proteobacteria	Gammaproteobacteria	Legionellales	Legionellaceae	Legionella	NA	NA	1_Soil_vs_SoilWash	NO	NO	NA	Not sigificant	0	0.0206628	0.0206628	Not sigificant	NA
ASV1119	1.29459	3.54789	3.40675	1.04143	0.297676	NA	Bacteria	Proteobacteria	Gammaproteobacteria	Legionellales	Legionellaceae	Legionella	NA	NA	1_Soil_vs_SoilWash	NO	NO	NA	Not sigificant	0	0.00526355	0.00526355	Not sigificant	NA
ASV1120	5.3825	5.60125	1.94694	2.87695	0.00401541	0.0211933	Bacteria	Proteobacteria	Gammaproteobacteria	Legionellales	Legionellaceae	Legionella	NA	NA	1_Soil_vs_SoilWash	NO	NO	NA	Not sigificant	0	0.0225942	0.0225942	Not sigificant	NA
ASV1121	1.11337	-3.95723	3.42493	-1.15542	0.247918	NA	Bacteria	Proteobacteria	Gammaproteobacteria	Legionellales	Legionellaceae	Legionella	NA	NA	1_Soil_vs_SoilWash	NO	NO	NA	Not sigificant	0.00512442	0	0.00512442	Not sigificant	NA
ASV1122	0.857874	-3.56711	3.43769	-1.03764	0.299435	NA	Bacteria	Proteobacteria	Gammaproteobacteria	Legionellales	Legionellaceae	Legionella	NA	NA	1_Soil_vs_SoilWash	NO	NO	NA	Not sigificant	0.00388249	0	0.00388249	Not sigificant	NA
ASV1123	5.49878	-6.2407	1.9408	-3.21554	0.00130201	0.00843531	Bacteria	Proteobacteria	Gammaproteobacteria	Legionellales	Legionellaceae	Legionella	NA	NA	1_Soil_vs_SoilWash	Soil	condition1	Legionella	Proteobacteria	0.0244368	0	0.0244368	Proteobacteria	NA
ASV1124	0.890695	-3.64005	3.43504	-1.05968	0.289289	NA	Bacteria	Proteobacteria	Gammaproteobacteria	Legionellales	Legionellaceae	Legionella	NA	NA	1_Soil_vs_SoilWash	NO	NO	NA	Not sigificant	0.00409954	0	0.00409954	Not sigificant	NA
ASV1125	3.16111	4.83354	3.39298	1.42457	0.154281	0.273898	Bacteria	Proteobacteria	Gammaproteobacteria	Legionellales	Legionellaceae	Legionella	NA	NA	1_Soil_vs_SoilWash	NO	NO	NA	Not sigificant	0	0.013216	0.013216	Not sigificant	NA
ASV1126	4.92302	-6.08208	3.39296	-1.79256	0.0730434	0.188397	Bacteria	Proteobacteria	Gammaproteobacteria	Legionellales	Legionellaceae	Legionella	NA	NA	1_Soil_vs_SoilWash	NO	NO	NA	Not sigificant	0.0200365	0	0.0200365	Not sigificant	NA
ASV1127	0.825281	2.89274	3.42011	0.845803	0.397662	NA	Bacteria	Proteobacteria	Gammaproteobacteria	Legionellales	Legionellaceae	Legionella	NA	NA	1_Soil_vs_SoilWash	NO	NO	NA	Not sigificant	0	0.00351117	0.00351117	Not sigificant	NA
ASV1128	1.85184	-4.66622	3.40887	-1.36885	0.171047	NA	Bacteria	Proteobacteria	Gammaproteobacteria	Legionellales	Legionellaceae	Legionella	NA	NA	1_Soil_vs_SoilWash	NO	NO	NA	Not sigificant	0.00692085	0	0.00692085	Not sigificant	NA
ASV1129	6.97799	-6.58236	3.39015	-1.94161	0.0521843	0.151088	Bacteria	Proteobacteria	Gammaproteobacteria	Legionellales	Legionellaceae	Legionella	NA	NA	1_Soil_vs_SoilWash	NO	NO	NA	Not sigificant	0.0296181	0	0.0296181	Not sigificant	NA
ASV1130	2.22674	-4.94727	3.40438	-1.45321	0.146166	NA	Bacteria	Proteobacteria	Gammaproteobacteria	Legionellales	Legionellaceae	Legionella	NA	NA	1_Soil_vs_SoilWash	NO	NO	NA	Not sigificant	0.0102488	0	0.0102488	Not sigificant	NA
ASV1131	0.577817	-2.95452	3.46599	-0.852432	0.393975	NA	Bacteria	Proteobacteria	Gammaproteobacteria	Legionellales	Legionellaceae	Legionella	NA	NA	1_Soil_vs_SoilWash	NO	NO	NA	Not sigificant	0.00278407	0	0.00278407	Not sigificant	NA
ASV1132	7.42355	-0.157566	2.55646	-0.0616345	0.950854	0.976676	Bacteria	Proteobacteria	Gammaproteobacteria	Legionellales	Legionellaceae	Legionella	NA	NA	1_Soil_vs_SoilWash	NO	NO	NA	Not sigificant	0.0165405	0.0144353	0.0165405	Not sigificant	NA
ASV1133	1.96004	4.14226	3.39887	1.21872	0.222952	NA	Bacteria	Proteobacteria	Gammaproteobacteria	Legionellales	Legionellaceae	Legionella	NA	NA	1_Soil_vs_SoilWash	NO	NO	NA	Not sigificant	0	0.00833904	0.00833904	Not sigificant	NA
ASV1134	7.76052	-6.74027	2.25456	-2.98962	0.00279325	0.015862	Bacteria	Proteobacteria	Gammaproteobacteria	Legionellales	Legionellaceae	Legionella	NA	NA	1_Soil_vs_SoilWash	NO	NO	NA	Not sigificant	0.0340558	0	0.0340558	Not sigificant	NA
ASV1135	1.1798	-4.02061	3.1087	-1.29334	0.195893	NA	Bacteria	Proteobacteria	Gammaproteobacteria	Legionellales	Legionellaceae	Legionella	NA	NA	1_Soil_vs_SoilWash	NO	NO	NA	Not sigificant	0.00546926	0	0.00546926	Not sigificant	NA
ASV1136	0.869834	2.97287	3.41813	0.869733	0.384446	NA	Bacteria	Proteobacteria	Gammaproteobacteria	Legionellales	Legionellaceae	Legionella	NA	NA	1_Soil_vs_SoilWash	NO	NO	NA	Not sigificant	0	0.00359827	0.00359827	Not sigificant	NA
ASV1137	1.0316	3.21521	3.41278	0.942108	0.346137	NA	Bacteria	Proteobacteria	Gammaproteobacteria	Legionellales	Legionellaceae	Legionella	NA	NA	1_Soil_vs_SoilWash	NO	NO	NA	Not sigificant	0	0.00438897	0.00438897	Not sigificant	NA
ASV1138	7.89579	6.15424	1.67945	3.66444	0.00024788	0.00195868	Bacteria	Proteobacteria	Gammaproteobacteria	Legionellales	Legionellaceae	Legionella	NA	NA	1_Soil_vs_SoilWash	SoilWash	condition2	Legionella	Proteobacteria	0	0.0330545	0.0330545	Proteobacteria	NA
ASV1139	1.34323	3.59647	3.40597	1.05593	0.291	NA	Bacteria	Proteobacteria	Gammaproteobacteria	Legionellales	Legionellaceae	Legionella	NA	NA	1_Soil_vs_SoilWash	NO	NO	NA	Not sigificant	0	0.00584945	0.00584945	Not sigificant	NA
ASV1140	0.647295	2.55052	3.42988	0.743619	0.457107	NA	Bacteria	Proteobacteria	Gammaproteobacteria	Legionellales	Legionellaceae	Legionella	NA	NA	1_Soil_vs_SoilWash	NO	NO	NA	Not sigificant	0	0.00263178	0.00263178	Not sigificant	NA
ASV1141	3.70369	-5.66841	3.39613	-1.66908	0.0951021	0.213533	Bacteria	Proteobacteria	Gammaproteobacteria	Legionellales	Legionellaceae	Legionella	NA	NA	1_Soil_vs_SoilWash	NO	NO	NA	Not sigificant	0.0138417	0	0.0138417	Not sigificant	NA
ASV1142	2.85958	-5.29961	3.39984	-1.55878	0.119048	0.234688	Bacteria	Proteobacteria	Gammaproteobacteria	Legionellales	Legionellaceae	Legionella	NA	NA	1_Soil_vs_SoilWash	NO	NO	NA	Not sigificant	0.0129416	0	0.0129416	Not sigificant	NA
ASV1143	6.11283	-6.39306	2.13083	-3.00027	0.00269744	0.0154285	Bacteria	Proteobacteria	Gammaproteobacteria	Legionellales	Legionellaceae	Legionella	NA	NA	1_Soil_vs_SoilWash	NO	NO	NA	Not sigificant	0.0246634	0	0.0246634	Not sigificant	NA
ASV1144	0.336699	-2.22614	3.5143	-0.633452	0.526439	NA	Bacteria	Proteobacteria	Gammaproteobacteria	Legionellales	Legionellaceae	Legionella	NA	NA	1_Soil_vs_SoilWash	NO	NO	NA	Not sigificant	0.00125834	0	0.00125834	Not sigificant	NA
ASV1145	0.336699	-2.22614	3.5143	-0.633452	0.526439	NA	Bacteria	Proteobacteria	Gammaproteobacteria	Legionellales	Legionellaceae	Legionella	NA	NA	1_Soil_vs_SoilWash	NO	NO	NA	Not sigificant	0.00125834	0	0.00125834	Not sigificant	NA
ASV1146	0.285958	-2.08563	3.5205	-0.592423	0.553567	NA	Bacteria	Proteobacteria	Gammaproteobacteria	Legionellales	Legionellaceae	Legionella	NA	NA	1_Soil_vs_SoilWash	NO	NO	NA	Not sigificant	0.00129416	0	0.00129416	Not sigificant	NA
ASV1147	0.184941	0.797161	3.53232	0.225676	0.821453	NA	Bacteria	Proteobacteria	Gammaproteobacteria	Legionellales	Legionellaceae	Legionella	NA	NA	1_Soil_vs_SoilWash	NO	NO	NA	Not sigificant	0	0.000751936	0.000751936	Not sigificant	NA
ASV1148	2.75113	4.63277	2.76659	1.67454	0.0940243	0.213533	Bacteria	Proteobacteria	Gammaproteobacteria	Legionellales	Legionellaceae	Legionella	NA	NA	1_Soil_vs_SoilWash	NO	NO	NA	Not sigificant	0	0.0115789	0.0115789	Not sigificant	NA
ASV1149	9.55922	-0.731735	1.16323	-0.629056	0.529313	0.689102	Bacteria	Proteobacteria	Gammaproteobacteria	Legionellales	Legionellaceae	Legionella	NA	NA	1_Soil_vs_SoilWash	NO	NO	NA	Not sigificant	0.0261064	0.0148262	0.0261064	Not sigificant	NA
ASV1150	1.24114	3.48225	3.40783	1.02184	0.306858	NA	Bacteria	Proteobacteria	Gammaproteobacteria	Legionellales	Legionellaceae	Legionella	NA	NA	1_Soil_vs_SoilWash	NO	NO	NA	Not sigificant	0	0.00548246	0.00548246	Not sigificant	NA
ASV1151	1.27158	-4.13899	3.40711	-1.21481	0.224438	NA	Bacteria	Proteobacteria	Gammaproteobacteria	Legionellales	Legionellaceae	Legionella	NA	NA	1_Soil_vs_SoilWash	NO	NO	NA	Not sigificant	0.00579762	0	0.00579762	Not sigificant	NA
ASV1152	2.69359	-5.20815	3.40091	-1.5314	0.125671	NA	Bacteria	Proteobacteria	Gammaproteobacteria	Legionellales	Legionellaceae	Legionella	NA	NA	1_Soil_vs_SoilWash	NO	NO	NA	Not sigificant	0.0100667	0	0.0100667	Not sigificant	NA
ASV1153	1.54874	3.80213	3.39928	1.11851	0.26335	NA	Bacteria	Proteobacteria	Gammaproteobacteria	Legionellales	Legionellaceae	Legionella	NA	NA	1_Soil_vs_SoilWash	NO	NO	NA	Not sigificant	0	0.00667332	0.00667332	Not sigificant	NA
ASV1154	0.445348	-2.66175	3.48423	-0.763944	0.444901	NA	Bacteria	Proteobacteria	Gammaproteobacteria	Legionellales	Legionellaceae	Legionella	NA	NA	1_Soil_vs_SoilWash	NO	NO	NA	Not sigificant	0.00204977	0	0.00204977	Not sigificant	NA
ASV1155	6.9632	-3.26466	1.66394	-1.962	0.0497625	0.146784	Bacteria	Proteobacteria	Gammaproteobacteria	Legionellales	Legionellaceae	Legionella	NA	NA	1_Soil_vs_SoilWash	NO	NO	NA	Not sigificant	0.027327	0.00263178	0.027327	Not sigificant	NA
ASV1156	3.87805	-5.73096	2.5017	-2.29083	0.0219734	0.0805298	Bacteria	Proteobacteria	Gammaproteobacteria	Legionellales	Legionellaceae	Legionella	NA	NA	1_Soil_vs_SoilWash	NO	NO	NA	Not sigificant	0.0174735	0	0.0174735	Not sigificant	NA
ASV1157	2.7166	-5.22572	3.4007	-1.53666	0.124377	NA	Bacteria	Proteobacteria	Gammaproteobacteria	Legionellales	Legionellaceae	Legionella	NA	NA	1_Soil_vs_SoilWash	NO	NO	NA	Not sigificant	0.0122946	0	0.0122946	Not sigificant	NA
ASV1158	1.44738	-4.33123	3.4155	-1.26811	0.204758	NA	Bacteria	Proteobacteria	Gammaproteobacteria	Legionellales	Legionellaceae	Legionella	NA	NA	1_Soil_vs_SoilWash	NO	NO	NA	Not sigificant	0.00666175	0	0.00666175	Not sigificant	NA
ASV1159	0.827429	2.89632	3.42002	0.846872	0.397066	NA	Bacteria	Proteobacteria	Gammaproteobacteria	Legionellales	Legionellaceae	Legionella	NA	NA	1_Soil_vs_SoilWash	NO	NO	NA	Not sigificant	0	0.00365497	0.00365497	Not sigificant	NA
ASV1160	0.277412	1.33441	3.49045	0.382302	0.702237	NA	Bacteria	Proteobacteria	Gammaproteobacteria	Legionellales	Legionellaceae	Legionella	NA	NA	1_Soil_vs_SoilWash	NO	NO	NA	Not sigificant	0	0.0011279	0.0011279	Not sigificant	NA
ASV1161	0.336699	-2.22614	3.5143	-0.633452	0.526439	NA	Bacteria	Proteobacteria	Gammaproteobacteria	Legionellales	Legionellaceae	Legionella	NA	NA	1_Soil_vs_SoilWash	NO	NO	NA	Not sigificant	0.00125834	0	0.00125834	Not sigificant	NA
ASV1162	1.47953	3.74019	3.40384	1.09882	0.271848	NA	Bacteria	Proteobacteria	Gammaproteobacteria	Legionellales	Legionellaceae	Legionella	NA	NA	1_Soil_vs_SoilWash	NO	NO	NA	Not sigificant	0	0.00601549	0.00601549	Not sigificant	NA
ASV1163	1.66362	-0.0992845	3.11807	-0.0318417	0.974598	NA	Bacteria	Proteobacteria	Gammaproteobacteria	Legionellales	Legionellaceae	Legionella	NA	NA	1_Soil_vs_SoilWash	NO	NO	NA	Not sigificant	0.00388249	0.00339391	0.00388249	Not sigificant	NA
ASV1192	0.222674	-1.89317	3.5272	-0.536735	0.591451	NA	Bacteria	Proteobacteria	Gammaproteobacteria	Diplorickettsiales	Diplorickettsiaceae	Rickettsiella	NA	NA	1_Soil_vs_SoilWash	NO	NO	NA	Not sigificant	0.00102488	0	0.00102488	Not sigificant	NA
ASV1196	0.193296	0.833725	3.53061	0.236142	0.813323	NA	Bacteria	Bacteroidota	Bacteroidia	Sphingobacteriales	Sphingobacteriaceae	Mucilaginibacter	NA	NA	1_Soil_vs_SoilWash	NO	NO	NA	Not sigificant	0	0.000799616	0.000799616	Not sigificant	NA
ASV1215	0.890695	-3.64005	3.43504	-1.05968	0.289289	NA	Bacteria	Proteobacteria	Gammaproteobacteria	Legionellales	Legionellaceae	Legionella	NA	NA	1_Soil_vs_SoilWash	NO	NO	NA	Not sigificant	0.00409954	0	0.00409954	Not sigificant	NA
ASV1216	0.770423	-3.37801	3.44521	-0.980494	0.326842	NA	Bacteria	Proteobacteria	Gammaproteobacteria	Legionellales	Legionellaceae	Legionella	NA	NA	1_Soil_vs_SoilWash	NO	NO	NA	Not sigificant	0.00371209	0	0.00371209	Not sigificant	NA
ASV1217	0.857874	-3.56711	3.43769	-1.03764	0.299435	NA	Bacteria	Proteobacteria	Gammaproteobacteria	Legionellales	Legionellaceae	Legionella	NA	NA	1_Soil_vs_SoilWash	NO	NO	NA	Not sigificant	0.00388249	0	0.00388249	Not sigificant	NA
ASV1218	16.0976	-3.53385	0.815291	-4.33446	1.46117e-05	0.000146869	Bacteria	Proteobacteria	Gammaproteobacteria	Diplorickettsiales	Diplorickettsiaceae	Aquicella	NA	NA	1_Soil_vs_SoilWash	Soil	condition1	Aquicella	Proteobacteria	0.0643298	0.00529759	0.0643298	Proteobacteria	Aquicella
ASV1219	0.222674	-1.89317	3.5272	-0.536735	0.591451	NA	Bacteria	Proteobacteria	Gammaproteobacteria	Diplorickettsiales	Diplorickettsiaceae	Aquicella	NA	NA	1_Soil_vs_SoilWash	NO	NO	NA	Not sigificant	0.00102488	0	0.00102488	Not sigificant	NA
ASV1220	8.86811	-6.92815	1.5933	-4.3483	1.37194e-05	0.000138922	Bacteria	Proteobacteria	Gammaproteobacteria	Diplorickettsiales	Diplorickettsiaceae	Aquicella	NA	NA	1_Soil_vs_SoilWash	Soil	condition1	Aquicella	Proteobacteria	0.0391935	0	0.0391935	Proteobacteria	NA
ASV1221	0.579889	2.38858	3.43536	0.695293	0.486872	NA	Bacteria	Proteobacteria	Gammaproteobacteria	Diplorickettsiales	Diplorickettsiaceae	Aquicella	NA	NA	1_Soil_vs_SoilWash	NO	NO	NA	Not sigificant	0	0.00239885	0.00239885	Not sigificant	NA
ASV1222	1.00741	-3.79469	3.42984	-1.10638	0.268564	NA	Bacteria	Proteobacteria	Gammaproteobacteria	Diplorickettsiales	Diplorickettsiaceae	Aquicella	NA	NA	1_Soil_vs_SoilWash	NO	NO	NA	Not sigificant	0.004054	0	0.004054	Not sigificant	NA
ASV1223	0.673398	-3.19942	3.45326	-0.926494	0.35419	NA	Bacteria	Proteobacteria	Gammaproteobacteria	Diplorickettsiales	Diplorickettsiaceae	Aquicella	NA	NA	1_Soil_vs_SoilWash	NO	NO	NA	Not sigificant	0.00251667	0	0.00251667	Not sigificant	NA
ASV1224	1.0101	-3.78819	3.43004	-1.10441	0.269414	NA	Bacteria	Proteobacteria	Gammaproteobacteria	Diplorickettsiales	Diplorickettsiaceae	Aquicella	NA	NA	1_Soil_vs_SoilWash	NO	NO	NA	Not sigificant	0.00377501	0	0.00377501	Not sigificant	NA
ASV1225	8.4798	-1.11338	1.23159	-0.904021	0.365984	0.527743	Bacteria	Proteobacteria	Gammaproteobacteria	Diplorickettsiales	Diplorickettsiaceae	Aquicella	NA	NA	1_Soil_vs_SoilWash	NO	NO	NA	Not sigificant	0.0250912	0.0114007	0.0250912	Not sigificant	NA
ASV1226	1.37394	-0.905004	3.34427	-0.270613	0.786688	NA	Bacteria	Proteobacteria	Gammaproteobacteria	Diplorickettsiales	Diplorickettsiaceae	Aquicella	NA	NA	1_Soil_vs_SoilWash	NO	NO	NA	Not sigificant	0.00409954	0.00199904	0.00409954	Not sigificant	NA
ASV1227	0.571916	-2.98494	3.46429	-0.861632	0.38889	NA	Bacteria	Proteobacteria	Gammaproteobacteria	Diplorickettsiales	Diplorickettsiaceae	Aquicella	NA	NA	1_Soil_vs_SoilWash	NO	NO	NA	Not sigificant	0.00258833	0	0.00258833	Not sigificant	NA
ASV1228	1.68349	-4.52829	3.41142	-1.32739	0.184379	NA	Bacteria	Proteobacteria	Gammaproteobacteria	Diplorickettsiales	Diplorickettsiaceae	Aquicella	NA	NA	1_Soil_vs_SoilWash	NO	NO	NA	Not sigificant	0.00629168	0	0.00629168	Not sigificant	NA
ASV1229	1.17845	-4.01169	3.4234	-1.17184	0.24126	NA	Bacteria	Proteobacteria	Gammaproteobacteria	Diplorickettsiales	Diplorickettsiaceae	Aquicella	NA	NA	1_Soil_vs_SoilWash	NO	NO	NA	Not sigificant	0.00440418	0	0.00440418	Not sigificant	NA
ASV1230	0.890695	-3.64005	3.43504	-1.05968	0.289289	NA	Bacteria	Proteobacteria	Gammaproteobacteria	Diplorickettsiales	Diplorickettsiaceae	Aquicella	NA	NA	1_Soil_vs_SoilWash	NO	NO	NA	Not sigificant	0.00409954	0	0.00409954	Not sigificant	NA
ASV1231	0.285958	-2.08563	3.5205	-0.592423	0.553567	NA	Bacteria	Proteobacteria	Gammaproteobacteria	Diplorickettsiales	Diplorickettsiaceae	Aquicella	NA	NA	1_Soil_vs_SoilWash	NO	NO	NA	Not sigificant	0.00129416	0	0.00129416	Not sigificant	NA
ASV1232	0.385212	-2.26057	3.51211	-0.64365	0.519802	NA	Bacteria	Proteobacteria	Gammaproteobacteria	Diplorickettsiales	Diplorickettsiaceae	Aquicella	NA	NA	1_Soil_vs_SoilWash	NO	NO	NA	Not sigificant	0.00185605	0	0.00185605	Not sigificant	NA
ASV1233	0.826086	2.89408	3.42007	0.846205	0.397439	NA	Bacteria	Proteobacteria	Gammaproteobacteria	Diplorickettsiales	Diplorickettsiaceae	Aquicella	NA	NA	1_Soil_vs_SoilWash	NO	NO	NA	Not sigificant	0	0.0035651	0.0035651	Not sigificant	NA
ASV1234	1.15563	-3.97177	3.42451	-1.15981	0.246128	NA	Bacteria	Proteobacteria	Gammaproteobacteria	Diplorickettsiales	Diplorickettsiaceae	Aquicella	NA	NA	1_Soil_vs_SoilWash	NO	NO	NA	Not sigificant	0.00556814	0	0.00556814	Not sigificant	NA
ASV1235	0.676538	2.61069	3.42799	0.761579	0.446311	NA	Bacteria	Proteobacteria	Gammaproteobacteria	Diplorickettsiales	Diplorickettsiaceae	Aquicella	NA	NA	1_Soil_vs_SoilWash	NO	NO	NA	Not sigificant	0	0.00279866	0.00279866	Not sigificant	NA
ASV1236	2.52524	-5.11485	3.40208	-1.50345	0.132724	NA	Bacteria	Proteobacteria	Gammaproteobacteria	Diplorickettsiales	Diplorickettsiaceae	Aquicella	NA	NA	1_Soil_vs_SoilWash	NO	NO	NA	Not sigificant	0.00943752	0	0.00943752	Not sigificant	NA
ASV1237	0.336699	-2.22614	3.5143	-0.633452	0.526439	NA	Bacteria	Proteobacteria	Gammaproteobacteria	Diplorickettsiales	Diplorickettsiaceae	Aquicella	NA	NA	1_Soil_vs_SoilWash	NO	NO	NA	Not sigificant	0.00125834	0	0.00125834	Not sigificant	NA
ASV1238	1.42979	-4.30161	3.41616	-1.2592	0.20796	NA	Bacteria	Proteobacteria	Gammaproteobacteria	Diplorickettsiales	Diplorickettsiaceae	Aquicella	NA	NA	1_Soil_vs_SoilWash	NO	NO	NA	Not sigificant	0.00647082	0	0.00647082	Not sigificant	NA
ASV1239	0.963029	-3.70517	3.43278	-1.07935	0.280432	NA	Bacteria	Proteobacteria	Gammaproteobacteria	Diplorickettsiales	Diplorickettsiaceae	Aquicella	NA	NA	1_Soil_vs_SoilWash	NO	NO	NA	Not sigificant	0.00464011	0	0.00464011	Not sigificant	NA
ASV1240	9.97673	-4.99378	1.41412	-3.53138	0.000413402	0.00303828	Bacteria	Proteobacteria	Gammaproteobacteria	Diplorickettsiales	Diplorickettsiaceae	Aquicella	NA	NA	1_Soil_vs_SoilWash	Soil	condition1	Aquicella	Proteobacteria	0.0419374	0.00131669	0.0419374	Proteobacteria	NA
ASV1241	2.11333	-4.86459	2.91323	-1.66983	0.0949538	NA	Bacteria	Proteobacteria	Gammaproteobacteria	Diplorickettsiales	Diplorickettsiaceae	Aquicella	NA	NA	1_Soil_vs_SoilWash	NO	NO	NA	Not sigificant	0.00894346	0	0.00894346	Not sigificant	NA
ASV1242	0.673398	-3.19942	3.45326	-0.926494	0.35419	NA	Bacteria	Proteobacteria	Gammaproteobacteria	Diplorickettsiales	Diplorickettsiaceae	Aquicella	NA	NA	1_Soil_vs_SoilWash	NO	NO	NA	Not sigificant	0.00251667	0	0.00251667	Not sigificant	NA
ASV1243	2.76037	-1.91201	2.85237	-0.670323	0.502652	0.667112	Bacteria	Proteobacteria	Gammaproteobacteria	Diplorickettsiales	Diplorickettsiaceae	Aquicella	NA	NA	1_Soil_vs_SoilWash	NO	NO	NA	Not sigificant	0.00901616	0.00239885	0.00901616	Not sigificant	NA
ASV1244	1.28681	-4.15003	3.41976	-1.21354	0.224922	NA	Bacteria	Proteobacteria	Gammaproteobacteria	Diplorickettsiales	Diplorickettsiaceae	Aquicella	NA	NA	1_Soil_vs_SoilWash	NO	NO	NA	Not sigificant	0.00582373	0	0.00582373	Not sigificant	NA
ASV1245	0.556684	-2.97539	3.46482	-0.858743	0.390483	NA	Bacteria	Proteobacteria	Gammaproteobacteria	Diplorickettsiales	Diplorickettsiaceae	Aquicella	NA	NA	1_Soil_vs_SoilWash	NO	NO	NA	Not sigificant	0.00256221	0	0.00256221	Not sigificant	NA
ASV1246	0.722121	2.69971	3.42534	0.788159	0.430604	NA	Bacteria	Proteobacteria	Gammaproteobacteria	Diplorickettsiales	Diplorickettsiaceae	Aquicella	NA	NA	1_Soil_vs_SoilWash	NO	NO	NA	Not sigificant	0	0.00307228	0.00307228	Not sigificant	NA
ASV1247	1.0101	-3.78819	3.43004	-1.10441	0.269414	NA	Bacteria	Proteobacteria	Gammaproteobacteria	Diplorickettsiales	Diplorickettsiaceae	Aquicella	NA	NA	1_Soil_vs_SoilWash	NO	NO	NA	Not sigificant	0.00377501	0	0.00377501	Not sigificant	NA
ASV1248	2.85986	-5.30029	2.73191	-1.94014	0.0523623	0.151088	Bacteria	Proteobacteria	Gammaproteobacteria	Diplorickettsiales	Diplorickettsiaceae	Aquicella	NA	NA	1_Soil_vs_SoilWash	NO	NO	NA	Not sigificant	0.0123135	0	0.0123135	Not sigificant	NA
ASV1249	1.17845	-4.01169	3.4234	-1.17184	0.24126	NA	Bacteria	Proteobacteria	Gammaproteobacteria	Diplorickettsiales	Diplorickettsiaceae	Aquicella	NA	NA	1_Soil_vs_SoilWash	NO	NO	NA	Not sigificant	0.00440418	0	0.00440418	Not sigificant	NA
ASV1250	7.27607	-3.85501	1.61329	-2.38953	0.0168698	0.0655141	Bacteria	Proteobacteria	Gammaproteobacteria	Diplorickettsiales	Diplorickettsiaceae	Aquicella	NA	NA	1_Soil_vs_SoilWash	NO	NO	NA	Not sigificant	0.0303628	0.00187984	0.0303628	Not sigificant	NA
ASV1251	0.668021	-3.23261	3.45169	-0.93653	0.349	NA	Bacteria	Proteobacteria	Gammaproteobacteria	Diplorickettsiales	Diplorickettsiaceae	Aquicella	NA	NA	1_Soil_vs_SoilWash	NO	NO	NA	Not sigificant	0.00307465	0	0.00307465	Not sigificant	NA
ASV1252	5.55512	0.412058	1.66885	0.246912	0.804976	0.89538	Bacteria	Proteobacteria	Gammaproteobacteria	Diplorickettsiales	Diplorickettsiaceae	Aquicella	NA	NA	1_Soil_vs_SoilWash	NO	NO	NA	Not sigificant	0.011205	0.0134447	0.0134447	Not sigificant	NA
ASV1253	1.07564	-2.23378	3.43351	-0.650584	0.515315	NA	Bacteria	Proteobacteria	Gammaproteobacteria	Diplorickettsiales	Diplorickettsiaceae	Aquicella	NA	NA	1_Soil_vs_SoilWash	NO	NO	NA	Not sigificant	0.00409954	0.000751936	0.00409954	Not sigificant	NA
ASV1254	1.4462	-4.32191	3.3868	-1.27611	0.201918	NA	Bacteria	Proteobacteria	Gammaproteobacteria	Diplorickettsiales	Diplorickettsiaceae	Aquicella	NA	NA	1_Soil_vs_SoilWash	NO	NO	NA	Not sigificant	0.00657934	0	0.00657934	Not sigificant	NA
ASV1255	0.825281	2.89274	3.42011	0.845803	0.397662	NA	Bacteria	Proteobacteria	Gammaproteobacteria	Diplorickettsiales	Diplorickettsiaceae	Aquicella	NA	NA	1_Soil_vs_SoilWash	NO	NO	NA	Not sigificant	0	0.00351117	0.00351117	Not sigificant	NA
ASV1256	0.505048	-2.78069	3.47638	-0.799882	0.423779	NA	Bacteria	Proteobacteria	Gammaproteobacteria	Diplorickettsiales	Diplorickettsiaceae	Aquicella	NA	NA	1_Soil_vs_SoilWash	NO	NO	NA	Not sigificant	0.0018875	0	0.0018875	Not sigificant	NA
ASV1257	2.12884	-4.871	3.25485	-1.49653	0.134514	NA	Bacteria	Proteobacteria	Gammaproteobacteria	Diplorickettsiales	Diplorickettsiaceae	Aquicella	NA	NA	1_Soil_vs_SoilWash	NO	NO	NA	Not sigificant	0.00834145	0	0.00834145	Not sigificant	NA
ASV1258	1.6408	-1.33549	3.33496	-0.400452	0.688824	NA	Bacteria	Proteobacteria	Gammaproteobacteria	Diplorickettsiales	Diplorickettsiaceae	Aquicella	NA	NA	1_Soil_vs_SoilWash	NO	NO	NA	Not sigificant	0.00440418	0.00187984	0.00440418	Not sigificant	NA
ASV1259	0.369883	1.74682	3.46414	0.504257	0.614081	NA	Bacteria	Proteobacteria	Gammaproteobacteria	Diplorickettsiales	Diplorickettsiaceae	Aquicella	NA	NA	1_Soil_vs_SoilWash	NO	NO	NA	Not sigificant	0	0.00150387	0.00150387	Not sigificant	NA
ASV1260	1.77246	-4.60988	3.33036	-1.3842	0.166298	NA	Bacteria	Proteobacteria	Gammaproteobacteria	Diplorickettsiales	Diplorickettsiaceae	Aquicella	NA	NA	1_Soil_vs_SoilWash	NO	NO	NA	Not sigificant	0.00832407	0	0.00832407	Not sigificant	NA
ASV1333	63.085	-0.595801	0.298283	-1.99743	0.0457783	0.141262	Bacteria	Proteobacteria	Gammaproteobacteria	Gammaproteobacteria Incertae Sedis	Unknown Family	Ca. Ovatusbacter	NA	NA	1_Soil_vs_SoilWash	NO	NO	NA	Not sigificant	0.167408	0.106023	0.167408	Not sigificant	NA
ASV1334	1.31966	3.57473	3.40632	1.04944	0.293975	NA	Bacteria	Proteobacteria	Gammaproteobacteria	Gammaproteobacteria Incertae Sedis	Unknown Family	Ca. Ovatusbacter	NA	NA	1_Soil_vs_SoilWash	NO	NO	NA	Not sigificant	0	0.00540659	0.00540659	Not sigificant	NA
ASV1335	0.647295	2.55052	3.42988	0.743619	0.457107	NA	Bacteria	Proteobacteria	Gammaproteobacteria	Gammaproteobacteria Incertae Sedis	Unknown Family	Ca. Ovatusbacter	NA	NA	1_Soil_vs_SoilWash	NO	NO	NA	Not sigificant	0	0.00263178	0.00263178	Not sigificant	NA
ASV1336	7.05241	5.9905	1.75644	3.41058	0.000648242	0.00454536	Bacteria	Proteobacteria	Gammaproteobacteria	Gammaproteobacteria Incertae Sedis	Unknown Family	Ca. Ovatusbacter	NA	NA	1_Soil_vs_SoilWash	SoilWash	condition2	Ca. Ovatusbacter	Proteobacteria	0	0.0298623	0.0298623	Proteobacteria	NA
ASV1337	0.668021	-3.23261	3.45169	-0.93653	0.349	NA	Bacteria	Proteobacteria	Gammaproteobacteria	Gammaproteobacteria Incertae Sedis	Unknown Family	Ca. Ovatusbacter	NA	NA	1_Soil_vs_SoilWash	NO	NO	NA	Not sigificant	0.00307465	0	0.00307465	Not sigificant	NA
ASV1338	11.059	1.16017	1.92328	0.603226	0.546359	0.704596	Bacteria	Proteobacteria	Gammaproteobacteria	Gammaproteobacteria Incertae Sedis	Unknown Family	Ca. Ovatusbacter	NA	NA	1_Soil_vs_SoilWash	NO	NO	NA	Not sigificant	0.0149427	0.0318346	0.0318346	Not sigificant	NA
ASV1339	1.22471	-4.09298	3.42122	-1.19635	0.23156	NA	Bacteria	Proteobacteria	Gammaproteobacteria	Gammaproteobacteria Incertae Sedis	Unknown Family	Ca. Ovatusbacter	NA	NA	1_Soil_vs_SoilWash	NO	NO	NA	Not sigificant	0.00563686	0	0.00563686	Not sigificant	NA
ASV1340	0.673398	-3.19942	3.45326	-0.926494	0.35419	NA	Bacteria	Proteobacteria	Gammaproteobacteria	Gammaproteobacteria Incertae Sedis	Unknown Family	Ca. Ovatusbacter	NA	NA	1_Soil_vs_SoilWash	NO	NO	NA	Not sigificant	0.00251667	0	0.00251667	Not sigificant	NA
ASV1341	0.505048	-2.78069	3.47638	-0.799882	0.423779	NA	Bacteria	Proteobacteria	Gammaproteobacteria	Gammaproteobacteria Incertae Sedis	Unknown Family	Ca. Ovatusbacter	NA	NA	1_Soil_vs_SoilWash	NO	NO	NA	Not sigificant	0.0018875	0	0.0018875	Not sigificant	NA
ASV1342	0.222674	-1.89317	3.5272	-0.536735	0.591451	NA	Bacteria	Proteobacteria	Gammaproteobacteria	Gammaproteobacteria Incertae Sedis	Unknown Family	Ca. Ovatusbacter	NA	NA	1_Soil_vs_SoilWash	NO	NO	NA	Not sigificant	0.00102488	0	0.00102488	Not sigificant	NA
ASV1343	2.37268	4.4181	3.39618	1.3009	0.193291	NA	Bacteria	Proteobacteria	Gammaproteobacteria	Gammaproteobacteria Incertae Sedis	Unknown Family	Ca. Ovatusbacter	NA	NA	1_Soil_vs_SoilWash	NO	NO	NA	Not sigificant	0	0.0100946	0.0100946	Not sigificant	NA
ASV1344	67.5479	-4.60413	0.636716	-7.23106	4.79238e-13	2.72966e-11	Bacteria	Proteobacteria	Gammaproteobacteria	Gammaproteobacteria Incertae Sedis	Unknown Family	Ca. Ovatusbacter	NA	NA	1_Soil_vs_SoilWash	Soil	condition1	Ca. Ovatusbacter	Proteobacteria	0.281421	0.0111513	0.281421	Proteobacteria	Ca. Ovatusbacter
ASV1346	30.4945	-3.58206	1.15305	-3.10661	0.00189245	0.0116041	Bacteria	Proteobacteria	Gammaproteobacteria	Gammaproteobacteria Incertae Sedis	Unknown Family	Ca. Ovatusbacter	NA	NA	1_Soil_vs_SoilWash	NO	NO	NA	Not sigificant	0.122195	0.00977838	0.122195	Not sigificant	NA
ASV1347	1.37342	3.63068	3.40545	1.06614	0.286361	NA	Bacteria	Proteobacteria	Gammaproteobacteria	Gammaproteobacteria Incertae Sedis	Unknown Family	Ca. Ovatusbacter	NA	NA	1_Soil_vs_SoilWash	NO	NO	NA	Not sigificant	0	0.0057685	0.0057685	Not sigificant	NA
ASV1348	1.0101	-3.78819	3.43004	-1.10441	0.269414	NA	Bacteria	Proteobacteria	Gammaproteobacteria	Gammaproteobacteria Incertae Sedis	Unknown Family	Ca. Ovatusbacter	NA	NA	1_Soil_vs_SoilWash	NO	NO	NA	Not sigificant	0.00377501	0	0.00377501	Not sigificant	NA
ASV1349	27.493	2.16664	0.608182	3.56249	0.00036736	0.00275924	Bacteria	Proteobacteria	Gammaproteobacteria	Gammaproteobacteria Incertae Sedis	Unknown Family	Ca. Ovatusbacter	NA	NA	1_Soil_vs_SoilWash	NO	NO	NA	Not sigificant	0.0218951	0.0946859	0.0946859	Not sigificant	NA
ASV1350	5.1394	-6.14241	2.00266	-3.06713	0.00216124	0.0127897	Bacteria	Proteobacteria	Gammaproteobacteria	Gammaproteobacteria Incertae Sedis	Unknown Family	Ca. Ovatusbacter	NA	NA	1_Soil_vs_SoilWash	NO	NO	NA	Not sigificant	0.0229174	0	0.0229174	Not sigificant	NA
ASV1351	38.569	-2.09822	1.50831	-1.39111	0.164192	0.287757	Bacteria	Proteobacteria	Gammaproteobacteria	Gammaproteobacteria Incertae Sedis	Unknown Family	Ca. Ovatusbacter	NA	NA	1_Soil_vs_SoilWash	NO	NO	NA	Not sigificant	0.13752	0.0305276	0.13752	Not sigificant	NA
ASV1352	11.5337	6.7005	2.40003	2.79184	0.00524089	0.0258639	Bacteria	Proteobacteria	Gammaproteobacteria	Gammaproteobacteria Incertae Sedis	Unknown Family	Ca. Ovatusbacter	NA	NA	1_Soil_vs_SoilWash	NO	NO	NA	Not sigificant	0	0.0486493	0.0486493	Not sigificant	NA
ASV1353	2.89476	-5.32339	3.39957	-1.5659	0.117372	0.234688	Bacteria	Proteobacteria	Gammaproteobacteria	Gammaproteobacteria Incertae Sedis	Unknown Family	Ca. Ovatusbacter	NA	NA	1_Soil_vs_SoilWash	NO	NO	NA	Not sigificant	0.0133235	0	0.0133235	Not sigificant	NA
ASV1357	0.222674	-1.89317	3.5272	-0.536735	0.591451	NA	Bacteria	Firmicutes	Bacilli	Paenibacillales	Paenibacillaceae	Paenibacillus	NA	NA	1_Soil_vs_SoilWash	NO	NO	NA	Not sigificant	0.00102488	0	0.00102488	Not sigificant	NA
ASV1358	0.285958	-2.08563	3.5205	-0.592423	0.553567	NA	Bacteria	Firmicutes	Bacilli	Paenibacillales	Paenibacillaceae	Paenibacillus	NA	NA	1_Soil_vs_SoilWash	NO	NO	NA	Not sigificant	0.00129416	0	0.00129416	Not sigificant	NA
ASV1359	0.20632	0.879635	3.52838	0.249303	0.803127	NA	Bacteria	Bacteroidota	Bacteroidia	Flavobacteriales	Flavobacteriaceae	Flavobacterium	NA	NA	1_Soil_vs_SoilWash	NO	NO	NA	Not sigificant	0	0.000877794	0.000877794	Not sigificant	NA
ASV1360	0.285958	-2.08563	3.5205	-0.592423	0.553567	NA	Bacteria	Proteobacteria	Gammaproteobacteria	Gammaproteobacteria Incertae Sedis	Unknown Family	Ca. Ovatusbacter	NA	NA	1_Soil_vs_SoilWash	NO	NO	NA	Not sigificant	0.00129416	0	0.00129416	Not sigificant	NA
ASV1361	11.8608	-7.35202	1.40261	-5.24166	1.59139e-07	2.24271e-06	Bacteria	Proteobacteria	Gammaproteobacteria	Gammaproteobacteria Incertae Sedis	Unknown Family	Ca. Ovatusbacter	NA	NA	1_Soil_vs_SoilWash	Soil	condition1	Ca. Ovatusbacter	Proteobacteria	0.0521996	0	0.0521996	Proteobacteria	Ca. Ovatusbacter
ASV1362	7.09819	-1.31183	1.38214	-0.94913	0.342555	0.502978	Bacteria	Proteobacteria	Gammaproteobacteria	Gammaproteobacteria Incertae Sedis	Unknown Family	Ca. Ovatusbacter	NA	NA	1_Soil_vs_SoilWash	NO	NO	NA	Not sigificant	0.021785	0.00840735	0.021785	Not sigificant	NA
ASV1363	0.41264	1.89015	3.45658	0.546826	0.584498	NA	Bacteria	Proteobacteria	Gammaproteobacteria	Gammaproteobacteria Incertae Sedis	Unknown Family	Ca. Ovatusbacter	NA	NA	1_Soil_vs_SoilWash	NO	NO	NA	Not sigificant	0	0.00175559	0.00175559	Not sigificant	NA
ASV1364	0.577817	-2.95452	3.46599	-0.852432	0.393975	NA	Bacteria	Proteobacteria	Gammaproteobacteria	Gammaproteobacteria Incertae Sedis	Unknown Family	Ca. Ovatusbacter	NA	NA	1_Soil_vs_SoilWash	NO	NO	NA	Not sigificant	0.00278407	0	0.00278407	Not sigificant	NA
ASV1365	1.51514	-4.37575	3.41452	-1.28151	0.200014	NA	Bacteria	Proteobacteria	Gammaproteobacteria	Gammaproteobacteria Incertae Sedis	Unknown Family	Ca. Ovatusbacter	NA	NA	1_Soil_vs_SoilWash	NO	NO	NA	Not sigificant	0.00566251	0	0.00566251	Not sigificant	NA
ASV1366	0.714895	-3.30523	3.44837	-0.958488	0.337817	NA	Bacteria	Proteobacteria	Gammaproteobacteria	Gammaproteobacteria Incertae Sedis	Unknown Family	Ca. Ovatusbacter	NA	NA	1_Soil_vs_SoilWash	NO	NO	NA	Not sigificant	0.00323541	0	0.00323541	Not sigificant	NA
ASV1367	7.24976	-6.63672	1.75287	-3.78619	0.000152973	0.00127509	Bacteria	Proteobacteria	Gammaproteobacteria	Gammaproteobacteria Incertae Sedis	Unknown Family	Ca. Ovatusbacter	NA	NA	1_Soil_vs_SoilWash	Soil	condition1	Ca. Ovatusbacter	Proteobacteria	0.0325808	0	0.0325808	Proteobacteria	NA
ASV1368	0.857874	-3.56711	3.43769	-1.03764	0.299435	NA	Bacteria	Proteobacteria	Gammaproteobacteria	Gammaproteobacteria Incertae Sedis	Unknown Family	Ca. Ovatusbacter	NA	NA	1_Soil_vs_SoilWash	NO	NO	NA	Not sigificant	0.00388249	0	0.00388249	Not sigificant	NA
ASV1369	4.6083	0.365666	2.24595	0.162811	0.870667	0.936429	Bacteria	Proteobacteria	Gammaproteobacteria	Gammaproteobacteria Incertae Sedis	Unknown Family	Ca. Ovatusbacter	NA	NA	1_Soil_vs_SoilWash	NO	NO	NA	Not sigificant	0.00755002	0.0109888	0.0109888	Not sigificant	NA
ASV1370	2.78641	1.61292	2.56021	0.629995	0.528698	0.689102	Bacteria	Proteobacteria	Gammaproteobacteria	Gammaproteobacteria Incertae Sedis	Unknown Family	Ca. Ovatusbacter	NA	NA	1_Soil_vs_SoilWash	NO	NO	NA	Not sigificant	0.00307465	0.00884269	0.00884269	Not sigificant	NA
ASV1372	0.841747	-3.52361	3.43934	-1.0245	0.305598	NA	Bacteria	Proteobacteria	Gammaproteobacteria	Gammaproteobacteria Incertae Sedis	Unknown Family	Ca. Ovatusbacter	NA	NA	1_Soil_vs_SoilWash	NO	NO	NA	Not sigificant	0.00314584	0	0.00314584	Not sigificant	NA
ASV1381	0.385212	-2.26057	3.51211	-0.64365	0.519802	NA	Bacteria	Verrucomicrobiota	Verrucomicrobiae	Chthoniobacterales	Chthoniobacteraceae	Ca. Udaeobacter	NA	NA	1_Soil_vs_SoilWash	NO	NO	NA	Not sigificant	0.00185605	0	0.00185605	Not sigificant	NA
ASV1382	0.336699	-2.22614	3.5143	-0.633452	0.526439	NA	Bacteria	Verrucomicrobiota	Verrucomicrobiae	Chthoniobacterales	Chthoniobacteraceae	Ca. Udaeobacter	NA	NA	1_Soil_vs_SoilWash	NO	NO	NA	Not sigificant	0.00125834	0	0.00125834	Not sigificant	NA
ASV1388	1.17845	-4.01169	3.4234	-1.17184	0.24126	NA	Bacteria	Proteobacteria	Gammaproteobacteria	Gammaproteobacteria Incertae Sedis	Unknown Family	Ca. Ovatusbacter	NA	NA	1_Soil_vs_SoilWash	NO	NO	NA	Not sigificant	0.00440418	0	0.00440418	Not sigificant	NA
ASV1394	1.18785	-0.392424	3.18142	-0.123349	0.901831	NA	Bacteria	Proteobacteria	Gammaproteobacteria	Gammaproteobacteria Incertae Sedis	Unknown Family	Ca. Berkiella	NA	NA	1_Soil_vs_SoilWash	NO	NO	NA	Not sigificant	0.00279566	0.00228436	0.00279566	Not sigificant	NA
ASV1395	0.969325	-0.476122	3.38601	-0.140614	0.888175	NA	Bacteria	Proteobacteria	Gammaproteobacteria	Gammaproteobacteria Incertae Sedis	Unknown Family	Ca. Berkiella	NA	NA	1_Soil_vs_SoilWash	NO	NO	NA	Not sigificant	0.00256221	0.00175559	0.00256221	Not sigificant	NA
ASV1396	0.0924707	0.112223	3.53381	0.0317569	0.974666	NA	Bacteria	Proteobacteria	Gammaproteobacteria	Gammaproteobacteria Incertae Sedis	Unknown Family	Ca. Berkiella	NA	NA	1_Soil_vs_SoilWash	NO	NO	NA	Not sigificant	0	0.000375968	0.000375968	Not sigificant	NA
ASV1397	0.933985	-3.68135	3.4336	-1.07216	0.28365	NA	Bacteria	Proteobacteria	Gammaproteobacteria	Gammaproteobacteria Incertae Sedis	Unknown Family	Ca. Berkiella	NA	NA	1_Soil_vs_SoilWash	NO	NO	NA	Not sigificant	0.00382875	0	0.00382875	Not sigificant	NA
ASV1398	0.445348	-2.66175	3.48423	-0.763944	0.444901	NA	Bacteria	Proteobacteria	Gammaproteobacteria	Gammaproteobacteria Incertae Sedis	Unknown Family	Ca. Berkiella	NA	NA	1_Soil_vs_SoilWash	NO	NO	NA	Not sigificant	0.00204977	0	0.00204977	Not sigificant	NA
ASV1402	6.46641	-0.195234	1.80055	-0.10843	0.913655	0.960004	Bacteria	Proteobacteria	Gammaproteobacteria	Gammaproteobacteria Incertae Sedis	Unknown Family	Acidibacter	NA	NA	1_Soil_vs_SoilWash	NO	NO	NA	Not sigificant	0.0163576	0.0128252	0.0163576	Not sigificant	NA
ASV1403	0.714895	-3.30523	3.44837	-0.958488	0.337817	NA	Bacteria	Proteobacteria	Gammaproteobacteria	Gammaproteobacteria Incertae Sedis	Unknown Family	Acidibacter	NA	NA	1_Soil_vs_SoilWash	NO	NO	NA	Not sigificant	0.00323541	0	0.00323541	Not sigificant	NA
ASV1404	0.890695	-3.64005	3.43504	-1.05968	0.289289	NA	Bacteria	Proteobacteria	Gammaproteobacteria	Gammaproteobacteria Incertae Sedis	Unknown Family	Acidibacter	NA	NA	1_Soil_vs_SoilWash	NO	NO	NA	Not sigificant	0.00409954	0	0.00409954	Not sigificant	NA
ASV1405	0.841747	-3.52361	3.43934	-1.0245	0.305598	NA	Bacteria	Proteobacteria	Gammaproteobacteria	Gammaproteobacteria Incertae Sedis	Unknown Family	Acidibacter	NA	NA	1_Soil_vs_SoilWash	NO	NO	NA	Not sigificant	0.00314584	0	0.00314584	Not sigificant	NA
ASV1406	0.676538	2.61069	3.42799	0.761579	0.446311	NA	Bacteria	Proteobacteria	Gammaproteobacteria	Gammaproteobacteria Incertae Sedis	Unknown Family	Acidibacter	NA	NA	1_Soil_vs_SoilWash	NO	NO	NA	Not sigificant	0	0.00279866	0.00279866	Not sigificant	NA
ASV1407	0.193296	0.833725	3.53061	0.236142	0.813323	NA	Bacteria	Proteobacteria	Gammaproteobacteria	Gammaproteobacteria Incertae Sedis	Unknown Family	Acidibacter	NA	NA	1_Soil_vs_SoilWash	NO	NO	NA	Not sigificant	0	0.000799616	0.000799616	Not sigificant	NA
ASV1408	6.32805	-6.44295	3.39084	-1.9001	0.0574195	0.160189	Bacteria	Proteobacteria	Gammaproteobacteria	Gammaproteobacteria Incertae Sedis	Unknown Family	Acidibacter	NA	NA	1_Soil_vs_SoilWash	NO	NO	NA	Not sigificant	0.0254533	0	0.0254533	Not sigificant	NA
ASV1409	2.02019	-4.79212	3.40675	-1.40665	0.15953	NA	Bacteria	Proteobacteria	Gammaproteobacteria	Gammaproteobacteria Incertae Sedis	Unknown Family	Acidibacter	NA	NA	1_Soil_vs_SoilWash	NO	NO	NA	Not sigificant	0.00755002	0	0.00755002	Not sigificant	NA
ASV1417	2.03439	-3.2297	3.05556	-1.05699	0.290516	NA	Bacteria	Proteobacteria	Gammaproteobacteria	Coxiellales	Coxiellaceae	Coxiella	NA	NA	1_Soil_vs_SoilWash	NO	NO	NA	Not sigificant	0.00803681	0.000799616	0.00803681	Not sigificant	NA
ASV1419	0.779358	-3.45071	3.44221	-1.00247	0.316116	NA	Bacteria	Proteobacteria	Gammaproteobacteria	Coxiellales	Coxiellaceae	Coxiella	NA	NA	1_Soil_vs_SoilWash	NO	NO	NA	Not sigificant	0.00358709	0	0.00358709	Not sigificant	NA
ASV1420	0.369883	1.74682	3.46414	0.504257	0.614081	NA	Bacteria	Proteobacteria	Gammaproteobacteria	Coxiellales	Coxiellaceae	Coxiella	NA	NA	1_Soil_vs_SoilWash	NO	NO	NA	Not sigificant	0	0.00150387	0.00150387	Not sigificant	NA
ASV1421	0.428937	-2.57243	3.49054	-0.736972	0.461139	NA	Bacteria	Proteobacteria	Gammaproteobacteria	Coxiellales	Coxiellaceae	Coxiella	NA	NA	1_Soil_vs_SoilWash	NO	NO	NA	Not sigificant	0.00194124	0	0.00194124	Not sigificant	NA
ASV1422	1.36292	-4.22891	3.41172	-1.23953	0.21515	NA	Bacteria	Proteobacteria	Gammaproteobacteria	Coxiellales	Coxiellaceae	Coxiella	NA	NA	1_Soil_vs_SoilWash	NO	NO	NA	Not sigificant	0.00576999	0	0.00576999	Not sigificant	NA
ASV1423	0.571916	-2.98494	3.46429	-0.861632	0.38889	NA	Bacteria	Proteobacteria	Gammaproteobacteria	Coxiellales	Coxiellaceae	Coxiella	NA	NA	1_Soil_vs_SoilWash	NO	NO	NA	Not sigificant	0.00258833	0	0.00258833	Not sigificant	NA
ASV1424	0.277412	1.33441	3.49045	0.382302	0.702237	NA	Bacteria	Proteobacteria	Gammaproteobacteria	Coxiellales	Coxiellaceae	Coxiella	NA	NA	1_Soil_vs_SoilWash	NO	NO	NA	Not sigificant	0	0.0011279	0.0011279	Not sigificant	NA
ASV1425	0.385212	-2.26057	3.51211	-0.64365	0.519802	NA	Bacteria	Proteobacteria	Gammaproteobacteria	Coxiellales	Coxiellaceae	Coxiella	NA	NA	1_Soil_vs_SoilWash	NO	NO	NA	Not sigificant	0.00185605	0	0.00185605	Not sigificant	NA
ASV1426	0.20632	0.879635	3.52838	0.249303	0.803127	NA	Bacteria	Proteobacteria	Gammaproteobacteria	Coxiellales	Coxiellaceae	Coxiella	NA	NA	1_Soil_vs_SoilWash	NO	NO	NA	Not sigificant	0	0.000877794	0.000877794	Not sigificant	NA
ASV1427	4.86627	-6.06288	2.03388	-2.98093	0.00287371	0.0162329	Bacteria	Proteobacteria	Gammaproteobacteria	Coxiellales	Coxiellaceae	Coxiella	NA	NA	1_Soil_vs_SoilWash	NO	NO	NA	Not sigificant	0.0213002	0	0.0213002	Not sigificant	NA
ASV1428	2.09567	-1.45324	3.31444	-0.438457	0.661055	NA	Bacteria	Proteobacteria	Gammaproteobacteria	Coxiellales	Coxiellaceae	Coxiella	NA	NA	1_Soil_vs_SoilWash	NO	NO	NA	Not sigificant	0.00742418	0.00225581	0.00742418	Not sigificant	NA
ASV1430	8.53853	-4.851	1.52127	-3.18879	0.00142869	0.00908382	Bacteria	Proteobacteria	Gammaproteobacteria	Coxiellales	Coxiellaceae	Coxiella	NA	NA	1_Soil_vs_SoilWash	Soil	condition1	Coxiella	Proteobacteria	0.0370231	0.0011279	0.0370231	Proteobacteria	NA
ASV1431	4.28285	-2.31002	2.02671	-1.13979	0.254374	0.403402	Bacteria	Proteobacteria	Gammaproteobacteria	Coxiellales	Coxiellaceae	Coxiella	NA	NA	1_Soil_vs_SoilWash	NO	NO	NA	Not sigificant	0.0156038	0.00307228	0.0156038	Not sigificant	NA
ASV1432	0.277412	1.33441	3.49045	0.382302	0.702237	NA	Bacteria	Proteobacteria	Gammaproteobacteria	Coxiellales	Coxiellaceae	Coxiella	NA	NA	1_Soil_vs_SoilWash	NO	NO	NA	Not sigificant	0	0.0011279	0.0011279	Not sigificant	NA
ASV1433	1.85184	-4.66622	3.40887	-1.36885	0.171047	NA	Bacteria	Proteobacteria	Gammaproteobacteria	Coxiellales	Coxiellaceae	Coxiella	NA	NA	1_Soil_vs_SoilWash	NO	NO	NA	Not sigificant	0.00692085	0	0.00692085	Not sigificant	NA
ASV1434	0.413715	1.89357	3.45641	0.547843	0.5838	NA	Bacteria	Proteobacteria	Gammaproteobacteria	Coxiellales	Coxiellaceae	Coxiella	NA	NA	1_Soil_vs_SoilWash	NO	NO	NA	Not sigificant	0	0.00182749	0.00182749	Not sigificant	NA
ASV1435	4.8233	0.487326	1.77191	0.275028	0.783294	0.878697	Bacteria	Proteobacteria	Gammaproteobacteria	Coxiellales	Coxiellaceae	Coxiella	NA	NA	1_Soil_vs_SoilWash	NO	NO	NA	Not sigificant	0.00830458	0.0117321	0.0117321	Not sigificant	NA
ASV1437	0.755634	-0.575818	3.43017	-0.167869	0.866686	NA	Bacteria	Proteobacteria	Gammaproteobacteria	Coxiellales	Coxiellaceae	Coxiella	NA	NA	1_Soil_vs_SoilWash	NO	NO	NA	Not sigificant	0.00204977	0.00137061	0.00204977	Not sigificant	NA
ASV1438	0.556684	-2.97539	3.46482	-0.858743	0.390483	NA	Bacteria	Proteobacteria	Gammaproteobacteria	Coxiellales	Coxiellaceae	Coxiella	NA	NA	1_Soil_vs_SoilWash	NO	NO	NA	Not sigificant	0.00256221	0	0.00256221	Not sigificant	NA
ASV1441	7.03569	2.14389	1.66019	1.29135	0.196582	0.330538	Bacteria	Proteobacteria	Gammaproteobacteria	Acidiferrobacterales	Acidiferrobacteraceae	Sulfurifustis	NA	NA	1_Soil_vs_SoilWash	NO	NO	NA	Not sigificant	0.00582373	0.0243419	0.0243419	Not sigificant	NA
ASV1442	7.96658	-6.774	3.38931	-1.99863	0.0456479	0.141178	Bacteria	Proteobacteria	Gammaproteobacteria	Acidiferrobacterales	Acidiferrobacteraceae	Sulfurifustis	NA	NA	1_Soil_vs_SoilWash	NO	NO	NA	Not sigificant	0.0376321	0	0.0376321	Not sigificant	NA
ASV1443	6.21818	-6.41796	3.39097	-1.89266	0.058403	0.161372	Bacteria	Proteobacteria	Gammaproteobacteria	Acidiferrobacterales	Acidiferrobacteraceae	Sulfurifustis	NA	NA	1_Soil_vs_SoilWash	NO	NO	NA	Not sigificant	0.0243952	0	0.0243952	Not sigificant	NA
ASV1458	0.336699	-2.22614	3.5143	-0.633452	0.526439	NA	Bacteria	Proteobacteria	Gammaproteobacteria	Xanthomonadales	Xanthomonadaceae	Pseudoxanthomonas	NA	NA	1_Soil_vs_SoilWash	NO	NO	NA	Not sigificant	0.00125834	0	0.00125834	Not sigificant	NA
ASV1481	0.289945	1.39042	3.48643	0.39881	0.690033	NA	Bacteria	Proteobacteria	Gammaproteobacteria	Xanthomonadales	Xanthomonadaceae	Lysobacter	NA	NA	1_Soil_vs_SoilWash	NO	NO	NA	Not sigificant	0	0.00119942	0.00119942	Not sigificant	NA
ASV1532	0.385212	-2.26057	3.51211	-0.64365	0.519802	NA	Bacteria	Dependentiae	Babeliae	Babeliales	Babeliaceae	Ca. Babela	NA	NA	1_Soil_vs_SoilWash	NO	NO	NA	Not sigificant	0.00185605	0	0.00185605	Not sigificant	NA
ASV1554	0.222674	-1.89317	3.5272	-0.536735	0.591451	NA	Bacteria	Proteobacteria	Gammaproteobacteria	Burkholderiales	Comamonadaceae	Ramlibacter	NA	NA	1_Soil_vs_SoilWash	NO	NO	NA	Not sigificant	0.00102488	0	0.00102488	Not sigificant	NA
ASV1565	0.206857	0.879635	3.52838	0.249303	0.803127	NA	Bacteria	Bacteroidota	Bacteroidia	Flavobacteriales	Flavobacteriaceae	Flavobacterium	NA	NA	1_Soil_vs_SoilWash	NO	NO	NA	Not sigificant	0	0.000913743	0.000913743	Not sigificant	NA
ASV1605	0.222674	-1.89317	3.5272	-0.536735	0.591451	NA	Bacteria	Firmicutes	Bacilli	Bacillales	Bacillaceae	Bacillus	NA	NA	1_Soil_vs_SoilWash	NO	NO	NA	Not sigificant	0.00102488	0	0.00102488	Not sigificant	NA
ASV1611	0.184941	0.797161	3.53232	0.225676	0.821453	NA	Bacteria	Proteobacteria	Gammaproteobacteria	Pseudomonadales	Pseudomonadaceae	Pseudomonas	NA	NA	1_Soil_vs_SoilWash	NO	NO	NA	Not sigificant	0	0.000751936	0.000751936	Not sigificant	NA
ASV1612	0.184941	0.797161	3.53232	0.225676	0.821453	NA	Bacteria	Proteobacteria	Gammaproteobacteria	Pseudomonadales	Pseudomonadaceae	Pseudomonas	NA	NA	1_Soil_vs_SoilWash	NO	NO	NA	Not sigificant	0	0.000751936	0.000751936	Not sigificant	NA
ASV1613	0.841747	-3.52361	3.43934	-1.0245	0.305598	NA	Bacteria	Proteobacteria	Gammaproteobacteria	Xanthomonadales	Xanthomonadaceae	Arenimonas	daejeonensis	daejeonensis	1_Soil_vs_SoilWash	NO	NO	NA	Not sigificant	0.00314584	0	0.00314584	Not sigificant	NA
ASV1614	14.6058	4.46656	1.11736	3.99742	6.40361e-05	0.000584935	Bacteria	Proteobacteria	Gammaproteobacteria	Xanthomonadales	Xanthomonadaceae	Arenimonas	NA	NA	1_Soil_vs_SoilWash	SoilWash	condition2	Arenimonas	Proteobacteria	0.00251667	0.0588391	0.0588391	Proteobacteria	Arenimonas
ASV1615	1.66887	-4.5287	3.3429	-1.35472	0.175506	NA	Bacteria	Proteobacteria	Gammaproteobacteria	Xanthomonadales	Xanthomonadaceae	Arenimonas	NA	NA	1_Soil_vs_SoilWash	NO	NO	NA	Not sigificant	0.00760422	0	0.00760422	Not sigificant	NA
ASV1616	1.85683	4.06586	2.98266	1.36317	0.17283	NA	Bacteria	Proteobacteria	Gammaproteobacteria	Xanthomonadales	Xanthomonadaceae	Arenimonas	NA	NA	1_Soil_vs_SoilWash	NO	NO	NA	Not sigificant	0	0.00772693	0.00772693	Not sigificant	NA
ASV1618	57.7319	0.235545	0.41092	0.573214	0.5665	0.718896	Bacteria	Proteobacteria	Gammaproteobacteria	Xanthomonadales	Rhodanobacteraceae	Rhodanobacter	NA	NA	1_Soil_vs_SoilWash	NO	NO	NA	Not sigificant	0.120854	0.131775	0.131775	Not sigificant	NA
ASV1619	19.5163	0.95711	0.587746	1.62844	0.103431	0.223036	Bacteria	Proteobacteria	Gammaproteobacteria	Xanthomonadales	Rhodanobacteraceae	Rhodanobacter	NA	NA	1_Soil_vs_SoilWash	NO	NO	NA	Not sigificant	0.0294266	0.0545642	0.0545642	Not sigificant	NA
ASV1620	18.8043	0.296981	0.605696	0.490314	0.623912	0.766003	Bacteria	Proteobacteria	Gammaproteobacteria	Xanthomonadales	Rhodanobacteraceae	Rhodanobacter	NA	NA	1_Soil_vs_SoilWash	NO	NO	NA	Not sigificant	0.0377211	0.0439597	0.0439597	Not sigificant	NA
ASV1621	10.816	1.35191	1.02282	1.32174	0.186254	0.316678	Bacteria	Proteobacteria	Gammaproteobacteria	Xanthomonadales	Rhodanobacteraceae	Rhodanobacter	NA	NA	1_Soil_vs_SoilWash	NO	NO	NA	Not sigificant	0.0129166	0.0326605	0.0326605	Not sigificant	NA
ASV1622	31.1053	0.801807	0.819213	0.978753	0.327702	0.487983	Bacteria	Proteobacteria	Gammaproteobacteria	Xanthomonadales	Rhodanobacteraceae	Rhodanobacter	NA	NA	1_Soil_vs_SoilWash	NO	NO	NA	Not sigificant	0.0492212	0.0836711	0.0836711	Not sigificant	NA
ASV1623	18.5569	-0.838316	0.585805	-1.43105	0.152416	0.271647	Bacteria	Proteobacteria	Gammaproteobacteria	Xanthomonadales	Rhodanobacteraceae	Rhodanobacter	NA	NA	1_Soil_vs_SoilWash	NO	NO	NA	Not sigificant	0.0519396	0.0282201	0.0519396	Not sigificant	NA
ASV1624	28.0337	2.36049	0.569059	4.14806	3.35299e-05	0.000318301	Bacteria	Proteobacteria	Gammaproteobacteria	Xanthomonadales	Rhodanobacteraceae	Rhodanobacter	NA	NA	1_Soil_vs_SoilWash	NO	NO	NA	Not sigificant	0.0190382	0.0994156	0.0994156	Not sigificant	NA
ASV1625	10.8891	0.472432	1.04414	0.45246	0.650938	0.783993	Bacteria	Proteobacteria	Gammaproteobacteria	Xanthomonadales	Rhodanobacteraceae	Rudaea	NA	NA	1_Soil_vs_SoilWash	NO	NO	NA	Not sigificant	0.0210197	0.0265903	0.0265903	Not sigificant	NA
ASV1626	7.65059	-1.91595	1.4588	-1.31337	0.189057	0.320249	Bacteria	Proteobacteria	Gammaproteobacteria	Xanthomonadales	Rhodanobacteraceae	Rudaea	NA	NA	1_Soil_vs_SoilWash	NO	NO	NA	Not sigificant	0.0264149	0.00674873	0.0264149	Not sigificant	NA
ASV1627	0.41264	1.89015	3.45658	0.546826	0.584498	NA	Bacteria	Proteobacteria	Gammaproteobacteria	Xanthomonadales	Rhodanobacteraceae	Rudaea	NA	NA	1_Soil_vs_SoilWash	NO	NO	NA	Not sigificant	0	0.00175559	0.00175559	Not sigificant	NA
ASV1628	3.74726	-5.68892	3.39596	-1.6752	0.0938943	0.213533	Bacteria	Proteobacteria	Gammaproteobacteria	Xanthomonadales	Rhodanobacteraceae	Rhodanobacter	NA	NA	1_Soil_vs_SoilWash	NO	NO	NA	Not sigificant	0.0153534	0	0.0153534	Not sigificant	NA
ASV1629	1.13476	3.35291	3.41011	0.983226	0.325496	NA	Bacteria	Proteobacteria	Gammaproteobacteria	Xanthomonadales	Rhodanobacteraceae	Rhodanobacter	NA	NA	1_Soil_vs_SoilWash	NO	NO	NA	Not sigificant	0	0.00482786	0.00482786	Not sigificant	NA
ASV1630	21.9977	-0.735407	0.538246	-1.3663	0.171844	0.296605	Bacteria	Proteobacteria	Gammaproteobacteria	Xanthomonadales	Rhodanobacteraceae	Rudaea	NA	NA	1_Soil_vs_SoilWash	NO	NO	NA	Not sigificant	0.0613514	0.034975	0.0613514	Not sigificant	NA
ASV1691	0.505048	-2.78069	3.47638	-0.799882	0.423779	NA	Bacteria	Proteobacteria	Gammaproteobacteria	Xanthomonadales	Rhodanobacteraceae	Pseudofulvimonas	NA	NA	1_Soil_vs_SoilWash	NO	NO	NA	Not sigificant	0.0018875	0	0.0018875	Not sigificant	NA
ASV1692	13.4524	-0.392227	0.823215	-0.476457	0.633749	0.77151	Bacteria	Proteobacteria	Gammaproteobacteria	Xanthomonadales	Rhodanobacteraceae	Rhodanobacter	NA	NA	1_Soil_vs_SoilWash	NO	NO	NA	Not sigificant	0.0331905	0.0246175	0.0331905	Not sigificant	NA
ASV1693	0.577817	-2.95452	3.46599	-0.852432	0.393975	NA	Bacteria	Proteobacteria	Gammaproteobacteria	Xanthomonadales	Rhodanobacteraceae	Luteibacter	NA	anthropi	1_Soil_vs_SoilWash	NO	NO	NA	Not sigificant	0.00278407	0	0.00278407	Not sigificant	NA
ASV1694	3.27144	-2.01079	3.14677	-0.639003	0.522821	0.683266	Bacteria	Proteobacteria	Gammaproteobacteria	Xanthomonadales	Rhodanobacteraceae	Dokdonella	NA	NA	1_Soil_vs_SoilWash	NO	NO	NA	Not sigificant	0.0124517	0.00263178	0.0124517	Not sigificant	NA
ASV1695	1.51514	-4.37575	3.41452	-1.28151	0.200014	NA	Bacteria	Proteobacteria	Gammaproteobacteria	Xanthomonadales	Rhodanobacteraceae	Dokdonella	NA	NA	1_Soil_vs_SoilWash	NO	NO	NA	Not sigificant	0.00566251	0	0.00566251	Not sigificant	NA
ASV1696	1.77244	3.99842	3.0059	1.33019	0.183455	NA	Bacteria	Proteobacteria	Gammaproteobacteria	Xanthomonadales	Rhodanobacteraceae	Ahniella	NA	NA	1_Soil_vs_SoilWash	NO	NO	NA	Not sigificant	0	0.00746861	0.00746861	Not sigificant	NA
ASV1697	0.673398	-3.19942	3.45326	-0.926494	0.35419	NA	Bacteria	Proteobacteria	Gammaproteobacteria	Xanthomonadales	Rhodanobacteraceae	Ahniella	NA	NA	1_Soil_vs_SoilWash	NO	NO	NA	Not sigificant	0.00251667	0	0.00251667	Not sigificant	NA
ASV1723	0.20632	0.879635	3.52838	0.249303	0.803127	NA	Bacteria	Firmicutes	Bacilli	Bacillales	Bacillaceae	Bacillus	NA	NA	1_Soil_vs_SoilWash	NO	NO	NA	Not sigificant	0	0.000877794	0.000877794	Not sigificant	NA
ASV1738	0.722121	2.69971	3.42534	0.788159	0.430604	NA	Bacteria	Proteobacteria	Alphaproteobacteria	Acetobacterales	Acetobacteraceae	Rhodovastum	NA	NA	1_Soil_vs_SoilWash	NO	NO	NA	Not sigificant	0	0.00307228	0.00307228	Not sigificant	NA
ASV1760	48.6088	-0.958324	0.353395	-2.71177	0.00669255	0.0310126	Bacteria	Proteobacteria	Alphaproteobacteria	Reyranellales	Reyranellaceae	Reyranella	NA	NA	1_Soil_vs_SoilWash	NO	NO	NA	Not sigificant	0.139345	0.0696175	0.139345	Not sigificant	NA
ASV1763	1.67005	-4.53563	3.41127	-1.3296	0.18365	NA	Bacteria	Proteobacteria	Alphaproteobacteria	Reyranellales	Reyranellaceae	Reyranella	NA	NA	1_Soil_vs_SoilWash	NO	NO	NA	Not sigificant	0.00768663	0	0.00768663	Not sigificant	NA
ASV1764	10.009	-7.10552	3.38809	-2.0972	0.0359757	0.118218	Bacteria	Proteobacteria	Alphaproteobacteria	Reyranellales	Reyranellaceae	Reyranella	NA	NA	1_Soil_vs_SoilWash	NO	NO	NA	Not sigificant	0.0412602	0	0.0412602	Not sigificant	NA
ASV1765	0.285958	-2.08563	3.5205	-0.592423	0.553567	NA	Bacteria	Proteobacteria	Alphaproteobacteria	Reyranellales	Reyranellaceae	Reyranella	NA	NA	1_Soil_vs_SoilWash	NO	NO	NA	Not sigificant	0.00129416	0	0.00129416	Not sigificant	NA
ASV1766	0.206857	0.879635	3.52838	0.249303	0.803127	NA	Bacteria	Proteobacteria	Alphaproteobacteria	Reyranellales	Reyranellaceae	Reyranella	NA	NA	1_Soil_vs_SoilWash	NO	NO	NA	Not sigificant	0	0.000913743	0.000913743	Not sigificant	NA
ASV1767	0.20632	0.879635	3.52838	0.249303	0.803127	NA	Bacteria	Proteobacteria	Alphaproteobacteria	Reyranellales	Reyranellaceae	Reyranella	NA	NA	1_Soil_vs_SoilWash	NO	NO	NA	Not sigificant	0	0.000877794	0.000877794	Not sigificant	NA
ASV1768	85.1043	-0.763486	0.255409	-2.98927	0.00279645	0.015862	Bacteria	Proteobacteria	Alphaproteobacteria	Reyranellales	Reyranellaceae	Reyranella	NA	NA	1_Soil_vs_SoilWash	NO	NO	NA	Not sigificant	0.239753	0.132499	0.239753	Not sigificant	NA
ASV1769	6.03448	-3.05003	3.28373	-0.928831	0.352976	0.514412	Bacteria	Proteobacteria	Alphaproteobacteria	Reyranellales	Reyranellaceae	Reyranella	NA	NA	1_Soil_vs_SoilWash	NO	NO	NA	Not sigificant	0.0201334	0.00263178	0.0201334	Not sigificant	NA
ASV1770	10.7661	-1.60005	1.25775	-1.27216	0.203318	0.339774	Bacteria	Proteobacteria	Alphaproteobacteria	Reyranellales	Reyranellaceae	Reyranella	NA	NA	1_Soil_vs_SoilWash	NO	NO	NA	Not sigificant	0.0348024	0.0109085	0.0348024	Not sigificant	NA
ASV1771	24.3071	-0.753445	0.501138	-1.50347	0.132718	0.249898	Bacteria	Proteobacteria	Alphaproteobacteria	Reyranellales	Reyranellaceae	Reyranella	NA	NA	1_Soil_vs_SoilWash	NO	NO	NA	Not sigificant	0.0672606	0.0382732	0.0672606	Not sigificant	NA
ASV1773	3.87204	-5.73264	3.39558	-1.68826	0.0913606	0.213533	Bacteria	Proteobacteria	Alphaproteobacteria	Reyranellales	Reyranellaceae	Reyranella	NA	NA	1_Soil_vs_SoilWash	NO	NO	NA	Not sigificant	0.0144709	0	0.0144709	Not sigificant	NA
ASV1777	1.00203	-3.80736	3.42943	-1.1102	0.266912	NA	Bacteria	Proteobacteria	Alphaproteobacteria	Reyranellales	Reyranellaceae	Reyranella	NA	NA	1_Soil_vs_SoilWash	NO	NO	NA	Not sigificant	0.00461198	0	0.00461198	Not sigificant	NA
ASV1778	1.10233	-3.91984	3.42601	-1.14414	0.252565	NA	Bacteria	Proteobacteria	Alphaproteobacteria	Reyranellales	Reyranellaceae	Reyranella	NA	NA	1_Soil_vs_SoilWash	NO	NO	NA	Not sigificant	0.00445792	0	0.00445792	Not sigificant	NA
ASV1784	18.4276	-3.65184	0.824288	-4.4303	9.41037e-06	0.0001005	Bacteria	Proteobacteria	Alphaproteobacteria	Dongiales	Dongiaceae	Dongia	NA	NA	1_Soil_vs_SoilWash	Soil	condition1	Dongia	Proteobacteria	0.0712336	0.0055477	0.0712336	Proteobacteria	Dongia
ASV1785	4.82663	-6.05401	2.29356	-2.63957	0.0083011	0.0363705	Bacteria	Proteobacteria	Alphaproteobacteria	Dongiales	Dongiaceae	Dongia	NA	NA	1_Soil_vs_SoilWash	NO	NO	NA	Not sigificant	0.0201783	0	0.0201783	Not sigificant	NA
ASV1786	2.93436	-0.730084	2.31795	-0.314969	0.752785	0.853989	Bacteria	Proteobacteria	Alphaproteobacteria	Dongiales	Dongiaceae	Dongia	NA	NA	1_Soil_vs_SoilWash	NO	NO	NA	Not sigificant	0.00816181	0.00463242	0.00816181	Not sigificant	NA
ASV1787	1.55521	3.81043	3.04098	1.25303	0.210196	NA	Bacteria	Proteobacteria	Alphaproteobacteria	Dongiales	Dongiaceae	Dongia	NA	NA	1_Soil_vs_SoilWash	NO	NO	NA	Not sigificant	0	0.00653921	0.00653921	Not sigificant	NA
ASV1809	1.10965	3.32595	3.41062	0.975175	0.329474	NA	Bacteria	Proteobacteria	Alphaproteobacteria	Azospirillales	Inquilinaceae	Inquilinus	NA	NA	1_Soil_vs_SoilWash	NO	NO	NA	Not sigificant	0	0.00451162	0.00451162	Not sigificant	NA
ASV1810	1.14383	-3.98063	3.42426	-1.16248	0.245041	NA	Bacteria	Proteobacteria	Alphaproteobacteria	Azospirillales	Inquilinaceae	Inquilinus	NA	NA	1_Soil_vs_SoilWash	NO	NO	NA	Not sigificant	0.00517665	0	0.00517665	Not sigificant	NA
ASV1815	0.428994	-0.40441	3.52176	-0.114832	0.908578	NA	Bacteria	Proteobacteria	Alphaproteobacteria	Azospirillales	Inquilinaceae	Inquilinus	NA	ginsengisoli	1_Soil_vs_SoilWash	NO	NO	NA	Not sigificant	0.00102488	0.000877794	0.00102488	Not sigificant	NA
ASV1817	0.571916	-2.98494	3.46429	-0.861632	0.38889	NA	Bacteria	Proteobacteria	Alphaproteobacteria	Defluviicoccales	Defluviicoccaceae	Defluviicoccus	NA	NA	1_Soil_vs_SoilWash	NO	NO	NA	Not sigificant	0.00258833	0	0.00258833	Not sigificant	NA
ASV1842	0.184941	0.797161	3.53232	0.225676	0.821453	NA	Bacteria	Proteobacteria	Alphaproteobacteria	Micropepsales	Micropepsaceae	Rhizomicrobium	NA	NA	1_Soil_vs_SoilWash	NO	NO	NA	Not sigificant	0	0.000751936	0.000751936	Not sigificant	NA
ASV1850	0.20632	0.879635	3.52838	0.249303	0.803127	NA	Bacteria	Firmicutes	Bacilli	Bacillales	Bacillaceae	Bacillus	NA	NA	1_Soil_vs_SoilWash	NO	NO	NA	Not sigificant	0	0.000877794	0.000877794	Not sigificant	NA
ASV1867	7.89683	-0.942591	1.29601	-0.727305	0.467039	0.632121	Bacteria	Proteobacteria	Alphaproteobacteria	Paracaedibacterales	Paracaedibacteraceae	Ca. Paracaedibacter	NA	NA	1_Soil_vs_SoilWash	NO	NO	NA	Not sigificant	0.0226418	0.0112654	0.0226418	Not sigificant	NA
ASV1868	1.25691	3.50336	3.40748	1.02814	0.303885	NA	Bacteria	Proteobacteria	Alphaproteobacteria	Paracaedibacterales	Paracaedibacteraceae	Ca. Paracaedibacter	NA	NA	1_Soil_vs_SoilWash	NO	NO	NA	Not sigificant	0	0.0052921	0.0052921	Not sigificant	NA
ASV1869	1.3468	-4.20517	3.41841	-1.23016	0.218639	NA	Bacteria	Proteobacteria	Alphaproteobacteria	Paracaedibacterales	Paracaedibacteraceae	Ca. Captivus	NA	NA	1_Soil_vs_SoilWash	NO	NO	NA	Not sigificant	0.00503335	0	0.00503335	Not sigificant	NA
ASV1870	0.413715	1.89357	3.45641	0.547843	0.5838	NA	Bacteria	Proteobacteria	Alphaproteobacteria	Paracaedibacterales	Paracaedibacteraceae	Ca. Captivus	NA	NA	1_Soil_vs_SoilWash	NO	NO	NA	Not sigificant	0	0.00182749	0.00182749	Not sigificant	NA
ASV1871	0.336699	-2.22614	3.5143	-0.633452	0.526439	NA	Bacteria	Proteobacteria	Alphaproteobacteria	Paracaedibacterales	Paracaedibacteraceae	Ca. Captivus	NA	NA	1_Soil_vs_SoilWash	NO	NO	NA	Not sigificant	0.00125834	0	0.00125834	Not sigificant	NA
ASV1872	1.34337	3.59992	3.08084	1.16849	0.242611	NA	Bacteria	Proteobacteria	Alphaproteobacteria	Paracaedibacterales	Paracaedibacteraceae	Ca. Paracaedibacter	NA	NA	1_Soil_vs_SoilWash	NO	NO	NA	Not sigificant	0	0.0055477	0.0055477	Not sigificant	NA
ASV1873	0.445348	-2.66175	3.48423	-0.763944	0.444901	NA	Bacteria	Proteobacteria	Alphaproteobacteria	Paracaedibacterales	Paracaedibacteraceae	Ca. Paracaedibacter	NA	NA	1_Soil_vs_SoilWash	NO	NO	NA	Not sigificant	0.00204977	0	0.00204977	Not sigificant	NA
ASV1874	0.841747	-3.52361	3.43934	-1.0245	0.305598	NA	Bacteria	Proteobacteria	Alphaproteobacteria	Paracaedibacterales	Paracaedibacteraceae	Ca. Paracaedibacter	NA	NA	1_Soil_vs_SoilWash	NO	NO	NA	Not sigificant	0.00314584	0	0.00314584	Not sigificant	NA
ASV1900	0.20632	0.879635	3.52838	0.249303	0.803127	NA	Bacteria	Firmicutes	Clostridia	Clostridiales	Clostridiaceae	Clostridium ss. 12	NA	NA	1_Soil_vs_SoilWash	NO	NO	NA	Not sigificant	0	0.000877794	0.000877794	Not sigificant	NA
ASV1937	0.184941	0.797161	3.53232	0.225676	0.821453	NA	Bacteria	Verrucomicrobiota	Verrucomicrobiae	Chthoniobacterales	Chthoniobacteraceae	Ca. Udaeobacter	NA	NA	1_Soil_vs_SoilWash	NO	NO	NA	Not sigificant	0	0.000751936	0.000751936	Not sigificant	NA
ASV1956	1441.91	0.964321	0.124778	7.72828	1.09008e-14	9.93424e-13	Bacteria	Firmicutes	Bacilli	Bacillales	Bacillaceae	Bacillus	NA	NA	1_Soil_vs_SoilWash	NO	NO	NA	Not sigificant	2.16487	4.02082	4.02082	Not sigificant	NA
ASV1957	21.6912	7.61178	1.16185	6.55142	5.6992e-11	1.8475e-09	Bacteria	Firmicutes	Bacilli	Bacillales	Bacillaceae	Bacillus	NA	NA	1_Soil_vs_SoilWash	SoilWash	condition2	Bacillus	Firmicutes	0	0.0914917	0.0914917	Firmicutes	Bacillus
ASV1958	16.2475	7.19487	3.38524	2.12536	0.0335563	0.11243	Bacteria	Firmicutes	Bacilli	Bacillales	Bacillaceae	Bacillus	NA	NA	1_Soil_vs_SoilWash	NO	NO	NA	Not sigificant	0	0.0666214	0.0666214	Not sigificant	NA
ASV1959	48.2766	2.39389	2.05152	1.16689	0.243255	0.388469	Bacteria	Firmicutes	Bacilli	Bacillales	Bacillaceae	Bacillus	thuringiensis	NA	1_Soil_vs_SoilWash	NO	NO	NA	Not sigificant	0.0353585	0.171215	0.171215	Not sigificant	NA
ASV1960	41.9984	0.0256783	0.45352	0.05662	0.954848	0.978113	Bacteria	Firmicutes	Bacilli	Bacillales	Bacillaceae	Bacillus	NA	NA	1_Soil_vs_SoilWash	NO	NO	NA	Not sigificant	0.0866887	0.0890869	0.0890869	Not sigificant	NA
ASV1961	1.33418	-0.512631	3.34329	-0.153331	0.878137	NA	Bacteria	Firmicutes	Bacilli	Bacillales	Bacillaceae	Bacillus	NA	NA	1_Soil_vs_SoilWash	NO	NO	NA	Not sigificant	0.00358709	0.00225581	0.00358709	Not sigificant	NA
ASV1962	0.773186	2.80311	3.42245	0.819037	0.412765	NA	Bacteria	Firmicutes	Bacilli	Bacillales	Bacillaceae	Bacillus	NA	NA	1_Soil_vs_SoilWash	NO	NO	NA	Not sigificant	0	0.00319846	0.00319846	Not sigificant	NA
ASV1963	1.08406	-1.38679	2.95111	-0.46992	0.638412	NA	Bacteria	Firmicutes	Bacilli	Bacillales	Bacillaceae	Bacillus	NA	NA	1_Soil_vs_SoilWash	NO	NO	NA	Not sigificant	0.00302912	0.00128971	0.00302912	Not sigificant	NA
ASV1964	62.1927	0.746827	0.33674	2.21782	0.0265673	0.0933611	Bacteria	Firmicutes	Bacilli	Bacillales	Bacillaceae	Bacillus	cytotoxicus	NA	1_Soil_vs_SoilWash	NO	NO	NA	Not sigificant	0.101779	0.165364	0.165364	Not sigificant	NA
ASV1965	37.4115	0.721772	0.404194	1.78571	0.0741466	0.190166	Bacteria	Firmicutes	Bacilli	Bacillales	Bacillaceae	Bacillus	NA	NA	1_Soil_vs_SoilWash	NO	NO	NA	Not sigificant	0.0624045	0.0987872	0.0987872	Not sigificant	NA
ASV1966	289.964	0.580036	0.159022	3.64753	0.000264771	0.00208013	Bacteria	Firmicutes	Bacilli	Bacillales	Bacillaceae	Bacillus	aryabhattai	NA	1_Soil_vs_SoilWash	NO	NO	NA	Not sigificant	0.509712	0.73292	0.73292	Not sigificant	NA
ASV1967	186.304	0.576647	0.202166	2.85234	0.0043398	0.0226432	Bacteria	Firmicutes	Bacilli	Bacillales	Bacillaceae	Bacillus	flexus	NA	1_Soil_vs_SoilWash	NO	NO	NA	Not sigificant	0.328956	0.470588	0.470588	Not sigificant	NA
ASV1968	0.193296	0.833725	3.53061	0.236142	0.813323	NA	Bacteria	Firmicutes	Bacilli	Bacillales	Bacillaceae	Bacillus	NA	NA	1_Soil_vs_SoilWash	NO	NO	NA	Not sigificant	0	0.000799616	0.000799616	Not sigificant	NA
ASV1969	90.5228	0.431558	0.240143	1.79709	0.0723218	0.188397	Bacteria	Firmicutes	Bacilli	Bacillales	Bacillaceae	Bacillus	NA	NA	1_Soil_vs_SoilWash	NO	NO	NA	Not sigificant	0.168594	0.219766	0.219766	Not sigificant	NA
ASV1970	1.00203	-3.80736	3.42943	-1.1102	0.266912	NA	Bacteria	Firmicutes	Bacilli	Bacillales	Bacillaceae	Bacillus	NA	NA	1_Soil_vs_SoilWash	NO	NO	NA	Not sigificant	0.00461198	0	0.00461198	Not sigificant	NA
ASV1971	25.3116	0.576037	0.488543	1.17909	0.238361	0.384216	Bacteria	Firmicutes	Bacilli	Bacillales	Bacillaceae	Fictibacillus	arsenicus	NA	1_Soil_vs_SoilWash	NO	NO	NA	Not sigificant	0.0453903	0.0641284	0.0641284	Not sigificant	NA
ASV1972	951.201	0.804215	0.126841	6.34035	2.29243e-10	5.56721e-09	Bacteria	Firmicutes	Bacilli	Bacillales	Bacillaceae	Bacillus	NA	NA	1_Soil_vs_SoilWash	NO	NO	NA	Not sigificant	1.54449	2.5524	2.5524	Not sigificant	NA
ASV1973	657.6	0.388026	0.107114	3.62255	0.000291715	0.00225296	Bacteria	Firmicutes	Bacilli	Bacillales	Bacillaceae	Bacillus	simplex	NA	1_Soil_vs_SoilWash	NO	NO	NA	Not sigificant	1.25838	1.5723	1.5723	Not sigificant	NA
ASV1974	71.8031	1.64574	0.89695	1.83482	0.066533	0.177986	Bacteria	Firmicutes	Bacilli	Bacillales	Bacillaceae	Bacillus	weihaiensis	NA	1_Soil_vs_SoilWash	NO	NO	NA	Not sigificant	0.0755243	0.229988	0.229988	Not sigificant	NA
ASV1975	360.948	0.197635	0.134994	1.46402	0.143187	0.261331	Bacteria	Firmicutes	Bacilli	Bacillales	Planococcaceae	Rummeliibacillus	NA	NA	1_Soil_vs_SoilWash	NO	NO	NA	Not sigificant	0.739204	0.812476	0.812476	Not sigificant	NA
ASV1976	0.184941	0.797161	3.53232	0.225676	0.821453	NA	Bacteria	Firmicutes	Bacilli	Bacillales	Planococcaceae	Viridibacillus	NA	NA	1_Soil_vs_SoilWash	NO	NO	NA	Not sigificant	0	0.000751936	0.000751936	Not sigificant	NA
ASV1977	37.3801	-0.318229	0.386836	-0.822647	0.410709	0.575835	Bacteria	Firmicutes	Bacilli	Bacillales	Planococcaceae	Paenisporosarcina	NA	quisquiliarum	1_Soil_vs_SoilWash	NO	NO	NA	Not sigificant	0.0907479	0.0701431	0.0907479	Not sigificant	NA
ASV1978	62.6724	0.243531	0.302771	0.80434	0.421201	0.585739	Bacteria	Firmicutes	Bacilli	Bacillales	Planococcaceae	Paenisporosarcina	NA	macmurdoensis	1_Soil_vs_SoilWash	NO	NO	NA	Not sigificant	0.125143	0.142982	0.142982	Not sigificant	NA
ASV1979	51.3747	1.06567	0.87541	1.21733	0.223477	0.366298	Bacteria	Firmicutes	Bacilli	Bacillales	Planococcaceae	Sporosarcina	saromensis	saromensis	1_Soil_vs_SoilWash	NO	NO	NA	Not sigificant	0.0711263	0.147542	0.147542	Not sigificant	NA
ASV1980	18.8249	1.59205	0.708856	2.24595	0.0247074	0.0881288	Bacteria	Firmicutes	Bacilli	Bacillales	Planococcaceae	Sporosarcina	globispora	globispora	1_Soil_vs_SoilWash	NO	NO	NA	Not sigificant	0.01982	0.0597265	0.0597265	Not sigificant	NA
ASV1981	16.7122	1.00359	0.797035	1.25916	0.207974	0.345864	Bacteria	Firmicutes	Bacilli	Bacillales	Planococcaceae	Sporosarcina	psychrophila	globispora	1_Soil_vs_SoilWash	NO	NO	NA	Not sigificant	0.024699	0.0468443	0.0468443	Not sigificant	NA
ASV1982	3.66194	1.40156	3.26157	0.429718	0.6674	0.794663	Bacteria	Firmicutes	Bacilli	Bacillales	Planococcaceae	Sporosarcina	NA	NA	1_Soil_vs_SoilWash	NO	NO	NA	Not sigificant	0.00377501	0.0108847	0.0108847	Not sigificant	NA
ASV1983	43.5756	0.245947	0.340705	0.721878	0.47037	0.635999	Bacteria	Firmicutes	Bacilli	Bacillales	Planococcaceae	Sporosarcina	NA	NA	1_Soil_vs_SoilWash	NO	NO	NA	Not sigificant	0.0885274	0.0996243	0.0996243	Not sigificant	NA
ASV1984	1.38706	3.64724	3.4052	1.07108	0.284133	NA	Bacteria	Firmicutes	Bacilli	Bacillales	Planococcaceae	Sporosarcina	NA	NA	1_Soil_vs_SoilWash	NO	NO	NA	Not sigificant	0	0.00563952	0.00563952	Not sigificant	NA
ASV1985	53.1276	0.489519	0.32744	1.49499	0.134917	0.253688	Bacteria	Firmicutes	Bacilli	Bacillales	Planococcaceae	Psychrobacillus	psychrodurans	NA	1_Soil_vs_SoilWash	NO	NO	NA	Not sigificant	0.0971117	0.13094	0.13094	Not sigificant	NA
ASV1986	18.6477	1.76525	1.20016	1.47085	0.141332	0.258505	Bacteria	Firmicutes	Bacilli	Bacillales	Planococcaceae	Psychrobacillus	psychrodurans	psychrodurans	1_Soil_vs_SoilWash	NO	NO	NA	Not sigificant	0.0190909	0.060655	0.060655	Not sigificant	NA
ASV1987	3.99656	5.17188	3.39097	1.52519	0.127211	0.24135	Bacteria	Firmicutes	Bacilli	Bacillales	Planococcaceae	Psychrobacillus	NA	psychrodurans	1_Soil_vs_SoilWash	NO	NO	NA	Not sigificant	0	0.0164343	0.0164343	Not sigificant	NA
ASV1988	20.2087	7.51002	1.18484	6.33842	2.32137e-10	5.56721e-09	Bacteria	Firmicutes	Bacilli	Bacillales	Planococcaceae	Psychrobacillus	NA	soli	1_Soil_vs_SoilWash	SoilWash	condition2	Psychrobacillus	Firmicutes	0	0.0848329	0.0848329	Firmicutes	Psychrobacillus
ASV1989	26.4554	0.411154	0.867854	0.473759	0.635672	0.773075	Bacteria	Firmicutes	Bacilli	Bacillales	Planococcaceae	Psychrobacillus	NA	NA	1_Soil_vs_SoilWash	NO	NO	NA	Not sigificant	0.052763	0.0638563	0.0638563	Not sigificant	NA
ASV1990	20.7675	1.6679	0.576934	2.89097	0.00384059	0.0206696	Bacteria	Firmicutes	Bacilli	Bacillales	Planococcaceae	Chungangia	NA	NA	1_Soil_vs_SoilWash	NO	NO	NA	Not sigificant	0.0222641	0.0661047	0.0661047	Not sigificant	NA
ASV1991	0.184941	0.797161	3.53232	0.225676	0.821453	NA	Bacteria	Firmicutes	Bacilli	Bacillales	Bacillaceae	Bacillus	NA	NA	1_Soil_vs_SoilWash	NO	NO	NA	Not sigificant	0	0.000751936	0.000751936	Not sigificant	NA
ASV1992	5.76238	0.139284	1.66343	0.0837325	0.933269	0.971652	Bacteria	Firmicutes	Bacilli	Bacillales	Planococcaceae	Chungangia	NA	NA	1_Soil_vs_SoilWash	NO	NO	NA	Not sigificant	0.011496	0.0129526	0.0129526	Not sigificant	NA
ASV1993	0.739766	2.74252	3.42412	0.800943	0.423165	NA	Bacteria	Firmicutes	Bacilli	Bacillales	Planococcaceae	Chungangia	NA	NA	1_Soil_vs_SoilWash	NO	NO	NA	Not sigificant	0	0.00300774	0.00300774	Not sigificant	NA
ASV1994	33.3492	1.3947	0.905447	1.54035	0.123476	0.238069	Bacteria	Firmicutes	Bacilli	Bacillales	Planococcaceae	Lysinibacillus	massiliensis	NA	1_Soil_vs_SoilWash	NO	NO	NA	Not sigificant	0.0386831	0.102572	0.102572	Not sigificant	NA
ASV1995	2.95906	4.73898	3.39363	1.39643	0.162584	0.285305	Bacteria	Firmicutes	Bacilli	Bacillales	Planococcaceae	Lysinibacillus	NA	NA	1_Soil_vs_SoilWash	NO	NO	NA	Not sigificant	0	0.012031	0.012031	Not sigificant	NA
ASV1996	0.206857	0.879635	3.52838	0.249303	0.803127	NA	Bacteria	Firmicutes	Bacilli	Bacillales	Planococcaceae	Lysinibacillus	NA	NA	1_Soil_vs_SoilWash	NO	NO	NA	Not sigificant	0	0.000913743	0.000913743	Not sigificant	NA
ASV1997	1.29459	3.54789	3.40675	1.04143	0.297676	NA	Bacteria	Firmicutes	Bacilli	Bacillales	Planococcaceae	Lysinibacillus	NA	NA	1_Soil_vs_SoilWash	NO	NO	NA	Not sigificant	0	0.00526355	0.00526355	Not sigificant	NA
ASV1998	19.0768	7.42629	1.18919	6.24484	4.24236e-10	9.66552e-09	Bacteria	Firmicutes	Bacilli	Bacillales	Planococcaceae	Lysinibacillus	NA	NA	1_Soil_vs_SoilWash	SoilWash	condition2	Lysinibacillus	Firmicutes	0	0.0805018	0.0805018	Firmicutes	Lysinibacillus
ASV1999	0.428937	-2.57243	3.49054	-0.736972	0.461139	NA	Bacteria	Firmicutes	Bacilli	Bacillales	Planococcaceae	Lysinibacillus	NA	NA	1_Soil_vs_SoilWash	NO	NO	NA	Not sigificant	0.00194124	0	0.00194124	Not sigificant	NA
ASV2000	99.3382	0.80947	0.246649	3.28186	0.00103123	0.00681011	Bacteria	Firmicutes	Bacilli	Bacillales	Planococcaceae	Lysinibacillus	xylanilyticus	NA	1_Soil_vs_SoilWash	NO	NO	NA	Not sigificant	0.15597	0.266943	0.266943	Not sigificant	NA
ASV2001	0.20632	0.879635	3.52838	0.249303	0.803127	NA	Bacteria	Firmicutes	Bacilli	Bacillales	Planococcaceae	Lysinibacillus	NA	NA	1_Soil_vs_SoilWash	NO	NO	NA	Not sigificant	0	0.000877794	0.000877794	Not sigificant	NA
ASV2002	2.70615	4.60932	3.39459	1.35784	0.174514	NA	Bacteria	Firmicutes	Bacilli	Bacillales	Planococcaceae	Lysinibacillus	NA	NA	1_Soil_vs_SoilWash	NO	NO	NA	Not sigificant	0	0.0111946	0.0111946	Not sigificant	NA
ASV2003	5.14066	5.53508	2.2521	2.45774	0.0139815	0.056049	Bacteria	Firmicutes	Bacilli	Bacillales	Planococcaceae	Lysinibacillus	NA	NA	1_Soil_vs_SoilWash	NO	NO	NA	Not sigificant	0	0.0213232	0.0213232	Not sigificant	NA
ASV2004	3.88608	5.1314	2.48736	2.06299	0.0391138	0.126105	Bacteria	Firmicutes	Bacilli	Bacillales	Planococcaceae	Lysinibacillus	NA	NA	1_Soil_vs_SoilWash	NO	NO	NA	Not sigificant	0	0.0161343	0.0161343	Not sigificant	NA
ASV2005	72.7498	0.79733	0.276242	2.88634	0.00389747	0.0208935	Bacteria	Firmicutes	Bacilli	Bacillales	Planococcaceae	Solibacillus	silvestris	NA	1_Soil_vs_SoilWash	NO	NO	NA	Not sigificant	0.117734	0.195609	0.195609	Not sigificant	NA
ASV2006	2.11207	1.82453	2.49497	0.731281	0.464607	NA	Bacteria	Firmicutes	Bacilli	Bacillales	Planococcaceae	Solibacillus	NA	NA	1_Soil_vs_SoilWash	NO	NO	NA	Not sigificant	0.00204977	0.00702578	0.00702578	Not sigificant	NA
ASV2007	6.72096	5.92125	2.28714	2.58893	0.00962753	0.0412565	Bacteria	Firmicutes	Bacilli	Bacillales	Planococcaceae	Solibacillus	NA	NA	1_Soil_vs_SoilWash	NO	NO	NA	Not sigificant	0	0.0284425	0.0284425	Not sigificant	NA
ASV2008	2.89945	4.70882	3.39384	1.38746	0.165302	0.288988	Bacteria	Firmicutes	Bacilli	Bacillales	Planococcaceae	Caryophanon	NA	NA	1_Soil_vs_SoilWash	NO	NO	NA	Not sigificant	0	0.0119942	0.0119942	Not sigificant	NA
ASV2009	0.862507	2.96144	3.14613	0.941295	0.346554	NA	Bacteria	Firmicutes	Bacilli	Bacillales	Planococcaceae	Caryophanon	NA	NA	1_Soil_vs_SoilWash	NO	NO	NA	Not sigificant	0	0.0035932	0.0035932	Not sigificant	NA
ASV2010	1.41213	3.67236	3.40482	1.07858	0.280777	NA	Bacteria	Firmicutes	Bacilli	Bacillales	Planococcaceae	Caryophanon	NA	NA	1_Soil_vs_SoilWash	NO	NO	NA	Not sigificant	0	0.00578256	0.00578256	Not sigificant	NA
ASV2011	2.84578	1.36713	2.8443	0.480657	0.63076	0.769866	Bacteria	Firmicutes	Bacilli	Bacillales	Planococcaceae	Lysinibacillus	NA	NA	1_Soil_vs_SoilWash	NO	NO	NA	Not sigificant	0.00358709	0.00899363	0.00899363	Not sigificant	NA
ASV2012	13.4811	-0.444025	2.01231	-0.220654	0.825362	0.909895	Bacteria	Firmicutes	Bacilli	Bacillales	Planococcaceae	Lysinibacillus	NA	NA	1_Soil_vs_SoilWash	NO	NO	NA	Not sigificant	0.03351	0.024558	0.03351	Not sigificant	NA
ASV2013	1.10965	3.32595	3.41062	0.975175	0.329474	NA	Bacteria	Firmicutes	Bacilli	Bacillales	Planococcaceae	Lysinibacillus	sphaericus	NA	1_Soil_vs_SoilWash	NO	NO	NA	Not sigificant	0	0.00451162	0.00451162	Not sigificant	NA
ASV2014	79.3163	0.100144	0.299098	0.33482	0.737761	0.843949	Bacteria	Firmicutes	Bacilli	Bacillales	Planococcaceae	Kurthia	gibsonii	NA	1_Soil_vs_SoilWash	NO	NO	NA	Not sigificant	0.165877	0.172908	0.172908	Not sigificant	NA
ASV2015	4.98234	1.74231	1.93467	0.900576	0.367814	0.528576	Bacteria	Firmicutes	Bacilli	Bacillales	Bacillaceae	Bacillus	NA	NA	1_Soil_vs_SoilWash	NO	NO	NA	Not sigificant	0.00512442	0.0160909	0.0160909	Not sigificant	NA
ASV2016	1.06313	3.26212	3.41184	0.956115	0.339014	NA	Bacteria	Firmicutes	Bacilli	Bacillales	Bacillaceae	Bacillus	NA	NA	1_Soil_vs_SoilWash	NO	NO	NA	Not sigificant	0	0.00439789	0.00439789	Not sigificant	NA
ASV2017	3.11984	-0.0892517	1.90002	-0.046974	0.962534	0.979604	Bacteria	Firmicutes	Bacilli	Bacillales	Bacillaceae	Bacillus	NA	NA	1_Soil_vs_SoilWash	NO	NO	NA	Not sigificant	0.00662441	0.00652321	0.00662441	Not sigificant	NA
ASV2018	0.369883	1.74682	3.46414	0.504257	0.614081	NA	Bacteria	Firmicutes	Bacilli	Bacillales	Bacillaceae	Bacillus	NA	NA	1_Soil_vs_SoilWash	NO	NO	NA	Not sigificant	0	0.00150387	0.00150387	Not sigificant	NA
ASV2019	0.184941	0.797161	3.53232	0.225676	0.821453	NA	Bacteria	Firmicutes	Bacilli	Bacillales	Bacillaceae	Bacillus	NA	NA	1_Soil_vs_SoilWash	NO	NO	NA	Not sigificant	0	0.000751936	0.000751936	Not sigificant	NA
ASV2020	0.193296	0.833725	3.53061	0.236142	0.813323	NA	Bacteria	Firmicutes	Bacilli	Bacillales	Bacillaceae	Bacillus	NA	NA	1_Soil_vs_SoilWash	NO	NO	NA	Not sigificant	0	0.000799616	0.000799616	Not sigificant	NA
ASV2021	0.222674	-1.89317	3.5272	-0.536735	0.591451	NA	Bacteria	Firmicutes	Bacilli	Bacillales	Bacillaceae	Bacillus	NA	NA	1_Soil_vs_SoilWash	NO	NO	NA	Not sigificant	0.00102488	0	0.00102488	Not sigificant	NA
ASV2022	0.222674	-1.89317	3.5272	-0.536735	0.591451	NA	Bacteria	Firmicutes	Bacilli	Bacillales	Bacillaceae	Bacillus	NA	NA	1_Soil_vs_SoilWash	NO	NO	NA	Not sigificant	0.00102488	0	0.00102488	Not sigificant	NA
ASV2023	0.222674	-1.89317	3.5272	-0.536735	0.591451	NA	Bacteria	Firmicutes	Bacilli	Bacillales	Bacillaceae	Bacillus	NA	NA	1_Soil_vs_SoilWash	NO	NO	NA	Not sigificant	0.00102488	0	0.00102488	Not sigificant	NA
ASV2024	0.206857	0.879635	3.52838	0.249303	0.803127	NA	Bacteria	Firmicutes	Bacilli	Bacillales	Bacillaceae	Bacillus	NA	NA	1_Soil_vs_SoilWash	NO	NO	NA	Not sigificant	0	0.000913743	0.000913743	Not sigificant	NA
ASV2025	0.206857	0.879635	3.52838	0.249303	0.803127	NA	Bacteria	Firmicutes	Bacilli	Bacillales	Bacillaceae	Bacillus	NA	NA	1_Soil_vs_SoilWash	NO	NO	NA	Not sigificant	0	0.000913743	0.000913743	Not sigificant	NA
ASV2027	146.949	0.492965	0.192194	2.56494	0.0103193	0.0435352	Bacteria	Firmicutes	Bacilli	Bacillales	Bacillaceae	Bacillus	NA	NA	1_Soil_vs_SoilWash	NO	NO	NA	Not sigificant	0.270675	0.36283	0.36283	Not sigificant	NA
ASV2028	27.4302	0.735766	2.1603	0.340585	0.733416	0.841331	Bacteria	Firmicutes	Bacilli	Bacillales	Bacillaceae	Bacillus	NA	NA	1_Soil_vs_SoilWash	NO	NO	NA	Not sigificant	0.0429598	0.0727481	0.0727481	Not sigificant	NA
ASV2029	135.667	0.0172491	0.199205	0.08659	0.930997	0.970765	Bacteria	Firmicutes	Bacilli	Bacillales	Bacillaceae	Bacillus	NA	NA	1_Soil_vs_SoilWash	NO	NO	NA	Not sigificant	0.299598	0.288085	0.288085	Not sigificant	NA
ASV2030	47.1476	-0.0102389	0.337893	-0.0303022	0.975826	0.985195	Bacteria	Firmicutes	Bacilli	Bacillales	Bacillaceae	Bacillus	NA	NA	1_Soil_vs_SoilWash	NO	NO	NA	Not sigificant	0.10457	0.0985155	0.10457	Not sigificant	NA
ASV2031	3.41315	4.94294	3.39228	1.45712	0.145084	0.262199	Bacteria	Firmicutes	Bacilli	Bacillales	Bacillaceae	Bacillus	NA	NA	1_Soil_vs_SoilWash	NO	NO	NA	Not sigificant	0	0.0150768	0.0150768	Not sigificant	NA
ASV2032	1.00203	-3.80736	3.42943	-1.1102	0.266912	NA	Bacteria	Firmicutes	Bacilli	Bacillales	Bacillaceae	Bacillus	NA	NA	1_Soil_vs_SoilWash	NO	NO	NA	Not sigificant	0.00461198	0	0.00461198	Not sigificant	NA
ASV2033	0.890695	-3.64005	3.43504	-1.05968	0.289289	NA	Bacteria	Firmicutes	Bacilli	Bacillales	Bacillaceae	Bacillus	infernus	infernus	1_Soil_vs_SoilWash	NO	NO	NA	Not sigificant	0.00409954	0	0.00409954	Not sigificant	NA
ASV2034	0.385212	-2.26057	3.51211	-0.64365	0.519802	NA	Bacteria	Firmicutes	Bacilli	Bacillales	Bacillaceae	Bacillus	NA	NA	1_Soil_vs_SoilWash	NO	NO	NA	Not sigificant	0.00185605	0	0.00185605	Not sigificant	NA
ASV2035	0.462354	2.06708	3.44821	0.599465	0.548863	NA	Bacteria	Firmicutes	Bacilli	Bacillales	Bacillaceae	Bacillus	NA	NA	1_Soil_vs_SoilWash	NO	NO	NA	Not sigificant	0	0.00187984	0.00187984	Not sigificant	NA
ASV2036	0.285958	-2.08563	3.5205	-0.592423	0.553567	NA	Bacteria	Firmicutes	Bacilli	Bacillales	Bacillaceae	Bacillus	NA	NA	1_Soil_vs_SoilWash	NO	NO	NA	Not sigificant	0.00129416	0	0.00129416	Not sigificant	NA
ASV2037	31.4234	0.594825	0.437864	1.35847	0.174315	0.300111	Bacteria	Firmicutes	Bacilli	Bacillales	Bacillaceae	Bacillus	NA	NA	1_Soil_vs_SoilWash	NO	NO	NA	Not sigificant	0.0558334	0.0798081	0.0798081	Not sigificant	NA
ASV2038	66.8257	0.210305	0.283218	0.742556	0.457751	0.625081	Bacteria	Firmicutes	Bacilli	Bacillales	Bacillaceae	Bacillus	niacini	soli	1_Soil_vs_SoilWash	NO	NO	NA	Not sigificant	0.138332	0.151085	0.151085	Not sigificant	NA
ASV2039	0.928441	3.06296	3.41604	0.896642	0.36991	NA	Bacteria	Firmicutes	Bacilli	Bacillales	Bacillaceae	Bacillus	niacini	niacini	1_Soil_vs_SoilWash	NO	NO	NA	Not sigificant	0	0.00395007	0.00395007	Not sigificant	NA
ASV2040	0.963029	-3.70517	3.43278	-1.07935	0.280432	NA	Bacteria	Firmicutes	Bacilli	Bacillales	Bacillaceae	Anaerobacillus	NA	NA	1_Soil_vs_SoilWash	NO	NO	NA	Not sigificant	0.00464011	0	0.00464011	Not sigificant	NA
ASV2041	0.222674	-1.89317	3.5272	-0.536735	0.591451	NA	Bacteria	Firmicutes	Bacilli	Bacillales	Bacillaceae	Bacillus	NA	NA	1_Soil_vs_SoilWash	NO	NO	NA	Not sigificant	0.00102488	0	0.00102488	Not sigificant	NA
ASV2042	32.5427	0.566867	0.455755	1.2438	0.213573	0.352177	Bacteria	Firmicutes	Bacilli	Brevibacillales	Brevibacillaceae	Brevibacillus	ginsengisoli	ginsengisoli	1_Soil_vs_SoilWash	NO	NO	NA	Not sigificant	0.0581431	0.0822034	0.0822034	Not sigificant	NA
ASV2043	1.00203	-3.80736	3.42943	-1.1102	0.266912	NA	Bacteria	Firmicutes	Bacilli	Brevibacillales	Brevibacillaceae	Brevibacillus	NA	NA	1_Soil_vs_SoilWash	NO	NO	NA	Not sigificant	0.00461198	0	0.00461198	Not sigificant	NA
ASV2044	0.676538	2.61069	3.42799	0.761579	0.446311	NA	Bacteria	Firmicutes	Bacilli	Brevibacillales	Brevibacillaceae	Brevibacillus	laterosporus	laterosporus	1_Soil_vs_SoilWash	NO	NO	NA	Not sigificant	0	0.00279866	0.00279866	Not sigificant	NA
ASV2045	1.15563	-3.97177	3.42451	-1.15981	0.246128	NA	Bacteria	Firmicutes	Bacilli	Brevibacillales	Brevibacillaceae	Brevibacillus	NA	NA	1_Soil_vs_SoilWash	NO	NO	NA	Not sigificant	0.00556814	0	0.00556814	Not sigificant	NA
ASV2046	0.857874	-3.56711	3.43769	-1.03764	0.299435	NA	Bacteria	Firmicutes	Bacilli	Brevibacillales	Brevibacillaceae	Brevibacillus	NA	NA	1_Soil_vs_SoilWash	NO	NO	NA	Not sigificant	0.00388249	0	0.00388249	Not sigificant	NA
ASV2047	2.94417	4.73067	2.71118	1.74487	0.0810071	0.201706	Bacteria	Firmicutes	Bacilli	Brevibacillales	Brevibacillaceae	Brevibacillus	NA	NA	1_Soil_vs_SoilWash	NO	NO	NA	Not sigificant	0	0.0122726	0.0122726	Not sigificant	NA
ASV2048	0.206857	0.879635	3.52838	0.249303	0.803127	NA	Bacteria	Firmicutes	Bacilli	Brevibacillales	Brevibacillaceae	Brevibacillus	NA	NA	1_Soil_vs_SoilWash	NO	NO	NA	Not sigificant	0	0.000913743	0.000913743	Not sigificant	NA
ASV2050	0.222674	-1.89317	3.5272	-0.536735	0.591451	NA	Bacteria	Firmicutes	Bacilli	Paenibacillales	Paenibacillaceae	Cohnella	NA	NA	1_Soil_vs_SoilWash	NO	NO	NA	Not sigificant	0.00102488	0	0.00102488	Not sigificant	NA
ASV2051	0.206857	0.879635	3.52838	0.249303	0.803127	NA	Bacteria	Firmicutes	Bacilli	Bacillales	Bacillaceae	Bacillus	NA	NA	1_Soil_vs_SoilWash	NO	NO	NA	Not sigificant	0	0.000913743	0.000913743	Not sigificant	NA
ASV2052	0.668021	-3.23261	3.45169	-0.93653	0.349	NA	Bacteria	Firmicutes	Bacilli	Bacillales	Bacillaceae	Bacillus	NA	NA	1_Soil_vs_SoilWash	NO	NO	NA	Not sigificant	0.00307465	0	0.00307465	Not sigificant	NA
ASV2053	0.20632	0.879635	3.52838	0.249303	0.803127	NA	Bacteria	Firmicutes	Bacilli	Bacillales	Planococcaceae	Sporosarcina	NA	NA	1_Soil_vs_SoilWash	NO	NO	NA	Not sigificant	0	0.000877794	0.000877794	Not sigificant	NA
ASV2054	8.7748	2.0966	1.52	1.37934	0.16779	0.291447	Bacteria	Firmicutes	Bacilli	Bacillales	Bacillaceae	Bacillus	gibsonii	gibsonii	1_Soil_vs_SoilWash	NO	NO	NA	Not sigificant	0.00629168	0.0301375	0.0301375	Not sigificant	NA
ASV2056	1.00203	-3.80736	3.42943	-1.1102	0.266912	NA	Bacteria	Firmicutes	Bacilli	Bacillales	Bacillaceae	Bacillus	murimartini	murimartini	1_Soil_vs_SoilWash	NO	NO	NA	Not sigificant	0.00461198	0	0.00461198	Not sigificant	NA
ASV2057	3.45783	2.31544	2.16473	1.06962	0.28479	0.438903	Bacteria	Firmicutes	Bacilli	Bacillales	Bacillaceae	Bacillus	lehensis	patagoniensis	1_Soil_vs_SoilWash	NO	NO	NA	Not sigificant	0.00258833	0.0122292	0.0122292	Not sigificant	NA
ASV2058	0.668021	-3.23261	3.45169	-0.93653	0.349	NA	Bacteria	Firmicutes	Bacilli	Bacillales	Bacillaceae	Bacillus	lehensis	hunanensis	1_Soil_vs_SoilWash	NO	NO	NA	Not sigificant	0.00307465	0	0.00307465	Not sigificant	NA
ASV2059	95.4566	-0.242254	0.261241	-0.927318	0.353761	0.514459	Bacteria	Firmicutes	Bacilli	Bacillales	Bacillaceae	Bacillus	NA	NA	1_Soil_vs_SoilWash	NO	NO	NA	Not sigificant	0.231185	0.185145	0.231185	Not sigificant	NA
ASV2060	2.73716	-5.23807	3.40056	-1.54036	0.123473	0.238069	Bacteria	Firmicutes	Bacilli	Bacillales	Bacillaceae	Bacillus	NA	NA	1_Soil_vs_SoilWash	NO	NO	NA	Not sigificant	0.0115784	0	0.0115784	Not sigificant	NA
ASV2061	7.76407	2.06326	1.58825	1.29908	0.193915	0.327262	Bacteria	Firmicutes	Bacilli	Bacillales	Bacillaceae	Bacillus	NA	NA	1_Soil_vs_SoilWash	NO	NO	NA	Not sigificant	0.00666175	0.0265587	0.0265587	Not sigificant	NA
ASV2062	11.9642	6.75342	2.40249	2.81101	0.00493862	0.0248202	Bacteria	Firmicutes	Bacilli	Bacillales	Bacillaceae	Bacillus	NA	NA	1_Soil_vs_SoilWash	NO	NO	NA	Not sigificant	0	0.0503291	0.0503291	Not sigificant	NA
ASV2063	586.823	1.10678	0.144999	7.63304	2.29289e-14	1.61207e-12	Bacteria	Firmicutes	Bacilli	Bacillales	Bacillaceae	Bacillus	NA	NA	1_Soil_vs_SoilWash	NO	NO	NA	Not sigificant	0.83224	1.69436	1.69436	Not sigificant	NA
ASV2064	256.108	0.501776	0.161307	3.1107	0.00186644	0.0115449	Bacteria	Firmicutes	Bacilli	Bacillales	Bacillaceae	Bacillus	NA	NA	1_Soil_vs_SoilWash	NO	NO	NA	Not sigificant	0.470565	0.632424	0.632424	Not sigificant	NA
ASV2065	150.103	0.0777515	0.207067	0.375489	0.707297	0.823573	Bacteria	Firmicutes	Bacilli	Bacillales	Bacillaceae	Bacillus	acidiceler	NA	1_Soil_vs_SoilWash	NO	NO	NA	Not sigificant	0.318461	0.323961	0.323961	Not sigificant	NA
ASV2066	27.6382	0.210429	0.948042	0.221962	0.824344	0.909506	Bacteria	Firmicutes	Bacilli	Bacillales	Bacillaceae	Bacillus	luciferensis	NA	1_Soil_vs_SoilWash	NO	NO	NA	Not sigificant	0.0534749	0.0626928	0.0626928	Not sigificant	NA
ASV2067	0.462354	2.06708	3.44821	0.599465	0.548863	NA	Bacteria	Firmicutes	Bacilli	Bacillales	Bacillaceae	Bacillus	NA	NA	1_Soil_vs_SoilWash	NO	NO	NA	Not sigificant	0	0.00187984	0.00187984	Not sigificant	NA
ASV2068	0.336699	-2.22614	3.5143	-0.633452	0.526439	NA	Bacteria	Firmicutes	Bacilli	Bacillales	Bacillaceae	Bacillus	NA	NA	1_Soil_vs_SoilWash	NO	NO	NA	Not sigificant	0.00125834	0	0.00125834	Not sigificant	NA
ASV2069	0.20632	0.879635	3.52838	0.249303	0.803127	NA	Bacteria	Firmicutes	Bacilli	Bacillales	Bacillaceae	Bacillus	NA	NA	1_Soil_vs_SoilWash	NO	NO	NA	Not sigificant	0	0.000877794	0.000877794	Not sigificant	NA
ASV2070	5.75508	5.69753	3.38865	1.68135	0.092694	0.213533	Bacteria	Firmicutes	Bacilli	Bacillales	Bacillaceae	Bacillus	NA	NA	1_Soil_vs_SoilWash	NO	NO	NA	Not sigificant	0	0.0239441	0.0239441	Not sigificant	NA
ASV2071	6.82385	5.94316	2.29132	2.59377	0.00949301	0.040808	Bacteria	Firmicutes	Bacilli	Bacillales	Bacillaceae	Bacillus	NA	NA	1_Soil_vs_SoilWash	NO	NO	NA	Not sigificant	0	0.0288634	0.0288634	Not sigificant	NA
ASV2072	629.973	0.279773	0.119101	2.34904	0.0188221	0.0714718	Bacteria	Firmicutes	Bacilli	Bacillales	Bacillaceae	Bacillus	asahii	asahii	1_Soil_vs_SoilWash	NO	NO	NA	Not sigificant	1.25623	1.45536	1.45536	Not sigificant	NA
ASV2073	474.942	0.84932	0.134395	6.31956	2.62308e-10	6.18233e-09	Bacteria	Firmicutes	Bacilli	Bacillales	Bacillaceae	Bacillus	NA	NA	1_Soil_vs_SoilWash	NO	NO	NA	Not sigificant	0.747647	1.28866	1.28866	Not sigificant	NA
ASV2074	10.1169	0.803845	3.24426	0.247775	0.804309	0.89538	Bacteria	Firmicutes	Bacilli	Bacillales	Bacillaceae	Bacillus	NA	NA	1_Soil_vs_SoilWash	NO	NO	NA	Not sigificant	0.0169106	0.0273219	0.0273219	Not sigificant	NA
ASV2075	0.206857	0.879635	3.52838	0.249303	0.803127	NA	Bacteria	Firmicutes	Bacilli	Bacillales	Planococcaceae	Paenisporosarcina	NA	NA	1_Soil_vs_SoilWash	NO	NO	NA	Not sigificant	0	0.000913743	0.000913743	Not sigificant	NA
ASV2076	401.774	1.20413	0.144161	8.35264	6.67519e-17	1.30357e-14	Bacteria	Firmicutes	Bacilli	Bacillales	Bacillaceae	Bacillus	NA	NA	1_Soil_vs_SoilWash	NO	NO	NA	Not sigificant	0.537792	1.18213	1.18213	Not sigificant	NA
ASV2077	5.62173	5.66411	2.20984	2.56313	0.0103732	0.0435352	Bacteria	Firmicutes	Bacilli	Bacillales	Bacillaceae	Bacillus	NA	NA	1_Soil_vs_SoilWash	NO	NO	NA	Not sigificant	0	0.0234423	0.0234423	Not sigificant	NA
ASV2078	1.11337	-3.95723	3.42493	-1.15542	0.247918	NA	Bacteria	Firmicutes	Bacilli	Bacillales	Bacillaceae	Paucisalibacillus	NA	NA	1_Soil_vs_SoilWash	NO	NO	NA	Not sigificant	0.00512442	0	0.00512442	Not sigificant	NA
ASV2079	1.84799	4.05918	2.9888	1.35813	0.174422	NA	Bacteria	Firmicutes	Bacilli	Bacillales	Bacillaceae	Bacillus	NA	NA	1_Soil_vs_SoilWash	NO	NO	NA	Not sigificant	0	0.0076726	0.0076726	Not sigificant	NA
ASV2080	1.15563	-3.97177	3.42451	-1.15981	0.246128	NA	Bacteria	Firmicutes	Bacilli	Bacillales	Bacillaceae	Bacillus	NA	NA	1_Soil_vs_SoilWash	NO	NO	NA	Not sigificant	0.00556814	0	0.00556814	Not sigificant	NA
ASV2081	0.724001	2.70327	3.42523	0.789221	0.429983	NA	Bacteria	Firmicutes	Bacilli	Bacillales	Bacillaceae	Bacillus	NA	NA	1_Soil_vs_SoilWash	NO	NO	NA	Not sigificant	0	0.0031981	0.0031981	Not sigificant	NA
ASV2082	1.42979	-4.30161	3.41616	-1.2592	0.20796	NA	Bacteria	Firmicutes	Bacilli	Bacillales	Bacillaceae	Bacillus	NA	NA	1_Soil_vs_SoilWash	NO	NO	NA	Not sigificant	0.00647082	0	0.00647082	Not sigificant	NA
ASV2083	1208.45	0.795495	0.12837	6.1969	5.75871e-10	1.19836e-08	Bacteria	Firmicutes	Bacilli	Bacillales	Bacillaceae	Bacillus	NA	NA	1_Soil_vs_SoilWash	NO	NO	NA	Not sigificant	1.95805	3.22964	3.22964	Not sigificant	NA
ASV2084	35.6048	0.234966	0.401072	0.585844	0.557981	0.712859	Bacteria	Firmicutes	Bacilli	Bacillales	Bacillaceae	Bacillus	NA	NA	1_Soil_vs_SoilWash	NO	NO	NA	Not sigificant	0.0730291	0.0816649	0.0816649	Not sigificant	NA
ASV2085	21.621	-1.26028	0.548779	-2.29652	0.0216462	0.079974	Bacteria	Firmicutes	Bacilli	Bacillales	Bacillaceae	Bacillus	cellulasensis	NA	1_Soil_vs_SoilWash	NO	NO	NA	Not sigificant	0.0672983	0.0270093	0.0672983	Not sigificant	NA
ASV2086	4.3471	0.363496	3.26464	0.111343	0.911344	0.959051	Bacteria	Firmicutes	Bacilli	Bacillales	Bacillaceae	Bacillus	safensis	NA	1_Soil_vs_SoilWash	NO	NO	NA	Not sigificant	0.00871152	0.0100613	0.0100613	Not sigificant	NA
ASV2087	0.620572	2.48034	3.43218	0.722672	0.469881	NA	Bacteria	Firmicutes	Bacilli	Bacillales	Bacillaceae	Bacillus	NA	NA	1_Soil_vs_SoilWash	NO	NO	NA	Not sigificant	0	0.00274123	0.00274123	Not sigificant	NA
ASV2088	0.620572	2.48034	3.43218	0.722672	0.469881	NA	Bacteria	Firmicutes	Bacilli	Bacillales	Bacillaceae	Bacillus	NA	NA	1_Soil_vs_SoilWash	NO	NO	NA	Not sigificant	0	0.00274123	0.00274123	Not sigificant	NA
ASV2089	1.23792	3.47861	3.40789	1.02075	0.307372	NA	Bacteria	Firmicutes	Bacilli	Bacillales	Bacillaceae	Bacillus	NA	NA	1_Soil_vs_SoilWash	NO	NO	NA	Not sigificant	0	0.00526676	0.00526676	Not sigificant	NA
ASV2090	13.8119	6.96058	2.43516	2.85837	0.00425819	0.0223025	Bacteria	Firmicutes	Bacilli	Bacillales	Bacillaceae	Bacillus	NA	NA	1_Soil_vs_SoilWash	NO	NO	NA	Not sigificant	0	0.0573569	0.0573569	Not sigificant	NA
ASV2091	11.5173	6.69827	3.38601	1.97822	0.0479039	0.143672	Bacteria	Firmicutes	Bacilli	Bacillales	Bacillaceae	Bacillus	NA	NA	1_Soil_vs_SoilWash	NO	NO	NA	Not sigificant	0	0.0482149	0.0482149	Not sigificant	NA
ASV2092	13.4221	6.91935	2.43561	2.84091	0.00449844	0.0232931	Bacteria	Firmicutes	Bacilli	Bacillales	Bacillaceae	Bacillus	NA	NA	1_Soil_vs_SoilWash	NO	NO	NA	Not sigificant	0	0.055574	0.055574	Not sigificant	NA
ASV2093	14.6748	7.04801	2.44833	2.8787	0.00399317	0.0211933	Bacteria	Firmicutes	Bacilli	Bacillales	Bacillaceae	Bacillus	NA	NA	1_Soil_vs_SoilWash	NO	NO	NA	Not sigificant	0	0.0609275	0.0609275	Not sigificant	NA
ASV2094	362.92	1.33794	0.143087	9.35054	8.72003e-21	2.38406e-18	Bacteria	Firmicutes	Bacilli	Bacillales	Bacillaceae	Bacillus	nealsonii	longiquaesitum	1_Soil_vs_SoilWash	NO	NO	NA	Not sigificant	0.454658	1.09729	1.09729	Not sigificant	NA
ASV2095	74.5882	1.45701	0.93403	1.55992	0.118779	0.234688	Bacteria	Firmicutes	Bacilli	Bacillales	Bacillaceae	Bacillus	NA	NA	1_Soil_vs_SoilWash	NO	NO	NA	Not sigificant	0.0868144	0.230613	0.230613	Not sigificant	NA
ASV2096	2.49805	4.49312	3.39553	1.32324	0.185754	NA	Bacteria	Firmicutes	Bacilli	Bacillales	Bacillaceae	Bacillus	NA	NA	1_Soil_vs_SoilWash	NO	NO	NA	Not sigificant	0	0.0107746	0.0107746	Not sigificant	NA
ASV2097	79.7485	0.798395	0.27194	2.93593	0.00332552	0.0184048	Bacteria	Firmicutes	Bacilli	Bacillales	Bacillaceae	Bacillus	NA	NA	1_Soil_vs_SoilWash	NO	NO	NA	Not sigificant	0.128764	0.214533	0.214533	Not sigificant	NA
ASV2098	39.6099	3.13275	1.83772	1.70469	0.0882525	0.21128	Bacteria	Firmicutes	Bacilli	Bacillales	Bacillaceae	Bacillus	NA	NA	1_Soil_vs_SoilWash	NO	NO	NA	Not sigificant	0.0184479	0.149928	0.149928	Not sigificant	NA
ASV2099	11.5608	2.30157	1.54903	1.48581	0.137329	0.25646	Bacteria	Firmicutes	Bacilli	Bacillales	Bacillaceae	Bacillus	NA	NA	1_Soil_vs_SoilWash	NO	NO	NA	Not sigificant	0.00871152	0.0408248	0.0408248	Not sigificant	NA
ASV2100	3.55095	5.00086	2.27284	2.20027	0.0277876	0.0969023	Bacteria	Firmicutes	Bacilli	Bacillales	Bacillaceae	Bacillus	NA	NA	1_Soil_vs_SoilWash	NO	NO	NA	Not sigificant	0	0.0149989	0.0149989	Not sigificant	NA
ASV2103	0.277412	1.33441	3.49045	0.382302	0.702237	NA	Bacteria	Firmicutes	Bacilli	Bacillales	Bacillaceae	Bacillus	NA	NA	1_Soil_vs_SoilWash	NO	NO	NA	Not sigificant	0	0.0011279	0.0011279	Not sigificant	NA
ASV2104	98.895	1.26747	0.26561	4.77193	1.82471e-06	2.20742e-05	Bacteria	Firmicutes	Bacilli	Bacillales	Bacillaceae	Bacillus	NA	NA	1_Soil_vs_SoilWash	NO	NO	NA	Not sigificant	0.129174	0.295243	0.295243	Not sigificant	NA
ASV2105	14.1388	6.99458	1.29866	5.38601	7.20375e-08	1.04761e-06	Bacteria	Firmicutes	Bacilli	Bacillales	Bacillaceae	Bacillus	NA	NA	1_Soil_vs_SoilWash	SoilWash	condition2	Bacillus	Firmicutes	0	0.0593591	0.0593591	Firmicutes	Bacillus
ASV2106	174.31	1.97893	0.190524	10.3868	2.84831e-25	3.89365e-22	Bacteria	Firmicutes	Bacilli	Bacillales	Bacillaceae	Bacillus	NA	NA	1_Soil_vs_SoilWash	NO	NO	NA	Not sigificant	0.15524	0.586697	0.586697	Not sigificant	NA
ASV2107	144.394	1.42956	0.276187	5.17605	2.26637e-07	3.12942e-06	Bacteria	Firmicutes	Bacilli	Bacillales	Bacillaceae	Bacillus	NA	NA	1_Soil_vs_SoilWash	NO	NO	NA	Not sigificant	0.1724	0.445257	0.445257	Not sigificant	NA
ASV2108	0.285958	-2.08563	3.5205	-0.592423	0.553567	NA	Bacteria	Firmicutes	Bacilli	Bacillales	Bacillaceae	Bacillus	NA	NA	1_Soil_vs_SoilWash	NO	NO	NA	Not sigificant	0.00129416	0	0.00129416	Not sigificant	NA
ASV2109	0.385212	-2.26057	3.51211	-0.64365	0.519802	NA	Bacteria	Firmicutes	Bacilli	Bacillales	Bacillaceae	Bacillus	NA	NA	1_Soil_vs_SoilWash	NO	NO	NA	Not sigificant	0.00185605	0	0.00185605	Not sigificant	NA
ASV2110	0.184941	0.797161	3.53232	0.225676	0.821453	NA	Bacteria	Firmicutes	Bacilli	Bacillales	Bacillaceae	Bacillus	NA	NA	1_Soil_vs_SoilWash	NO	NO	NA	Not sigificant	0	0.000751936	0.000751936	Not sigificant	NA
ASV2111	160.421	0.506071	0.17981	2.81447	0.00488575	0.0246451	Bacteria	Firmicutes	Bacilli	Bacillales	Bacillaceae	Bacillus	NA	niacini	1_Soil_vs_SoilWash	NO	NO	NA	Not sigificant	0.293873	0.396423	0.396423	Not sigificant	NA
ASV2112	25.726	0.7909	0.72346	1.09322	0.274298	0.426891	Bacteria	Firmicutes	Bacilli	Bacillales	Bacillaceae	Bacillus	NA	NA	1_Soil_vs_SoilWash	NO	NO	NA	Not sigificant	0.0405839	0.0691496	0.0691496	Not sigificant	NA
ASV2113	11.6069	6.70928	1.40173	4.78642	1.69781e-06	2.07224e-05	Bacteria	Firmicutes	Bacilli	Bacillales	Bacillaceae	Bacillus	NA	NA	1_Soil_vs_SoilWash	SoilWash	condition2	Bacillus	Firmicutes	0	0.0492138	0.0492138	Firmicutes	NA
ASV2114	132.284	0.901751	0.20189	4.46653	7.94967e-06	8.55685e-05	Bacteria	Firmicutes	Bacilli	Bacillales	Bacillaceae	Bacillus	niacini	niacini	1_Soil_vs_SoilWash	NO	NO	NA	Not sigificant	0.202547	0.364478	0.364478	Not sigificant	NA
ASV2115	6.46554	-0.163848	1.80701	-0.0906735	0.927752	0.96812	Bacteria	Firmicutes	Bacilli	Bacillales	Bacillaceae	Bacillus	NA	NA	1_Soil_vs_SoilWash	NO	NO	NA	Not sigificant	0.0147232	0.0125973	0.0147232	Not sigificant	NA
ASV2116	0.296725	1.41966	3.44974	0.411526	0.680687	NA	Bacteria	Firmicutes	Bacilli	Bacillales	Bacillaceae	Bacillus	NA	NA	1_Soil_vs_SoilWash	NO	NO	NA	Not sigificant	0	0.00125649	0.00125649	Not sigificant	NA
ASV2121	1.73967	3.97215	3.40081	1.168	0.242805	NA	Bacteria	Firmicutes	Bacilli	Bacillales	Bacillaceae	Bacillus	timonensis	NA	1_Soil_vs_SoilWash	NO	NO	NA	Not sigificant	0	0.00719655	0.00719655	Not sigificant	NA
ASV2122	1.04779	2.26696	2.68742	0.843546	0.398923	NA	Bacteria	Firmicutes	Bacilli	Bacillales	Bacillaceae	Bacillus	NA	NA	1_Soil_vs_SoilWash	NO	NO	NA	Not sigificant	0.000629168	0.00367724	0.00367724	Not sigificant	NA
ASV2123	2.62807	-0.270406	2.02093	-0.133803	0.893559	NA	Bacteria	Firmicutes	Bacilli	Bacillales	Bacillaceae	Bacillus	NA	NA	1_Soil_vs_SoilWash	NO	NO	NA	Not sigificant	0.00612168	0.00512876	0.00612168	Not sigificant	NA
ASV2124	1.57277	-4.43876	3.4132	-1.30047	0.19344	NA	Bacteria	Firmicutes	Bacilli	Bacillales	Bacillaceae	Bacillus	NA	NA	1_Soil_vs_SoilWash	NO	NO	NA	Not sigificant	0.0071179	0	0.0071179	Not sigificant	NA
ASV2125	693.055	0.462688	0.113422	4.07935	4.51614e-05	0.000419971	Bacteria	Firmicutes	Bacilli	Bacillales	Bacillaceae	Bacillus	fumarioli	NA	1_Soil_vs_SoilWash	NO	NO	NA	Not sigificant	1.28534	1.6954	1.6954	Not sigificant	NA
ASV2126	10.0924	6.5082	1.49648	4.349	1.36758e-05	0.000138922	Bacteria	Firmicutes	Bacilli	Bacillales	Bacillaceae	Bacillus	NA	NA	1_Soil_vs_SoilWash	SoilWash	condition2	Bacillus	Firmicutes	0	0.0423369	0.0423369	Firmicutes	NA
ASV2127	5.63725	5.66772	3.38876	1.6725	0.0944248	0.213533	Bacteria	Firmicutes	Bacilli	Bacillales	Bacillaceae	Bacillus	NA	NA	1_Soil_vs_SoilWash	NO	NO	NA	Not sigificant	0	0.0238287	0.0238287	Not sigificant	NA
ASV2128	0.184941	0.797161	3.53232	0.225676	0.821453	NA	Bacteria	Firmicutes	Bacilli	Bacillales	Bacillaceae	Bacillus	NA	NA	1_Soil_vs_SoilWash	NO	NO	NA	Not sigificant	0	0.000751936	0.000751936	Not sigificant	NA
ASV2129	0.193296	0.833725	3.53061	0.236142	0.813323	NA	Bacteria	Firmicutes	Bacilli	Bacillales	Bacillaceae	Bacillus	NA	NA	1_Soil_vs_SoilWash	NO	NO	NA	Not sigificant	0	0.000799616	0.000799616	Not sigificant	NA
ASV2130	58.3493	-0.189134	0.300595	-0.629199	0.529219	0.689102	Bacteria	Firmicutes	Bacilli	Bacillales	Bacillaceae	Bacillus	NA	NA	1_Soil_vs_SoilWash	NO	NO	NA	Not sigificant	0.138218	0.115091	0.138218	Not sigificant	NA
ASV2131	4.46075	1.04275	3.27005	0.318878	0.749819	0.852039	Bacteria	Firmicutes	Bacilli	Bacillales	Bacillaceae	Bacillus	NA	NA	1_Soil_vs_SoilWash	NO	NO	NA	Not sigificant	0.00666175	0.0123409	0.0123409	Not sigificant	NA
ASV2132	126.212	-0.595057	0.223406	-2.66357	0.0077316	0.0345395	Bacteria	Firmicutes	Bacilli	Bacillales	Bacillaceae	Bacillus	NA	NA	1_Soil_vs_SoilWash	NO	NO	NA	Not sigificant	0.341572	0.211727	0.341572	Not sigificant	NA
ASV2133	6.38317	5.84689	3.38813	1.7257	0.0844019	0.205516	Bacteria	Firmicutes	Bacilli	Bacillales	Bacillaceae	Bacillus	NA	NA	1_Soil_vs_SoilWash	NO	NO	NA	Not sigificant	0	0.0271886	0.0271886	Not sigificant	NA
ASV2134	582.638	0.740726	0.119069	6.22099	4.94031e-10	1.08926e-08	Bacteria	Firmicutes	Bacilli	Bacillales	Bacillaceae	Bacillus	NA	NA	1_Soil_vs_SoilWash	NO	NO	NA	Not sigificant	0.960081	1.53533	1.53533	Not sigificant	NA
ASV2135	8.19705	6.20773	1.6428	3.77876	0.000157612	0.00130579	Bacteria	Firmicutes	Bacilli	Bacillales	Bacillaceae	Bacillus	NA	NA	1_Soil_vs_SoilWash	SoilWash	condition2	Bacillus	Firmicutes	0	0.0345553	0.0345553	Firmicutes	NA
ASV2136	11.5228	2.10871	1.59059	1.32574	0.184926	0.315204	Bacteria	Firmicutes	Bacilli	Bacillales	Planococcaceae	Domibacillus	NA	NA	1_Soil_vs_SoilWash	NO	NO	NA	Not sigificant	0.0097364	0.0397923	0.0397923	Not sigificant	NA
ASV2137	4.39339	1.49405	2.00357	0.745693	0.455853	0.623774	Bacteria	Firmicutes	Bacilli	Bacillales	Bacillaceae	Bacillus	NA	NA	1_Soil_vs_SoilWash	NO	NO	NA	Not sigificant	0.00517665	0.013712	0.013712	Not sigificant	NA
ASV2138	0.832237	2.91194	3.41963	0.851538	0.39447	NA	Bacteria	Firmicutes	Bacilli	Bacillales	Bacillaceae	Oceanobacillus	NA	chungangensis	1_Soil_vs_SoilWash	NO	NO	NA	Not sigificant	0	0.00338371	0.00338371	Not sigificant	NA
ASV2139	0.676538	2.61069	3.42799	0.761579	0.446311	NA	Bacteria	Firmicutes	Bacilli	Bacillales	Bacillaceae	Oceanobacillus	NA	NA	1_Soil_vs_SoilWash	NO	NO	NA	Not sigificant	0	0.00279866	0.00279866	Not sigificant	NA
ASV2140	2.31546	4.38309	2.62235	1.67144	0.0946355	NA	Bacteria	Firmicutes	Bacilli	Bacillales	Bacillaceae	Bacillus	NA	NA	1_Soil_vs_SoilWash	NO	NO	NA	Not sigificant	0	0.00994993	0.00994993	Not sigificant	NA
ASV2141	0.0924707	0.112223	3.53381	0.0317569	0.974666	NA	Bacteria	Firmicutes	Bacilli	Bacillales	Bacillaceae	Bacillus	NA	NA	1_Soil_vs_SoilWash	NO	NO	NA	Not sigificant	0	0.000375968	0.000375968	Not sigificant	NA
ASV2142	0.10316	0.112223	3.53381	0.0317569	0.974666	NA	Bacteria	Firmicutes	Bacilli	Bacillales	Bacillaceae	Bacillus	NA	NA	1_Soil_vs_SoilWash	NO	NO	NA	Not sigificant	0	0.000438897	0.000438897	Not sigificant	NA
ASV2146	0.20632	0.879635	3.52838	0.249303	0.803127	NA	Bacteria	Firmicutes	Bacilli	Paenibacillales	Paenibacillaceae	Paenibacillus	NA	NA	1_Soil_vs_SoilWash	NO	NO	NA	Not sigificant	0	0.000877794	0.000877794	Not sigificant	NA
ASV2147	1.0101	-3.78819	3.43004	-1.10441	0.269414	NA	Bacteria	Firmicutes	Bacilli	Bacillales	Bacillaceae	Bacillus	NA	NA	1_Soil_vs_SoilWash	NO	NO	NA	Not sigificant	0.00377501	0	0.00377501	Not sigificant	NA
ASV2148	0.673398	-3.19942	3.45326	-0.926494	0.35419	NA	Bacteria	Firmicutes	Bacilli	Bacillales	Bacillaceae	Bacillus	NA	NA	1_Soil_vs_SoilWash	NO	NO	NA	Not sigificant	0.00251667	0	0.00251667	Not sigificant	NA
ASV2149	0.222674	-1.89317	3.5272	-0.536735	0.591451	NA	Bacteria	Firmicutes	Bacilli	Paenibacillales	Paenibacillaceae	Paenibacillus	NA	NA	1_Soil_vs_SoilWash	NO	NO	NA	Not sigificant	0.00102488	0	0.00102488	Not sigificant	NA
ASV2150	0.571916	-2.98494	3.46429	-0.861632	0.38889	NA	Bacteria	Firmicutes	Bacilli	Paenibacillales	Paenibacillaceae	Cohnella	NA	NA	1_Soil_vs_SoilWash	NO	NO	NA	Not sigificant	0.00258833	0	0.00258833	Not sigificant	NA
ASV2151	0.413715	1.89357	3.45641	0.547843	0.5838	NA	Bacteria	Firmicutes	Bacilli	Bacillales	Bacillaceae	Bacillus	NA	NA	1_Soil_vs_SoilWash	NO	NO	NA	Not sigificant	0	0.00182749	0.00182749	Not sigificant	NA
ASV2152	0.206857	0.879635	3.52838	0.249303	0.803127	NA	Bacteria	Firmicutes	Bacilli	Bacillales	Planococcaceae	Rummeliibacillus	NA	NA	1_Soil_vs_SoilWash	NO	NO	NA	Not sigificant	0	0.000913743	0.000913743	Not sigificant	NA
ASV2153	0.285958	-2.08563	3.5205	-0.592423	0.553567	NA	Bacteria	Firmicutes	Bacilli	Bacillales	Bacillaceae	Bacillus	NA	NA	1_Soil_vs_SoilWash	NO	NO	NA	Not sigificant	0.00129416	0	0.00129416	Not sigificant	NA
ASV2158	0.277412	1.33441	3.49045	0.382302	0.702237	NA	Bacteria	Firmicutes	Bacilli	Bacillales	Bacillaceae	Bacillus	NA	NA	1_Soil_vs_SoilWash	NO	NO	NA	Not sigificant	0	0.0011279	0.0011279	Not sigificant	NA
ASV2159	0.336699	-2.22614	3.5143	-0.633452	0.526439	NA	Bacteria	Bacteroidota	Bacteroidia	Flavobacteriales	Flavobacteriaceae	Flavobacterium	NA	NA	1_Soil_vs_SoilWash	NO	NO	NA	Not sigificant	0.00125834	0	0.00125834	Not sigificant	NA
ASV2160	0.206857	0.879635	3.52838	0.249303	0.803127	NA	Bacteria	Firmicutes	Bacilli	Bacillales	Bacillaceae	Bacillus	NA	NA	1_Soil_vs_SoilWash	NO	NO	NA	Not sigificant	0	0.000913743	0.000913743	Not sigificant	NA
ASV2161	0.20632	0.879635	3.52838	0.249303	0.803127	NA	Bacteria	Firmicutes	Bacilli	Bacillales	Bacillaceae	Bacillus	NA	NA	1_Soil_vs_SoilWash	NO	NO	NA	Not sigificant	0	0.000877794	0.000877794	Not sigificant	NA
ASV2162	0.193296	0.833725	3.53061	0.236142	0.813323	NA	Bacteria	Firmicutes	Bacilli	Bacillales	Bacillaceae	Bacillus	NA	NA	1_Soil_vs_SoilWash	NO	NO	NA	Not sigificant	0	0.000799616	0.000799616	Not sigificant	NA
ASV2163	0.193296	0.833725	3.53061	0.236142	0.813323	NA	Bacteria	Firmicutes	Bacilli	Bacillales	Bacillaceae	Bacillus	NA	NA	1_Soil_vs_SoilWash	NO	NO	NA	Not sigificant	0	0.000799616	0.000799616	Not sigificant	NA
ASV2164	0.20632	0.879635	3.52838	0.249303	0.803127	NA	Bacteria	Firmicutes	Bacilli	Bacillales	Bacillaceae	Bacillus	NA	NA	1_Soil_vs_SoilWash	NO	NO	NA	Not sigificant	0	0.000877794	0.000877794	Not sigificant	NA
ASV2165	0.385212	-2.26057	3.51211	-0.64365	0.519802	NA	Bacteria	Firmicutes	Bacilli	Bacillales	Bacillaceae	Bacillus	NA	NA	1_Soil_vs_SoilWash	NO	NO	NA	Not sigificant	0.00185605	0	0.00185605	Not sigificant	NA
ASV2171	0.206857	0.879635	3.52838	0.249303	0.803127	NA	Bacteria	Firmicutes	Bacilli	Bacillales	Bacillaceae	Bacillus	NA	NA	1_Soil_vs_SoilWash	NO	NO	NA	Not sigificant	0	0.000913743	0.000913743	Not sigificant	NA
ASV2172	0.222674	-1.89317	3.5272	-0.536735	0.591451	NA	Bacteria	Firmicutes	Bacilli	Bacillales	Bacillaceae	Bacillus	NA	NA	1_Soil_vs_SoilWash	NO	NO	NA	Not sigificant	0.00102488	0	0.00102488	Not sigificant	NA
ASV2173	0.193296	0.833725	3.53061	0.236142	0.813323	NA	Bacteria	Firmicutes	Bacilli	Bacillales	Bacillaceae	Bacillus	NA	NA	1_Soil_vs_SoilWash	NO	NO	NA	Not sigificant	0	0.000799616	0.000799616	Not sigificant	NA
ASV2176	0.184941	0.797161	3.53232	0.225676	0.821453	NA	Bacteria	Firmicutes	Bacilli	Bacillales	Bacillaceae	Bacillus	NA	NA	1_Soil_vs_SoilWash	NO	NO	NA	Not sigificant	0	0.000751936	0.000751936	Not sigificant	NA
ASV2178	0.206857	0.879635	3.52838	0.249303	0.803127	NA	Bacteria	Firmicutes	Bacilli	Bacillales	Bacillaceae	Bacillus	NA	NA	1_Soil_vs_SoilWash	NO	NO	NA	Not sigificant	0	0.000913743	0.000913743	Not sigificant	NA
ASV2182	0.310286	1.47682	3.48052	0.42431	0.67134	NA	Bacteria	Firmicutes	Bacilli	Bacillales	Bacillaceae	Bacillus	NA	NA	1_Soil_vs_SoilWash	NO	NO	NA	Not sigificant	0	0.00137061	0.00137061	Not sigificant	NA
ASV2184	0.310286	1.47682	3.48052	0.42431	0.67134	NA	Bacteria	Firmicutes	Bacilli	Bacillales	Bacillaceae	Bacillus	NA	NA	1_Soil_vs_SoilWash	NO	NO	NA	Not sigificant	0	0.00137061	0.00137061	Not sigificant	NA
ASV2189	0.869834	2.97287	3.41813	0.869733	0.384446	NA	Bacteria	Firmicutes	Bacilli	Paenibacillales	Paenibacillaceae	Cohnella	NA	NA	1_Soil_vs_SoilWash	NO	NO	NA	Not sigificant	0	0.00359827	0.00359827	Not sigificant	NA
ASV2192	25.0634	-0.588967	0.485209	-1.21384	0.224808	0.366722	Bacteria	Firmicutes	Bacilli	Paenibacillales	Paenibacillaceae	Cohnella	NA	NA	1_Soil_vs_SoilWash	NO	NO	NA	Not sigificant	0.0669922	0.0419586	0.0669922	Not sigificant	NA
ASV2194	0.869834	2.97287	3.41813	0.869733	0.384446	NA	Bacteria	Firmicutes	Bacilli	Paenibacillales	Paenibacillaceae	Cohnella	NA	NA	1_Soil_vs_SoilWash	NO	NO	NA	Not sigificant	0	0.00359827	0.00359827	Not sigificant	NA
ASV2195	4.34214	-5.90564	3.3942	-1.73992	0.0818733	0.202023	Bacteria	Firmicutes	Bacilli	Paenibacillales	Paenibacillaceae	Cohnella	NA	NA	1_Soil_vs_SoilWash	NO	NO	NA	Not sigificant	0.0199852	0	0.0199852	Not sigificant	NA
ASV2196	6.79849	-0.257633	3.24956	-0.0792825	0.936808	0.971826	Bacteria	Firmicutes	Bacilli	Paenibacillales	Paenibacillaceae	Cohnella	NA	lupini	1_Soil_vs_SoilWash	NO	NO	NA	Not sigificant	0.0138417	0.0131669	0.0138417	Not sigificant	NA
ASV2197	6.86378	-3.08559	3.27777	-0.941369	0.346516	0.506617	Bacteria	Firmicutes	Bacilli	Paenibacillales	Paenibacillaceae	Cohnella	NA	luojiensis	1_Soil_vs_SoilWash	NO	NO	NA	Not sigificant	0.0289138	0.0031981	0.0289138	Not sigificant	NA
ASV2198	2.58572	4.54217	3.39512	1.33785	0.180945	NA	Bacteria	Firmicutes	Bacilli	Paenibacillales	Paenibacillaceae	Cohnella	NA	arctica	1_Soil_vs_SoilWash	NO	NO	NA	Not sigificant	0	0.0114218	0.0114218	Not sigificant	NA
ASV2202	4.04222	5.18742	3.39089	1.52981	0.126064	0.240581	Bacteria	Firmicutes	Bacilli	Paenibacillales	Paenibacillaceae	Cohnella	NA	NA	1_Soil_vs_SoilWash	NO	NO	NA	Not sigificant	0	0.017476	0.017476	Not sigificant	NA
ASV2203	1.17845	-4.01169	3.4234	-1.17184	0.24126	NA	Bacteria	Firmicutes	Bacilli	Paenibacillales	Paenibacillaceae	Cohnella	NA	NA	1_Soil_vs_SoilWash	NO	NO	NA	Not sigificant	0.00440418	0	0.00440418	Not sigificant	NA
ASV2204	2.87717	-5.31157	3.3997	-1.56236	0.118202	0.234688	Bacteria	Firmicutes	Bacilli	Paenibacillales	Paenibacillaceae	Cohnella	NA	NA	1_Soil_vs_SoilWash	NO	NO	NA	Not sigificant	0.0131326	0	0.0131326	Not sigificant	NA
ASV2205	3.65951	-5.6473	3.39632	-1.66277	0.0963587	0.215118	Bacteria	Firmicutes	Bacilli	Paenibacillales	Paenibacillaceae	Cohnella	NA	NA	1_Soil_vs_SoilWash	NO	NO	NA	Not sigificant	0.0176324	0	0.0176324	Not sigificant	NA
ASV2206	66.706	-0.344712	0.274869	-1.2541	0.209807	0.348066	Bacteria	Firmicutes	Bacilli	Aneurinibacillales	Aneurinibacillaceae	Aneurinibacillus	NA	NA	1_Soil_vs_SoilWash	NO	NO	NA	Not sigificant	0.164643	0.124138	0.164643	Not sigificant	NA
ASV2207	15.1464	0.537801	0.844126	0.637109	0.524054	0.684223	Bacteria	Firmicutes	Bacilli	Paenibacillales	Paenibacillaceae	Ammoniphilus	NA	NA	1_Soil_vs_SoilWash	NO	NO	NA	Not sigificant	0.0285882	0.0380148	0.0380148	Not sigificant	NA
ASV2208	1.17845	-4.01169	3.4234	-1.17184	0.24126	NA	Bacteria	Firmicutes	Bacilli	Paenibacillales	Paenibacillaceae	Ammoniphilus	NA	NA	1_Soil_vs_SoilWash	NO	NO	NA	Not sigificant	0.00440418	0	0.00440418	Not sigificant	NA
ASV2209	0.517143	2.21657	3.44188	0.643999	0.519576	NA	Bacteria	Firmicutes	Bacilli	Paenibacillales	Paenibacillaceae	Paenibacillus	NA	NA	1_Soil_vs_SoilWash	NO	NO	NA	Not sigificant	0	0.00228436	0.00228436	Not sigificant	NA
ASV2213	0.385212	-2.26057	3.51211	-0.64365	0.519802	NA	Bacteria	Firmicutes	Bacilli	Bacillales	Bacillaceae	Bacillus	NA	NA	1_Soil_vs_SoilWash	NO	NO	NA	Not sigificant	0.00185605	0	0.00185605	Not sigificant	NA
ASV2214	1.96514	4.14594	3.39883	1.21981	0.222536	NA	Bacteria	Firmicutes	Bacilli	Bacillales	Bacillaceae	Bacillus	NA	NA	1_Soil_vs_SoilWash	NO	NO	NA	Not sigificant	0	0.00868056	0.00868056	Not sigificant	NA
ASV2225	16.8093	-1.26169	0.820885	-1.53699	0.124296	0.238978	Bacteria	Firmicutes	Bacilli	Erysipelotrichales	Erysipelotrichaceae	Turicibacter	NA	NA	1_Soil_vs_SoilWash	NO	NO	NA	Not sigificant	0.0518828	0.0205236	0.0518828	Not sigificant	NA
ASV2226	1.55143	3.80457	3.40295	1.11802	0.263558	NA	Bacteria	Firmicutes	Bacilli	Erysipelotrichales	Erysipelotrichaceae	Turicibacter	NA	NA	1_Soil_vs_SoilWash	NO	NO	NA	Not sigificant	0	0.00685307	0.00685307	Not sigificant	NA
ASV2227	0.722121	2.69971	3.42534	0.788159	0.430604	NA	Bacteria	Firmicutes	Bacilli	Erysipelotrichales	Erysipelotrichaceae	Turicibacter	NA	NA	1_Soil_vs_SoilWash	NO	NO	NA	Not sigificant	0	0.00307228	0.00307228	Not sigificant	NA
ASV2228	0.30948	1.4735	3.48074	0.423328	0.672056	NA	Bacteria	Firmicutes	Bacilli	Erysipelotrichales	Erysipelotrichaceae	Turicibacter	NA	NA	1_Soil_vs_SoilWash	NO	NO	NA	Not sigificant	0	0.00131669	0.00131669	Not sigificant	NA
ASV2229	2.52888	-2.94168	2.91513	-1.00911	0.312923	NA	Bacteria	Firmicutes	Bacilli	Erysipelotrichales	Erysipelotrichaceae	Turicibacter	NA	NA	1_Soil_vs_SoilWash	NO	NO	NA	Not sigificant	0.0105957	0.00119942	0.0105957	Not sigificant	NA
ASV2230	1.13772	3.35654	3.41005	0.984308	0.324964	NA	Bacteria	Firmicutes	Bacilli	Erysipelotrichales	Erysipelotrichaceae	Turicibacter	NA	NA	1_Soil_vs_SoilWash	NO	NO	NA	Not sigificant	0	0.00502558	0.00502558	Not sigificant	NA
ASV2233	1.08287	-3.88252	3.42712	-1.13288	0.257263	NA	Bacteria	Firmicutes	Bacilli	Haloplasmatales	Haloplasmataceae	Haloplasma	NA	NA	1_Soil_vs_SoilWash	NO	NO	NA	Not sigificant	0.00467157	0	0.00467157	Not sigificant	NA
ASV2234	0.193296	0.833725	3.53061	0.236142	0.813323	NA	Bacteria	Firmicutes	Bacilli	Haloplasmatales	Haloplasmataceae	Haloplasma	NA	NA	1_Soil_vs_SoilWash	NO	NO	NA	Not sigificant	0	0.000799616	0.000799616	Not sigificant	NA
ASV2235	0.30948	1.4735	3.48074	0.423328	0.672056	NA	Bacteria	Firmicutes	Bacilli	Haloplasmatales	Haloplasmataceae	Haloplasma	NA	NA	1_Soil_vs_SoilWash	NO	NO	NA	Not sigificant	0	0.00131669	0.00131669	Not sigificant	NA
ASV2236	0.184941	0.797161	3.53232	0.225676	0.821453	NA	Bacteria	Firmicutes	Bacilli	Haloplasmatales	Haloplasmataceae	Haloplasma	NA	NA	1_Soil_vs_SoilWash	NO	NO	NA	Not sigificant	0	0.000751936	0.000751936	Not sigificant	NA
ASV2237	0.41264	1.89015	3.45658	0.546826	0.584498	NA	Bacteria	Firmicutes	Bacilli	Bacillales	Bacillaceae	Bacillus	NA	NA	1_Soil_vs_SoilWash	NO	NO	NA	Not sigificant	0	0.00175559	0.00175559	Not sigificant	NA
ASV2238	0.184941	0.797161	3.53232	0.225676	0.821453	NA	Bacteria	Firmicutes	Bacilli	Paenibacillales	Paenibacillaceae	Paenibacillus	NA	NA	1_Soil_vs_SoilWash	NO	NO	NA	Not sigificant	0	0.000751936	0.000751936	Not sigificant	NA
ASV2239	0.184941	0.797161	3.53232	0.225676	0.821453	NA	Bacteria	Firmicutes	Bacilli	Paenibacillales	Paenibacillaceae	Paenibacillus	NA	NA	1_Soil_vs_SoilWash	NO	NO	NA	Not sigificant	0	0.000751936	0.000751936	Not sigificant	NA
ASV2240	20.1815	1.01188	1.32441	0.764022	0.444854	0.613639	Bacteria	Firmicutes	Bacilli	Paenibacillales	Paenibacillaceae	Paenibacillus	xylanexedens	NA	1_Soil_vs_SoilWash	NO	NO	NA	Not sigificant	0.0303647	0.0573547	0.0573547	Not sigificant	NA
ASV2246	16.4429	2.98376	1.50033	1.98874	0.04673	0.14267	Bacteria	Firmicutes	Bacilli	Paenibacillales	Paenibacillaceae	Paenibacillus	macquariensis	NA	1_Soil_vs_SoilWash	NO	NO	NA	Not sigificant	0.00819907	0.0620183	0.0620183	Not sigificant	NA
ASV2247	2.14468	-4.88526	3.4053	-1.43461	0.151399	NA	Bacteria	Firmicutes	Bacilli	Paenibacillales	Paenibacillaceae	Paenibacillus	NA	NA	1_Soil_vs_SoilWash	NO	NO	NA	Not sigificant	0.00970622	0	0.00970622	Not sigificant	NA
ASV2248	17.8273	2.87471	2.5313	1.13567	0.256097	0.40519	Bacteria	Firmicutes	Bacilli	Paenibacillales	Paenibacillaceae	Paenibacillus	NA	NA	1_Soil_vs_SoilWash	NO	NO	NA	Not sigificant	0.0097364	0.0662441	0.0662441	Not sigificant	NA
ASV2249	2.43064	-5.06551	3.40273	-1.48866	0.136577	NA	Bacteria	Firmicutes	Bacilli	Paenibacillales	Paenibacillaceae	Paenibacillus	NA	NA	1_Soil_vs_SoilWash	NO	NO	NA	Not sigificant	0.0110004	0	0.0110004	Not sigificant	NA
ASV2250	2.31127	-4.98089	3.40389	-1.46329	0.143388	NA	Bacteria	Firmicutes	Bacilli	Paenibacillales	Paenibacillaceae	Paenibacillus	NA	NA	1_Soil_vs_SoilWash	NO	NO	NA	Not sigificant	0.0111363	0	0.0111363	Not sigificant	NA
ASV2251	5.158	5.53893	3.38927	1.63426	0.102205	0.222121	Bacteria	Firmicutes	Bacilli	Paenibacillales	Paenibacillaceae	Paenibacillus	NA	NA	1_Soil_vs_SoilWash	NO	NO	NA	Not sigificant	0	0.0219448	0.0219448	Not sigificant	NA
ASV2253	8.5706	6.27223	2.32949	2.69253	0.00709122	0.0323123	Bacteria	Firmicutes	Bacilli	Paenibacillales	Paenibacillaceae	Paenibacillus	odorifer	NA	1_Soil_vs_SoilWash	NO	NO	NA	Not sigificant	0	0.0361083	0.0361083	Not sigificant	NA
ASV2256	4.16587	-1.38087	3.26952	-0.422346	0.672773	0.794892	Bacteria	Firmicutes	Bacilli	Paenibacillales	Paenibacillaceae	Paenibacillus	NA	NA	1_Soil_vs_SoilWash	NO	NO	NA	Not sigificant	0.0138359	0.0047977	0.0138359	Not sigificant	NA
ASV2261	5.99	5.75472	3.38845	1.69834	0.0894443	0.213533	Bacteria	Firmicutes	Bacilli	Paenibacillales	Paenibacillaceae	Paenibacillus	borealis	tritici	1_Soil_vs_SoilWash	NO	NO	NA	Not sigificant	0	0.0259054	0.0259054	Not sigificant	NA
ASV2264	2.22674	-4.94727	3.40438	-1.45321	0.146166	NA	Bacteria	Firmicutes	Bacilli	Paenibacillales	Paenibacillaceae	Paenibacillus	borealis	NA	1_Soil_vs_SoilWash	NO	NO	NA	Not sigificant	0.0102488	0	0.0102488	Not sigificant	NA
ASV2266	19.8651	1.08524	0.700941	1.54826	0.121559	0.236375	Bacteria	Firmicutes	Bacilli	Paenibacillales	Paenibacillaceae	Paenibacillus	anaericanus	anaericanus	1_Soil_vs_SoilWash	NO	NO	NA	Not sigificant	0.0268222	0.0570466	0.0570466	Not sigificant	NA
ASV2267	11.4449	0.398463	1.02737	0.387846	0.69813	0.816376	Bacteria	Firmicutes	Bacilli	Paenibacillales	Paenibacillaceae	Paenibacillus	NA	NA	1_Soil_vs_SoilWash	NO	NO	NA	Not sigificant	0.0226539	0.0274286	0.0274286	Not sigificant	NA
ASV2268	0.739766	2.74252	3.42412	0.800943	0.423165	NA	Bacteria	Firmicutes	Bacilli	Paenibacillales	Paenibacillaceae	Paenibacillus	NA	NA	1_Soil_vs_SoilWash	NO	NO	NA	Not sigificant	0	0.00300774	0.00300774	Not sigificant	NA
ASV2269	6.74472	-1.18305	3.25183	-0.363809	0.716	0.827608	Bacteria	Firmicutes	Bacilli	Paenibacillales	Paenibacillaceae	Paenibacillus	castaneae	NA	1_Soil_vs_SoilWash	NO	NO	NA	Not sigificant	0.0215226	0.00913743	0.0215226	Not sigificant	NA
ASV2274	21.0852	1.36053	1.38228	0.984272	0.324982	0.485	Bacteria	Firmicutes	Bacilli	Paenibacillales	Paenibacillaceae	Paenibacillus	castaneae	NA	1_Soil_vs_SoilWash	NO	NO	NA	Not sigificant	0.0242487	0.0637147	0.0637147	Not sigificant	NA
ASV2275	2.26952	4.35393	3.39676	1.28179	0.199917	NA	Bacteria	Firmicutes	Bacilli	Paenibacillales	Paenibacillaceae	Paenibacillus	sinopodophylli	NA	1_Soil_vs_SoilWash	NO	NO	NA	Not sigificant	0	0.00965573	0.00965573	Not sigificant	NA
ASV2277	24.5806	1.50369	1.3777	1.09145	0.275075	0.427303	Bacteria	Firmicutes	Bacilli	Paenibacillales	Paenibacillaceae	Paenibacillus	NA	NA	1_Soil_vs_SoilWash	NO	NO	NA	Not sigificant	0.0297779	0.0770177	0.0770177	Not sigificant	NA
ASV2278	13.2837	1.32445	1.06483	1.24382	0.213567	0.352177	Bacteria	Firmicutes	Bacilli	Paenibacillales	Paenibacillaceae	Paenibacillus	catalpae	NA	1_Soil_vs_SoilWash	NO	NO	NA	Not sigificant	0.0159114	0.0403661	0.0403661	Not sigificant	NA
ASV2279	2.2481	4.34167	2.8927	1.50091	0.13338	NA	Bacteria	Firmicutes	Bacilli	Paenibacillales	Paenibacillaceae	Paenibacillus	NA	NA	1_Soil_vs_SoilWash	NO	NO	NA	Not sigificant	0	0.00935666	0.00935666	Not sigificant	NA
ASV2281	0.924707	3.06353	3.41603	0.896812	0.369819	NA	Bacteria	Firmicutes	Bacilli	Paenibacillales	Paenibacillaceae	Paenibacillus	NA	NA	1_Soil_vs_SoilWash	NO	NO	NA	Not sigificant	0	0.00375968	0.00375968	Not sigificant	NA
ASV2282	31.0438	0.488993	0.428551	1.14104	0.253855	0.403402	Bacteria	Firmicutes	Bacilli	Paenibacillales	Paenibacillaceae	Paenibacillus	terrigena	NA	1_Soil_vs_SoilWash	NO	NO	NA	Not sigificant	0.0578962	0.076515	0.076515	Not sigificant	NA
ASV2283	6.53619	1.48739	3.26116	0.456093	0.648323	0.782222	Bacteria	Firmicutes	Bacilli	Paenibacillales	Paenibacillaceae	Paenibacillus	terrigena	NA	1_Soil_vs_SoilWash	NO	NO	NA	Not sigificant	0.00776498	0.0197704	0.0197704	Not sigificant	NA
ASV2284	68.7481	0.658972	0.313912	2.09923	0.035797	0.117914	Bacteria	Firmicutes	Bacilli	Paenibacillales	Paenibacillaceae	Paenibacillus	NA	NA	1_Soil_vs_SoilWash	NO	NO	NA	Not sigificant	0.121731	0.177145	0.177145	Not sigificant	NA
ASV2286	0.20632	0.879635	3.52838	0.249303	0.803127	NA	Bacteria	Firmicutes	Bacilli	Paenibacillales	Paenibacillaceae	Paenibacillus	NA	NA	1_Soil_vs_SoilWash	NO	NO	NA	Not sigificant	0	0.000877794	0.000877794	Not sigificant	NA
ASV2287	29.2528	0.0627864	0.843856	0.0744041	0.940689	0.972787	Bacteria	Firmicutes	Bacilli	Paenibacillales	Paenibacillaceae	Paenibacillus	NA	NA	1_Soil_vs_SoilWash	NO	NO	NA	Not sigificant	0.0609696	0.0634519	0.0634519	Not sigificant	NA
ASV2288	3.85212	-5.7216	3.39567	-1.68497	0.0919949	0.213533	Bacteria	Firmicutes	Bacilli	Paenibacillales	Paenibacillaceae	Paenibacillus	sacheonensis	sacheonensis	1_Soil_vs_SoilWash	NO	NO	NA	Not sigificant	0.0185605	0	0.0185605	Not sigificant	NA
ASV2289	23.438	0.164111	0.888969	0.184608	0.853536	0.926019	Bacteria	Firmicutes	Bacilli	Paenibacillales	Paenibacillaceae	Paenibacillus	NA	NA	1_Soil_vs_SoilWash	NO	NO	NA	Not sigificant	0.0520299	0.0519605	0.0519605	Not sigificant	NA
ASV2290	10.2912	-0.66361	1.28446	-0.516646	0.605403	0.752351	Bacteria	Firmicutes	Bacilli	Paenibacillales	Paenibacillaceae	Paenibacillus	NA	NA	1_Soil_vs_SoilWash	NO	NO	NA	Not sigificant	0.0262642	0.0165513	0.0262642	Not sigificant	NA
ASV2291	1.14383	-3.98063	3.42426	-1.16248	0.245041	NA	Bacteria	Firmicutes	Bacilli	Paenibacillales	Paenibacillaceae	Paenibacillus	rhizoryzae	rhizoryzae	1_Soil_vs_SoilWash	NO	NO	NA	Not sigificant	0.00517665	0	0.00517665	Not sigificant	NA
ASV2292	0.289945	1.39042	3.48643	0.39881	0.690033	NA	Bacteria	Firmicutes	Bacilli	Paenibacillales	Paenibacillaceae	Paenibacillus	NA	NA	1_Soil_vs_SoilWash	NO	NO	NA	Not sigificant	0	0.00119942	0.00119942	Not sigificant	NA
ASV2296	0.928441	3.06296	3.41604	0.896642	0.36991	NA	Bacteria	Firmicutes	Bacilli	Paenibacillales	Paenibacillaceae	Paenibacillus	NA	NA	1_Soil_vs_SoilWash	NO	NO	NA	Not sigificant	0	0.00395007	0.00395007	Not sigificant	NA
ASV2301	1.64302	3.88973	3.40183	1.14342	0.252862	NA	Bacteria	Firmicutes	Bacilli	Paenibacillales	Paenibacillaceae	Paenibacillus	daejeonensis	daejeonensis	1_Soil_vs_SoilWash	NO	NO	NA	Not sigificant	0	0.00679674	0.00679674	Not sigificant	NA
ASV2302	1.42979	-4.30161	3.41616	-1.2592	0.20796	NA	Bacteria	Firmicutes	Bacilli	Paenibacillales	Paenibacillaceae	Paenibacillus	NA	NA	1_Soil_vs_SoilWash	NO	NO	NA	Not sigificant	0.00647082	0	0.00647082	Not sigificant	NA
ASV2303	0.445348	-2.66175	3.48423	-0.763944	0.444901	NA	Bacteria	Firmicutes	Bacilli	Paenibacillales	Paenibacillaceae	Paenibacillus	NA	NA	1_Soil_vs_SoilWash	NO	NO	NA	Not sigificant	0.00204977	0	0.00204977	Not sigificant	NA
ASV2304	13.7989	-0.0669459	0.729245	-0.0918016	0.926856	0.967923	Bacteria	Firmicutes	Bacilli	Paenibacillales	Paenibacillaceae	Paenibacillus	NA	NA	1_Soil_vs_SoilWash	NO	NO	NA	Not sigificant	0.0315718	0.0285749	0.0315718	Not sigificant	NA
ASV2305	1.26972	-0.367143	3.34964	-0.109607	0.912721	NA	Bacteria	Firmicutes	Bacilli	Paenibacillales	Paenibacillaceae	Paenibacillus	NA	NA	1_Soil_vs_SoilWash	NO	NO	NA	Not sigificant	0.00323541	0.00225581	0.00323541	Not sigificant	NA
ASV2306	7.14246	-1.94478	1.50145	-1.29527	0.195227	0.328664	Bacteria	Firmicutes	Bacilli	Paenibacillales	Paenibacillaceae	Paenibacillus	sepulcri	sepulcri	1_Soil_vs_SoilWash	NO	NO	NA	Not sigificant	0.0251862	0.00614295	0.0251862	Not sigificant	NA
ASV2307	1.11606	-3.95244	3.42506	-1.15397	0.24851	NA	Bacteria	Firmicutes	Bacilli	Paenibacillales	Paenibacillaceae	Paenibacillus	NA	NA	1_Soil_vs_SoilWash	NO	NO	NA	Not sigificant	0.00484543	0	0.00484543	Not sigificant	NA
ASV2308	0.277412	1.33441	3.49045	0.382302	0.702237	NA	Bacteria	Firmicutes	Bacilli	Paenibacillales	Paenibacillaceae	Paenibacillus	NA	NA	1_Soil_vs_SoilWash	NO	NO	NA	Not sigificant	0	0.0011279	0.0011279	Not sigificant	NA
ASV2309	1.85688	4.06419	3.39973	1.19545	0.231913	NA	Bacteria	Firmicutes	Bacilli	Paenibacillales	Paenibacillaceae	Paenibacillus	mendelii	mendelii	1_Soil_vs_SoilWash	NO	NO	NA	Not sigificant	0	0.00790014	0.00790014	Not sigificant	NA
ASV2310	0.841747	-3.52361	3.43934	-1.0245	0.305598	NA	Bacteria	Firmicutes	Bacilli	Paenibacillales	Paenibacillaceae	Paenibacillus	NA	NA	1_Soil_vs_SoilWash	NO	NO	NA	Not sigificant	0.00314584	0	0.00314584	Not sigificant	NA
ASV2311	1.34108	3.59423	3.40601	1.05526	0.291306	NA	Bacteria	Firmicutes	Bacilli	Paenibacillales	Paenibacillaceae	Paenibacillus	NA	NA	1_Soil_vs_SoilWash	NO	NO	NA	Not sigificant	0	0.00570566	0.00570566	Not sigificant	NA
ASV2317	1.20212	3.44118	3.40853	1.00958	0.312697	NA	Bacteria	Firmicutes	Bacilli	Paenibacillales	Paenibacillaceae	Paenibacillus	NA	NA	1_Soil_vs_SoilWash	NO	NO	NA	Not sigificant	0	0.00488759	0.00488759	Not sigificant	NA
ASV2318	1.85184	-4.66622	3.40887	-1.36885	0.171047	NA	Bacteria	Firmicutes	Bacilli	Paenibacillales	Paenibacillaceae	Paenibacillus	NA	NA	1_Soil_vs_SoilWash	NO	NO	NA	Not sigificant	0.00692085	0	0.00692085	Not sigificant	NA
ASV2319	0.30948	1.4735	3.48074	0.423328	0.672056	NA	Bacteria	Firmicutes	Bacilli	Paenibacillales	Paenibacillaceae	Paenibacillus	NA	NA	1_Soil_vs_SoilWash	NO	NO	NA	Not sigificant	0	0.00131669	0.00131669	Not sigificant	NA
[truncated: 6,365 more rows]
