# Supplementary material for: Seed-borne bacteria drive wheat rhizosphere microbiome assembly via niche partitioning and facilitation
Source: Nat Microbiol. 2025 Mar 26;10(5):1130–44. doi: 10.1038/s41564-025-01973-1 (PMC12055584; doi:10.1038/s41564-025-01973-1)
Supplement: Supplementary file 7 — Source data. [file 41564_2025_1973_MOESM7_ESM.xlsx]

## Sheet: Fig3,a
KEGG.ID	meanTPM_RhizCom	meanTPM_Soil	meanTPM_SbRB	AbundTotal	KEGGPATH	total_TPMs	SbRB	RhizCom	Soil	Dominance
K00001	797.374	625.382	1135.02	7673.34	Metabolism; Carbohydrate metabolism; Glycolysis / Gluconeogenesis | Metabolism; Lipid metabolism; Fatty acid degradation | Metabolism; Amino acid metabolism; Tyrosine metabolism | Metabolism; Metabolism of cofactors and vitamins; Retinol metabolism | Metabolism; Xenobiotics biodegradation and metabolism; Chloroalkane and chloroalkene degradation | Metabolism; Xenobiotics biodegradation and metabo…	2557.78	0.443754	0.311744	0.244502	Balanced
K00002	10.8274	27.5686	30.294	206.07	Metabolism; Carbohydrate metabolism; Glycolysis / Gluconeogenesis | Metabolism; Carbohydrate metabolism; Pentose and glucuronate interconversions | Metabolism; Lipid metabolism; Glycerolipid metabolism | Metabolism; Xenobiotics biodegradation and metabolism; Caprolactam degradation | Brite Hierarchies; Protein families: signaling and cellular processes; Exosome	68.69	0.441025	0.157627	0.401348	RhizCom suppressed
K00003	247.329	230.057	190.847	2004.7	Metabolism; Amino acid metabolism; Glycine, serine and threonine metabolism | Metabolism; Amino acid metabolism; Cysteine and methionine metabolism | Metabolism; Amino acid metabolism; Lysine biosynthesis	668.233	0.285599	0.370124	0.344276	Balanced
K00004	36.5184	59.4683	117.253	639.719	Metabolism; Carbohydrate metabolism; Butanoate metabolism	213.24	0.549864	0.171255	0.27888	RhizCom suppressed
K00005	14.9523	4.45575	369.081	1165.47	Metabolism; Carbohydrate metabolism; Propanoate metabolism | Metabolism; Lipid metabolism; Glycerolipid metabolism	388.489	0.950042	0.0384883	0.0114694	SbRB dominant
K00006	0.686869	0	0	2.06061	Metabolism; Lipid metabolism; Glycerophospholipid metabolism | Environmental Information Processing; Signal transduction; MAPK signaling pathway - yeast	0.686869	0	1	0	RhizCom dominant
K00007	49.5582	2.77781	61.0656	340.205	Metabolism; Carbohydrate metabolism; Pentose and glucuronate interconversions | Metabolism; Carbohydrate metabolism; Fructose and mannose metabolism	113.402	0.53849	0.437015	0.0244953	Soil suppressed
K00008	71.6832	233.978	211.545	1551.62	Metabolism; Carbohydrate metabolism; Pentose and glucuronate interconversions | Metabolism; Carbohydrate metabolism; Fructose and mannose metabolism	517.206	0.409016	0.138597	0.452387	RhizCom suppressed
K00009	7.16051	3.32244	246.056	769.617	Metabolism; Carbohydrate metabolism; Fructose and mannose metabolism	256.539	0.959137	0.0279119	0.012951	SbRB dominant
K00010	635.435	948.931	973.925	7674.87	Metabolism; Carbohydrate metabolism; Inositol phosphate metabolism | Metabolism; Biosynthesis of other secondary metabolites; Streptomycin biosynthesis	2558.29	0.380694	0.248382	0.370924	Balanced
K00011	43.9097	52.4972	183.41	839.449	Metabolism; Carbohydrate metabolism; Pentose and glucuronate interconversions | Metabolism; Carbohydrate metabolism; Fructose and mannose metabolism | Metabolism; Carbohydrate metabolism; Galactose metabolism | Metabolism; Lipid metabolism; Glycerolipid metabolism | Metabolism; Metabolism of cofactors and vitamins; Folate biosynthesis	279.816	0.655464	0.156923	0.187613	SbRB dominant
K00012	213.068	286.816	292.012	2375.69	Metabolism; Carbohydrate metabolism; Pentose and glucuronate interconversions | Metabolism; Carbohydrate metabolism; Ascorbate and aldarate metabolism | Metabolism; Carbohydrate metabolism; Amino sugar and nucleotide sugar metabolism	791.896	0.368751	0.26906	0.362189	Balanced
K00013	211.83	163.334	241.371	1849.6	Metabolism; Amino acid metabolism; Histidine metabolism	616.534	0.391496	0.343582	0.264922	Balanced
K00014	316.446	188.745	370.713	2627.71	Metabolism; Amino acid metabolism; Phenylalanine, tyrosine and tryptophan biosynthesis	875.904	0.423235	0.361279	0.215486	Balanced
K00015	106.91	249.68	62.9535	1258.63	Metabolism; Carbohydrate metabolism; Glyoxylate and dicarboxylate metabolism	419.544	0.150052	0.254825	0.595123	SbRB suppressed
K00016	42.8257	68.6195	125.657	711.306	Metabolism; Carbohydrate metabolism; Glycolysis / Gluconeogenesis | Metabolism; Carbohydrate metabolism; Pyruvate metabolism | Metabolism; Carbohydrate metabolism; Propanoate metabolism | Metabolism; Amino acid metabolism; Cysteine and methionine metabolism | Organismal Systems; Endocrine system; Glucagon signaling pathway | Brite Hierarchies; Protein families: signaling and cellular processes; E…	237.102	0.529969	0.180622	0.289409	RhizCom suppressed
K00018	34.6234	40.0116	143.099	653.203	Metabolism; Carbohydrate metabolism; Glyoxylate and dicarboxylate metabolism | Metabolism; Energy metabolism; Methane metabolism | Metabolism; Amino acid metabolism; Glycine, serine and threonine metabolism	217.734	0.65722	0.159017	0.183763	SbRB dominant
K00019	250.414	216.234	100.087	1700.2	Metabolism; Carbohydrate metabolism; Butanoate metabolism | Metabolism; Lipid metabolism; Synthesis and degradation of ketone bodies	566.735	0.176604	0.441854	0.381543	SbRB suppressed
K00020	371.002	475.318	376.734	3669.16	Metabolism; Amino acid metabolism; Valine, leucine and isoleucine degradation	1223.05	0.308028	0.30334	0.388632	Balanced
K00021	4.90584	34.1989	71.4992	331.812	Metabolism; Metabolism of terpenoids and polyketides; Terpenoid backbone biosynthesis | Environmental Information Processing; Signal transduction; AMPK signaling pathway | Organismal Systems; Digestive system; Bile secretion	110.604	0.646443	0.044355	0.309201	RhizCom suppressed
K00022	0.230545	1.43852	0	5.00719	Metabolism; Carbohydrate metabolism; Butanoate metabolism | Metabolism; Lipid metabolism; Fatty acid elongation | Metabolism; Lipid metabolism; Fatty acid degradation | Metabolism; Amino acid metabolism; Valine, leucine and isoleucine degradation | Metabolism; Amino acid metabolism; Lysine degradation | Metabolism; Amino acid metabolism; Tryptophan metabolism | Metabolism; Metabolism of terpenoid…	1.66906	0	0.138128	0.861872	Soil dominant
K00023	171.247	109.936	49.3473	991.592	Metabolism; Carbohydrate metabolism; Glyoxylate and dicarboxylate metabolism | Metabolism; Carbohydrate metabolism; Butanoate metabolism	330.531	0.149297	0.518098	0.332605	SbRB suppressed
K00024	205.373	250.137	160.995	1849.51	Metabolism; Carbohydrate metabolism; Citrate cycle (TCA cycle) | Metabolism; Carbohydrate metabolism; Pyruvate metabolism | Metabolism; Carbohydrate metabolism; Glyoxylate and dicarboxylate metabolism | Metabolism; Energy metabolism; Carbon fixation in photosynthetic organisms | Metabolism; Energy metabolism; Carbon fixation pathways in prokaryotes | Metabolism; Energy metabolism; Methane metabol…	616.505	0.261141	0.333125	0.405733	Balanced
K00025	0.238319	0	0	0.714956	Metabolism; Carbohydrate metabolism; Citrate cycle (TCA cycle) | Metabolism; Carbohydrate metabolism; Pyruvate metabolism | Metabolism; Carbohydrate metabolism; Glyoxylate and dicarboxylate metabolism | Metabolism; Energy metabolism; Carbon fixation in photosynthetic organisms | Metabolism; Amino acid metabolism; Cysteine and methionine metabolism | Organismal Systems; Excretory system; Proximal …	0.238319	0	1	0	RhizCom dominant
K00026	0.247018	0	0	0.741055	Metabolism; Carbohydrate metabolism; Citrate cycle (TCA cycle) | Metabolism; Carbohydrate metabolism; Pyruvate metabolism | Metabolism; Carbohydrate metabolism; Glyoxylate and dicarboxylate metabolism | Metabolism; Energy metabolism; Carbon fixation in photosynthetic organisms | Metabolism; Amino acid metabolism; Cysteine and methionine metabolism	0.247018	0	1	0	RhizCom dominant
K00027	13.6912	136.365	168.466	955.566	Metabolism; Carbohydrate metabolism; Pyruvate metabolism | Environmental Information Processing; Signal transduction; Two-component system	318.522	0.528899	0.0429836	0.428117	RhizCom suppressed
K00029	343.729	166.937	129.887	1921.66	Metabolism; Carbohydrate metabolism; Pyruvate metabolism | Metabolism; Energy metabolism; Carbon fixation in photosynthetic organisms	640.553	0.202774	0.536612	0.260614	Balanced
K00030	11.2264	163.588	0.21629	525.092	Metabolism; Carbohydrate metabolism; Citrate cycle (TCA cycle)	175.031	0.00123573	0.0641396	0.934625	Soil dominant
K00031	309.312	232.683	243.389	2356.15	Metabolism; Carbohydrate metabolism; Citrate cycle (TCA cycle) | Metabolism; Energy metabolism; Carbon fixation pathways in prokaryotes | Metabolism; Metabolism of other amino acids; Glutathione metabolism | Cellular Processes; Transport and catabolism; Peroxisome	785.384	0.309898	0.393835	0.296267	Balanced
K00032	4.36627	1.76002	0.45257	19.7366	Metabolism; Carbohydrate metabolism; Pentose phosphate pathway | Metabolism; Metabolism of other amino acids; Glutathione metabolism	6.57886	0.0687917	0.663682	0.267526	SbRB suppressed
K00033	151.412	298.645	415.587	2596.93	Metabolism; Carbohydrate metabolism; Pentose phosphate pathway | Metabolism; Metabolism of other amino acids; Glutathione metabolism	865.644	0.48009	0.174913	0.344997	RhizCom suppressed
K00034	244.595	243.358	565.551	3160.51	Metabolism; Carbohydrate metabolism; Pentose phosphate pathway	1053.5	0.536828	0.232173	0.230999	Balanced
K00035	66.0774	14.147	59.7801	420.014	Metabolism; Carbohydrate metabolism; Galactose metabolism	140.005	0.426987	0.471966	0.101047	Soil suppressed
K00036	217.896	425.165	471.466	3343.58	Metabolism; Carbohydrate metabolism; Pentose phosphate pathway | Metabolism; Metabolism of other amino acids; Glutathione metabolism | Human Diseases; Cancers: Overview; Central carbon metabolism in cancer | Brite Hierarchies; Protein families: signaling and cellular processes; Exosome	1114.53	0.423019	0.195505	0.381476	RhizCom suppressed
K00038	195.19	199.931	127.48	1567.8	Metabolism; Lipid metabolism; Steroid hormone biosynthesis	522.601	0.243933	0.373497	0.38257	Balanced
K00039	67.3814	12.7952	22.9694	309.438	Metabolism; Carbohydrate metabolism; Pentose and glucuronate interconversions	103.146	0.222688	0.653262	0.124049	Soil suppressed
K00040	49.6775	6.74398	220.904	831.978	Metabolism; Carbohydrate metabolism; Pentose and glucuronate interconversions	277.326	0.796552	0.17913	0.0243179	SbRB dominant
K00041	130.081	14.2678	182.447	980.387	Metabolism; Carbohydrate metabolism; Pentose and glucuronate interconversions	326.796	0.55829	0.39805	0.0436597	Soil suppressed
K00042	184.293	100.935	95.3215	1141.65	Metabolism; Carbohydrate metabolism; Glyoxylate and dicarboxylate metabolism	380.549	0.250484	0.484281	0.265235	Balanced
K00043	102.115	12.6526	0.641036	346.226	Metabolism; Carbohydrate metabolism; Butanoate metabolism	115.409	0.00555448	0.884813	0.109632	RhizCom dominant
K00044	4.72082	8.32962	0	39.1513	Metabolism; Lipid metabolism; Steroid hormone biosynthesis | Organismal Systems; Endocrine system; Ovarian steroidogenesis	13.0504	0	0.361736	0.638264	SbRB suppressed
K00045	32.6659	10.8276	100.241	431.204	Metabolism; Carbohydrate metabolism; Fructose and mannose metabolism	143.735	0.697404	0.227265	0.0753305	Soil suppressed
K00046	415.097	393.082	237.191	3136.11	Not Included in Pathway or Brite; Unclassified: metabolism; Enzymes with EC numbers	1045.37	0.226896	0.397082	0.376022	Balanced
K00048	1.90343	0.810088	41.8824	133.788	Metabolism; Carbohydrate metabolism; Glyoxylate and dicarboxylate metabolism | Metabolism; Carbohydrate metabolism; Propanoate metabolism	44.5959	0.939153	0.0426818	0.0181651	SbRB dominant
K00049	1.24388	0.225705	0.623599	6.27956	Metabolism; Carbohydrate metabolism; Pyruvate metabolism | Metabolism; Carbohydrate metabolism; Glyoxylate and dicarboxylate metabolism | Metabolism; Amino acid metabolism; Glycine, serine and threonine metabolism	2.09319	0.297918	0.594253	0.107829	Soil suppressed
K00050	58.128	10.8394	24.506	280.42	Metabolism; Carbohydrate metabolism; Glyoxylate and dicarboxylate metabolism | Metabolism; Amino acid metabolism; Glycine, serine and threonine metabolism	93.4733	0.262171	0.621867	0.115962	Soil suppressed
K00052	241.685	277.869	225.724	2235.83	Metabolism; Carbohydrate metabolism; C5-Branched dibasic acid metabolism | Metabolism; Amino acid metabolism; Valine, leucine and isoleucine biosynthesis	745.278	0.302872	0.324288	0.372839	Balanced
K00053	242.759	229.797	269.107	2224.99	Metabolism; Amino acid metabolism; Valine, leucine and isoleucine biosynthesis | Metabolism; Metabolism of cofactors and vitamins; Pantothenate and CoA biosynthesis	741.663	0.362842	0.327318	0.30984	Balanced
K00054	48.9554	9.6108	24.107	248.019	Metabolism; Metabolism of terpenoids and polyketides; Terpenoid backbone biosynthesis	82.6732	0.291594	0.592155	0.116251	Soil suppressed
K00055	13.9965	27.004	4.37393	136.123	Metabolism; Amino acid metabolism; Tyrosine metabolism | Metabolism; Amino acid metabolism; Phenylalanine metabolism | Metabolism; Xenobiotics biodegradation and metabolism; Toluene degradation | Metabolism; Xenobiotics biodegradation and metabolism; Xylene degradation	45.3745	0.0963963	0.308466	0.595137	SbRB suppressed
K00057	219.88	187.3	247.68	1964.58	Metabolism; Lipid metabolism; Glycerophospholipid metabolism	654.859	0.378218	0.335767	0.286015	Balanced
K00058	628.576	694.512	460.175	5349.79	Metabolism; Energy metabolism; Methane metabolism | Metabolism; Amino acid metabolism; Glycine, serine and threonine metabolism | Brite Hierarchies; Protein families: signaling and cellular processes; Exosome	1783.26	0.258052	0.352486	0.389462	Balanced
K00059	3128.4	3633.86	3220.73	29949	Metabolism; Lipid metabolism; Fatty acid biosynthesis | Metabolism; Metabolism of cofactors and vitamins; Biotin metabolism | Metabolism; Biosynthesis of other secondary metabolites; Prodigiosin biosynthesis | Brite Hierarchies; Protein families: metabolism; Lipid biosynthesis proteins	9982.98	0.322622	0.313373	0.364005	Balanced
K00060	51.7728	92.6276	121.914	798.944	Metabolism; Amino acid metabolism; Glycine, serine and threonine metabolism	266.315	0.457783	0.194405	0.347812	RhizCom suppressed
K00061	1.37693	8.97454	13.0795	70.2931	Metabolism; Metabolism of cofactors and vitamins; Retinol metabolism	23.431	0.558215	0.0587655	0.383019	RhizCom suppressed
K00062	0.657326	1.75267	30.5828	98.9782	Not Included in Pathway or Brite; Unclassified: metabolism; Enzymes with EC numbers	32.9927	0.926954	0.0199234	0.0531228	SbRB dominant
K00064	140.372	85.2961	82.8374	925.515	Metabolism; Carbohydrate metabolism; Fructose and mannose metabolism | Metabolism; Carbohydrate metabolism; Ascorbate and aldarate metabolism	308.505	0.268512	0.455006	0.276482	Balanced
K00065	291.403	262.724	288.876	2529.01	Metabolism; Carbohydrate metabolism; Pentose and glucuronate interconversions	843.003	0.342675	0.345672	0.311653	Balanced
K00066	24.1426	32.4983	5.76315	187.212	Metabolism; Carbohydrate metabolism; Fructose and mannose metabolism | Metabolism; Carbohydrate metabolism; Amino sugar and nucleotide sugar metabolism | Environmental Information Processing; Signal transduction; Two-component system	62.4041	0.0923521	0.386876	0.520772	SbRB suppressed
K00067	267.355	181.557	363.907	2438.46	Metabolism; Metabolism of terpenoids and polyketides; Polyketide sugar unit biosynthesis | Metabolism; Biosynthesis of other secondary metabolites; Streptomycin biosynthesis	812.819	0.44771	0.328924	0.223367	Balanced
K00068	1.81769	7.76708	30.0746	118.978	Metabolism; Carbohydrate metabolism; Fructose and mannose metabolism	39.6594	0.758323	0.0458324	0.195845	SbRB dominant
K00069	0.0420261	5.57129	0	16.8399	Human Diseases; Cancers: Overview; Transcriptional misregulation in cancer | Brite Hierarchies; Protein families: signaling and cellular processes; Exosome	5.61331	0	0.00748685	0.992513	Soil dominant
K00072	0.269288	0	0	0.807863	Metabolism; Metabolism of cofactors and vitamins; Folate biosynthesis | Brite Hierarchies; Protein families: signaling and cellular processes; Exosome	0.269288	0	1	0	RhizCom dominant
K00073	26.2144	47.8626	34.6118	326.066	Metabolism; Nucleotide metabolism; Purine metabolism	108.689	0.318449	0.241188	0.440364	Balanced
K00074	294.446	368.399	223.46	2658.92	Metabolism; Carbohydrate metabolism; Butanoate metabolism | Metabolism; Amino acid metabolism; Phenylalanine metabolism | Metabolism; Xenobiotics biodegradation and metabolism; Benzoate degradation	886.305	0.252125	0.332217	0.415657	Balanced
K00075	183.356	163.951	228.372	1727.04	Metabolism; Carbohydrate metabolism; Amino sugar and nucleotide sugar metabolism | Metabolism; Glycan biosynthesis and metabolism; Peptidoglycan biosynthesis | Brite Hierarchies; Protein families: metabolism; Peptidoglycan biosynthesis and degradation proteins	575.679	0.3967	0.318504	0.284795	Balanced
K00076	16.3239	42.9795	2.33053	184.902	Metabolism; Lipid metabolism; Secondary bile acid biosynthesis	61.6339	0.0378125	0.264852	0.697335	SbRB suppressed
K00077	312.2	355.178	411.977	3238.07	Metabolism; Metabolism of cofactors and vitamins; Pantothenate and CoA biosynthesis	1079.36	0.381688	0.289247	0.329065	Balanced
K00078	92.0404	32.7297	217.806	1027.73	Metabolism; Carbohydrate metabolism; Pentose and glucuronate interconversions | Metabolism; Xenobiotics biodegradation and metabolism; Metabolism of xenobiotics by cytochrome P450	342.576	0.635789	0.268671	0.0955398	Soil suppressed
K00079	10.5403	20.0407	5.58584	108.501	Metabolism; Lipid metabolism; Arachidonic acid metabolism | Metabolism; Metabolism of cofactors and vitamins; Folate biosynthesis | Metabolism; Xenobiotics biodegradation and metabolism; Metabolism of xenobiotics by cytochrome P450 | Human Diseases; Cancers: Overview; Chemical carcinogenesis	36.1669	0.154446	0.291436	0.554117	SbRB suppressed
K00082	7.71015	54.6921	23.3527	257.265	Metabolism; Metabolism of cofactors and vitamins; Riboflavin metabolism	85.7549	0.272319	0.0899092	0.637772	RhizCom suppressed
K00086	3.21426	4.91657	0.760249	26.6732	Metabolism; Carbohydrate metabolism; Propanoate metabolism | Metabolism; Lipid metabolism; Glycerolipid metabolism	8.89108	0.085507	0.361515	0.552978	SbRB suppressed
K00087	23.4248	188.116	1.71974	639.78	Metabolism; Nucleotide metabolism; Purine metabolism	213.26	0.00806406	0.109841	0.882095	Soil dominant
K00088	267.473	344.959	427.793	3120.68	Metabolism; Nucleotide metabolism; Purine metabolism | Metabolism; Xenobiotics biodegradation and metabolism; Drug metabolism - other enzymes | Brite Hierarchies; Protein families: signaling and cellular processes; Exosome	1040.23	0.41125	0.25713	0.331619	Balanced
K00090	109.564	8.14643	74.3189	576.088	Metabolism; Carbohydrate metabolism; Pentose phosphate pathway | Metabolism; Carbohydrate metabolism; Pyruvate metabolism | Metabolism; Carbohydrate metabolism; Glyoxylate and dicarboxylate metabolism | Metabolism; Amino acid metabolism; Glycine, serine and threonine metabolism	192.029	0.387018	0.570559	0.0424228	Soil suppressed
K00091	236.133	242.522	132.03	1832.06	Not Included in Pathway or Brite; Unclassified: metabolism; Enzymes with EC numbers	610.686	0.2162	0.386669	0.397131	Balanced
K00093	1.45751	0.152876	0	4.83114	Metabolism; Energy metabolism; Methane metabolism	1.61038	0	0.905068	0.0949315	RhizCom dominant
K00094	0.653384	0	0	1.96015	Metabolism; Carbohydrate metabolism; Galactose metabolism	0.653384	0	1	0	RhizCom dominant
K00096	13.1143	14.6748	37.4445	195.701	Metabolism; Lipid metabolism; Glycerophospholipid metabolism	65.2336	0.574006	0.201036	0.224958	Balanced
K00097	235.422	90.1725	136.198	1385.38	Metabolism; Metabolism of cofactors and vitamins; Vitamin B6 metabolism	461.793	0.294934	0.5098	0.195266	Soil suppressed
K00098	33.5642	18.6311	108.091	480.858	Not Included in Pathway or Brite; Unclassified: metabolism; Enzymes with EC numbers	160.286	0.674361	0.209402	0.116237	Soil suppressed
K00099	162.923	193.645	236.336	1778.71	Metabolism; Metabolism of terpenoids and polyketides; Terpenoid backbone biosynthesis	592.904	0.398608	0.274788	0.326604	Balanced
K00100	5.17589	0.0150522	0	15.5728	Metabolism; Carbohydrate metabolism; Butanoate metabolism	5.19094	0	0.9971	0.00289971	RhizCom dominant
K00101	213.382	147.034	156.405	1550.46	Metabolism; Carbohydrate metabolism; Pyruvate metabolism	516.821	0.302629	0.412873	0.284497	Balanced
K00102	496.287	171.079	132.116	2398.45	Metabolism; Carbohydrate metabolism; Pyruvate metabolism	799.482	0.165252	0.620761	0.213987	SbRB suppressed
K00103	49.8634	40.0383	27.4236	351.976	Metabolism; Carbohydrate metabolism; Ascorbate and aldarate metabolism	117.325	0.23374	0.425002	0.341259	Balanced
K00104	191.181	285.397	237.128	2141.12	Metabolism; Carbohydrate metabolism; Glyoxylate and dicarboxylate metabolism	713.706	0.332249	0.267871	0.39988	Balanced
K00106	2.91646	8.88296	0.147121	35.8396	Metabolism; Nucleotide metabolism; Purine metabolism | Metabolism; Biosynthesis of other secondary metabolites; Caffeine metabolism | Metabolism; Xenobiotics biodegradation and metabolism; Drug metabolism - other enzymes | Cellular Processes; Transport and catabolism; Peroxisome | Brite Hierarchies; Protein families: signaling and cellular processes; Exosome	11.9465	0.0123149	0.244126	0.743559	SbRB suppressed
K00107	3.76979	4.42812	0	24.5937	Not Included in Pathway or Brite; Unclassified: metabolism; Enzymes with EC numbers	8.1979	0	0.459848	0.540152	SbRB suppressed
K00108	514.376	403.576	210.869	3386.46	Metabolism; Amino acid metabolism; Glycine, serine and threonine metabolism	1128.82	0.186805	0.455675	0.35752	SbRB suppressed
K00109	0.0461093	23.9356	0	71.945	Metabolism; Carbohydrate metabolism; Butanoate metabolism	23.9817	0	0.00192269	0.998077	Soil dominant
K00111	313.847	193.421	368.32	2626.76	Metabolism; Lipid metabolism; Glycerophospholipid metabolism	875.588	0.420654	0.358441	0.220904	Balanced
K00112	0.414929	6.43124	0	20.5385	Metabolism; Lipid metabolism; Glycerophospholipid metabolism	6.84617	0	0.0606075	0.939392	Soil dominant
K00113	6.77134	36.4186	1.5786	134.306	Metabolism; Lipid metabolism; Glycerophospholipid metabolism	44.7685	0.0352614	0.151252	0.813486	Soil dominant
K00114	35.2909	505.813	7.03345	1644.41	Metabolism; Carbohydrate metabolism; Glycolysis / Gluconeogenesis | Metabolism; Xenobiotics biodegradation and metabolism; Chloroalkane and chloroalkene degradation	548.138	0.0128315	0.0643832	0.922785	Soil dominant
K00115	0.128271	1.54753	0	5.0274	Metabolism; Carbohydrate metabolism; Pentose phosphate pathway	1.6758	0	0.0765433	0.923457	Soil dominant
K00116	103.756	14.7039	283.887	1207.04	Metabolism; Carbohydrate metabolism; Citrate cycle (TCA cycle) | Metabolism; Carbohydrate metabolism; Pyruvate metabolism	402.346	0.705579	0.257876	0.0365453	Soil suppressed
K00117	259.179	504.776	129.347	2679.91	Metabolism; Carbohydrate metabolism; Pentose phosphate pathway	893.302	0.144797	0.290136	0.565067	SbRB suppressed
K00118	80.2152	38.7213	80.3704	597.921	Not Included in Pathway or Brite; Unclassified: metabolism; Enzymes with EC numbers	199.307	0.403249	0.402471	0.19428	Soil suppressed
K00121	224.015	301.228	359.987	2655.69	Metabolism; Carbohydrate metabolism; Glycolysis / Gluconeogenesis | Metabolism; Energy metabolism; Methane metabolism | Metabolism; Lipid metabolism; Fatty acid degradation | Metabolism; Amino acid metabolism; Tyrosine metabolism | Metabolism; Metabolism of cofactors and vitamins; Retinol metabolism | Metabolism; Xenobiotics biodegradation and metabolism; Chloroalkane and chloroalkene degradation…	885.229	0.40666	0.253058	0.340282	Balanced
K00122	104.861	179.646	7.81466	876.965	Metabolism; Carbohydrate metabolism; Glyoxylate and dicarboxylate metabolism | Metabolism; Energy metabolism; Methane metabolism	292.322	0.0267331	0.358717	0.61455	SbRB suppressed
K00123	359.638	637.566	409.657	4220.58	Metabolism; Carbohydrate metabolism; Glyoxylate and dicarboxylate metabolism | Metabolism; Energy metabolism; Methane metabolism	1406.86	0.291185	0.255631	0.453183	Balanced
K00124	117.709	185.112	76.9665	1139.36	Metabolism; Carbohydrate metabolism; Glyoxylate and dicarboxylate metabolism | Metabolism; Energy metabolism; Methane metabolism	379.787	0.202657	0.309933	0.48741	Balanced
K00125	0	2.30647	0	6.91941	Metabolism; Energy metabolism; Methane metabolism	2.30647	0	0	1	Soil dominant
K00126	56.2242	14.4024	29.2138	299.521	Metabolism; Carbohydrate metabolism; Glyoxylate and dicarboxylate metabolism | Metabolism; Energy metabolism; Methane metabolism	99.8403	0.292605	0.563141	0.144254	Soil suppressed
K00127	99.5291	102.291	77.0074	836.482	Metabolism; Carbohydrate metabolism; Glyoxylate and dicarboxylate metabolism | Metabolism; Energy metabolism; Methane metabolism	278.827	0.276183	0.356956	0.366861	Balanced
K00128	569.259	516.215	308.373	4181.54	Metabolism; Carbohydrate metabolism; Glycolysis / Gluconeogenesis | Metabolism; Carbohydrate metabolism; Ascorbate and aldarate metabolism | Metabolism; Carbohydrate metabolism; Pyruvate metabolism | Metabolism; Lipid metabolism; Fatty acid degradation | Metabolism; Lipid metabolism; Glycerolipid metabolism | Metabolism; Amino acid metabolism; Valine, leucine and isoleucine degradation | Metaboli…	1393.85	0.221239	0.408408	0.370353	Balanced
K00129	2.00058	4.39715	0	19.1932	Metabolism; Carbohydrate metabolism; Glycolysis / Gluconeogenesis | Metabolism; Amino acid metabolism; Histidine metabolism | Metabolism; Amino acid metabolism; Tyrosine metabolism | Metabolism; Amino acid metabolism; Phenylalanine metabolism | Metabolism; Metabolism of other amino acids; beta-Alanine metabolism | Metabolism; Xenobiotics biodegradation and metabolism; Metabolism of xenobiotics by…	6.39772	0	0.312701	0.687299	SbRB suppressed
K00130	138.471	198.697	147.714	1454.65	Metabolism; Amino acid metabolism; Glycine, serine and threonine metabolism	484.882	0.30464	0.285577	0.409784	Balanced
K00131	49.5406	22.5197	0.42738	217.463	Metabolism; Carbohydrate metabolism; Glycolysis / Gluconeogenesis | Metabolism; Carbohydrate metabolism; Pentose phosphate pathway	72.4877	0.0058959	0.683434	0.31067	SbRB suppressed
K00132	0.107121	24.5997	0.471469	75.5348	Metabolism; Carbohydrate metabolism; Pyruvate metabolism | Metabolism; Carbohydrate metabolism; Butanoate metabolism	25.1783	0.0187252	0.0042545	0.97702	Soil dominant
K00133	231.592	249.204	328.408	2427.61	Metabolism; Amino acid metabolism; Glycine, serine and threonine metabolism | Metabolism; Amino acid metabolism; Cysteine and methionine metabolism | Metabolism; Amino acid metabolism; Lysine biosynthesis | Metabolism; Biosynthesis of other secondary metabolites; Monobactam biosynthesis	809.203	0.405841	0.286197	0.307962	Balanced
K00134	328.65	305.917	236.451	2613.05	Metabolism; Carbohydrate metabolism; Glycolysis / Gluconeogenesis | Metabolism; Energy metabolism; Carbon fixation in photosynthetic organisms | Environmental Information Processing; Signal transduction; HIF-1 signaling pathway | Human Diseases; Neurodegenerative diseases; Alzheimer disease | Brite Hierarchies; Protein families: genetic information processing; Membrane trafficking | Brite Hierarc…	871.018	0.271465	0.377318	0.351217	Balanced
K00135	432.873	346.973	594.964	4124.43	Metabolism; Carbohydrate metabolism; Butanoate metabolism | Metabolism; Amino acid metabolism; Alanine, aspartate and glutamate metabolism | Metabolism; Amino acid metabolism; Lysine degradation | Metabolism; Amino acid metabolism; Tyrosine metabolism | Metabolism; Metabolism of cofactors and vitamins; Nicotinate and nicotinamide metabolism	1374.81	0.432761	0.31486	0.252379	Balanced
K00137	31.2456	32.0168	0.328779	190.773	Metabolism; Amino acid metabolism; Lysine degradation | Metabolism; Amino acid metabolism; Arginine and proline metabolism | Metabolism; Metabolism of other amino acids; beta-Alanine metabolism	63.5911	0.0051702	0.491351	0.503478	SbRB suppressed
K00138	133.465	43.3796	188.203	1095.14	Metabolism; Carbohydrate metabolism; Glycolysis / Gluconeogenesis | Metabolism; Carbohydrate metabolism; Pyruvate metabolism	365.048	0.515558	0.36561	0.118833	Soil suppressed
K00140	246.735	217.862	250.949	2146.64	Metabolism; Carbohydrate metabolism; Propanoate metabolism | Metabolism; Carbohydrate metabolism; Inositol phosphate metabolism | Metabolism; Amino acid metabolism; Valine, leucine and isoleucine degradation | Metabolism; Metabolism of other amino acids; beta-Alanine metabolism	715.546	0.350709	0.344821	0.30447	Balanced
K00141	102.96	17.0617	6.60433	379.877	Metabolism; Xenobiotics biodegradation and metabolism; Aminobenzoate degradation | Metabolism; Xenobiotics biodegradation and metabolism; Toluene degradation | Metabolism; Xenobiotics biodegradation and metabolism; Xylene degradation	126.626	0.0521563	0.813102	0.134741	RhizCom dominant
K00143	10.0429	2.43398	29.4063	125.65	Metabolism; Amino acid metabolism; Lysine biosynthesis	41.8832	0.702103	0.239783	0.0581135	Soil suppressed
K00145	226.807	185.706	253.865	1999.13	Metabolism; Amino acid metabolism; Arginine biosynthesis	666.378	0.380962	0.340358	0.27868	Balanced
K00146	50.7833	32.9147	5.18935	266.662	Metabolism; Amino acid metabolism; Phenylalanine metabolism | Metabolism; Xenobiotics biodegradation and metabolism; Styrene degradation	88.8874	0.0583811	0.571322	0.370297	SbRB suppressed
K00147	204.942	142.239	227.119	1722.9	Metabolism; Amino acid metabolism; Arginine and proline metabolism | Metabolism; Biosynthesis of other secondary metabolites; Carbapenem biosynthesis	574.3	0.395472	0.356855	0.247673	Balanced
K00148	20.6428	13.3258	69.7593	311.184	Metabolism; Energy metabolism; Methane metabolism | Metabolism; Xenobiotics biodegradation and metabolism; Chloroalkane and chloroalkene degradation	103.728	0.672522	0.199009	0.128469	SbRB dominant
K00150	0.759085	7.58348	0	25.0277	Metabolism; Carbohydrate metabolism; Glycolysis / Gluconeogenesis | Metabolism; Energy metabolism; Carbon fixation in photosynthetic organisms	8.34257	0	0.0909894	0.909011	Soil dominant
K00151	75.7208	13.1177	7.42892	288.802	Metabolism; Amino acid metabolism; Tyrosine metabolism	96.2675	0.0771695	0.786567	0.136263	RhizCom dominant
K00153	4.64024	43.7523	18.246	199.916	Not Included in Pathway or Brite; Unclassified: metabolism; Enzymes with EC numbers	66.6386	0.273806	0.0696329	0.656561	RhizCom suppressed
K00154	83.3815	16.9653	5.81283	318.479	Not Included in Pathway or Brite; Unclassified: metabolism; Enzymes with EC numbers	106.16	0.0547556	0.785435	0.159809	RhizCom dominant
K00156	40.0806	89.639	264.147	1181.6	Metabolism; Carbohydrate metabolism; Pyruvate metabolism	393.866	0.670651	0.101762	0.227587	RhizCom suppressed
K00158	0.502493	10.6209	0.802678	35.7783	Metabolism; Carbohydrate metabolism; Pyruvate metabolism	11.9261	0.0673044	0.0421339	0.890562	Soil dominant
K00161	154.922	219.655	197.048	1714.87	Metabolism; Carbohydrate metabolism; Glycolysis / Gluconeogenesis | Metabolism; Carbohydrate metabolism; Citrate cycle (TCA cycle) | Metabolism; Carbohydrate metabolism; Pyruvate metabolism | Environmental Information Processing; Signal transduction; HIF-1 signaling pathway | Organismal Systems; Endocrine system; Glucagon signaling pathway | Human Diseases; Cancers: Overview; Central carbon metab…	571.624	0.344715	0.27102	0.384265	Balanced
K00162	138.569	203.335	175.97	1553.62	Metabolism; Carbohydrate metabolism; Glycolysis / Gluconeogenesis | Metabolism; Carbohydrate metabolism; Citrate cycle (TCA cycle) | Metabolism; Carbohydrate metabolism; Pyruvate metabolism | Environmental Information Processing; Signal transduction; HIF-1 signaling pathway | Organismal Systems; Endocrine system; Glucagon signaling pathway | Human Diseases; Cancers: Overview; Central carbon metab…	517.874	0.339793	0.267573	0.392634	Balanced
K00163	215.825	235.131	188.793	1919.25	Metabolism; Carbohydrate metabolism; Glycolysis / Gluconeogenesis | Metabolism; Carbohydrate metabolism; Citrate cycle (TCA cycle) | Metabolism; Carbohydrate metabolism; Pyruvate metabolism	639.749	0.295104	0.33736	0.367536	Balanced
K00164	255.314	269.375	291.1	2447.37	Metabolism; Carbohydrate metabolism; Citrate cycle (TCA cycle) | Metabolism; Amino acid metabolism; Lysine degradation | Metabolism; Amino acid metabolism; Tryptophan metabolism	815.789	0.356833	0.312965	0.330202	Balanced
K00166	38.8442	75.7961	49.8163	493.369	Metabolism; Carbohydrate metabolism; Propanoate metabolism | Metabolism; Amino acid metabolism; Valine, leucine and isoleucine degradation	164.456	0.302915	0.236197	0.460888	Balanced
K00167	40.8519	152.323	58.2131	754.163	Metabolism; Carbohydrate metabolism; Propanoate metabolism | Metabolism; Amino acid metabolism; Valine, leucine and isoleucine degradation	251.388	0.231567	0.162506	0.605927	RhizCom suppressed
K00169	4.2739	51.7028	0	167.93	Metabolism; Carbohydrate metabolism; Glycolysis / Gluconeogenesis | Metabolism; Carbohydrate metabolism; Citrate cycle (TCA cycle) | Metabolism; Carbohydrate metabolism; Pyruvate metabolism | Metabolism; Carbohydrate metabolism; Propanoate metabolism | Metabolism; Carbohydrate metabolism; Butanoate metabolism | Metabolism; Energy metabolism; Carbon fixation pathways in prokaryotes | Metabolism; E…	55.9767	0	0.0763514	0.923649	Soil dominant
K00170	1.58796	52.4604	0	162.145	Metabolism; Carbohydrate metabolism; Glycolysis / Gluconeogenesis | Metabolism; Carbohydrate metabolism; Citrate cycle (TCA cycle) | Metabolism; Carbohydrate metabolism; Pyruvate metabolism | Metabolism; Carbohydrate metabolism; Propanoate metabolism | Metabolism; Carbohydrate metabolism; Butanoate metabolism | Metabolism; Energy metabolism; Carbon fixation pathways in prokaryotes | Metabolism; E…	54.0483	0	0.0293804	0.97062	Soil dominant
K00171	2.74424	29.0255	1.02733	98.3912	Metabolism; Carbohydrate metabolism; Glycolysis / Gluconeogenesis | Metabolism; Carbohydrate metabolism; Citrate cycle (TCA cycle) | Metabolism; Carbohydrate metabolism; Pyruvate metabolism | Metabolism; Carbohydrate metabolism; Propanoate metabolism | Metabolism; Carbohydrate metabolism; Butanoate metabolism | Metabolism; Energy metabolism; Carbon fixation pathways in prokaryotes | Metabolism; E…	32.7971	0.0313237	0.0836734	0.885003	Soil dominant
K00172	3.70042	39.8794	0	130.74	Metabolism; Carbohydrate metabolism; Glycolysis / Gluconeogenesis | Metabolism; Carbohydrate metabolism; Citrate cycle (TCA cycle) | Metabolism; Carbohydrate metabolism; Pyruvate metabolism | Metabolism; Carbohydrate metabolism; Propanoate metabolism | Metabolism; Carbohydrate metabolism; Butanoate metabolism | Metabolism; Energy metabolism; Carbon fixation pathways in prokaryotes | Metabolism; E…	43.5798	0	0.0849113	0.915089	Soil dominant
K00174	43.1147	330.216	0.43157	1121.29	Metabolism; Carbohydrate metabolism; Glycolysis / Gluconeogenesis | Metabolism; Carbohydrate metabolism; Citrate cycle (TCA cycle) | Metabolism; Carbohydrate metabolism; Pyruvate metabolism | Metabolism; Carbohydrate metabolism; Butanoate metabolism | Metabolism; Energy metabolism; Carbon fixation pathways in prokaryotes	373.763	0.00115466	0.115353	0.883492	Soil dominant
K00175	40.7661	279.401	0.490268	961.973	Metabolism; Carbohydrate metabolism; Glycolysis / Gluconeogenesis | Metabolism; Carbohydrate metabolism; Citrate cycle (TCA cycle) | Metabolism; Carbohydrate metabolism; Pyruvate metabolism | Metabolism; Carbohydrate metabolism; Butanoate metabolism | Metabolism; Energy metabolism; Carbon fixation pathways in prokaryotes	320.658	0.00152895	0.127133	0.871338	Soil dominant
K00176	43.623	14.4757	0	174.296	Metabolism; Carbohydrate metabolism; Citrate cycle (TCA cycle) | Metabolism; Energy metabolism; Carbon fixation pathways in prokaryotes	58.0987	0	0.750844	0.249156	SbRB suppressed
K00177	1.43822	9.76423	0	33.6074	Metabolism; Carbohydrate metabolism; Citrate cycle (TCA cycle) | Metabolism; Energy metabolism; Carbon fixation pathways in prokaryotes	11.2025	0	0.128384	0.871616	Soil dominant
K00179	24.7579	80.2843	0.248712	315.873	Not Included in Pathway or Brite; Unclassified: metabolism; Enzymes with EC numbers	105.291	0.00236214	0.235138	0.7625	SbRB suppressed
K00180	21.3871	49.2489	0.266642	212.708	Not Included in Pathway or Brite; Unclassified: metabolism; Enzymes with EC numbers	70.9026	0.00376067	0.30164	0.694599	SbRB suppressed
K00183	5.76775	11.5412	0	51.9269	Not Included in Pathway or Brite; Unclassified: metabolism; Energy metabolism	17.309	0	0.333223	0.666777	SbRB suppressed
K00184	90.296	175.434	1.49744	801.682	Not Included in Pathway or Brite; Unclassified: metabolism; Energy metabolism	267.227	0.00560361	0.337899	0.656497	SbRB suppressed
K00185	111.146	188.811	1.2642	903.667	Not Included in Pathway or Brite; Unclassified: metabolism; Energy metabolism	301.222	0.0041969	0.368985	0.626818	SbRB suppressed
K00186	0.0101022	10.8458	0	32.5676	Metabolism; Amino acid metabolism; Valine, leucine and isoleucine degradation	10.8559	0	0.000930572	0.999069	Soil dominant
K00187	0.531852	12.6496	0	39.5443	Metabolism; Amino acid metabolism; Valine, leucine and isoleucine degradation	13.1814	0	0.0403486	0.959651	Soil dominant
K00196	3.31293	19.5532	0	68.5984	Metabolism; Energy metabolism; Carbon fixation pathways in prokaryotes | Metabolism; Energy metabolism; Methane metabolism | Metabolism; Xenobiotics biodegradation and metabolism; Nitrotoluene degradation	22.8661	0	0.144884	0.855116	Soil dominant
K00197	0	0.503529	0	1.51059	Metabolism; Energy metabolism; Carbon fixation pathways in prokaryotes | Metabolism; Energy metabolism; Methane metabolism	0.503529	0	0	1	Soil dominant
K00200	3.67883	61.3464	1.54903	199.723	Metabolism; Energy metabolism; Methane metabolism	66.5743	0.0232677	0.055259	0.921473	Soil dominant
K00201	2.93609	76.0712	1.19049	240.593	Metabolism; Energy metabolism; Methane metabolism	80.1978	0.0148444	0.0366106	0.948545	Soil dominant
K00202	3.17108	38.6727	1.47064	129.943	Metabolism; Energy metabolism; Methane metabolism	43.3144	0.0339526	0.0732108	0.892837	Soil dominant
K00203	0	24.2687	0	72.8061	Metabolism; Energy metabolism; Methane metabolism	24.2687	0	0	1	Soil dominant
K00207	0.410202	7.84983	0	24.7801	Metabolism; Nucleotide metabolism; Pyrimidine metabolism | Metabolism; Metabolism of other amino acids; beta-Alanine metabolism | Metabolism; Metabolism of cofactors and vitamins; Pantothenate and CoA biosynthesis | Metabolism; Xenobiotics biodegradation and metabolism; Drug metabolism - other enzymes	8.26004	0	0.049661	0.950339	Soil dominant
K00208	195.767	301.393	155.624	1958.35	Metabolism; Lipid metabolism; Fatty acid biosynthesis | Metabolism; Metabolism of cofactors and vitamins; Biotin metabolism | Metabolism; Biosynthesis of other secondary metabolites; Prodigiosin biosynthesis | Brite Hierarchies; Protein families: metabolism; Lipid biosynthesis proteins	652.783	0.2384	0.299896	0.461704	Balanced
K00209	73.3683	3.90792	39.5561	350.497	Metabolism; Carbohydrate metabolism; Butanoate metabolism | Metabolism; Lipid metabolism; Fatty acid biosynthesis | Brite Hierarchies; Protein families: metabolism; Lipid biosynthesis proteins	116.832	0.338571	0.62798	0.033449	Soil suppressed
K00210	8.27518	1.92398	7.33407	52.5997	Metabolism; Amino acid metabolism; Phenylalanine, tyrosine and tryptophan biosynthesis | Metabolism; Biosynthesis of other secondary metabolites; Novobiocin biosynthesis	17.5332	0.418296	0.471971	0.109733	Soil suppressed
K00211	7.72029	1.5958	0.0240395	28.0204	Metabolism; Amino acid metabolism; Phenylalanine, tyrosine and tryptophan biosynthesis	9.34013	0.00257379	0.826572	0.170854	RhizCom dominant
K00213	0.245226	1.17719	0	4.26724	Metabolism; Lipid metabolism; Steroid biosynthesis	1.42241	0	0.172401	0.827599	Soil dominant
K00214	1.98508	7.93847	6.62993	49.6604	Metabolism; Metabolism of cofactors and vitamins; Porphyrin and chlorophyll metabolism	16.5535	0.400516	0.119919	0.479565	RhizCom suppressed
K00215	250.844	192.54	230.644	2022.08	Metabolism; Amino acid metabolism; Lysine biosynthesis | Metabolism; Biosynthesis of other secondary metabolites; Monobactam biosynthesis	674.027	0.342188	0.372157	0.285656	Balanced
K00216	21.2129	14.3802	33.4095	207.008	Metabolism; Metabolism of terpenoids and polyketides; Biosynthesis of siderophore group nonribosomal peptides	69.0026	0.484177	0.307421	0.208402	Balanced
K00217	32.6818	66.616	20.5241	359.466	Metabolism; Xenobiotics biodegradation and metabolism; Benzoate degradation | Metabolism; Xenobiotics biodegradation and metabolism; Fluorobenzoate degradation | Metabolism; Xenobiotics biodegradation and metabolism; Chlorocyclohexane and chlorobenzene degradation | Metabolism; Xenobiotics biodegradation and metabolism; Toluene degradation	119.822	0.171289	0.272753	0.555958	SbRB suppressed
K00218	117.477	45.7501	322.562	1457.37	Metabolism; Metabolism of cofactors and vitamins; Porphyrin and chlorophyll metabolism	485.789	0.663996	0.241827	0.094177	Soil suppressed
K00219	312.573	147.442	368.192	2484.62	Not Included in Pathway or Brite; Unclassified: metabolism; Enzymes with EC numbers	828.207	0.444565	0.377409	0.178026	Soil suppressed
K00220	61.1365	43.1474	31.7583	408.127	Metabolism; Amino acid metabolism; Phenylalanine, tyrosine and tryptophan biosynthesis | Metabolism; Biosynthesis of other secondary metabolites; Novobiocin biosynthesis	136.042	0.233445	0.449393	0.317162	Balanced
K00221	0	0.478445	0	1.43533	Not Included in Pathway or Brite; Unclassified: metabolism; Enzymes with EC numbers	0.478445	0	0	1	Soil dominant
K00222	0.802873	2.68682	0	10.4691	Metabolism; Lipid metabolism; Steroid biosynthesis	3.48969	0	0.23007	0.76993	SbRB suppressed
K00223	0.269981	0	0	0.809943	Metabolism; Lipid metabolism; Steroid biosynthesis	0.269981	0	1	0	RhizCom dominant
K00225	0.574828	0.677224	0	3.75616	Metabolism; Carbohydrate metabolism; Ascorbate and aldarate metabolism	1.25205	0	0.459109	0.540891	SbRB suppressed
K00226	5.67288	112.057	22.4947	420.675	Metabolism; Nucleotide metabolism; Pyrimidine metabolism	140.225	0.160419	0.0404556	0.799126	Soil dominant
K00227	107.588	38.6754	11.5119	473.327	Metabolism; Lipid metabolism; Steroid biosynthesis	157.776	0.0729638	0.681907	0.245129	SbRB suppressed
K00228	231.277	83.1581	94.5722	1227.02	Metabolism; Metabolism of cofactors and vitamins; Porphyrin and chlorophyll metabolism	409.007	0.231224	0.565459	0.203317	Balanced
K00230	4.8202	49.8402	95.9577	451.854	Metabolism; Metabolism of cofactors and vitamins; Porphyrin and chlorophyll metabolism	150.618	0.637093	0.0320028	0.330904	RhizCom suppressed
K00231	26.095	92.0452	141.741	779.644	Metabolism; Metabolism of cofactors and vitamins; Porphyrin and chlorophyll metabolism	259.881	0.545407	0.100411	0.354182	RhizCom suppressed
K00232	32.393	4.85946	101.751	417.009	Metabolism; Lipid metabolism; Fatty acid degradation | Metabolism; Lipid metabolism; alpha-Linolenic acid metabolism | Metabolism; Lipid metabolism; Biosynthesis of unsaturated fatty acids | Environmental Information Processing; Signal transduction; cAMP signaling pathway | Cellular Processes; Transport and catabolism; Peroxisome | Organismal Systems; Endocrine system; PPAR signaling pathway	139.003	0.732002	0.233038	0.0349593	Soil suppressed
K00234	0.379849	0.00195319	0	1.14541	Metabolism; Carbohydrate metabolism; Citrate cycle (TCA cycle) | Metabolism; Energy metabolism; Oxidative phosphorylation | Organismal Systems; Environmental adaptation; Thermogenesis | Human Diseases; Neurodegenerative diseases; Alzheimer disease | Human Diseases; Neurodegenerative diseases; Parkinson disease | Human Diseases; Neurodegenerative diseases; Huntington disease | Human Diseases; Endo…	0.381803	0	0.994884	0.00511571	RhizCom dominant
K00235	0.326136	0.128235	0	1.36311	Metabolism; Carbohydrate metabolism; Citrate cycle (TCA cycle) | Metabolism; Energy metabolism; Oxidative phosphorylation | Organismal Systems; Environmental adaptation; Thermogenesis | Human Diseases; Neurodegenerative diseases; Alzheimer disease | Human Diseases; Neurodegenerative diseases; Parkinson disease | Human Diseases; Neurodegenerative diseases; Huntington disease | Human Diseases; Endo…	0.454371	0	0.717774	0.282226	SbRB suppressed
K00236	0.455351	0.27546	0	2.19243	Metabolism; Carbohydrate metabolism; Citrate cycle (TCA cycle) | Metabolism; Energy metabolism; Oxidative phosphorylation | Organismal Systems; Environmental adaptation; Thermogenesis | Human Diseases; Neurodegenerative diseases; Alzheimer disease | Human Diseases; Neurodegenerative diseases; Parkinson disease | Human Diseases; Neurodegenerative diseases; Huntington disease | Human Diseases; Endo…	0.730811	0	0.623077	0.376923	SbRB suppressed
K00237	0.236493	0	0	0.709478	Metabolism; Carbohydrate metabolism; Citrate cycle (TCA cycle) | Metabolism; Energy metabolism; Oxidative phosphorylation | Organismal Systems; Environmental adaptation; Thermogenesis | Human Diseases; Neurodegenerative diseases; Alzheimer disease | Human Diseases; Neurodegenerative diseases; Parkinson disease | Human Diseases; Neurodegenerative diseases; Huntington disease | Human Diseases; Endo…	0.236493	0	1	0	RhizCom dominant
K00239	279.994	425.885	275.108	2942.96	Metabolism; Carbohydrate metabolism; Citrate cycle (TCA cycle) | Metabolism; Carbohydrate metabolism; Butanoate metabolism | Metabolism; Energy metabolism; Oxidative phosphorylation | Metabolism; Energy metabolism; Carbon fixation pathways in prokaryotes | Human Diseases; Infectious diseases: Bacterial; Legionellosis	980.988	0.28044	0.285421	0.434139	Balanced
K00240	246.398	325.431	259.142	2492.91	Metabolism; Carbohydrate metabolism; Citrate cycle (TCA cycle) | Metabolism; Carbohydrate metabolism; Butanoate metabolism | Metabolism; Energy metabolism; Oxidative phosphorylation | Metabolism; Energy metabolism; Carbon fixation pathways in prokaryotes	830.97	0.311855	0.296518	0.391627	Balanced
K00241	205.699	191.582	251.041	1944.97	Metabolism; Carbohydrate metabolism; Citrate cycle (TCA cycle) | Metabolism; Carbohydrate metabolism; Butanoate metabolism | Metabolism; Energy metabolism; Oxidative phosphorylation | Metabolism; Energy metabolism; Carbon fixation pathways in prokaryotes	648.322	0.387216	0.317279	0.295504	Balanced
K00242	145.352	63.0383	216.53	1274.76	Metabolism; Carbohydrate metabolism; Citrate cycle (TCA cycle) | Metabolism; Carbohydrate metabolism; Butanoate metabolism | Metabolism; Energy metabolism; Oxidative phosphorylation | Metabolism; Energy metabolism; Carbon fixation pathways in prokaryotes	424.92	0.509578	0.342069	0.148354	Soil suppressed
K00243	51.7496	2.38604	51.0797	315.646	Not Included in Pathway or Brite; Poorly characterized; Function unknown	105.215	0.485478	0.491845	0.0226777	Soil suppressed
K00244	24.5869	122.75	145.19	877.578	Metabolism; Carbohydrate metabolism; Citrate cycle (TCA cycle) | Metabolism; Carbohydrate metabolism; Pyruvate metabolism | Metabolism; Carbohydrate metabolism; Butanoate metabolism | Metabolism; Energy metabolism; Oxidative phosphorylation | Metabolism; Energy metabolism; Carbon fixation pathways in prokaryotes | Environmental Information Processing; Signal transduction; Two-component system	292.526	0.49633	0.0840502	0.41962	RhizCom suppressed
K00245	5.72135	44.2713	0.00989812	150.008	Metabolism; Carbohydrate metabolism; Citrate cycle (TCA cycle) | Metabolism; Carbohydrate metabolism; Pyruvate metabolism | Metabolism; Carbohydrate metabolism; Butanoate metabolism | Metabolism; Energy metabolism; Oxidative phosphorylation | Metabolism; Energy metabolism; Carbon fixation pathways in prokaryotes | Environmental Information Processing; Signal transduction; Two-component system	50.0026	0.000197952	0.114421	0.885381	Soil dominant
K00246	6.16865	33.0391	0	117.623	Metabolism; Carbohydrate metabolism; Citrate cycle (TCA cycle) | Metabolism; Carbohydrate metabolism; Pyruvate metabolism | Metabolism; Carbohydrate metabolism; Butanoate metabolism | Metabolism; Energy metabolism; Oxidative phosphorylation | Metabolism; Energy metabolism; Carbon fixation pathways in prokaryotes | Environmental Information Processing; Signal transduction; Two-component system	39.2078	0	0.157332	0.842668	Soil dominant
K00247	5.956	33.6668	0	118.869	Metabolism; Carbohydrate metabolism; Citrate cycle (TCA cycle) | Metabolism; Carbohydrate metabolism; Pyruvate metabolism | Metabolism; Carbohydrate metabolism; Butanoate metabolism | Metabolism; Energy metabolism; Oxidative phosphorylation | Metabolism; Energy metabolism; Carbon fixation pathways in prokaryotes | Environmental Information Processing; Signal transduction; Two-component system	39.6228	0	0.150317	0.849683	Soil dominant
K00248	469.556	542.114	74.9823	3259.96	Metabolism; Carbohydrate metabolism; Butanoate metabolism | Metabolism; Lipid metabolism; Fatty acid degradation | Metabolism; Amino acid metabolism; Valine, leucine and isoleucine degradation	1086.65	0.069003	0.432112	0.498885	SbRB suppressed
K00249	1399.01	1710.79	231.898	10025.1	Metabolism; Carbohydrate metabolism; Propanoate metabolism | Metabolism; Lipid metabolism; Fatty acid degradation | Metabolism; Amino acid metabolism; Valine, leucine and isoleucine degradation | Metabolism; Metabolism of other amino acids; beta-Alanine metabolism | Organismal Systems; Endocrine system; PPAR signaling pathway	3341.69	0.0693953	0.418653	0.511952	SbRB suppressed
K00252	199.989	170.164	177.079	1641.7	Metabolism; Lipid metabolism; Fatty acid degradation | Metabolism; Amino acid metabolism; Lysine degradation | Metabolism; Amino acid metabolism; Tryptophan metabolism | Metabolism; Xenobiotics biodegradation and metabolism; Benzoate degradation	547.232	0.323591	0.365455	0.310954	Balanced
K00253	173.252	118.318	25.1415	950.134	Metabolism; Amino acid metabolism; Valine, leucine and isoleucine degradation	316.711	0.079383	0.547033	0.373584	SbRB suppressed
K00254	187.765	93.4871	214.355	1486.82	Metabolism; Nucleotide metabolism; Pyrimidine metabolism	495.607	0.432509	0.378859	0.188632	Soil suppressed
K00255	8.19027	12.7921	0.00712932	62.9686	Metabolism; Lipid metabolism; Fatty acid degradation | Organismal Systems; Endocrine system; PPAR signaling pathway	20.9895	0.000339661	0.390208	0.609453	SbRB suppressed
K00256	17.753	147.492	20.4776	557.169	Not Included in Pathway or Brite; Unclassified: metabolism; Enzymes with EC numbers	185.723	0.110259	0.0955888	0.794152	Soil dominant
K00257	6.56699	36.9532	0	130.561	Not Included in Pathway or Brite; Unclassified: metabolism; Enzymes with EC numbers	43.5202	0	0.150895	0.849105	Soil dominant
K00259	149.576	188.951	148.756	1461.85	Metabolism; Amino acid metabolism; Alanine, aspartate and glutamate metabolism | Metabolism; Metabolism of other amino acids; Taurine and hypotaurine metabolism	487.283	0.305276	0.306959	0.387765	Balanced
K00260	0.598161	1.42195	1.27264	9.87824	Metabolism; Energy metabolism; Nitrogen metabolism | Metabolism; Amino acid metabolism; Alanine, aspartate and glutamate metabolism | Metabolism; Amino acid metabolism; Arginine biosynthesis | Metabolism; Metabolism of other amino acids; Taurine and hypotaurine metabolism	3.29275	0.386497	0.18166	0.431843	RhizCom suppressed
K00261	141.587	229.077	65.8085	1309.42	Metabolism; Energy metabolism; Nitrogen metabolism | Metabolism; Amino acid metabolism; Alanine, aspartate and glutamate metabolism | Metabolism; Amino acid metabolism; Arginine biosynthesis | Metabolism; Metabolism of other amino acids; D-Glutamine and D-glutamate metabolism | Cellular Processes; Cell growth and death; Necroptosis | Organismal Systems; Excretory system; Proximal tubule bicarbona…	436.473	0.150773	0.324389	0.524838	SbRB suppressed
K00262	89.0555	20.4423	56.5583	498.169	Metabolism; Energy metabolism; Nitrogen metabolism | Metabolism; Amino acid metabolism; Alanine, aspartate and glutamate metabolism | Metabolism; Amino acid metabolism; Arginine biosynthesis	166.056	0.340598	0.536298	0.123105	Soil suppressed
K00263	71.3152	41.8677	19.7967	398.939	Metabolism; Amino acid metabolism; Valine, leucine and isoleucine degradation | Metabolism; Amino acid metabolism; Valine, leucine and isoleucine biosynthesis	132.98	0.14887	0.536287	0.314843	SbRB suppressed
K00264	0.0206494	0.817296	0	2.51384	Metabolism; Energy metabolism; Nitrogen metabolism | Metabolism; Amino acid metabolism; Alanine, aspartate and glutamate metabolism	0.837946	0	0.0246429	0.975357	Soil dominant
K00265	305.292	246.206	352.583	2712.24	Metabolism; Energy metabolism; Nitrogen metabolism | Metabolism; Amino acid metabolism; Alanine, aspartate and glutamate metabolism | Brite Hierarchies; Protein families: metabolism; Peptidases	904.081	0.38999	0.337682	0.272327	Balanced
K00266	223.506	251.181	181.497	1968.55	Metabolism; Energy metabolism; Nitrogen metabolism | Metabolism; Amino acid metabolism; Alanine, aspartate and glutamate metabolism	656.184	0.276595	0.340614	0.38279	Balanced
K00271	4.10158	4.74633	0	26.5437	Metabolism; Amino acid metabolism; Valine, leucine and isoleucine degradation	8.84791	0	0.463565	0.536435	SbRB suppressed
K00272	0	4.20034	0	12.601	Metabolism; Amino acid metabolism; Alanine, aspartate and glutamate metabolism | Cellular Processes; Transport and catabolism; Peroxisome	4.20034	0	0	1	Soil dominant
K00273	118.263	71.5605	32.7836	667.821	Metabolism; Amino acid metabolism; Glycine, serine and threonine metabolism | Metabolism; Amino acid metabolism; Arginine and proline metabolism | Metabolism; Metabolism of other amino acids; D-Arginine and D-ornithine metabolism | Metabolism; Biosynthesis of other secondary metabolites; Penicillin and cephalosporin biosynthesis | Cellular Processes; Transport and catabolism; Peroxisome	222.607	0.147271	0.531263	0.321466	SbRB suppressed
K00274	210.502	272.901	74.187	1672.77	Metabolism; Amino acid metabolism; Glycine, serine and threonine metabolism | Metabolism; Amino acid metabolism; Arginine and proline metabolism | Metabolism; Amino acid metabolism; Histidine metabolism | Metabolism; Amino acid metabolism; Tyrosine metabolism | Metabolism; Amino acid metabolism; Phenylalanine metabolism | Metabolism; Amino acid metabolism; Tryptophan metabolism | Metabolism; Bios…	557.59	0.133049	0.377521	0.48943	SbRB suppressed
K00275	200.737	145.665	224.83	1713.69	Metabolism; Metabolism of cofactors and vitamins; Vitamin B6 metabolism	571.231	0.393588	0.35141	0.255002	Balanced
K00276	16.5314	69.1578	37.3864	369.227	Metabolism; Amino acid metabolism; Glycine, serine and threonine metabolism | Metabolism; Amino acid metabolism; Tyrosine metabolism | Metabolism; Amino acid metabolism; Phenylalanine metabolism | Metabolism; Metabolism of other amino acids; beta-Alanine metabolism | Metabolism; Biosynthesis of other secondary metabolites; Isoquinoline alkaloid biosynthesis | Metabolism; Biosynthesis of other sec…	123.076	0.303768	0.134319	0.561913	RhizCom suppressed
K00277	0.000177565	4.06551	0	12.1971	Not Included in Pathway or Brite; Unclassified: metabolism; Enzymes with EC numbers	4.06569	0	4.36741e-05	0.999956	Soil dominant
K00278	219.66	145.556	212.24	1732.37	Metabolism; Amino acid metabolism; Alanine, aspartate and glutamate metabolism | Metabolism; Metabolism of cofactors and vitamins; Nicotinate and nicotinamide metabolism	577.456	0.367544	0.380392	0.252064	Balanced
K00279	12.7495	30.1768	0.00313678	128.788	Metabolism; Metabolism of terpenoids and polyketides; Zeatin biosynthesis	42.9295	7.30683e-05	0.296987	0.702939	SbRB suppressed
K00280	2.72385	10.0851	0	38.4268	Not Included in Pathway or Brite; Unclassified: metabolism; Enzymes with EC numbers	12.8089	0	0.212652	0.787348	SbRB suppressed
K00281	211.865	115.896	231.376	1677.41	Metabolism; Carbohydrate metabolism; Glyoxylate and dicarboxylate metabolism | Metabolism; Amino acid metabolism; Glycine, serine and threonine metabolism	559.136	0.413809	0.378914	0.207277	Balanced
K00282	44.9422	132.828	43.1675	662.814	Metabolism; Carbohydrate metabolism; Glyoxylate and dicarboxylate metabolism | Metabolism; Amino acid metabolism; Glycine, serine and threonine metabolism	220.938	0.195383	0.203416	0.601202	SbRB suppressed
K00283	49.2923	151.732	43.8459	734.612	Metabolism; Carbohydrate metabolism; Glyoxylate and dicarboxylate metabolism | Metabolism; Amino acid metabolism; Glycine, serine and threonine metabolism	244.871	0.179057	0.2013	0.619643	SbRB suppressed
K00284	179.142	177.472	73.2197	1289.5	Metabolism; Carbohydrate metabolism; Glyoxylate and dicarboxylate metabolism | Metabolism; Energy metabolism; Nitrogen metabolism | Brite Hierarchies; Protein families: metabolism; Peptidases	429.834	0.170344	0.41677	0.412886	SbRB suppressed
K00285	478.264	132.707	271.696	2648	Metabolism; Amino acid metabolism; Phenylalanine metabolism	882.667	0.307812	0.54184	0.150348	Soil suppressed
K00286	244.209	154.945	251.434	1951.76	Metabolism; Amino acid metabolism; Arginine and proline metabolism	650.587	0.386472	0.375366	0.238161	Balanced
K00287	334.228	151.267	223.338	2126.5	Metabolism; Metabolism of cofactors and vitamins; Folate biosynthesis | Metabolism; Metabolism of cofactors and vitamins; One carbon pool by folate | Human Diseases; Drug resistance: Antineoplastic; Antifolate resistance	708.833	0.315079	0.471518	0.213403	Balanced
K00288	0	2.12024	0	6.36073	Metabolism; Metabolism of cofactors and vitamins; One carbon pool by folate | Brite Hierarchies; Protein families: signaling and cellular processes; Exosome	2.12024	0	0	1	Soil dominant
K00289	0	0.279746	0	0.839239	Metabolism; Metabolism of cofactors and vitamins; One carbon pool by folate	0.279746	0	0	1	Soil dominant
K00290	165.633	96.9945	48.1117	932.218	Metabolism; Amino acid metabolism; Lysine biosynthesis | Metabolism; Amino acid metabolism; Lysine degradation	310.739	0.15483	0.533029	0.312141	SbRB suppressed
K00293	31.5579	0.712132	0	96.8102	Metabolism; Amino acid metabolism; Lysine biosynthesis | Metabolism; Amino acid metabolism; Lysine degradation	32.2701	0	0.977932	0.0220679	RhizCom dominant
K00294	53.0154	117.415	4.67509	525.316	Metabolism; Amino acid metabolism; Alanine, aspartate and glutamate metabolism | Metabolism; Amino acid metabolism; Arginine and proline metabolism	175.105	0.0266987	0.302763	0.670539	SbRB suppressed
K00297	231.293	312.823	212.107	2268.67	Metabolism; Energy metabolism; Carbon fixation pathways in prokaryotes | Metabolism; Metabolism of cofactors and vitamins; One carbon pool by folate | Human Diseases; Drug resistance: Antineoplastic; Antifolate resistance	756.223	0.280482	0.305853	0.413665	Balanced
K00298	0.720975	0.720346	28.1152	88.6696	Not Included in Pathway or Brite; Unclassified: metabolism; Enzymes with EC numbers	29.5565	0.951235	0.0243931	0.0243718	SbRB dominant
K00299	134.818	50.726	207.909	1180.36	Metabolism; Energy metabolism; Sulfur metabolism | Metabolism; Metabolism of cofactors and vitamins; Riboflavin metabolism	393.453	0.528422	0.342653	0.128925	Soil suppressed
K00301	47.593	72.9987	79.997	601.766	Metabolism; Amino acid metabolism; Glycine, serine and threonine metabolism	200.589	0.398811	0.237267	0.363922	Balanced
K00302	159.672	79.967	105.611	1035.75	Metabolism; Amino acid metabolism; Glycine, serine and threonine metabolism	345.25	0.305897	0.462482	0.23162	Balanced
K00303	177.361	203.97	233.312	1843.93	Metabolism; Amino acid metabolism; Glycine, serine and threonine metabolism	614.642	0.379589	0.28856	0.331851	Balanced
K00304	73.5529	31.2107	71.9889	530.257	Metabolism; Amino acid metabolism; Glycine, serine and threonine metabolism	176.752	0.407286	0.416135	0.176578	Soil suppressed
K00305	62.3648	7.88682	62.3321	397.751	Metabolism; Amino acid metabolism; Glycine, serine and threonine metabolism	132.584	0.470134	0.470381	0.0594856	Soil suppressed
K00306	27.1719	34.294	16.0058	232.415	Metabolism; Amino acid metabolism; Glycine, serine and threonine metabolism | Metabolism; Amino acid metabolism; Lysine degradation | Cellular Processes; Transport and catabolism; Peroxisome	77.4717	0.206602	0.350734	0.442664	Balanced
K00310	0	1.6374	0	4.9122	Metabolism; Metabolism of other amino acids; Glutathione metabolism | Metabolism; Metabolism of cofactors and vitamins; Folate biosynthesis	1.6374	0	0	1	Soil dominant
K00311	147.998	135.361	52.2213	1006.74	Not Included in Pathway or Brite; Unclassified: metabolism; Enzymes with EC numbers	335.581	0.155615	0.441022	0.403364	SbRB suppressed
K00313	6.31217	38.4972	0.0229418	134.497	Not Included in Pathway or Brite; Unclassified: metabolism; Enzymes with EC numbers	44.8323	0.000511726	0.140795	0.858693	Soil dominant
K00314	7.25573	25.7245	27.4796	181.379	Metabolism; Amino acid metabolism; Glycine, serine and threonine metabolism	60.4598	0.45451	0.120009	0.425481	RhizCom suppressed
K00315	59.2818	17.2271	27.5548	312.191	Metabolism; Amino acid metabolism; Glycine, serine and threonine metabolism	104.064	0.264788	0.569668	0.165544	Soil suppressed
K00316	2.98723	41.3398	0	132.981	Metabolism; Amino acid metabolism; Arginine and proline metabolism | Metabolism; Metabolism of other amino acids; beta-Alanine metabolism	44.3271	0	0.0673907	0.932609	Soil dominant
K00317	24.1462	28.0415	0	156.563	Metabolism; Energy metabolism; Methane metabolism	52.1877	0	0.462681	0.537319	SbRB suppressed
K00318	68.4475	106	6.19183	541.919	Metabolism; Amino acid metabolism; Arginine and proline metabolism	180.64	0.0342773	0.378918	0.586805	SbRB suppressed
K00320	15.3187	356.208	31.8838	1210.23	Metabolism; Energy metabolism; Methane metabolism	403.411	0.0790355	0.037973	0.882991	Soil dominant
K00322	32.6804	61.4191	98.8143	578.741	Metabolism; Metabolism of cofactors and vitamins; Nicotinate and nicotinamide metabolism	192.914	0.51222	0.169404	0.318376	RhizCom suppressed
K00323	0.30572	0.00152936	0	0.921748	Metabolism; Metabolism of cofactors and vitamins; Nicotinate and nicotinamide metabolism	0.307249	0	0.995022	0.00497759	RhizCom dominant
K00324	265.977	287.982	155.412	2128.11	Metabolism; Metabolism of cofactors and vitamins; Nicotinate and nicotinamide metabolism	709.37	0.219085	0.374947	0.405968	Balanced
K00325	173.52	198.863	90.9392	1389.97	Metabolism; Metabolism of cofactors and vitamins; Nicotinate and nicotinamide metabolism	463.322	0.196276	0.374513	0.429211	SbRB suppressed
K00326	12.9178	12.2124	0	75.3907	Metabolism; Carbohydrate metabolism; Amino sugar and nucleotide sugar metabolism	25.1302	0	0.514035	0.485965	SbRB suppressed
K00327	0.349899	0	0	1.0497	Not Included in Pathway or Brite; Unclassified: metabolism; Enzymes with EC numbers	0.349899	0	1	0	RhizCom dominant
K00329	227.463	250.464	262.069	2219.99	Metabolism; Energy metabolism; Oxidative phosphorylation	739.996	0.354149	0.307384	0.338466	Balanced
K00330	187.027	305.686	132.933	1876.94	Metabolism; Energy metabolism; Oxidative phosphorylation	625.646	0.212473	0.298935	0.488592	Balanced
K00331	208.261	358.52	138.574	2116.06	Metabolism; Energy metabolism; Oxidative phosphorylation	705.354	0.19646	0.295257	0.508283	SbRB suppressed
K00332	182.416	278.282	57.4735	1554.52	Metabolism; Energy metabolism; Oxidative phosphorylation	518.172	0.110916	0.352038	0.537046	SbRB suppressed
K00333	204.281	393.007	57.7384	1965.08	Metabolism; Energy metabolism; Oxidative phosphorylation	655.026	0.0881467	0.311867	0.599987	SbRB suppressed
K00334	200.912	176.407	112.941	1470.78	Metabolism; Energy metabolism; Oxidative phosphorylation	490.26	0.23037	0.409807	0.359822	Balanced
K00335	236.23	410.168	161.216	2422.84	Metabolism; Energy metabolism; Oxidative phosphorylation	807.614	0.19962	0.292504	0.507876	SbRB suppressed
K00336	237.966	250.392	146.554	1904.73	Metabolism; Energy metabolism; Oxidative phosphorylation	634.912	0.230826	0.374801	0.394373	Balanced
K00337	213.392	335.025	123.135	2014.66	Metabolism; Energy metabolism; Oxidative phosphorylation	671.552	0.183359	0.31776	0.498882	SbRB suppressed
K00338	221.591	329.3	138.945	2069.51	Metabolism; Energy metabolism; Oxidative phosphorylation	689.836	0.201417	0.321223	0.47736	Balanced
K00339	199.401	277.036	119.539	1787.93	Metabolism; Energy metabolism; Oxidative phosphorylation	595.976	0.200577	0.334579	0.464844	Balanced
K00340	223.775	325.186	140.365	2067.98	Metabolism; Energy metabolism; Oxidative phosphorylation	689.326	0.203626	0.324629	0.471745	Balanced
K00341	237.828	365.864	119.881	2170.72	Metabolism; Energy metabolism; Oxidative phosphorylation	723.573	0.16568	0.328686	0.505635	SbRB suppressed
K00342	215.319	353.846	126.646	2087.43	Metabolism; Energy metabolism; Oxidative phosphorylation	695.812	0.182012	0.309451	0.508537	SbRB suppressed
K00343	209.121	291.195	130.312	1891.88	Metabolism; Energy metabolism; Oxidative phosphorylation	630.628	0.206638	0.331608	0.461754	Balanced
K00344	1120.78	1270.01	1010.13	10202.7	Not Included in Pathway or Brite; Unclassified: metabolism; Enzymes with EC numbers	3400.91	0.297017	0.329551	0.373431	Balanced
K00346	0.673995	0.328846	0	3.00852	Not Included in Pathway or Brite; Unclassified: metabolism; Enzymes with EC numbers	1.00284	0	0.672086	0.327914	SbRB suppressed
K00347	0.67316	0.370379	0	3.13062	Not Included in Pathway or Brite; Unclassified: metabolism; Enzymes with EC numbers	1.04354	0	0.645074	0.354926	SbRB suppressed
K00348	0.730858	0.944763	0	5.02686	Not Included in Pathway or Brite; Unclassified: metabolism; Enzymes with EC numbers	1.67562	0	0.436171	0.563829	SbRB suppressed
K00349	0.657963	0.321927	0	2.93967	Not Included in Pathway or Brite; Unclassified: metabolism; Enzymes with EC numbers	0.97989	0	0.671466	0.328534	SbRB suppressed
K00350	0.7456	0.28404	0	3.08892	Not Included in Pathway or Brite; Unclassified: metabolism; Enzymes with EC numbers	1.02964	0	0.724137	0.275863	SbRB suppressed
K00351	4.82737	6.74004	0.372476	35.8197	Not Included in Pathway or Brite; Unclassified: metabolism; Enzymes with EC numbers	11.9399	0.031196	0.404306	0.564498	SbRB suppressed
K00354	159.096	99.0707	227.583	1457.25	Not Included in Pathway or Brite; Unclassified: metabolism; Enzymes with EC numbers	485.75	0.468519	0.327527	0.203954	Balanced
K00355	221.844	23.5289	291.305	1610.03	Metabolism; Metabolism of cofactors and vitamins; Ubiquinone and other terpenoid-quinone biosynthesis | Human Diseases; Cancers: Overview; Pathways in cancer | Human Diseases; Cancers: Specific types; Hepatocellular carcinoma | Human Diseases; Cardiovascular diseases; Fluid shear stress and atherosclerosis	536.677	0.542793	0.413365	0.0438418	Soil suppressed
K00356	187.576	236.469	239.795	1991.52	Metabolism; Energy metabolism; Oxidative phosphorylation	663.84	0.361224	0.282562	0.356214	Balanced
K00357	2.29357	0.835024	0	9.38578	Metabolism; Metabolism of cofactors and vitamins; Folate biosynthesis	3.12859	0	0.733099	0.266901	SbRB suppressed
K00360	3.73532	1.1842	16.2359	63.4663	Metabolism; Energy metabolism; Nitrogen metabolism	21.1554	0.767458	0.176566	0.0559764	SbRB dominant
K00362	266.787	111.642	440.433	2456.59	Metabolism; Energy metabolism; Nitrogen metabolism	818.862	0.53786	0.325802	0.136338	Soil suppressed
K00363	184.626	169.02	276.707	1891.06	Metabolism; Energy metabolism; Nitrogen metabolism	630.352	0.438972	0.292893	0.268135	Balanced
K00364	81.6982	4.31287	54.6241	421.906	Metabolism; Nucleotide metabolism; Purine metabolism	140.635	0.38841	0.580923	0.0306671	Soil suppressed
K00365	25.5814	30.6678	23.897	240.439	Metabolism; Nucleotide metabolism; Purine metabolism | Metabolism; Biosynthesis of other secondary metabolites; Caffeine metabolism	80.1462	0.298167	0.319185	0.382648	Balanced
K00366	22.1434	81.8857	3.9053	323.803	Metabolism; Energy metabolism; Nitrogen metabolism	107.934	0.0361822	0.205156	0.758662	SbRB suppressed
K00367	45.4158	19.1323	0.0210406	193.707	Metabolism; Energy metabolism; Nitrogen metabolism	64.5691	0.000325861	0.703367	0.296307	SbRB suppressed
K00368	156.34	129.5	64.4115	1050.75	Metabolism; Energy metabolism; Nitrogen metabolism	350.252	0.183901	0.446364	0.369735	SbRB suppressed
K00370	56.1063	52.2963	53.8014	486.612	Metabolism; Energy metabolism; Nitrogen metabolism | Environmental Information Processing; Signal transduction; Two-component system	162.204	0.33169	0.345899	0.322411	Balanced
K00371	38.7869	38.8384	45.3277	368.859	Metabolism; Energy metabolism; Nitrogen metabolism | Environmental Information Processing; Signal transduction; Two-component system	122.953	0.368659	0.315461	0.31588	Balanced
K00372	207.564	124.609	230.087	1686.78	Metabolism; Energy metabolism; Nitrogen metabolism	562.261	0.409217	0.369161	0.221622	Balanced
K00373	35.9538	26.7477	47.0522	329.261	Environmental Information Processing; Signal transduction; Two-component system	109.754	0.428707	0.327586	0.243706	Balanced
K00374	36.8424	23.2052	75.9792	408.08	Metabolism; Energy metabolism; Nitrogen metabolism | Environmental Information Processing; Signal transduction; Two-component system	136.027	0.558561	0.270847	0.170593	Soil suppressed
K00375	567.609	138.52	460.69	3500.45	Brite Hierarchies; Protein families: genetic information processing; Transcription factors	1166.82	0.394826	0.486459	0.118716	Soil suppressed
K00376	10.2993	31.016	0	123.946	Metabolism; Energy metabolism; Nitrogen metabolism	41.3153	0	0.249285	0.750715	SbRB suppressed
K00380	205.778	68.946	274.677	1648.2	Metabolism; Energy metabolism; Sulfur metabolism	549.401	0.499957	0.37455	0.125493	Soil suppressed
K00381	169.362	82.8802	148.391	1201.9	Metabolism; Energy metabolism; Sulfur metabolism	400.634	0.370392	0.422736	0.206873	Balanced
K00382	565.912	553.425	532.089	4954.28	Metabolism; Carbohydrate metabolism; Glycolysis / Gluconeogenesis | Metabolism; Carbohydrate metabolism; Citrate cycle (TCA cycle) | Metabolism; Carbohydrate metabolism; Pyruvate metabolism | Metabolism; Carbohydrate metabolism; Glyoxylate and dicarboxylate metabolism | Metabolism; Carbohydrate metabolism; Propanoate metabolism | Metabolism; Amino acid metabolism; Glycine, serine and threonine me…	1651.43	0.322199	0.342681	0.33512	Balanced
K00383	111.429	54.8688	195.32	1084.85	Metabolism; Metabolism of other amino acids; Glutathione metabolism | Organismal Systems; Endocrine system; Thyroid hormone synthesis	361.618	0.540129	0.30814	0.151732	Soil suppressed
K00384	646.023	819.741	665.224	6392.97	Metabolism; Metabolism of other amino acids; Selenocompound metabolism	2130.99	0.312167	0.303157	0.384676	Balanced
K00385	0	0.549367	0	1.6481	Metabolism; Energy metabolism; Sulfur metabolism	0.549367	0	0	1	Soil dominant
K00387	27.596	188.516	207.72	1271.5	Metabolism; Energy metabolism; Sulfur metabolism	423.832	0.490099	0.0651108	0.44479	RhizCom suppressed
K00389	12.3705	76.4114	44.8322	400.842	Not Included in Pathway or Brite; Poorly characterized; General function prediction only	133.614	0.335535	0.092584	0.571881	RhizCom suppressed
K00390	174.11	159.125	141.785	1425.06	Metabolism; Energy metabolism; Sulfur metabolism	475.02	0.298483	0.366531	0.334986	Balanced
K00392	49.4763	81.1884	0.0417456	392.119	Metabolism; Energy metabolism; Sulfur metabolism	130.706	0.000319384	0.37853	0.621151	SbRB suppressed
K00394	26.6754	16.9609	0.22698	131.59	Metabolism; Energy metabolism; Sulfur metabolism	43.8633	0.00517471	0.608148	0.386677	SbRB suppressed
K00395	5.5166	14.5605	0	60.2313	Metabolism; Energy metabolism; Sulfur metabolism	20.0771	0	0.274771	0.725229	SbRB suppressed
K00404	177.298	78.7291	8.189	792.647	Metabolism; Energy metabolism; Oxidative phosphorylation | Environmental Information Processing; Signal transduction; Two-component system	264.216	0.0309936	0.671033	0.297973	SbRB suppressed
K00405	180.04	93.198	9.56406	848.406	Metabolism; Energy metabolism; Oxidative phosphorylation | Environmental Information Processing; Signal transduction; Two-component system	282.802	0.0338189	0.636629	0.329552	SbRB suppressed
K00406	206.917	177.542	33.0051	1252.39	Metabolism; Energy metabolism; Oxidative phosphorylation | Environmental Information Processing; Signal transduction; Two-component system	417.464	0.0790609	0.495653	0.425287	SbRB suppressed
K00407	134.985	44.0893	8.86302	563.811	Metabolism; Energy metabolism; Oxidative phosphorylation | Environmental Information Processing; Signal transduction; Two-component system	187.937	0.0471595	0.718244	0.234596	SbRB suppressed
K00410	0.897828	40.5514	1.1965	127.937	Metabolism; Energy metabolism; Oxidative phosphorylation | Environmental Information Processing; Signal transduction; Two-component system	42.6457	0.0280567	0.0210532	0.95089	Soil dominant
K00411	125.208	59.6478	41.9931	680.546	Metabolism; Energy metabolism; Oxidative phosphorylation | Environmental Information Processing; Signal transduction; Two-component system | Organismal Systems; Circulatory system; Cardiac muscle contraction | Organismal Systems; Environmental adaptation; Thermogenesis | Human Diseases; Neurodegenerative diseases; Alzheimer disease | Human Diseases; Neurodegenerative diseases; Parkinson disease |…	226.849	0.185115	0.551944	0.262941	SbRB suppressed
K00412	143.396	177.368	45.828	1099.78	Metabolism; Energy metabolism; Oxidative phosphorylation | Environmental Information Processing; Signal transduction; Two-component system | Organismal Systems; Circulatory system; Cardiac muscle contraction | Organismal Systems; Environmental adaptation; Thermogenesis | Human Diseases; Neurodegenerative diseases; Alzheimer disease | Human Diseases; Neurodegenerative diseases; Parkinson disease |…	366.592	0.125011	0.391161	0.483829	SbRB suppressed
K00413	157.079	18.7621	44.8132	661.963	Metabolism; Energy metabolism; Oxidative phosphorylation | Environmental Information Processing; Signal transduction; Two-component system | Organismal Systems; Circulatory system; Cardiac muscle contraction | Organismal Systems; Environmental adaptation; Thermogenesis | Human Diseases; Neurodegenerative diseases; Alzheimer disease | Human Diseases; Neurodegenerative diseases; Parkinson disease |…	220.654	0.203092	0.711878	0.0850293	Soil suppressed
K00416	0.327813	0	0	0.98344	Metabolism; Energy metabolism; Oxidative phosphorylation | Organismal Systems; Circulatory system; Cardiac muscle contraction | Organismal Systems; Environmental adaptation; Thermogenesis | Human Diseases; Neurodegenerative diseases; Alzheimer disease | Human Diseases; Neurodegenerative diseases; Parkinson disease | Human Diseases; Neurodegenerative diseases; Huntington disease | Human Diseases; …	0.327813	0	1	0	RhizCom dominant
K00422	0.000117137	2.81868	0	8.45639	Metabolism; Amino acid metabolism; Tyrosine metabolism | Metabolism; Biosynthesis of other secondary metabolites; Isoquinoline alkaloid biosynthesis	2.8188	0	4.15557e-05	0.999958	Soil dominant
K00423	6.78471	9.80893	6.31845	68.7363	Metabolism; Carbohydrate metabolism; Ascorbate and aldarate metabolism	22.9121	0.275769	0.296119	0.428112	Balanced
K00425	174.612	190.828	284.137	1948.73	Metabolism; Energy metabolism; Oxidative phosphorylation | Environmental Information Processing; Signal transduction; Two-component system	649.577	0.437418	0.268809	0.293773	Balanced
K00426	169.644	169.458	296.363	1906.39	Metabolism; Energy metabolism; Oxidative phosphorylation | Environmental Information Processing; Signal transduction; Two-component system	635.465	0.466372	0.266961	0.266667	Balanced
K00427	0.811254	0.021358	51.975	158.423	Brite Hierarchies; Protein families: signaling and cellular processes; Transporters	52.8076	0.984233	0.0153625	0.00040445	SbRB dominant
K00428	228.201	318.943	11.8573	1677	Not Included in Pathway or Brite; Unclassified: metabolism; Enzymes with EC numbers	559.001	0.0212116	0.40823	0.570559	SbRB suppressed
K00432	275.057	109.284	386.829	2313.51	Metabolism; Lipid metabolism; Arachidonic acid metabolism | Metabolism; Metabolism of other amino acids; Glutathione metabolism | Organismal Systems; Endocrine system; Thyroid hormone synthesis	771.17	0.501613	0.356674	0.141713	Soil suppressed
K00433	388.816	292.052	403.36	3252.68	Not Included in Pathway or Brite; Unclassified: metabolism; Enzymes with EC numbers	1084.23	0.372025	0.358611	0.269364	Balanced
K00434	0.325041	0.981552	0	3.91978	Metabolism; Carbohydrate metabolism; Ascorbate and aldarate metabolism | Metabolism; Metabolism of other amino acids; Glutathione metabolism	1.30659	0	0.24877	0.75123	SbRB suppressed
K00435	11.6666	30.5566	37.339	238.687	Metabolism; Metabolism of cofactors and vitamins; Porphyrin and chlorophyll metabolism	79.5622	0.469306	0.146635	0.384059	RhizCom suppressed
K00436	7.47666	68.0105	0	226.461	Not Included in Pathway or Brite; Unclassified: metabolism; Enzymes with EC numbers	75.4871	0	0.0990455	0.900954	Soil dominant
K00437	0	1.86802	0	5.60407	Not Included in Pathway or Brite; Unclassified: metabolism; Enzymes with EC numbers	1.86802	0	0	1	Soil dominant
K00441	14.0442	16.3349	0	91.1373	Metabolism; Energy metabolism; Methane metabolism	30.3791	0	0.462299	0.537701	SbRB suppressed
K00446	32.2862	114.59	28.2695	525.438	Metabolism; Xenobiotics biodegradation and metabolism; Benzoate degradation | Metabolism; Xenobiotics biodegradation and metabolism; Chlorocyclohexane and chlorobenzene degradation | Metabolism; Xenobiotics biodegradation and metabolism; Xylene degradation | Metabolism; Xenobiotics biodegradation and metabolism; Styrene degradation	175.146	0.161405	0.184339	0.654256	Soil dominant
K00448	43.9261	51.2966	90.8344	558.172	Metabolism; Xenobiotics biodegradation and metabolism; Benzoate degradation | Metabolism; Xenobiotics biodegradation and metabolism; Polycyclic aromatic hydrocarbon degradation	186.057	0.488207	0.236089	0.275704	Balanced
K00449	162.95	128.8	82.4654	1122.64	Metabolism; Xenobiotics biodegradation and metabolism; Benzoate degradation | Metabolism; Xenobiotics biodegradation and metabolism; Polycyclic aromatic hydrocarbon degradation	374.215	0.220369	0.435445	0.344186	Balanced
K00450	79.5359	170.851	3.81407	762.602	Metabolism; Amino acid metabolism; Tyrosine metabolism	254.201	0.0150042	0.312886	0.672109	SbRB suppressed
K00451	118.563	146.696	20.94	858.599	Metabolism; Amino acid metabolism; Tyrosine metabolism | Metabolism; Xenobiotics biodegradation and metabolism; Styrene degradation	286.2	0.0731656	0.414268	0.512566	SbRB suppressed
K00452	34.9064	45.2687	0.284635	241.379	Metabolism; Amino acid metabolism; Tryptophan metabolism	80.4598	0.00353761	0.433837	0.562625	SbRB suppressed
K00453	143.014	105.682	16.4435	795.416	Metabolism; Amino acid metabolism; Tryptophan metabolism	265.139	0.0620186	0.539392	0.39859	SbRB suppressed
K00455	49.8755	6.9472	0	170.468	Metabolism; Amino acid metabolism; Tyrosine metabolism	56.8227	0	0.877739	0.122261	RhizCom dominant
K00456	3.73033	28.2818	0	96.0364	Metabolism; Amino acid metabolism; Cysteine and methionine metabolism | Metabolism; Metabolism of other amino acids; Taurine and hypotaurine metabolism	32.0121	0	0.116529	0.883471	Soil dominant
K00457	242.559	202.732	174.632	1859.77	Metabolism; Amino acid metabolism; Tyrosine metabolism | Metabolism; Amino acid metabolism; Phenylalanine metabolism | Metabolism; Metabolism of cofactors and vitamins; Ubiquinone and other terpenoid-quinone biosynthesis | Brite Hierarchies; Protein families: signaling and cellular processes; Exosome	619.923	0.281699	0.391272	0.327028	Balanced
K00459	470.703	240.632	122.809	2502.43	Metabolism; Energy metabolism; Nitrogen metabolism	834.145	0.147228	0.564295	0.288477	SbRB suppressed
K00461	0.196141	0.944898	4.68494	17.4779	Metabolism; Lipid metabolism; Arachidonic acid metabolism | Organismal Systems; Immune system; Fc epsilon RI signaling pathway | Organismal Systems; Endocrine system; Ovarian steroidogenesis | Organismal Systems; Nervous system; Serotonergic synapse | Human Diseases; Infectious diseases: Parasitic; Toxoplasmosis	5.82598	0.804146	0.0336666	0.162187	SbRB dominant
K00462	0.204509	0.762137	0	2.89994	Metabolism; Xenobiotics biodegradation and metabolism; Chlorocyclohexane and chlorobenzene degradation | Metabolism; Xenobiotics biodegradation and metabolism; Dioxin degradation	0.966646	0	0.211566	0.788434	SbRB suppressed
K00463	3.36137	8.9974	0.0393321	37.1943	Metabolism; Amino acid metabolism; Tryptophan metabolism | Human Diseases; Infectious diseases: Parasitic; African trypanosomiasis	12.3981	0.00317243	0.27112	0.725708	SbRB suppressed
K00464	0.266997	7.85585	0	24.3685	Not Included in Pathway or Brite; Unclassified: metabolism; Enzymes with EC numbers	8.12284	0	0.0328699	0.96713	Soil dominant
K00466	14.0454	2.50837	6.1686	68.1671	Metabolism; Amino acid metabolism; Tryptophan metabolism	22.7224	0.271477	0.618131	0.110392	Soil suppressed
K00467	13.8698	51.0024	30.8647	287.211	Metabolism; Carbohydrate metabolism; Pyruvate metabolism	95.7369	0.322391	0.144874	0.532735	RhizCom suppressed
K00469	29.5133	21.1405	0.0175026	152.014	Metabolism; Carbohydrate metabolism; Ascorbate and aldarate metabolism | Metabolism; Carbohydrate metabolism; Inositol phosphate metabolism	50.6713	0.000345414	0.582446	0.417208	SbRB suppressed
K00471	16.3331	15.2476	0	94.742	Metabolism; Amino acid metabolism; Lysine degradation	31.5807	0	0.517187	0.482813	SbRB suppressed
K00472	87.5701	9.12189	13.8498	331.625	Metabolism; Amino acid metabolism; Arginine and proline metabolism	110.542	0.12529	0.79219	0.0825199	RhizCom dominant
K00473	0	0.317187	0	0.95156	Metabolism; Amino acid metabolism; Lysine degradation | Brite Hierarchies; Protein families: signaling and cellular processes; Exosome	0.317187	0	0	1	Soil dominant
K00475	0	1.22672	0	3.68015	Metabolism; Biosynthesis of other secondary metabolites; Flavonoid biosynthesis	1.22672	0	0	1	Soil dominant
K00476	27.2487	7.12602	1.10168	106.429	Not Included in Pathway or Brite; Unclassified: metabolism; Enzymes with EC numbers	35.4764	0.0310537	0.76808	0.200866	SbRB suppressed
K00477	99.6162	65.7474	3.50201	506.597	Cellular Processes; Transport and catabolism; Peroxisome	168.866	0.0207384	0.589914	0.389348	SbRB suppressed
K00479	87.5892	93.7539	35.0741	649.251	Not Included in Pathway or Brite; Poorly characterized; General function prediction only	216.417	0.162067	0.404724	0.433209	SbRB suppressed
K00480	199.09	142.615	96.8273	1315.6	Metabolism; Xenobiotics biodegradation and metabolism; Dioxin degradation | Metabolism; Xenobiotics biodegradation and metabolism; Naphthalene degradation | Metabolism; Xenobiotics biodegradation and metabolism; Polycyclic aromatic hydrocarbon degradation	438.533	0.220798	0.453991	0.32521	Balanced
K00481	101.138	95.6209	42.0528	716.435	Metabolism; Xenobiotics biodegradation and metabolism; Benzoate degradation	238.812	0.176092	0.423505	0.400403	SbRB suppressed
K00483	14.1145	178.645	7.42661	600.559	Metabolism; Amino acid metabolism; Tyrosine metabolism	200.186	0.0370985	0.070507	0.892395	Soil dominant
K00484	19.9472	17.8938	0.133033	113.922	Metabolism; Amino acid metabolism; Tyrosine metabolism | Metabolism; Metabolism of cofactors and vitamins; Riboflavin metabolism	37.974	0.00350326	0.525286	0.471211	SbRB suppressed
K00485	77.8218	25.7558	29.1988	398.329	Metabolism; Xenobiotics biodegradation and metabolism; Drug metabolism - cytochrome P450	132.776	0.21991	0.586111	0.193979	Soil suppressed
K00486	27.7551	27.0004	11.2453	198.003	Metabolism; Amino acid metabolism; Tryptophan metabolism	66.0009	0.170381	0.420527	0.409091	SbRB suppressed
K00488	2.86187	0.745503	0.00583377	10.8396	Metabolism; Lipid metabolism; Primary bile acid biosynthesis | Organismal Systems; Endocrine system; PPAR signaling pathway | Organismal Systems; Digestive system; Cholesterol metabolism | Brite Hierarchies; Protein families: metabolism; Cytochrome P450	3.61321	0.00161457	0.792058	0.206327	SbRB suppressed
K00489	0.221408	0	0	0.664223	Metabolism; Lipid metabolism; Primary bile acid biosynthesis | Metabolism; Lipid metabolism; Steroid hormone biosynthesis | Organismal Systems; Endocrine system; PPAR signaling pathway | Organismal Systems; Digestive system; Bile secretion | Organismal Systems; Digestive system; Cholesterol metabolism | Brite Hierarchies; Protein families: metabolism; Cytochrome P450	0.221408	0	1	0	RhizCom dominant
K00490	0.000322912	1.43793	0	4.31477	Brite Hierarchies; Protein families: metabolism; Cytochrome P450	1.43826	0	0.000224516	0.999775	Soil dominant
K00491	2.6976	0.874372	40.478	132.15	Metabolism; Amino acid metabolism; Arginine biosynthesis | Metabolism; Amino acid metabolism; Arginine and proline metabolism	44.0499	0.918911	0.0612395	0.0198495	SbRB dominant
K00493	92.1128	90.8928	83.9545	800.88	Metabolism; Lipid metabolism; Fatty acid degradation | Metabolism; Amino acid metabolism; Tryptophan metabolism | Metabolism; Xenobiotics biodegradation and metabolism; Aminobenzoate degradation	266.96	0.314483	0.345043	0.340473	Balanced
K00494	1.47644	22.4711	0	71.8425	Environmental Information Processing; Signal transduction; Two-component system | Cellular Processes; Cellular community - prokaryotes; Quorum sensing	23.9475	0	0.0616533	0.938347	Soil dominant
K00496	41.3979	16.8223	0	174.661	Metabolism; Lipid metabolism; Fatty acid degradation | Metabolism; Xenobiotics biodegradation and metabolism; Caprolactam degradation	58.2203	0	0.711057	0.288943	SbRB suppressed
K00497	0.2866	0	0	0.859801	Metabolism; Lipid metabolism; Steroid hormone biosynthesis | Organismal Systems; Endocrine system; Cortisol synthesis and secretion | Human Diseases; Endocrine and metabolic diseases; Cushing syndrome | Brite Hierarchies; Protein families: metabolism; Cytochrome P450	0.2866	0	1	0	RhizCom dominant
K00499	96.7525	114.268	11.4981	667.554	Metabolism; Amino acid metabolism; Glycine, serine and threonine metabolism	222.518	0.0516726	0.434807	0.51352	SbRB suppressed
K00500	136.279	66.1156	6.57165	626.898	Metabolism; Amino acid metabolism; Phenylalanine metabolism | Metabolism; Amino acid metabolism; Phenylalanine, tyrosine and tryptophan biosynthesis | Metabolism; Metabolism of cofactors and vitamins; Folate biosynthesis	208.966	0.0314484	0.652158	0.316394	SbRB suppressed
K00504	34.9124	242.386	0.0937848	832.178	Not Included in Pathway or Brite; Unclassified: metabolism; Enzymes with EC numbers	277.393	0.000338094	0.125859	0.873803	Soil dominant
K00505	24.2316	44.8539	9.55785	235.93	Metabolism; Amino acid metabolism; Tyrosine metabolism | Metabolism; Biosynthesis of other secondary metabolites; Isoquinoline alkaloid biosynthesis | Metabolism; Biosynthesis of other secondary metabolites; Betalain biosynthesis | Organismal Systems; Endocrine system; Melanogenesis	78.6433	0.121534	0.30812	0.570345	SbRB suppressed
K00507	158.182	283.811	30.1802	1416.52	Metabolism; Lipid metabolism; Biosynthesis of unsaturated fatty acids | Environmental Information Processing; Signal transduction; AMPK signaling pathway | Organismal Systems; Endocrine system; PPAR signaling pathway | Organismal Systems; Aging; Longevity regulating pathway - worm | Brite Hierarchies; Protein families: metabolism; Lipid biosynthesis proteins	472.174	0.0639175	0.335008	0.601074	SbRB suppressed
K00508	106.976	63.017	0.0163649	510.028	Metabolism; Lipid metabolism; Linoleic acid metabolism | Brite Hierarchies; Protein families: metabolism; Lipid biosynthesis proteins	170.009	9.62587e-05	0.629236	0.370668	SbRB suppressed
K00511	1.30584	10.0461	25.7613	111.34	Metabolism; Lipid metabolism; Steroid biosynthesis | Metabolism; Metabolism of terpenoids and polyketides; Sesquiterpenoid and triterpenoid biosynthesis	37.1133	0.694127	0.0351851	0.270688	RhizCom suppressed
K00512	4.61277	0.536782	0	15.4487	Metabolism; Lipid metabolism; Steroid hormone biosynthesis | Organismal Systems; Endocrine system; Ovarian steroidogenesis | Organismal Systems; Endocrine system; Prolactin signaling pathway | Organismal Systems; Endocrine system; Cortisol synthesis and secretion | Human Diseases; Endocrine and metabolic diseases; Cushing syndrome | Brite Hierarchies; Protein families: metabolism; Cytochrome P450	5.14955	0	0.895761	0.104239	RhizCom dominant
K00513	0.00282154	0.323516	6.49575	20.4663	Metabolism; Lipid metabolism; Steroid hormone biosynthesis | Organismal Systems; Endocrine system; Aldosterone synthesis and secretion | Organismal Systems; Endocrine system; Cortisol synthesis and secretion | Human Diseases; Endocrine and metabolic diseases; Cushing syndrome | Brite Hierarchies; Protein families: metabolism; Cytochrome P450	6.82209	0.952165	0.000413589	0.0474219	SbRB dominant
K00514	1.43384	54.7431	0	168.531	Metabolism; Metabolism of terpenoids and polyketides; Carotenoid biosynthesis	56.177	0	0.0255235	0.974476	Soil dominant
K00515	1.53299	1.97907	0	10.5362	Metabolism; Metabolism of cofactors and vitamins; Retinol metabolism	3.51206	0	0.436492	0.563508	SbRB suppressed
K00518	4.00179	17.0778	0	63.2387	Not Included in Pathway or Brite; Unclassified: metabolism; Enzymes with EC numbers	21.0796	0	0.189842	0.810158	Soil dominant
K00520	30.042	66.5681	30.8414	382.355	Not Included in Pathway or Brite; Unclassified: metabolism; Enzymes with EC numbers	127.452	0.241986	0.235713	0.522301	Balanced
K00521	1.33491	0.127526	0.28982	5.25677	Not Included in Pathway or Brite; Unclassified: metabolism; Enzymes with EC numbers	1.75226	0.165398	0.761824	0.0727779	RhizCom dominant
K00523	127.253	25.2916	15.6048	504.448	Metabolism; Carbohydrate metabolism; Amino sugar and nucleotide sugar metabolism	168.149	0.0928031	0.756785	0.150412	RhizCom dominant
K00525	449.022	436.736	329.351	3645.33	Metabolism; Nucleotide metabolism; Purine metabolism | Metabolism; Nucleotide metabolism; Pyrimidine metabolism | Brite Hierarchies; Protein families: genetic information processing; DNA repair and recombination proteins	1215.11	0.271046	0.369533	0.359421	Balanced
K00526	216.12	93.9239	293.352	1810.19	Metabolism; Nucleotide metabolism; Purine metabolism | Metabolism; Nucleotide metabolism; Pyrimidine metabolism | Brite Hierarchies; Protein families: genetic information processing; DNA repair and recombination proteins	603.396	0.486168	0.358173	0.155659	Soil suppressed
K00528	126.879	154.202	225.252	1519	Not Included in Pathway or Brite; Unclassified: metabolism; Enzymes with EC numbers	506.333	0.44487	0.250583	0.304547	Balanced
K00529	126.611	212.646	162.006	1503.79	Metabolism; Lipid metabolism; Fatty acid degradation | Metabolism; Amino acid metabolism; Phenylalanine metabolism	501.262	0.323196	0.252584	0.424221	Balanced
K00533	0.0642343	0.18646	0	0.752084	Not Included in Pathway or Brite; Unclassified: metabolism; Enzymes with EC numbers	0.250695	0	0.256225	0.743775	SbRB suppressed
K00534	8.99746	0.882321	0	29.6394	Not Included in Pathway or Brite; Unclassified: metabolism; Enzymes with EC numbers	9.87978	0	0.910694	0.0893057	RhizCom dominant
K00537	396.713	84.0659	340.621	2464.2	Not Included in Pathway or Brite; Unclassified: metabolism; Enzymes with EC numbers	821.4	0.414683	0.482972	0.102345	Soil suppressed
K00543	4.62191	18.4741	0	69.288	Metabolism; Amino acid metabolism; Tryptophan metabolism	23.096	0	0.200117	0.799883	SbRB suppressed
K00544	0.0189196	14.8262	0.750543	46.787	Metabolism; Amino acid metabolism; Glycine, serine and threonine metabolism | Metabolism; Amino acid metabolism; Cysteine and methionine metabolism	15.5957	0.0481251	0.00121313	0.950662	Soil dominant
K00545	0.759829	14.7387	0	46.4955	Metabolism; Lipid metabolism; Steroid hormone biosynthesis | Metabolism; Amino acid metabolism; Tyrosine metabolism | Metabolism; Biosynthesis of other secondary metabolites; Betalain biosynthesis | Organismal Systems; Nervous system; Dopaminergic synapse | Brite Hierarchies; Protein families: signaling and cellular processes; Exosome	15.4985	0	0.049026	0.950974	Soil dominant
K00547	64.9351	134.588	201.017	1201.62	Metabolism; Amino acid metabolism; Cysteine and methionine metabolism	400.54	0.501865	0.162119	0.336016	RhizCom suppressed
K00548	386.223	475.145	245.397	3320.3	Metabolism; Amino acid metabolism; Cysteine and methionine metabolism | Metabolism; Metabolism of other amino acids; Selenocompound metabolism | Metabolism; Metabolism of cofactors and vitamins; One carbon pool by folate	1106.77	0.221725	0.348965	0.42931	Balanced
K00549	313.18	933.128	569.909	5448.65	Metabolism; Amino acid metabolism; Cysteine and methionine metabolism | Metabolism; Metabolism of other amino acids; Selenocompound metabolism	1816.22	0.313789	0.172435	0.513776	RhizCom suppressed
K00551	0.443318	0	0	1.32995	Metabolism; Lipid metabolism; Glycerophospholipid metabolism	0.443318	0	1	0	RhizCom dominant
K00552	0.152633	2.51314	0	7.99733	Metabolism; Amino acid metabolism; Glycine, serine and threonine metabolism	2.66578	0	0.0572565	0.942744	Soil dominant
K00554	201.828	202.551	271.838	2028.65	Brite Hierarchies; Protein families: genetic information processing; Transfer RNA biogenesis	676.217	0.401998	0.298466	0.299536	Balanced
K00555	0.967302	2.68481	0	10.9563	Brite Hierarchies; Protein families: genetic information processing; Transfer RNA biogenesis	3.65211	0	0.264861	0.735139	SbRB suppressed
K00556	71.4745	9.17273	78.0556	476.109	Brite Hierarchies; Protein families: genetic information processing; Transfer RNA biogenesis	158.703	0.491835	0.450367	0.0577981	Soil suppressed
K00557	7.59916	0.187982	67.1924	224.939	Brite Hierarchies; Protein families: genetic information processing; Transfer RNA biogenesis	74.9796	0.896143	0.10135	0.0025071	SbRB dominant
K00558	246.3	33.9157	331.087	1833.91	Metabolism; Amino acid metabolism; Cysteine and methionine metabolism | Human Diseases; Cancers: Overview; MicroRNAs in cancer | Brite Hierarchies; Protein families: genetic information processing; DNA replication proteins | Brite Hierarchies; Protein families: genetic information processing; Chromosome and associated proteins | Brite Hierarchies; Protein families: signaling and cellular processe…	611.302	0.541609	0.40291	0.055481	Soil suppressed
K00559	17.3987	39.3237	0.0395307	170.286	Metabolism; Lipid metabolism; Steroid biosynthesis	56.7619	0.00069643	0.30652	0.692783	SbRB suppressed
K00560	266.743	95.3635	464.154	2478.78	Metabolism; Nucleotide metabolism; Pyrimidine metabolism | Metabolism; Metabolism of cofactors and vitamins; One carbon pool by folate | Human Diseases; Drug resistance: Antineoplastic; Antifolate resistance	826.261	0.561753	0.322832	0.115416	Soil suppressed
K00561	0.0393249	22.4485	0	67.4634	Brite Hierarchies; Protein families: genetic information processing; Ribosome biogenesis | Brite Hierarchies; Protein families: signaling and cellular processes; Antimicrobial resistance genes	22.4878	0	0.00174872	0.998251	Soil dominant
K00563	12.2143	9.31431	125.01	439.616	Brite Hierarchies; Protein families: genetic information processing; Ribosome biogenesis	146.539	0.853086	0.0833519	0.0635622	SbRB dominant
K00564	73.3303	35.2703	347.412	1368.04	Brite Hierarchies; Protein families: genetic information processing; Ribosome biogenesis	456.013	0.761847	0.160808	0.0773451	SbRB dominant
K00566	206.022	206.526	210.895	1870.33	Genetic Information Processing; Folding, sorting and degradation; Sulfur relay system | Brite Hierarchies; Protein families: genetic information processing; Transfer RNA biogenesis	623.444	0.338275	0.330458	0.331267	Balanced
K00567	294.146	235.573	226.191	2267.73	Brite Hierarchies; Protein families: genetic information processing; DNA repair and recombination proteins	755.91	0.29923	0.389128	0.311642	Balanced
K00568	616.718	828.855	379.161	5474.2	Metabolism; Metabolism of cofactors and vitamins; Ubiquinone and other terpenoid-quinone biosynthesis	1824.73	0.20779	0.337977	0.454233	Balanced
K00569	16.0307	2.7975	6.9867	77.4447	Metabolism; Xenobiotics biodegradation and metabolism; Drug metabolism - other enzymes	25.8149	0.270646	0.620986	0.108368	Soil suppressed
K00570	48.4082	180.659	39.8657	806.8	Metabolism; Lipid metabolism; Glycerophospholipid metabolism	268.933	0.148236	0.180001	0.671763	Soil dominant
K00571	59.9125	172.9	127.418	1080.69	Brite Hierarchies; Protein families: signaling and cellular processes; Prokaryotic defense system	360.23	0.353713	0.166317	0.47997	RhizCom suppressed
K00573	281.838	314.026	143.115	2216.94	Not Included in Pathway or Brite; Unclassified: metabolism; Enzymes with EC numbers	738.98	0.193666	0.381388	0.424946	SbRB suppressed
K00574	354.454	307.505	142.459	2413.26	Not Included in Pathway or Brite; Unclassified: metabolism; Enzymes with EC numbers	804.418	0.177096	0.440633	0.38227	SbRB suppressed
K00575	362.365	205.532	275.045	2528.83	Environmental Information Processing; Signal transduction; Two-component system | Cellular Processes; Cell motility; Bacterial chemotaxis | Brite Hierarchies; Protein families: signaling and cellular processes; Bacterial motility proteins	842.942	0.326292	0.429881	0.243827	Balanced
K00577	0	4.37551	0	13.1265	Metabolism; Energy metabolism; Methane metabolism	4.37551	0	0	1	Soil dominant
K00586	0.179668	0	0	0.539005	Brite Hierarchies; Protein families: genetic information processing; Translation factors	0.179668	0	1	0	RhizCom dominant
K00587	13.7762	122.528	2.11767	415.267	Metabolism; Metabolism of terpenoids and polyketides; Terpenoid backbone biosynthesis	138.422	0.0152986	0.0995231	0.885178	Soil dominant
K00588	61.9531	144.186	95.5837	905.169	Metabolism; Amino acid metabolism; Phenylalanine metabolism | Metabolism; Biosynthesis of other secondary metabolites; Phenylpropanoid biosynthesis | Metabolism; Biosynthesis of other secondary metabolites; Stilbenoid, diarylheptanoid and gingerol biosynthesis | Metabolism; Biosynthesis of other secondary metabolites; Flavonoid biosynthesis	301.723	0.316793	0.205331	0.477876	Balanced
K00590	21.7261	109.166	34.885	497.33	Brite Hierarchies; Protein families: signaling and cellular processes; Prokaryotic defense system	165.777	0.210434	0.131056	0.65851	RhizCom suppressed
K00591	6.74756	10.0759	0	50.4703	Metabolism; Metabolism of cofactors and vitamins; Ubiquinone and other terpenoid-quinone biosynthesis	16.8234	0	0.401081	0.598919	SbRB suppressed
K00594	19.1088	17.1864	143.32	538.845	Metabolism; Carbohydrate metabolism; Pentose and glucuronate interconversions | Metabolism; Carbohydrate metabolism; Fructose and mannose metabolism	179.615	0.797928	0.106388	0.0956844	SbRB dominant
K00595	70.4975	55.4865	43.3875	508.114	Metabolism; Metabolism of cofactors and vitamins; Porphyrin and chlorophyll metabolism	169.371	0.256168	0.41623	0.327602	Balanced
K00596	4.22952	11.9789	4.86843	63.2306	Brite Hierarchies; Protein families: metabolism; Amino acid related enzymes	21.0769	0.230984	0.200672	0.568344	Balanced
K00597	0.720289	0	0	2.16087	Not Included in Pathway or Brite; Unclassified: metabolism; Enzymes with EC numbers	0.720289	0	1	0	RhizCom dominant
K00598	125.86	156.115	116.51	1195.46	Not Included in Pathway or Brite; Unclassified: metabolism; Enzymes with EC numbers	398.485	0.292382	0.315846	0.391771	Balanced
K00599	0.764023	0.374413	0	3.41531	Not Included in Pathway or Brite; Unclassified: metabolism; Enzymes with EC numbers	1.13844	0	0.671116	0.328884	SbRB suppressed
K00600	238.739	265.225	239.078	2229.13	Metabolism; Carbohydrate metabolism; Glyoxylate and dicarboxylate metabolism | Metabolism; Energy metabolism; Methane metabolism | Metabolism; Amino acid metabolism; Glycine, serine and threonine metabolism | Metabolism; Metabolism of other amino acids; Cyanoamino acid metabolism | Metabolism; Metabolism of cofactors and vitamins; One carbon pool by folate | Human Diseases; Drug resistance: Antin…	743.043	0.321755	0.321299	0.356945	Balanced
K00602	221.57	254.012	265.263	2222.53	Metabolism; Nucleotide metabolism; Purine metabolism | Metabolism; Metabolism of cofactors and vitamins; One carbon pool by folate | Human Diseases; Drug resistance: Antineoplastic; Antifolate resistance | Brite Hierarchies; Protein families: signaling and cellular processes; Exosome	740.844	0.358054	0.299078	0.342868	Balanced
K00603	2.24469	68.107	0.123083	211.424	Metabolism; Amino acid metabolism; Histidine metabolism | Metabolism; Metabolism of cofactors and vitamins; One carbon pool by folate	70.4747	0.00174648	0.031851	0.966402	Soil dominant
K00604	266.535	260.285	264.97	2375.37	Metabolism; Metabolism of cofactors and vitamins; One carbon pool by folate | Genetic Information Processing; Translation; Aminoacyl-tRNA biosynthesis	791.789	0.334647	0.336623	0.32873	Balanced
K00605	254.035	321.704	247.349	2469.26	Metabolism; Carbohydrate metabolism; Glyoxylate and dicarboxylate metabolism | Metabolism; Amino acid metabolism; Glycine, serine and threonine metabolism | Metabolism; Metabolism of cofactors and vitamins; One carbon pool by folate	823.087	0.300513	0.308636	0.39085	Balanced
K00606	249.599	223.644	165.308	1915.65	Metabolism; Metabolism of cofactors and vitamins; Pantothenate and CoA biosynthesis	638.551	0.25888	0.390883	0.350237	Balanced
K00609	232.215	243.059	244.202	2158.43	Metabolism; Nucleotide metabolism; Pyrimidine metabolism | Metabolism; Amino acid metabolism; Alanine, aspartate and glutamate metabolism	719.476	0.339417	0.322756	0.337827	Balanced
K00610	2.66535	3.59707	66.0565	216.957	Metabolism; Nucleotide metabolism; Pyrimidine metabolism | Metabolism; Amino acid metabolism; Alanine, aspartate and glutamate metabolism	72.3189	0.913406	0.0368555	0.0497389	SbRB dominant
K00611	184.385	238.159	262.8	2056.03	Metabolism; Amino acid metabolism; Arginine biosynthesis	685.344	0.383457	0.26904	0.347503	Balanced
K00612	71.5821	243.679	11.0429	978.911	Not Included in Pathway or Brite; Unclassified: metabolism; Enzymes with EC numbers	326.304	0.0338425	0.219373	0.746785	SbRB suppressed
K00613	0.295717	16.9839	1.2791	55.6761	Metabolism; Amino acid metabolism; Glycine, serine and threonine metabolism | Metabolism; Amino acid metabolism; Arginine and proline metabolism	18.5587	0.0689219	0.0159342	0.915144	Soil dominant
K00615	479.878	590.558	560.983	4894.26	Metabolism; Carbohydrate metabolism; Pentose phosphate pathway | Metabolism; Energy metabolism; Carbon fixation in photosynthetic organisms | Metabolism; Metabolism of terpenoids and polyketides; Biosynthesis of ansamycins	1631.42	0.343862	0.294148	0.36199	Balanced
K00616	252.372	335.959	326.986	2745.95	Metabolism; Carbohydrate metabolism; Pentose phosphate pathway	915.317	0.357238	0.275721	0.367042	Balanced
K00619	39.6495	57.2624	188.494	856.217	Metabolism; Amino acid metabolism; Arginine biosynthesis	285.406	0.660442	0.138923	0.200635	RhizCom suppressed
K00620	169.776	176.754	191.277	1613.42	Metabolism; Amino acid metabolism; Arginine biosynthesis	537.807	0.35566	0.315682	0.328658	Balanced
K00621	10.8327	12.8841	0.142059	71.5766	Metabolism; Carbohydrate metabolism; Amino sugar and nucleotide sugar metabolism	23.8589	0.00595415	0.454034	0.540012	SbRB suppressed
K00622	0	0.321184	0	0.963553	Metabolism; Biosynthesis of other secondary metabolites; Caffeine metabolism | Metabolism; Xenobiotics biodegradation and metabolism; Nitrotoluene degradation | Metabolism; Xenobiotics biodegradation and metabolism; Drug metabolism - other enzymes | Human Diseases; Cancers: Overview; Chemical carcinogenesis	0.321184	0	0	1	Soil dominant
K00624	0.194267	0	0	0.582801	Cellular Processes; Transport and catabolism; Peroxisome	0.194267	0	1	0	RhizCom dominant
K00625	57.829	109.203	13.6008	541.898	Metabolism; Carbohydrate metabolism; Pyruvate metabolism | Metabolism; Carbohydrate metabolism; Propanoate metabolism | Metabolism; Energy metabolism; Carbon fixation pathways in prokaryotes | Metabolism; Energy metabolism; Methane metabolism | Metabolism; Metabolism of other amino acids; Taurine and hypotaurine metabolism	180.633	0.0752954	0.320147	0.604558	SbRB suppressed
K00626	1103.6	1119.73	170.551	7181.64	Metabolism; Carbohydrate metabolism; Pyruvate metabolism | Metabolism; Carbohydrate metabolism; Glyoxylate and dicarboxylate metabolism | Metabolism; Carbohydrate metabolism; Propanoate metabolism | Metabolism; Carbohydrate metabolism; Butanoate metabolism | Metabolism; Energy metabolism; Carbon fixation pathways in prokaryotes | Metabolism; Lipid metabolism; Fatty acid degradation | Metabolism; …	2393.88	0.0712445	0.46101	0.467745	SbRB suppressed
K00627	412.943	506.274	492.304	4234.56	Metabolism; Carbohydrate metabolism; Glycolysis / Gluconeogenesis | Metabolism; Carbohydrate metabolism; Citrate cycle (TCA cycle) | Metabolism; Carbohydrate metabolism; Pyruvate metabolism	1411.52	0.348776	0.292551	0.358673	Balanced
K00629	0	3.40584	0	10.2175	Metabolism; Lipid metabolism; Glycerolipid metabolism | Metabolism; Lipid metabolism; Glycerophospholipid metabolism | Brite Hierarchies; Protein families: metabolism; Lipid biosynthesis proteins	3.40584	0	0	1	Soil dominant
K00630	0.181918	0.428421	0	1.83102	Metabolism; Lipid metabolism; Glycerolipid metabolism | Metabolism; Lipid metabolism; Glycerophospholipid metabolism | Brite Hierarchies; Protein families: metabolism; Lipid biosynthesis proteins	0.610339	0	0.29806	0.70194	SbRB suppressed
K00631	20.9238	33.2861	71.1861	376.188	Metabolism; Lipid metabolism; Glycerolipid metabolism | Metabolism; Lipid metabolism; Glycerophospholipid metabolism | Brite Hierarchies; Protein families: metabolism; Lipid biosynthesis proteins	125.396	0.56769	0.166862	0.265448	RhizCom suppressed
K00632	322.73	289.489	394.48	3020.1	Metabolism; Lipid metabolism; Fatty acid degradation | Metabolism; Lipid metabolism; alpha-Linolenic acid metabolism | Metabolism; Amino acid metabolism; Valine, leucine and isoleucine degradation | Metabolism; Metabolism of terpenoids and polyketides; Geraniol degradation | Metabolism; Xenobiotics biodegradation and metabolism; Benzoate degradation | Metabolism; Xenobiotics biodegradation and me…	1006.7	0.391855	0.320582	0.287563	Balanced
K00633	15.7203	23.4601	14.7678	161.845	Not Included in Pathway or Brite; Unclassified: metabolism; Enzymes with EC numbers	53.9482	0.27374	0.291396	0.434864	Balanced
K00634	11.5958	10.579	0.989626	69.4935	Metabolism; Carbohydrate metabolism; Butanoate metabolism	23.1645	0.0427216	0.500586	0.456692	SbRB suppressed
K00635	121.502	197.89	2.0744	964.399	Metabolism; Lipid metabolism; Glycerolipid metabolism	321.466	0.00645293	0.377962	0.615585	SbRB suppressed
K00638	36.6892	4.75955	11.6083	159.171	Brite Hierarchies; Protein families: signaling and cellular processes; Antimicrobial resistance genes	53.057	0.218789	0.691504	0.0897063	Soil suppressed
K00639	217.602	166.212	169.179	1658.98	Metabolism; Amino acid metabolism; Glycine, serine and threonine metabolism | Brite Hierarchies; Protein families: metabolism; Amino acid related enzymes	552.993	0.305933	0.393499	0.300568	Balanced
K00640	451.544	247.867	300.723	3000.4	Metabolism; Energy metabolism; Sulfur metabolism | Metabolism; Amino acid metabolism; Cysteine and methionine metabolism | Cellular Processes; Cellular community - prokaryotes; Biofilm formation - Vibrio cholerae	1000.13	0.300683	0.451483	0.247834	Balanced
K00641	297.189	316.219	142.723	2268.39	Metabolism; Energy metabolism; Sulfur metabolism | Metabolism; Amino acid metabolism; Cysteine and methionine metabolism	756.131	0.188754	0.393039	0.418207	SbRB suppressed
K00643	62.1756	52.8834	32.7478	443.42	Metabolism; Amino acid metabolism; Glycine, serine and threonine metabolism | Metabolism; Metabolism of cofactors and vitamins; Porphyrin and chlorophyll metabolism | Brite Hierarchies; Protein families: metabolism; Amino acid related enzymes	147.807	0.221558	0.420654	0.357787	Balanced
K00645	234.636	204.284	313.049	2255.91	Metabolism; Lipid metabolism; Fatty acid biosynthesis | Metabolism; Biosynthesis of other secondary metabolites; Prodigiosin biosynthesis | Brite Hierarchies; Protein families: metabolism; Lipid biosynthesis proteins	751.969	0.416305	0.312029	0.271666	Balanced
K00646	1.3665	0.968735	0	7.00569	Brite Hierarchies; Protein families: metabolism; Polyketide biosynthesis proteins	2.33523	0	0.585165	0.414835	SbRB suppressed
K00647	317.611	64.4938	174.811	1670.75	Metabolism; Lipid metabolism; Fatty acid biosynthesis | Metabolism; Metabolism of cofactors and vitamins; Biotin metabolism | Brite Hierarchies; Protein families: metabolism; Lipid biosynthesis proteins	556.915	0.313891	0.570304	0.115805	Soil suppressed
K00648	446.616	291.916	395.974	3403.52	Metabolism; Lipid metabolism; Fatty acid biosynthesis | Brite Hierarchies; Protein families: metabolism; Lipid biosynthesis proteins	1134.51	0.349028	0.393665	0.257307	Balanced
K00649	0	0.314237	0	0.942712	Metabolism; Lipid metabolism; Glycerophospholipid metabolism | Cellular Processes; Transport and catabolism; Peroxisome	0.314237	0	0	1	Soil dominant
K00650	0	6.81482	0	20.4445	Metabolism; Lipid metabolism; Glycerophospholipid metabolism | Organismal Systems; Digestive system; Cholesterol metabolism	6.81482	0	0	1	Soil dominant
K00651	36.6221	22.3645	110.834	509.461	Metabolism; Energy metabolism; Sulfur metabolism | Metabolism; Amino acid metabolism; Cysteine and methionine metabolism	169.82	0.652653	0.215652	0.131695	Soil suppressed
K00652	165.437	158.006	111.832	1305.83	Metabolism; Metabolism of cofactors and vitamins; Biotin metabolism | Brite Hierarchies; Protein families: metabolism; Amino acid related enzymes	435.275	0.256922	0.380075	0.363003	Balanced
K00654	3.86619	0	0	11.5986	Metabolism; Lipid metabolism; Sphingolipid metabolism | Environmental Information Processing; Signal transduction; Sphingolipid signaling pathway | Cellular Processes; Transport and catabolism; Autophagy - yeast | Brite Hierarchies; Protein families: metabolism; Amino acid related enzymes	3.86619	0	1	0	RhizCom dominant
K00655	675.879	447.213	539.774	4988.6	Metabolism; Lipid metabolism; Glycerolipid metabolism | Metabolism; Lipid metabolism; Glycerophospholipid metabolism | Brite Hierarchies; Protein families: metabolism; Lipid biosynthesis proteins	1662.87	0.324605	0.406454	0.268941	Balanced
K00656	12.7009	69.2323	115.391	591.971	Metabolism; Carbohydrate metabolism; Pyruvate metabolism | Metabolism; Carbohydrate metabolism; Propanoate metabolism | Metabolism; Carbohydrate metabolism; Butanoate metabolism	197.324	0.584778	0.0643658	0.350857	RhizCom suppressed
K00657	166.522	118.05	444.496	2187.2	Metabolism; Amino acid metabolism; Arginine and proline metabolism | Cellular Processes; Cell growth and death; Ferroptosis	729.068	0.609677	0.228403	0.16192	Soil suppressed
K00658	268.483	252.741	249.958	2313.55	Metabolism; Carbohydrate metabolism; Citrate cycle (TCA cycle) | Metabolism; Amino acid metabolism; Lysine degradation	771.182	0.324123	0.348145	0.327731	Balanced
K00659	0	0.946692	0	2.84008	Metabolism; Lipid metabolism; Primary bile acid biosynthesis | Metabolism; Lipid metabolism; Biosynthesis of unsaturated fatty acids | Metabolism; Metabolism of other amino acids; Taurine and hypotaurine metabolism | Cellular Processes; Transport and catabolism; Peroxisome | Organismal Systems; Digestive system; Bile secretion	0.946692	0	0	1	Soil dominant
K00660	2.80698	0.188795	4.25903	21.7644	Metabolism; Biosynthesis of other secondary metabolites; Flavonoid biosynthesis | Organismal Systems; Environmental adaptation; Circadian rhythm - plant | Brite Hierarchies; Protein families: metabolism; Polyketide biosynthesis proteins	7.25481	0.587063	0.386913	0.0260235	Soil suppressed
K00661	220.261	145.987	410.014	2328.79	Not Included in Pathway or Brite; Unclassified: metabolism; Enzymes with EC numbers	776.262	0.52819	0.283745	0.188065	Soil suppressed
K00662	10.4441	13.8378	42.1386	199.262	Brite Hierarchies; Protein families: signaling and cellular processes; Antimicrobial resistance genes	66.4205	0.634422	0.157242	0.208336	RhizCom suppressed
K00663	117.097	83.2697	157.382	1073.25	Brite Hierarchies; Protein families: signaling and cellular processes; Antimicrobial resistance genes	357.749	0.439924	0.327316	0.23276	Balanced
K00665	9.43479	8.62378	0.00719863	54.1973	Metabolism; Lipid metabolism; Fatty acid biosynthesis | Environmental Information Processing; Signal transduction; AMPK signaling pathway | Organismal Systems; Endocrine system; Insulin signaling pathway | Brite Hierarchies; Protein families: metabolism; Lipid biosynthesis proteins | Brite Hierarchies; Protein families: signaling and cellular processes; Exosome	18.0658	0.000398468	0.522247	0.477355	SbRB suppressed
K00666	547.901	811.576	27.0397	4159.55	Brite Hierarchies; Protein families: metabolism; Lipid biosynthesis proteins	1386.52	0.0195019	0.395164	0.585334	SbRB suppressed
K00667	0.0438362	1.6837	0	5.18262	Metabolism; Lipid metabolism; Fatty acid biosynthesis | Brite Hierarchies; Protein families: metabolism; Lipid biosynthesis proteins	1.72754	0	0.0253749	0.974625	Soil dominant
K00668	1.21316	1.5649	0.00953078	8.36279	Metabolism; Lipid metabolism; Fatty acid biosynthesis | Brite Hierarchies; Protein families: metabolism; Lipid biosynthesis proteins	2.7876	0.003419	0.435201	0.56138	SbRB suppressed
K00670	10.282	16.1503	55.8518	246.852	Brite Hierarchies; Protein families: genetic information processing; Membrane trafficking	82.2842	0.678767	0.124958	0.196275	SbRB dominant
K00671	0.401535	0.000867301	0	1.20721	Not Included in Pathway or Brite; Unclassified: metabolism; Enzymes with EC numbers	0.402402	0	0.997845	0.00215531	RhizCom dominant
K00672	4.25553	60.8714	1.51648	199.93	Metabolism; Energy metabolism; Methane metabolism	66.6434	0.0227551	0.0638552	0.91339	Soil dominant
K00673	58.4674	7.56034	97.5372	490.695	Metabolism; Amino acid metabolism; Arginine and proline metabolism	163.565	0.596321	0.357457	0.0462223	Soil suppressed
K00674	196.971	130.398	185.574	1538.83	Metabolism; Amino acid metabolism; Lysine biosynthesis	512.944	0.361783	0.384002	0.254216	Balanced
K00675	41.9599	31.0225	89.0454	486.083	Not Included in Pathway or Brite; Unclassified: metabolism; Enzymes with EC numbers	162.028	0.549569	0.258967	0.191464	Soil suppressed
K00677	226.543	128.69	102.608	1373.52	Metabolism; Glycan biosynthesis and metabolism; Lipopolysaccharide biosynthesis | Human Diseases; Drug resistance: Antimicrobial; Cationic antimicrobial peptide (CAMP) resistance | Brite Hierarchies; Protein families: metabolism; Lipopolysaccharide biosynthesis proteins	457.841	0.224113	0.494807	0.28108	Balanced
K00678	0.566146	0	0	1.69844	Metabolism; Metabolism of cofactors and vitamins; Retinol metabolism | Organismal Systems; Digestive system; Vitamin digestion and absorption	0.566146	0	1	0	RhizCom dominant
K00679	0.210156	0	0	0.630469	Metabolism; Lipid metabolism; Glycerolipid metabolism	0.210156	0	1	0	RhizCom dominant
K00680	3.36052	0.305739	59.7356	190.206	Not Included in Pathway or Brite; Unclassified: metabolism; Enzymes with EC numbers	63.4019	0.942174	0.0530034	0.00482223	SbRB dominant
K00681	473.059	646.95	604.009	5172.05	Metabolism; Metabolism of other amino acids; Taurine and hypotaurine metabolism | Metabolism; Metabolism of other amino acids; Cyanoamino acid metabolism | Metabolism; Metabolism of other amino acids; Glutathione metabolism | Brite Hierarchies; Protein families: metabolism; Peptidases	1724.02	0.350349	0.274393	0.375257	Balanced
K00682	0.672702	3.91248	0.32317	14.725	Metabolism; Metabolism of other amino acids; Glutathione metabolism	4.90835	0.0658409	0.137053	0.797106	Soil dominant
K00683	79.4105	46.4854	13.8217	419.153	Brite Hierarchies; Protein families: metabolism; Peptidases	139.718	0.0989258	0.568365	0.33271	SbRB suppressed
K00684	190.385	96.4659	96.4833	1150	Not Included in Pathway or Brite; Unclassified: metabolism; Enzymes with EC numbers	383.334	0.251695	0.496656	0.251649	Balanced
K00685	0.218986	0	0	0.656959	Brite Hierarchies; Protein families: genetic information processing; Transfer RNA biogenesis	0.218986	0	1	0	RhizCom dominant
K00686	0.436273	0.15077	4.33086	14.7537	Not Included in Pathway or Brite; Unclassified: metabolism; Enzymes with EC numbers	4.9179	0.880632	0.0887111	0.0306573	SbRB dominant
K00687	0	0.257798	0	0.773394	Metabolism; Glycan biosynthesis and metabolism; Peptidoglycan biosynthesis | Human Diseases; Drug resistance: Antimicrobial; beta-Lactam resistance | Brite Hierarchies; Protein families: metabolism; Peptidoglycan biosynthesis and degradation proteins	0.257798	0	0	1	Soil dominant
K00688	105.91	356.785	303.805	2299.5	Metabolism; Carbohydrate metabolism; Starch and sucrose metabolism | Cellular Processes; Cell growth and death; Necroptosis | Cellular Processes; Cellular community - prokaryotes; Biofilm formation - Escherichia coli | Organismal Systems; Endocrine system; Insulin signaling pathway | Organismal Systems; Endocrine system; Glucagon signaling pathway | Human Diseases; Endocrine and metabolic disease…	766.499	0.396354	0.138173	0.465473	RhizCom suppressed
K00690	8.44201	4.50121	58.4922	214.306	Metabolism; Carbohydrate metabolism; Starch and sucrose metabolism	71.4354	0.818812	0.118177	0.0630109	SbRB dominant
K00691	35.2131	2.13957	0.0223658	112.125	Metabolism; Carbohydrate metabolism; Starch and sucrose metabolism	37.3751	0.000598415	0.942156	0.057246	RhizCom dominant
K00692	4.3843	0.107607	66.4425	212.803	Metabolism; Carbohydrate metabolism; Starch and sucrose metabolism | Environmental Information Processing; Signal transduction; Two-component system | Brite Hierarchies; Protein families: metabolism; Glycosyltransferases	70.9344	0.936675	0.0618078	0.00151699	SbRB dominant
K00693	9.09031	0.00679134	0	27.2913	Metabolism; Carbohydrate metabolism; Starch and sucrose metabolism | Environmental Information Processing; Signal transduction; PI3K-Akt signaling pathway | Environmental Information Processing; Signal transduction; AMPK signaling pathway | Organismal Systems; Endocrine system; Insulin signaling pathway | Organismal Systems; Endocrine system; Glucagon signaling pathway | Human Diseases; Endocrine…	9.0971	0	0.999253	0.000746539	RhizCom dominant
K00694	89.4583	51.3801	254.46	1185.9	Metabolism; Carbohydrate metabolism; Starch and sucrose metabolism | Cellular Processes; Cellular community - prokaryotes; Biofilm formation - Escherichia coli | Brite Hierarchies; Protein families: metabolism; Glycosyltransferases | Brite Hierarchies; Protein families: signaling and cellular processes; Transporters	395.299	0.643717	0.226306	0.129978	Soil suppressed
K00695	0.544015	0.266963	0	2.43293	Metabolism; Carbohydrate metabolism; Starch and sucrose metabolism | Brite Hierarchies; Protein families: metabolism; Glycosyltransferases	0.810978	0	0.670813	0.329187	SbRB suppressed
K00696	1.77163	3.91228	32.9545	115.915	Metabolism; Carbohydrate metabolism; Starch and sucrose metabolism	38.6384	0.852895	0.0458516	0.101254	SbRB dominant
K00697	88.226	179.005	236.412	1510.93	Metabolism; Carbohydrate metabolism; Starch and sucrose metabolism | Brite Hierarchies; Protein families: metabolism; Glycosyltransferases	503.643	0.469403	0.175176	0.355421	RhizCom suppressed
K00698	0.421752	0.000774521	0	1.26758	Metabolism; Carbohydrate metabolism; Amino sugar and nucleotide sugar metabolism | Brite Hierarchies; Protein families: metabolism; Glycosyltransferases	0.422526	0	0.998167	0.00183307	RhizCom dominant
K00699	15.1857	16.5248	99.0343	392.234	Metabolism; Carbohydrate metabolism; Pentose and glucuronate interconversions | Metabolism; Carbohydrate metabolism; Ascorbate and aldarate metabolism | Metabolism; Lipid metabolism; Steroid hormone biosynthesis | Metabolism; Metabolism of cofactors and vitamins; Retinol metabolism | Metabolism; Metabolism of cofactors and vitamins; Porphyrin and chlorophyll metabolism | Metabolism; Xenobiotics b…	130.745	0.757463	0.116147	0.126389	SbRB dominant
K00700	183.619	201.48	361.857	2240.87	Metabolism; Carbohydrate metabolism; Starch and sucrose metabolism | Brite Hierarchies; Protein families: signaling and cellular processes; Exosome	746.956	0.484442	0.245823	0.269735	Balanced
K00701	5.0739	0.789452	3.78388	28.9417	Metabolism; Carbohydrate metabolism; Starch and sucrose metabolism	9.64723	0.392224	0.525944	0.081832	Soil suppressed
K00702	0.875698	4.31616	0	15.5756	Metabolism; Carbohydrate metabolism; Starch and sucrose metabolism	5.19186	0	0.168668	0.831332	Soil dominant
K00703	152.697	109.256	190.703	1357.97	Metabolism; Carbohydrate metabolism; Starch and sucrose metabolism | Cellular Processes; Cellular community - prokaryotes; Biofilm formation - Escherichia coli | Brite Hierarchies; Protein families: metabolism; Glycosyltransferases	452.655	0.421298	0.337336	0.241366	Balanced
K00705	70.1366	239.235	188.744	1494.35	Metabolism; Carbohydrate metabolism; Starch and sucrose metabolism	498.116	0.378916	0.140804	0.48028	RhizCom suppressed
K00709	0.118689	0.587612	0	2.1189	Metabolism; Glycan biosynthesis and metabolism; Glycosphingolipid biosynthesis - lacto and neolacto series | Brite Hierarchies; Protein families: metabolism; Glycosyltransferases	0.706301	0	0.168042	0.831958	Soil dominant
K00710	0.120142	4.11141	0	12.6947	Metabolism; Glycan biosynthesis and metabolism; Mucin type O-glycan biosynthesis | Brite Hierarchies; Protein families: metabolism; Glycosyltransferases	4.23155	0	0.028392	0.971608	Soil dominant
K00712	21.1936	11.8561	31.1841	192.702	Brite Hierarchies; Protein families: metabolism; Glycosyltransferases	64.2338	0.485478	0.329945	0.184577	Soil suppressed
K00713	0.416898	1.37595	0	5.37853	Brite Hierarchies; Protein families: metabolism; Glycosyltransferases | Brite Hierarchies; Protein families: metabolism; Lipopolysaccharide biosynthesis proteins	1.79284	0	0.232534	0.767466	SbRB suppressed
K00718	3.97037	0.213965	0	12.553	Metabolism; Glycan biosynthesis and metabolism; Glycosphingolipid biosynthesis - lacto and neolacto series | Metabolism; Glycan biosynthesis and metabolism; Glycosphingolipid biosynthesis - globo and isoglobo series | Brite Hierarchies; Protein families: metabolism; Glycosyltransferases | Brite Hierarchies; Protein families: genetic information processing; Membrane trafficking	4.18434	0	0.948865	0.0511348	RhizCom dominant
K00720	14.7793	48.2768	24.6906	263.24	Metabolism; Lipid metabolism; Sphingolipid metabolism | Brite Hierarchies; Protein families: metabolism; Glycosyltransferases | Brite Hierarchies; Protein families: signaling and cellular processes; Transporters	87.7468	0.281385	0.168431	0.550184	RhizCom suppressed
K00721	313.447	982.034	409.951	5116.29	Metabolism; Glycan biosynthesis and metabolism; N-Glycan biosynthesis | Brite Hierarchies; Protein families: metabolism; Glycosyltransferases	1705.43	0.24038	0.183793	0.575827	RhizCom suppressed
K00725	0	1.23313	0	3.69939	Metabolism; Glycan biosynthesis and metabolism; Glycosphingolipid biosynthesis - ganglio series | Brite Hierarchies; Protein families: metabolism; Glycosyltransferases	1.23313	0	0	1	Soil dominant
K00726	0.245069	0.00608794	0	0.75347	Metabolism; Glycan biosynthesis and metabolism; N-Glycan biosynthesis | Metabolism; Glycan biosynthesis and metabolism; Various types of N-glycan biosynthesis | Brite Hierarchies; Protein families: metabolism; Glycosyltransferases	0.251157	0	0.97576	0.0242396	RhizCom dominant
K00728	9.10854	26.3203	94.9549	391.151	Metabolism; Glycan biosynthesis and metabolism; Mannose type O-glycan biosynthesis | Metabolism; Glycan biosynthesis and metabolism; Other types of O-glycan biosynthesis | Brite Hierarchies; Protein families: metabolism; Glycosyltransferases	130.384	0.728273	0.0698594	0.201868	RhizCom suppressed
K00729	7.0621	53.1339	9.06555	207.785	Metabolism; Glycan biosynthesis and metabolism; N-Glycan biosynthesis | Brite Hierarchies; Protein families: metabolism; Glycosyltransferases	69.2616	0.130889	0.101963	0.767149	Soil dominant
K00731	0.438607	0.229666	0	2.00482	Metabolism; Glycan biosynthesis and metabolism; Mucin type O-glycan biosynthesis | Brite Hierarchies; Protein families: metabolism; Glycosyltransferases	0.668274	0	0.656329	0.343671	SbRB suppressed
K00737	1.8203	0.595787	12.47	44.6582	Metabolism; Glycan biosynthesis and metabolism; N-Glycan biosynthesis | Brite Hierarchies; Protein families: metabolism; Glycosyltransferases	14.8861	0.837695	0.122282	0.0400232	SbRB dominant
K00743	1.18681	8.03315	0	27.6599	Metabolism; Glycan biosynthesis and metabolism; Glycosphingolipid biosynthesis - lacto and neolacto series | Brite Hierarchies; Protein families: metabolism; Glycosyltransferases	9.21996	0	0.128722	0.871278	Soil dominant
K00745	0.088686	0.618255	0	2.12082	Not Included in Pathway or Brite; Unclassified: metabolism; Enzymes with EC numbers	0.706941	0	0.12545	0.87455	Soil dominant
K00748	181.143	104.236	108.139	1180.55	Metabolism; Glycan biosynthesis and metabolism; Lipopolysaccharide biosynthesis | Brite Hierarchies; Protein families: metabolism; Glycosyltransferases | Brite Hierarchies; Protein families: metabolism; Lipopolysaccharide biosynthesis proteins	393.518	0.2748	0.460317	0.264882	Balanced
K00749	0	0.172947	0	0.51884	Brite Hierarchies; Protein families: metabolism; Glycosyltransferases	0.172947	0	0	1	Soil dominant
K00750	1.59394	0.000890673	0	4.7845	Metabolism; Carbohydrate metabolism; Starch and sucrose metabolism | Brite Hierarchies; Protein families: metabolism; Glycosyltransferases	1.59483	0	0.999442	0.000558474	RhizCom dominant
K00752	27.5425	28.2179	64.1545	359.745	Brite Hierarchies; Protein families: metabolism; Glycosyltransferases | Brite Hierarchies; Protein families: signaling and cellular processes; Transporters	119.915	0.535	0.229684	0.235316	Balanced
K00753	0.204091	0.37773	0	1.74546	Metabolism; Glycan biosynthesis and metabolism; Various types of N-glycan biosynthesis | Brite Hierarchies; Protein families: metabolism; Glycosyltransferases	0.581822	0	0.35078	0.64922	SbRB suppressed
K00754	133.023	233.169	122.498	1466.07	Not Included in Pathway or Brite; Unclassified: metabolism; Enzymes with EC numbers	488.69	0.250667	0.272203	0.47713	Balanced
K00756	20.22	85.9365	36.7688	428.776	Metabolism; Nucleotide metabolism; Pyrimidine metabolism	142.925	0.257259	0.141473	0.601269	RhizCom suppressed
K00757	34.9391	36.3585	110.385	545.047	Metabolism; Nucleotide metabolism; Pyrimidine metabolism | Metabolism; Xenobiotics biodegradation and metabolism; Drug metabolism - other enzymes	181.682	0.60757	0.192309	0.200121	RhizCom suppressed
K00758	63.2283	33.3185	195.158	875.115	Metabolism; Nucleotide metabolism; Pyrimidine metabolism | Metabolism; Xenobiotics biodegradation and metabolism; Drug metabolism - other enzymes | Human Diseases; Cancers: Specific types; Bladder cancer	291.705	0.669026	0.216754	0.11422	Soil suppressed
K00759	152.747	185.411	260.719	1796.63	Metabolism; Nucleotide metabolism; Purine metabolism | Brite Hierarchies; Protein families: signaling and cellular processes; Exosome	598.878	0.435347	0.255056	0.309598	Balanced
K00760	133.793	243.807	243.738	1864.01	Metabolism; Nucleotide metabolism; Purine metabolism | Metabolism; Xenobiotics biodegradation and metabolism; Drug metabolism - other enzymes	621.338	0.392279	0.21533	0.39239	Balanced
K00761	186.294	128.409	239.685	1663.17	Metabolism; Nucleotide metabolism; Pyrimidine metabolism	554.388	0.432342	0.336035	0.231623	Balanced
K00762	203.283	211.65	238.544	1960.43	Metabolism; Nucleotide metabolism; Pyrimidine metabolism	653.477	0.365038	0.311079	0.323883	Balanced
K00763	160.191	128.796	225.578	1543.69	Metabolism; Metabolism of cofactors and vitamins; Nicotinate and nicotinamide metabolism	514.565	0.438386	0.311313	0.250302	Balanced
K00764	304.212	289.539	291.01	2654.29	Metabolism; Nucleotide metabolism; Purine metabolism | Metabolism; Amino acid metabolism; Alanine, aspartate and glutamate metabolism | Brite Hierarchies; Protein families: metabolism; Peptidases	884.762	0.328914	0.343835	0.327251	Balanced
K00765	195.44	186.312	247.089	1886.52	Metabolism; Amino acid metabolism; Histidine metabolism	628.841	0.392927	0.310794	0.296279	Balanced
K00766	266.024	189.119	286.984	2226.38	Metabolism; Amino acid metabolism; Phenylalanine, tyrosine and tryptophan biosynthesis	742.127	0.386705	0.358461	0.254833	Balanced
K00767	195.646	156.237	223.697	1726.74	Metabolism; Metabolism of cofactors and vitamins; Nicotinate and nicotinamide metabolism	575.58	0.388646	0.339912	0.271443	Balanced
K00768	175.065	57.6021	52.3712	855.114	Metabolism; Metabolism of cofactors and vitamins; Porphyrin and chlorophyll metabolism	285.038	0.183734	0.61418	0.202086	SbRB suppressed
K00769	33.6063	31.0343	82.9571	442.793	Metabolism; Nucleotide metabolism; Purine metabolism	147.598	0.562049	0.227688	0.210263	Balanced
K00771	7.84256	0.596671	6.11414	43.6601	Metabolism; Glycan biosynthesis and metabolism; Glycosaminoglycan biosynthesis - chondroitin sulfate / dermatan sulfate | Metabolism; Glycan biosynthesis and metabolism; Glycosaminoglycan biosynthesis - heparan sulfate / heparin | Brite Hierarchies; Protein families: metabolism; Glycosyltransferases	14.5534	0.420119	0.538883	0.0409988	Soil suppressed
K00772	47.1091	154.465	78.6071	840.542	Metabolism; Amino acid metabolism; Cysteine and methionine metabolism	280.181	0.280558	0.168138	0.551303	RhizCom suppressed
K00773	219.811	207.888	139.335	1701.1	Brite Hierarchies; Protein families: genetic information processing; Transfer RNA biogenesis	567.034	0.245726	0.387651	0.366623	Balanced
K00782	64.863	71.9534	85.7442	667.682	Not Included in Pathway or Brite; Unclassified: metabolism; Carbohydrate metabolism	222.561	0.385262	0.29144	0.323298	Balanced
K00783	186.491	70.953	180.767	1314.63	Brite Hierarchies; Protein families: genetic information processing; Ribosome biogenesis	438.211	0.412512	0.425573	0.161915	Soil suppressed
K00784	172.278	362.373	255.211	2369.59	Genetic Information Processing; Translation; RNA transport | Brite Hierarchies; Protein families: genetic information processing; Transfer RNA biogenesis	789.863	0.323108	0.218111	0.45878	Balanced
K00786	272.896	303.036	218.232	2382.49	Brite Hierarchies; Protein families: metabolism; Lipopolysaccharide biosynthesis proteins	794.164	0.274794	0.343627	0.381579	Balanced
K00787	0.28267	0.00119085	0.00285434	0.860147	Metabolism; Metabolism of terpenoids and polyketides; Terpenoid backbone biosynthesis | Human Diseases; Infectious diseases: Viral; Human T-cell leukemia virus 1 infection | Human Diseases; Infectious diseases: Viral; Influenza A | Brite Hierarchies; Protein families: metabolism; Prenyltransferases	0.286716	0.00995531	0.985891	0.00415343	RhizCom dominant
K00788	270.019	207.999	265.167	2229.56	Metabolism; Metabolism of cofactors and vitamins; Thiamine metabolism	743.185	0.356798	0.363327	0.279875	Balanced
K00789	212.84	285.306	232.291	2191.31	Metabolism; Amino acid metabolism; Cysteine and methionine metabolism	730.437	0.318016	0.291387	0.390597	Balanced
K00790	270.335	233.092	363.797	2601.67	Metabolism; Carbohydrate metabolism; Amino sugar and nucleotide sugar metabolism | Metabolism; Glycan biosynthesis and metabolism; Peptidoglycan biosynthesis | Brite Hierarchies; Protein families: metabolism; Peptidoglycan biosynthesis and degradation proteins	867.224	0.419496	0.311725	0.268779	Balanced
K00791	212.565	172.03	219.075	1811.01	Metabolism; Metabolism of terpenoids and polyketides; Zeatin biosynthesis | Brite Hierarchies; Protein families: metabolism; Prenyltransferases | Brite Hierarchies; Protein families: genetic information processing; Transfer RNA biogenesis	603.67	0.362905	0.352121	0.284974	Balanced
K00793	193.973	177.036	222.005	1779.04	Metabolism; Metabolism of cofactors and vitamins; Riboflavin metabolism	593.015	0.374367	0.327096	0.298536	Balanced
K00794	257.6	196.488	303.435	2272.57	Metabolism; Metabolism of cofactors and vitamins; Riboflavin metabolism	757.523	0.400561	0.340056	0.259383	Balanced
K00795	139.877	55.8586	97.9469	881.049	Metabolism; Metabolism of terpenoids and polyketides; Terpenoid backbone biosynthesis | Brite Hierarchies; Protein families: metabolism; Prenyltransferases	293.683	0.333512	0.476287	0.1902	Soil suppressed
K00796	189.651	266.506	304.641	2282.39	Metabolism; Metabolism of cofactors and vitamins; Folate biosynthesis	760.798	0.400423	0.249278	0.350298	Balanced
K00797	277.418	319.443	261.691	2575.65	Metabolism; Amino acid metabolism; Cysteine and methionine metabolism | Metabolism; Amino acid metabolism; Arginine and proline metabolism | Metabolism; Metabolism of other amino acids; beta-Alanine metabolism | Metabolism; Metabolism of other amino acids; Glutathione metabolism	858.551	0.304805	0.323123	0.372072	Balanced
K00798	234.514	222.943	103.377	1682.5	Metabolism; Metabolism of cofactors and vitamins; Porphyrin and chlorophyll metabolism	560.835	0.184328	0.418152	0.39752	SbRB suppressed
K00799	1976.21	1046.93	896.818	11759.9	Metabolism; Metabolism of other amino acids; Glutathione metabolism | Metabolism; Xenobiotics biodegradation and metabolism; Metabolism of xenobiotics by cytochrome P450 | Metabolism; Xenobiotics biodegradation and metabolism; Drug metabolism - cytochrome P450 | Metabolism; Xenobiotics biodegradation and metabolism; Drug metabolism - other enzymes | Human Diseases; Cancers: Overview; Pathways in …	3919.96	0.228782	0.504141	0.267076	Balanced
K00800	252.966	195.174	289.951	2214.27	Metabolism; Amino acid metabolism; Phenylalanine, tyrosine and tryptophan biosynthesis	738.091	0.392839	0.34273	0.264431	Balanced
K00801	9.07344	17.2655	0.49056	80.4886	Metabolism; Lipid metabolism; Steroid biosynthesis | Metabolism; Metabolism of terpenoids and polyketides; Sesquiterpenoid and triterpenoid biosynthesis | Brite Hierarchies; Protein families: metabolism; Prenyltransferases	26.8295	0.0182843	0.338188	0.643527	SbRB suppressed
K00803	47.6993	87.4548	19.6231	464.332	Metabolism; Lipid metabolism; Ether lipid metabolism | Cellular Processes; Transport and catabolism; Peroxisome	154.777	0.126783	0.30818	0.565037	SbRB suppressed
K00805	9.24435	30.6369	159.778	598.978	Metabolism; Metabolism of terpenoids and polyketides; Terpenoid backbone biosynthesis | Brite Hierarchies; Protein families: metabolism; Prenyltransferases	199.659	0.800254	0.0463006	0.153446	SbRB dominant
K00806	193.641	229.552	228.953	1956.44	Metabolism; Metabolism of terpenoids and polyketides; Terpenoid backbone biosynthesis | Brite Hierarchies; Protein families: metabolism; Prenyltransferases	652.146	0.351077	0.296929	0.351994	Balanced
K00808	28.2644	46.8717	32.2623	322.196	Metabolism; Biosynthesis of other secondary metabolites; Tropane, piperidine and pyridine alkaloid biosynthesis	107.399	0.300398	0.263173	0.436428	Balanced
K00809	66.3129	121.899	1.49585	569.123	Not Included in Pathway or Brite; Unclassified: metabolism; Enzymes with EC numbers	189.708	0.00788501	0.349554	0.642561	SbRB suppressed
K00812	335.521	329.958	187.777	2559.77	Metabolism; Amino acid metabolism; Alanine, aspartate and glutamate metabolism | Metabolism; Amino acid metabolism; Cysteine and methionine metabolism | Metabolism; Amino acid metabolism; Arginine biosynthesis | Metabolism; Amino acid metabolism; Arginine and proline metabolism | Metabolism; Amino acid metabolism; Tyrosine metabolism | Metabolism; Amino acid metabolism; Phenylalanine metabolism |…	853.256	0.220071	0.393224	0.386705	Balanced
K00813	3.23282	0.673888	64.1793	204.258	Metabolism; Amino acid metabolism; Alanine, aspartate and glutamate metabolism | Metabolism; Amino acid metabolism; Cysteine and methionine metabolism | Metabolism; Amino acid metabolism; Arginine biosynthesis | Metabolism; Amino acid metabolism; Arginine and proline metabolism | Metabolism; Amino acid metabolism; Tyrosine metabolism | Metabolism; Amino acid metabolism; Phenylalanine metabolism |…	68.086	0.942621	0.0474814	0.00989759	SbRB dominant
K00814	1.21171	0.989152	0	6.6026	Metabolism; Energy metabolism; Carbon fixation in photosynthetic organisms | Metabolism; Amino acid metabolism; Alanine, aspartate and glutamate metabolism | Metabolism; Amino acid metabolism; Arginine biosynthesis | Brite Hierarchies; Protein families: metabolism; Amino acid related enzymes	2.20087	0	0.550563	0.449437	SbRB suppressed
K00815	1.21811	1.40564	0.643238	9.80099	Metabolism; Amino acid metabolism; Cysteine and methionine metabolism | Metabolism; Amino acid metabolism; Tyrosine metabolism | Metabolism; Amino acid metabolism; Phenylalanine metabolism | Metabolism; Amino acid metabolism; Phenylalanine, tyrosine and tryptophan biosynthesis | Metabolism; Metabolism of cofactors and vitamins; Ubiquinone and other terpenoid-quinone biosynthesis | Metabolism; Bio…	3.267	0.19689	0.372854	0.430256	SbRB suppressed
K00816	0.520219	0.00409029	0	1.57293	Metabolism; Amino acid metabolism; Cysteine and methionine metabolism | Metabolism; Amino acid metabolism; Tryptophan metabolism | Metabolism; Metabolism of other amino acids; Selenocompound metabolism | Human Diseases; Cancers: Overview; Chemical carcinogenesis | Brite Hierarchies; Protein families: metabolism; Amino acid related enzymes	0.52431	0	0.992199	0.0078013	RhizCom dominant
K00817	417.531	340.049	354.507	3336.26	Metabolism; Amino acid metabolism; Histidine metabolism | Metabolism; Amino acid metabolism; Tyrosine metabolism | Metabolism; Amino acid metabolism; Phenylalanine metabolism | Metabolism; Amino acid metabolism; Phenylalanine, tyrosine and tryptophan biosynthesis | Metabolism; Biosynthesis of other secondary metabolites; Tropane, piperidine and pyridine alkaloid biosynthesis | Metabolism; Biosynt…	1112.09	0.318777	0.375448	0.305775	Balanced
K00818	0	0.422678	0	1.26803	Metabolism; Amino acid metabolism; Arginine biosynthesis | Brite Hierarchies; Protein families: metabolism; Amino acid related enzymes	0.422678	0	0	1	Soil dominant
K00819	46.7897	99.4343	84.5792	692.41	Metabolism; Amino acid metabolism; Arginine and proline metabolism | Brite Hierarchies; Protein families: metabolism; Amino acid related enzymes	230.803	0.366456	0.202726	0.430819	Balanced
K00820	340.541	458.794	467.086	3799.26	Metabolism; Carbohydrate metabolism; Amino sugar and nucleotide sugar metabolism | Metabolism; Amino acid metabolism; Alanine, aspartate and glutamate metabolism | Human Diseases; Endocrine and metabolic diseases; Insulin resistance | Brite Hierarchies; Protein families: metabolism; Peptidases	1266.42	0.368823	0.2689	0.362276	Balanced
K00821	273.44	207.635	353.146	2502.66	Metabolism; Amino acid metabolism; Lysine biosynthesis | Metabolism; Amino acid metabolism; Arginine biosynthesis | Brite Hierarchies; Protein families: metabolism; Amino acid related enzymes	834.221	0.423325	0.327779	0.248896	Balanced
K00822	154.197	67.5736	38.8407	781.834	Metabolism; Carbohydrate metabolism; Propanoate metabolism | Metabolism; Amino acid metabolism; Valine, leucine and isoleucine degradation | Metabolism; Metabolism of other amino acids; beta-Alanine metabolism | Brite Hierarchies; Protein families: metabolism; Amino acid related enzymes	260.611	0.149037	0.591674	0.259289	SbRB suppressed
K00823	65.4681	140.149	57.0458	787.989	Metabolism; Carbohydrate metabolism; Propanoate metabolism | Metabolism; Carbohydrate metabolism; Butanoate metabolism | Metabolism; Amino acid metabolism; Alanine, aspartate and glutamate metabolism | Metabolism; Metabolism of other amino acids; beta-Alanine metabolism | Brite Hierarchies; Protein families: metabolism; Amino acid related enzymes	262.663	0.217182	0.249248	0.53357	Balanced
K00824	68.9166	58.5558	61.611	567.25	Metabolism; Amino acid metabolism; Lysine degradation | Metabolism; Amino acid metabolism; Arginine and proline metabolism | Metabolism; Amino acid metabolism; Phenylalanine metabolism | Metabolism; Metabolism of other amino acids; D-Arginine and D-ornithine metabolism | Metabolism; Metabolism of other amino acids; D-Alanine metabolism | Brite Hierarchies; Protein families: metabolism; Amino acid…	189.083	0.32584	0.364477	0.309682	Balanced
K00825	0.289433	0	0	0.868299	Metabolism; Amino acid metabolism; Lysine biosynthesis | Metabolism; Amino acid metabolism; Lysine degradation | Metabolism; Amino acid metabolism; Tryptophan metabolism | Brite Hierarchies; Protein families: metabolism; Amino acid related enzymes	0.289433	0	1	0	RhizCom dominant
K00826	331.66	393.992	281.132	3020.35	Metabolism; Amino acid metabolism; Cysteine and methionine metabolism | Metabolism; Amino acid metabolism; Valine, leucine and isoleucine degradation | Metabolism; Amino acid metabolism; Valine, leucine and isoleucine biosynthesis | Metabolism; Metabolism of cofactors and vitamins; Pantothenate and CoA biosynthesis | Brite Hierarchies; Protein families: metabolism; Amino acid related enzymes	1006.78	0.279238	0.329425	0.391337	Balanced
K00827	8.64269	19.5126	0.00911628	84.4933	Metabolism; Amino acid metabolism; Alanine, aspartate and glutamate metabolism | Metabolism; Amino acid metabolism; Glycine, serine and threonine metabolism | Metabolism; Amino acid metabolism; Cysteine and methionine metabolism | Metabolism; Amino acid metabolism; Valine, leucine and isoleucine degradation | Brite Hierarchies; Protein families: metabolism; Amino acid related enzymes	28.1644	0.00032368	0.306865	0.692811	SbRB suppressed
K00830	136.148	243.331	16.1533	1186.9	Metabolism; Carbohydrate metabolism; Glyoxylate and dicarboxylate metabolism | Metabolism; Energy metabolism; Methane metabolism | Metabolism; Amino acid metabolism; Alanine, aspartate and glutamate metabolism | Metabolism; Amino acid metabolism; Glycine, serine and threonine metabolism | Cellular Processes; Transport and catabolism; Peroxisome | Brite Hierarchies; Protein families: metabolism; A…	395.632	0.0408292	0.344128	0.615043	SbRB suppressed
K00831	196.098	118.777	219.383	1602.78	Metabolism; Energy metabolism; Methane metabolism | Metabolism; Amino acid metabolism; Glycine, serine and threonine metabolism | Metabolism; Metabolism of cofactors and vitamins; Vitamin B6 metabolism | Brite Hierarchies; Protein families: metabolism; Amino acid related enzymes	534.258	0.410631	0.367048	0.222321	Balanced
K00832	118.417	13.046	87.6268	657.269	Metabolism; Amino acid metabolism; Cysteine and methionine metabolism | Metabolism; Amino acid metabolism; Tyrosine metabolism | Metabolism; Amino acid metabolism; Phenylalanine metabolism | Metabolism; Amino acid metabolism; Phenylalanine, tyrosine and tryptophan biosynthesis | Metabolism; Biosynthesis of other secondary metabolites; Isoquinoline alkaloid biosynthesis | Metabolism; Biosynthesis …	219.09	0.399959	0.540495	0.0595464	Soil suppressed
K00833	133.965	96.8616	82.2396	939.197	Metabolism; Metabolism of cofactors and vitamins; Biotin metabolism | Brite Hierarchies; Protein families: metabolism; Amino acid related enzymes	313.066	0.262691	0.427912	0.309397	Balanced
K00835	9.49344	0.799921	64.883	225.529	Metabolism; Amino acid metabolism; Valine, leucine and isoleucine biosynthesis | Brite Hierarchies; Protein families: metabolism; Amino acid related enzymes	75.1763	0.863077	0.126282	0.0106406	SbRB dominant
K00836	31.5636	10.2861	182.321	672.512	Metabolism; Amino acid metabolism; Glycine, serine and threonine metabolism | Brite Hierarchies; Protein families: metabolism; Amino acid related enzymes	224.171	0.813313	0.140802	0.045885	SbRB dominant
K00838	0.379031	0.00548252	0	1.15354	Metabolism; Amino acid metabolism; Cysteine and methionine metabolism | Metabolism; Amino acid metabolism; Lysine biosynthesis | Metabolism; Amino acid metabolism; Tyrosine metabolism | Metabolism; Amino acid metabolism; Phenylalanine metabolism | Metabolism; Amino acid metabolism; Tryptophan metabolism | Metabolism; Amino acid metabolism; Phenylalanine, tyrosine and tryptophan biosynthesis | Met…	0.384514	0	0.985742	0.0142583	RhizCom dominant
K00839	13.1548	6.98023	174.153	582.865	Metabolism; Nucleotide metabolism; Purine metabolism | Brite Hierarchies; Protein families: metabolism; Amino acid related enzymes	194.288	0.896365	0.0677076	0.0359271	SbRB dominant
K00840	16.2116	2.65928	80.1625	297.1	Metabolism; Amino acid metabolism; Arginine and proline metabolism | Brite Hierarchies; Protein families: metabolism; Amino acid related enzymes	99.0333	0.80945	0.163698	0.0268524	SbRB dominant
K00841	3.07418	3.7101	40.1628	140.841	Metabolism; Amino acid metabolism; Lysine biosynthesis | Brite Hierarchies; Protein families: metabolism; Amino acid related enzymes	46.9471	0.855491	0.0654818	0.0790272	SbRB dominant
K00845	606.966	386.908	1588.7	7747.73	Metabolism; Carbohydrate metabolism; Glycolysis / Gluconeogenesis | Metabolism; Carbohydrate metabolism; Galactose metabolism | Metabolism; Carbohydrate metabolism; Starch and sucrose metabolism | Metabolism; Carbohydrate metabolism; Amino sugar and nucleotide sugar metabolism | Metabolism; Biosynthesis of other secondary metabolites; Streptomycin biosynthesis | Metabolism; Biosynthesis of other …	2582.58	0.615162	0.235023	0.149815	Soil suppressed
K00846	3.31255	3.76983	0.844929	23.7819	Metabolism; Carbohydrate metabolism; Fructose and mannose metabolism | Brite Hierarchies; Protein families: signaling and cellular processes; Exosome	7.92732	0.106585	0.417866	0.47555	SbRB suppressed
K00847	381.057	128.41	405.982	2746.35	Metabolism; Carbohydrate metabolism; Fructose and mannose metabolism | Metabolism; Carbohydrate metabolism; Starch and sucrose metabolism | Metabolism; Carbohydrate metabolism; Amino sugar and nucleotide sugar metabolism	915.448	0.443479	0.416251	0.14027	Soil suppressed
K00848	27.691	63.7497	138.247	689.064	Metabolism; Carbohydrate metabolism; Pentose and glucuronate interconversions | Metabolism; Carbohydrate metabolism; Fructose and mannose metabolism	229.688	0.601892	0.120559	0.277549	RhizCom suppressed
K00849	106.557	72.9972	239.09	1255.93	Metabolism; Carbohydrate metabolism; Galactose metabolism | Metabolism; Carbohydrate metabolism; Amino sugar and nucleotide sugar metabolism | Brite Hierarchies; Protein families: signaling and cellular processes; Exosome	418.645	0.571106	0.254529	0.174366	Soil suppressed
K00850	71.832	31.5435	145.972	748.042	Metabolism; Carbohydrate metabolism; Glycolysis / Gluconeogenesis | Metabolism; Carbohydrate metabolism; Pentose phosphate pathway | Metabolism; Carbohydrate metabolism; Fructose and mannose metabolism | Metabolism; Carbohydrate metabolism; Galactose metabolism | Metabolism; Energy metabolism; Methane metabolism | Genetic Information Processing; Folding, sorting and degradation; RNA degradation |…	249.347	0.585416	0.28808	0.126504	Soil suppressed
K00851	159.397	88.4922	331.638	1738.58	Metabolism; Carbohydrate metabolism; Pentose phosphate pathway	579.528	0.572257	0.275046	0.152697	Soil suppressed
K00852	239.894	208.922	686.752	3406.7	Metabolism; Carbohydrate metabolism; Pentose phosphate pathway	1135.57	0.604765	0.211255	0.18398	Soil suppressed
K00853	76.7047	37.7933	231.748	1038.74	Metabolism; Carbohydrate metabolism; Pentose and glucuronate interconversions	346.246	0.669316	0.221533	0.109152	Soil suppressed
K00854	308.637	142.607	433.045	2652.87	Metabolism; Carbohydrate metabolism; Pentose and glucuronate interconversions	884.29	0.489709	0.349023	0.161267	Soil suppressed
K00855	18.0671	27.8352	59.1499	315.156	Metabolism; Energy metabolism; Carbon fixation in photosynthetic organisms	105.052	0.563052	0.171982	0.264965	RhizCom suppressed
K00856	123.634	138.352	15.4757	832.384	Metabolism; Nucleotide metabolism; Purine metabolism	277.461	0.055776	0.445588	0.498636	SbRB suppressed
K00857	116.872	68.7336	228.318	1241.77	Metabolism; Nucleotide metabolism; Pyrimidine metabolism | Metabolism; Xenobiotics biodegradation and metabolism; Drug metabolism - other enzymes	413.924	0.551595	0.282351	0.166054	Soil suppressed
K00858	205.364	199.96	266.304	2014.88	Metabolism; Metabolism of cofactors and vitamins; Nicotinate and nicotinamide metabolism	671.627	0.396505	0.305771	0.297724	Balanced
K00859	252.116	206.673	472.83	2794.85	Metabolism; Metabolism of cofactors and vitamins; Pantothenate and CoA biosynthesis	931.618	0.507536	0.270621	0.221843	Balanced
K00860	92.6815	109.959	112.688	945.985	Metabolism; Energy metabolism; Sulfur metabolism | Metabolism; Nucleotide metabolism; Purine metabolism	315.328	0.357366	0.293921	0.348714	Balanced
K00861	0.219545	0	0	0.658634	Metabolism; Metabolism of cofactors and vitamins; Riboflavin metabolism	0.219545	0	1	0	RhizCom dominant
K00862	14.5306	1.34338	5.78883	64.9883	Not Included in Pathway or Brite; Unclassified: metabolism; Enzymes with EC numbers	21.6628	0.267225	0.670762	0.0620132	Soil suppressed
K00863	38.4337	5.14741	230.517	822.294	Metabolism; Carbohydrate metabolism; Fructose and mannose metabolism | Metabolism; Energy metabolism; Methane metabolism | Metabolism; Lipid metabolism; Glycerolipid metabolism | Organismal Systems; Immune system; RIG-I-like receptor signaling pathway	274.098	0.841002	0.140219	0.0187794	SbRB dominant
K00864	263.496	226.254	343.164	2498.74	Metabolism; Lipid metabolism; Glycerolipid metabolism | Organismal Systems; Endocrine system; PPAR signaling pathway | Organismal Systems; Environmental adaptation; Plant-pathogen interaction | Brite Hierarchies; Protein families: signaling and cellular processes; Exosome	832.914	0.412004	0.316355	0.271641	Balanced
K00865	47.3048	64.8092	204.792	950.719	Metabolism; Carbohydrate metabolism; Glyoxylate and dicarboxylate metabolism | Metabolism; Lipid metabolism; Glycerolipid metabolism | Metabolism; Amino acid metabolism; Glycine, serine and threonine metabolism	316.906	0.646224	0.14927	0.204506	RhizCom suppressed
K00867	32.4358	43.1836	249.546	975.497	Metabolism; Metabolism of cofactors and vitamins; Pantothenate and CoA biosynthesis	325.166	0.767443	0.0997517	0.132805	SbRB dominant
K00868	35.7852	19.4761	170.969	678.692	Metabolism; Metabolism of cofactors and vitamins; Vitamin B6 metabolism	226.231	0.75573	0.15818	0.0860895	SbRB dominant
K00869	20.5971	6.68764	45.0053	216.87	Metabolism; Metabolism of terpenoids and polyketides; Terpenoid backbone biosynthesis | Cellular Processes; Transport and catabolism; Peroxisome	72.2901	0.622566	0.284923	0.0925111	Soil suppressed
K00870	2.97135	20.3543	28.8819	156.623	Not Included in Pathway or Brite; Unclassified: signaling and cellular processes; Signaling proteins	52.2076	0.553213	0.0569141	0.389873	RhizCom suppressed
K00871	0.211641	0	0	0.634922	Environmental Information Processing; Signal transduction; Calcium signaling pathway | Organismal Systems; Endocrine system; Insulin signaling pathway | Organismal Systems; Endocrine system; Glucagon signaling pathway | Brite Hierarchies; Protein families: metabolism; Protein kinases	0.211641	0	1	0	RhizCom dominant
K00872	58.7677	89.1874	189.439	1012.18	Metabolism; Amino acid metabolism; Glycine, serine and threonine metabolism	337.394	0.561477	0.174181	0.264342	RhizCom suppressed
K00873	237.78	227.874	324.825	2371.44	Metabolism; Carbohydrate metabolism; Glycolysis / Gluconeogenesis | Metabolism; Carbohydrate metabolism; Pyruvate metabolism | Metabolism; Nucleotide metabolism; Purine metabolism | Organismal Systems; Endocrine system; Glucagon signaling pathway | Human Diseases; Cancers: Overview; Central carbon metabolism in cancer | Human Diseases; Cancers: Overview; Viral carcinogenesis | Human Diseases; End…	790.479	0.410921	0.300806	0.288273	Balanced
K00874	317.532	166.689	411.041	2685.79	Metabolism; Carbohydrate metabolism; Pentose phosphate pathway	895.262	0.459129	0.354681	0.18619	Soil suppressed
K00875	18.8157	5.93353	31.7747	169.572	Metabolism; Carbohydrate metabolism; Pentose and glucuronate interconversions	56.524	0.562145	0.332881	0.104974	Soil suppressed
K00876	96.9949	36.7149	213.072	1040.35	Metabolism; Nucleotide metabolism; Pyrimidine metabolism | Metabolism; Xenobiotics biodegradation and metabolism; Drug metabolism - other enzymes	346.782	0.614427	0.2797	0.105873	Soil suppressed
K00878	27.5979	30.6714	216.488	824.273	Metabolism; Metabolism of cofactors and vitamins; Thiamine metabolism	274.758	0.787925	0.100445	0.111631	SbRB dominant
K00880	52.7177	1.17499	48.3976	306.871	Metabolism; Carbohydrate metabolism; Pentose and glucuronate interconversions | Metabolism; Carbohydrate metabolism; Ascorbate and aldarate metabolism	102.29	0.47314	0.515373	0.0114868	Soil suppressed
K00881	0.737261	0	38.6515	118.166	Metabolism; Carbohydrate metabolism; Fructose and mannose metabolism	39.3887	0.981282	0.0187176	0	SbRB dominant
K00882	17.3846	67.5209	214.644	898.649	Metabolism; Carbohydrate metabolism; Fructose and mannose metabolism	299.55	0.716556	0.0580357	0.225408	RhizCom suppressed
K00883	133.994	10.9517	35.1561	540.306	Metabolism; Carbohydrate metabolism; Galactose metabolism	180.102	0.195201	0.743991	0.0608081	RhizCom dominant
K00884	43.9812	5.24561	33.8689	249.287	Metabolism; Carbohydrate metabolism; Amino sugar and nucleotide sugar metabolism	83.0957	0.407589	0.529284	0.0631273	Soil suppressed
K00885	5.55533	0.806473	0	19.0854	Metabolism; Carbohydrate metabolism; Amino sugar and nucleotide sugar metabolism	6.3618	0	0.873232	0.126768	RhizCom dominant
K00886	25.3036	129.594	152.333	921.693	Metabolism; Carbohydrate metabolism; Glycolysis / Gluconeogenesis | Metabolism; Carbohydrate metabolism; Amino sugar and nucleotide sugar metabolism	307.231	0.495826	0.0823602	0.421814	RhizCom suppressed
K00887	4.71994	2.10032	46.6314	160.355	Metabolism; Glycan biosynthesis and metabolism; Peptidoglycan biosynthesis	53.4517	0.872403	0.0883029	0.0392939	SbRB dominant
K00888	0.479712	0	0	1.43914	Metabolism; Carbohydrate metabolism; Inositol phosphate metabolism | Environmental Information Processing; Signal transduction; MAPK signaling pathway - yeast | Environmental Information Processing; Signal transduction; Phosphatidylinositol signaling system | Brite Hierarchies; Protein families: genetic information processing; Membrane trafficking	0.479712	0	1	0	RhizCom dominant
K00889	2.30155	1.02391	0	9.97639	Metabolism; Carbohydrate metabolism; Inositol phosphate metabolism | Environmental Information Processing; Signal transduction; MAPK signaling pathway - yeast | Environmental Information Processing; Signal transduction; Phosphatidylinositol signaling system | Environmental Information Processing; Signal transduction; Phospholipase D signaling pathway | Cellular Processes; Transport and catabolism…	3.32546	0	0.6921	0.3079	SbRB suppressed
K00891	177.196	130.857	288.647	1790.1	Metabolism; Amino acid metabolism; Phenylalanine, tyrosine and tryptophan biosynthesis	596.7	0.483738	0.29696	0.219302	Balanced
K00892	2.53537	0.0257372	80.7145	249.827	Metabolism; Nucleotide metabolism; Purine metabolism	83.2756	0.969245	0.0304456	0.000309061	SbRB dominant
K00893	0.189717	0	0	0.569152	Metabolism; Nucleotide metabolism; Purine metabolism | Metabolism; Nucleotide metabolism; Pyrimidine metabolism	0.189717	0	1	0	RhizCom dominant
K00894	4.95828	3.2812	0.791662	27.0934	Metabolism; Lipid metabolism; Glycerophospholipid metabolism	9.03114	0.0876592	0.54902	0.363321	SbRB suppressed
K00895	12.42	2.59748	37.2221	156.719	Metabolism; Carbohydrate metabolism; Glycolysis / Gluconeogenesis | Metabolism; Carbohydrate metabolism; Pentose phosphate pathway | Metabolism; Carbohydrate metabolism; Fructose and mannose metabolism	52.2396	0.712527	0.23775	0.0497225	Soil suppressed
K00897	6.35935	7.29302	32.8202	139.418	Brite Hierarchies; Protein families: signaling and cellular processes; Antimicrobial resistance genes	46.4725	0.706227	0.136841	0.156932	SbRB dominant
K00898	0.17751	0	0	0.532529	Brite Hierarchies; Protein families: metabolism; Protein kinases	0.17751	0	1	0	RhizCom dominant
K00899	11.336	18.0978	107.028	409.385	Metabolism; Amino acid metabolism; Cysteine and methionine metabolism	136.462	0.784307	0.0830707	0.132622	SbRB dominant
K00900	0.182727	0.185745	0.29241	1.98265	Metabolism; Carbohydrate metabolism; Fructose and mannose metabolism	0.660882	0.442454	0.27649	0.281057	Balanced
K00901	149.876	109.301	119.727	1136.71	Metabolism; Lipid metabolism; Glycerolipid metabolism | Metabolism; Lipid metabolism; Glycerophospholipid metabolism | Environmental Information Processing; Signal transduction; Phosphatidylinositol signaling system | Environmental Information Processing; Signal transduction; Phospholipase D signaling pathway | Human Diseases; Cancers: Overview; Choline metabolism in cancer	378.904	0.315982	0.395552	0.288466	Balanced
K00902	0.553586	0.176559	0	2.19043	Metabolism; Glycan biosynthesis and metabolism; N-Glycan biosynthesis	0.730145	0	0.758186	0.241814	SbRB suppressed
K00903	9.3114	17.0919	43.5674	209.912	Brite Hierarchies; Protein families: metabolism; Protein kinases	69.9707	0.622652	0.133076	0.244272	RhizCom suppressed
K00904	0.329866	0	0	0.989599	Metabolism; Nucleotide metabolism; Purine metabolism	0.329866	0	1	0	RhizCom dominant
K00906	54.4123	24.0668	72.3547	452.502	Not Included in Pathway or Brite; Unclassified: metabolism; Enzymes with EC numbers	150.834	0.479698	0.360743	0.159559	Soil suppressed
K00912	170.818	102.542	107.272	1141.9	Metabolism; Glycan biosynthesis and metabolism; Lipopolysaccharide biosynthesis | Brite Hierarchies; Protein families: metabolism; Lipopolysaccharide biosynthesis proteins	380.632	0.281826	0.448775	0.269399	Balanced
K00914	0.444175	0.106072	0	1.65074	Metabolism; Carbohydrate metabolism; Inositol phosphate metabolism | Environmental Information Processing; Signal transduction; Apelin signaling pathway | Environmental Information Processing; Signal transduction; Phosphatidylinositol signaling system | Cellular Processes; Transport and catabolism; Phagosome | Cellular Processes; Transport and catabolism; Autophagy - animal | Cellular Processes; …	0.550247	0	0.807228	0.192772	RhizCom dominant
K00915	0.319873	0	0	0.959619	Metabolism; Carbohydrate metabolism; Inositol phosphate metabolism | Environmental Information Processing; Signal transduction; Phosphatidylinositol signaling system | Cellular Processes; Transport and catabolism; Autophagy - yeast	0.319873	0	1	0	RhizCom dominant
K00917	4.13433	7.02442	132.777	431.806	Metabolism; Carbohydrate metabolism; Galactose metabolism	143.935	0.922474	0.0287235	0.0488026	SbRB dominant
K00918	0.912757	0.953364	20.2561	66.3666	Metabolism; Carbohydrate metabolism; Glycolysis / Gluconeogenesis | Metabolism; Carbohydrate metabolism; Pentose phosphate pathway | Metabolism; Energy metabolism; Methane metabolism	22.1222	0.915645	0.0412598	0.0430954	SbRB dominant
K00919	169.799	153.921	262.859	1759.73	Metabolism; Metabolism of terpenoids and polyketides; Terpenoid backbone biosynthesis	586.578	0.448122	0.289473	0.262405	Balanced
K00921	0.941704	0.285229	0	3.6808	Metabolism; Carbohydrate metabolism; Inositol phosphate metabolism | Environmental Information Processing; Signal transduction; Phosphatidylinositol signaling system | Cellular Processes; Transport and catabolism; Phagosome | Cellular Processes; Cell motility; Regulation of actin cytoskeleton | Brite Hierarchies; Protein families: genetic information processing; Membrane trafficking	1.22693	0	0.767527	0.232473	SbRB suppressed
K00922	0.262406	0	0	0.787218	Metabolism; Carbohydrate metabolism; Inositol phosphate metabolism | Environmental Information Processing; Signal transduction; Ras signaling pathway | Environmental Information Processing; Signal transduction; Rap1 signaling pathway | Environmental Information Processing; Signal transduction; ErbB signaling pathway | Environmental Information Processing; Signal transduction; VEGF signaling pathw…	0.262406	0	1	0	RhizCom dominant
K00925	90.4355	221.34	242.553	1662.98	Metabolism; Carbohydrate metabolism; Pyruvate metabolism | Metabolism; Carbohydrate metabolism; Propanoate metabolism | Metabolism; Energy metabolism; Carbon fixation pathways in prokaryotes | Metabolism; Energy metabolism; Methane metabolism | Metabolism; Metabolism of other amino acids; Taurine and hypotaurine metabolism	554.328	0.437562	0.163144	0.399294	RhizCom suppressed
K00926	15.1363	72.1523	0.00414651	261.878	Metabolism; Energy metabolism; Nitrogen metabolism | Metabolism; Nucleotide metabolism; Purine metabolism | Metabolism; Amino acid metabolism; Arginine biosynthesis	87.2927	4.75012e-05	0.173397	0.826555	Soil dominant
K00927	204.595	237.794	225.648	2004.11	Metabolism; Carbohydrate metabolism; Glycolysis / Gluconeogenesis | Metabolism; Energy metabolism; Carbon fixation in photosynthetic organisms | Brite Hierarchies; Protein families: signaling and cellular processes; Exosome	668.038	0.337778	0.306263	0.355959	Balanced
K00928	223.747	278.54	265.117	2302.22	Metabolism; Amino acid metabolism; Glycine, serine and threonine metabolism | Metabolism; Amino acid metabolism; Cysteine and methionine metabolism | Metabolism; Amino acid metabolism; Lysine biosynthesis | Metabolism; Biosynthesis of other secondary metabolites; Monobactam biosynthesis	767.405	0.345473	0.291564	0.362964	Balanced
K00929	0.234812	0.876634	0.45503	4.69943	Metabolism; Carbohydrate metabolism; Butanoate metabolism	1.56648	0.29048	0.149898	0.559621	RhizCom suppressed
K00930	210.781	185.754	267.551	1992.26	Metabolism; Amino acid metabolism; Arginine biosynthesis	664.086	0.402886	0.3174	0.279714	Balanced
K00931	188.523	130.919	233.637	1659.24	Metabolism; Amino acid metabolism; Arginine and proline metabolism | Metabolism; Biosynthesis of other secondary metabolites; Carbapenem biosynthesis	553.079	0.42243	0.340861	0.23671	Balanced
K00933	0.756497	0.14151	0	2.69402	Metabolism; Amino acid metabolism; Arginine and proline metabolism | Brite Hierarchies; Protein families: signaling and cellular processes; Exosome	0.898007	0	0.842418	0.157582	RhizCom dominant
K00936	45.3653	62.5683	92.4492	601.148	Brite Hierarchies; Protein families: metabolism; Protein kinases | Brite Hierarchies; Protein families: signaling and cellular processes; Two-component system	200.383	0.461363	0.226393	0.312244	Balanced
K00937	298.212	358.889	301.354	2875.36	Metabolism; Energy metabolism; Oxidative phosphorylation | Genetic Information Processing; Folding, sorting and degradation; RNA degradation | Brite Hierarchies; Protein families: genetic information processing; Messenger RNA biogenesis	958.454	0.314416	0.311138	0.374445	Balanced
K00938	2.45214	1.10344	46.1434	149.097	Metabolism; Metabolism of terpenoids and polyketides; Terpenoid backbone biosynthesis	49.699	0.928458	0.0493398	0.0222024	SbRB dominant
K00939	219.815	248.208	238.523	2119.64	Metabolism; Nucleotide metabolism; Purine metabolism | Metabolism; Metabolism of cofactors and vitamins; Thiamine metabolism | Brite Hierarchies; Protein families: signaling and cellular processes; Exosome	706.546	0.33759	0.311112	0.351298	Balanced
K00940	187.955	213.809	232.168	1901.8	Metabolism; Nucleotide metabolism; Purine metabolism | Metabolism; Nucleotide metabolism; Pyrimidine metabolism | Metabolism; Xenobiotics biodegradation and metabolism; Drug metabolism - other enzymes | Environmental Information Processing; Signal transduction; MAPK signaling pathway - plant | Brite Hierarchies; Protein families: genetic information processing; Membrane trafficking	633.933	0.366235	0.296491	0.337274	Balanced
K00941	265.02	136.78	280.178	2045.93	Metabolism; Metabolism of cofactors and vitamins; Thiamine metabolism	681.978	0.410832	0.388605	0.200563	Balanced
K00942	196.751	187.922	274.045	1976.15	Metabolism; Nucleotide metabolism; Purine metabolism	658.718	0.416028	0.298687	0.285285	Balanced
K00943	170.193	292.526	282.819	2236.61	Metabolism; Nucleotide metabolism; Pyrimidine metabolism	745.537	0.379349	0.228282	0.392369	Balanced
K00944	0.218789	0	0	0.656367	Metabolism; Nucleotide metabolism; Purine metabolism	0.218789	0	1	0	RhizCom dominant
K00945	138.34	189.428	260.848	1765.85	Metabolism; Nucleotide metabolism; Pyrimidine metabolism	588.616	0.443155	0.235027	0.321819	Balanced
K00946	191.75	153.314	166.904	1535.9	Metabolism; Metabolism of cofactors and vitamins; Thiamine metabolism	511.968	0.326005	0.374535	0.29946	Balanced
K00947	0.291281	27.8576	0	84.4465	Not Included in Pathway or Brite; Unclassified: metabolism; Energy metabolism	28.1488	0	0.0103479	0.989652	Soil dominant
K00948	250.447	274.859	303.478	2486.35	Metabolism; Carbohydrate metabolism; Pentose phosphate pathway | Metabolism; Nucleotide metabolism; Purine metabolism	828.785	0.366173	0.302186	0.331641	Balanced
K00949	90.3281	28.3661	65.7912	553.456	Metabolism; Metabolism of cofactors and vitamins; Thiamine metabolism	184.485	0.35662	0.489622	0.153758	Soil suppressed
K00950	180.913	139.468	243.729	1692.33	Metabolism; Metabolism of cofactors and vitamins; Folate biosynthesis	564.11	0.432059	0.320705	0.247236	Balanced
K00951	204.114	232.326	277.366	2141.42	Metabolism; Nucleotide metabolism; Purine metabolism	713.806	0.388574	0.285952	0.325475	Balanced
K00952	1.14637	16.2152	0	52.0847	Metabolism; Metabolism of cofactors and vitamins; Nicotinate and nicotinamide metabolism	17.3616	0	0.0660289	0.933971	Soil dominant
K00953	91.8934	40.6179	22.1565	464.004	Metabolism; Metabolism of cofactors and vitamins; Riboflavin metabolism	154.668	0.143252	0.594134	0.262614	SbRB suppressed
K00954	223.588	204.597	262.174	2071.08	Metabolism; Metabolism of cofactors and vitamins; Pantothenate and CoA biosynthesis	690.359	0.379764	0.323873	0.296363	Balanced
K00955	68.0927	111.864	9.33825	567.885	Metabolism; Energy metabolism; Sulfur metabolism | Metabolism; Nucleotide metabolism; Purine metabolism | Metabolism; Metabolism of other amino acids; Selenocompound metabolism | Metabolism; Biosynthesis of other secondary metabolites; Monobactam biosynthesis	189.295	0.0493318	0.359718	0.590951	SbRB suppressed
K00956	137.12	39.4753	104.039	841.903	Metabolism; Energy metabolism; Sulfur metabolism | Metabolism; Nucleotide metabolism; Purine metabolism | Metabolism; Metabolism of other amino acids; Selenocompound metabolism | Metabolism; Biosynthesis of other secondary metabolites; Monobactam biosynthesis	280.634	0.37073	0.488606	0.140665	Soil suppressed
K00957	192.12	151.589	99.2845	1328.98	Metabolism; Energy metabolism; Sulfur metabolism | Metabolism; Nucleotide metabolism; Purine metabolism | Metabolism; Metabolism of other amino acids; Selenocompound metabolism | Metabolism; Biosynthesis of other secondary metabolites; Monobactam biosynthesis	442.994	0.224122	0.433686	0.342193	Balanced
K00958	12.0728	111.586	42.9036	499.686	Metabolism; Energy metabolism; Sulfur metabolism | Metabolism; Nucleotide metabolism; Purine metabolism | Metabolism; Metabolism of other amino acids; Selenocompound metabolism | Metabolism; Biosynthesis of other secondary metabolites; Monobactam biosynthesis	166.562	0.257583	0.0724822	0.669935	RhizCom suppressed
K00960	15.5207	22.2762	0.474763	114.815	Not Included in Pathway or Brite; Unclassified: metabolism; Enzymes with EC numbers	38.2717	0.0124051	0.405541	0.582054	SbRB suppressed
K00962	246.563	302.6	257.517	2420.04	Genetic Information Processing; Folding, sorting and degradation; RNA degradation | Brite Hierarchies; Protein families: genetic information processing; Messenger RNA biogenesis | Brite Hierarchies; Protein families: genetic information processing; Transfer RNA biogenesis	806.681	0.319231	0.305651	0.375117	Balanced
K00963	153.516	138.245	386.37	2034.39	Metabolism; Carbohydrate metabolism; Pentose and glucuronate interconversions | Metabolism; Carbohydrate metabolism; Galactose metabolism | Metabolism; Carbohydrate metabolism; Starch and sucrose metabolism | Metabolism; Carbohydrate metabolism; Amino sugar and nucleotide sugar metabolism	678.13	0.569757	0.226381	0.203862	Balanced
K00965	50.4723	142.835	236.035	1288.03	Metabolism; Carbohydrate metabolism; Galactose metabolism | Metabolism; Carbohydrate metabolism; Amino sugar and nucleotide sugar metabolism | Organismal Systems; Endocrine system; Prolactin signaling pathway	429.343	0.549759	0.117557	0.332684	RhizCom suppressed
K00966	71.9012	126.234	18.219	649.063	Metabolism; Carbohydrate metabolism; Fructose and mannose metabolism | Metabolism; Carbohydrate metabolism; Amino sugar and nucleotide sugar metabolism	216.354	0.0842092	0.332331	0.58346	SbRB suppressed
K00967	1.15479	0.711695	0	5.59946	Metabolism; Lipid metabolism; Glycerophospholipid metabolism | Metabolism; Metabolism of other amino acids; Phosphonate and phosphinate metabolism	1.86649	0	0.618698	0.381302	SbRB suppressed
K00968	6.39065	0.24856	3.49847	30.413	Metabolism; Lipid metabolism; Glycerophospholipid metabolism | Metabolism; Metabolism of other amino acids; Phosphonate and phosphinate metabolism | Human Diseases; Cancers: Overview; Choline metabolism in cancer	10.1377	0.345096	0.630385	0.0245184	Soil suppressed
K00969	178.434	172.37	275.471	1878.83	Metabolism; Metabolism of cofactors and vitamins; Nicotinate and nicotinamide metabolism	626.275	0.439856	0.284913	0.275231	Balanced
K00970	178.493	159.624	192.671	1592.37	Genetic Information Processing; Folding, sorting and degradation; RNA degradation | Brite Hierarchies; Protein families: genetic information processing; Messenger RNA biogenesis	530.788	0.362991	0.336279	0.30073	Balanced
K00971	113.022	91.3834	331.424	1607.49	Metabolism; Carbohydrate metabolism; Fructose and mannose metabolism | Metabolism; Carbohydrate metabolism; Amino sugar and nucleotide sugar metabolism	535.83	0.618525	0.21093	0.170546	Soil suppressed
K00972	6.17773	22.2834	0	85.3833	Metabolism; Carbohydrate metabolism; Amino sugar and nucleotide sugar metabolism	28.4611	0	0.217059	0.782941	SbRB suppressed
K00973	238.132	309.535	322.261	2609.79	Metabolism; Metabolism of terpenoids and polyketides; Polyketide sugar unit biosynthesis | Metabolism; Biosynthesis of other secondary metabolites; Streptomycin biosynthesis | Metabolism; Biosynthesis of other secondary metabolites; Acarbose and validamycin biosynthesis	869.928	0.370446	0.273737	0.355817	Balanced
K00974	152.324	127.118	128.237	1223.04	Genetic Information Processing; Translation; RNA transport | Brite Hierarchies; Protein families: genetic information processing; Transfer RNA biogenesis	407.679	0.314554	0.373638	0.311808	Balanced
K00975	120	191.159	316.943	1884.31	Metabolism; Carbohydrate metabolism; Starch and sucrose metabolism | Metabolism; Carbohydrate metabolism; Amino sugar and nucleotide sugar metabolism | Cellular Processes; Cellular community - prokaryotes; Biofilm formation - Escherichia coli	628.103	0.504604	0.191052	0.304344	RhizCom suppressed
K00978	83.3616	105.632	49.2012	714.584	Metabolism; Carbohydrate metabolism; Starch and sucrose metabolism | Metabolism; Carbohydrate metabolism; Amino sugar and nucleotide sugar metabolism	238.195	0.206559	0.349973	0.443468	Balanced
K00979	193.188	114.573	102.292	1230.16	Metabolism; Glycan biosynthesis and metabolism; Lipopolysaccharide biosynthesis | Brite Hierarchies; Protein families: metabolism; Lipopolysaccharide biosynthesis proteins	410.052	0.24946	0.47113	0.27941	Balanced
K00980	6.48852	6.29607	23.8679	109.957	Metabolism; Lipid metabolism; Glycerophospholipid metabolism	36.6525	0.651195	0.177028	0.171777	SbRB dominant
K00981	284.985	199.29	294.664	2336.82	Metabolism; Lipid metabolism; Glycerophospholipid metabolism | Environmental Information Processing; Signal transduction; Phosphatidylinositol signaling system	778.939	0.378289	0.365863	0.255848	Balanced
K00982	175.238	128.459	245.933	1648.89	Not Included in Pathway or Brite; Unclassified: metabolism; Enzymes with EC numbers	549.63	0.447452	0.318829	0.233719	Balanced
K00983	55.434	28.8898	34.8052	357.387	Metabolism; Carbohydrate metabolism; Amino sugar and nucleotide sugar metabolism	119.129	0.292164	0.465327	0.242509	Balanced
K00984	21.1706	5.45735	35.7621	187.17	Brite Hierarchies; Protein families: signaling and cellular processes; Antimicrobial resistance genes	62.3901	0.573202	0.339327	0.0874714	Soil suppressed
K00986	108.092	833.887	145.542	3262.56	Not Included in Pathway or Brite; Unclassified: metabolism; Enzymes with EC numbers	1087.52	0.133829	0.0993931	0.766778	Soil dominant
K00987	0.234094	0	0	0.702283	Brite Hierarchies; Protein families: genetic information processing; Messenger RNA biogenesis	0.234094	0	1	0	RhizCom dominant
K00988	0.309282	1.32857	0	4.91355	Metabolism; Energy metabolism; Sulfur metabolism | Metabolism; Nucleotide metabolism; Purine metabolism	1.63785	0	0.188834	0.811166	Soil dominant
K00989	169.769	202.882	232.533	1815.55	Brite Hierarchies; Protein families: genetic information processing; Transfer RNA biogenesis	605.183	0.384236	0.280524	0.33524	Balanced
K00990	183.693	116.866	113.864	1243.27	Environmental Information Processing; Signal transduction; Two-component system	414.423	0.274752	0.44325	0.281998	Balanced
K00991	119.74	115.653	153.235	1165.88	Metabolism; Metabolism of terpenoids and polyketides; Terpenoid backbone biosynthesis	388.627	0.394298	0.30811	0.297593	Balanced
K00992	147.094	66.0842	50.5889	791.3	Metabolism; Carbohydrate metabolism; Amino sugar and nucleotide sugar metabolism	263.767	0.191794	0.557666	0.25054	SbRB suppressed
K00993	7.43187	0.544074	0	23.9278	Metabolism; Lipid metabolism; Glycerophospholipid metabolism | Metabolism; Lipid metabolism; Ether lipid metabolism | Metabolism; Metabolism of other amino acids; Phosphonate and phosphinate metabolism	7.97594	0	0.931786	0.0682144	RhizCom dominant
K00994	0.182736	0.0655482	0	0.744853	Metabolism; Lipid metabolism; Glycerophospholipid metabolism | Metabolism; Lipid metabolism; Ether lipid metabolism | Metabolism; Metabolism of other amino acids; Phosphonate and phosphinate metabolism | Human Diseases; Cancers: Overview; Choline metabolism in cancer	0.248284	0	0.735995	0.264005	SbRB suppressed
K00995	231.74	315.871	285.404	2499.05	Metabolism; Lipid metabolism; Glycerophospholipid metabolism	833.015	0.342616	0.278194	0.37919	Balanced
K00996	64.3591	131.472	208.064	1211.68	Brite Hierarchies; Protein families: metabolism; Lipopolysaccharide biosynthesis proteins	403.895	0.515144	0.159346	0.32551	RhizCom suppressed
K00997	170.623	181.271	316.641	2005.6	Metabolism; Metabolism of cofactors and vitamins; Pantothenate and CoA biosynthesis	668.535	0.473634	0.255219	0.271147	Balanced
K00998	5.65883	0.486596	55.1362	183.845	Metabolism; Lipid metabolism; Glycerophospholipid metabolism | Metabolism; Amino acid metabolism; Glycine, serine and threonine metabolism	61.2816	0.899718	0.0923414	0.00794033	SbRB dominant
K00999	0.43646	0.193369	0	1.88949	Metabolism; Carbohydrate metabolism; Inositol phosphate metabolism | Metabolism; Lipid metabolism; Glycerophospholipid metabolism | Environmental Information Processing; Signal transduction; Phosphatidylinositol signaling system	0.629829	0	0.692982	0.307018	SbRB suppressed
K01000	212.73	189.125	213.119	1844.92	Metabolism; Glycan biosynthesis and metabolism; Peptidoglycan biosynthesis | Human Diseases; Drug resistance: Antimicrobial; Vancomycin resistance | Brite Hierarchies; Protein families: metabolism; Peptidoglycan biosynthesis and degradation proteins	614.974	0.346549	0.345917	0.307534	Balanced
K01001	0.243095	3.18012	0	10.2696	Metabolism; Glycan biosynthesis and metabolism; N-Glycan biosynthesis | Brite Hierarchies; Protein families: metabolism; Glycosyltransferases	3.42321	0	0.0710136	0.928986	Soil dominant
K01002	45.8959	9.25684	82.393	412.637	Not Included in Pathway or Brite; Unclassified: metabolism; Enzymes with EC numbers	137.546	0.599022	0.333678	0.0673001	Soil suppressed
K01003	26.5264	76.6273	53.1542	468.924	Metabolism; Carbohydrate metabolism; Pyruvate metabolism	156.308	0.340061	0.169706	0.490233	RhizCom suppressed
K01004	20.7145	48.4238	22.8261	275.893	Metabolism; Lipid metabolism; Glycerophospholipid metabolism	91.9644	0.248206	0.225245	0.52655	Balanced
K01006	102.449	351.313	37.612	1474.12	Metabolism; Carbohydrate metabolism; Pyruvate metabolism | Metabolism; Energy metabolism; Carbon fixation in photosynthetic organisms | Metabolism; Energy metabolism; Carbon fixation pathways in prokaryotes	491.374	0.0765446	0.208495	0.714961	SbRB suppressed
K01007	126.56	258.645	110.728	1487.8	Metabolism; Carbohydrate metabolism; Pyruvate metabolism | Metabolism; Energy metabolism; Carbon fixation pathways in prokaryotes | Metabolism; Energy metabolism; Methane metabolism	495.933	0.223272	0.255196	0.521532	Balanced
K01008	151.436	159.318	52.1073	1088.58	Metabolism; Metabolism of other amino acids; Selenocompound metabolism | Brite Hierarchies; Protein families: genetic information processing; Transfer RNA biogenesis	362.861	0.143601	0.417339	0.43906	SbRB suppressed
K01011	286.326	322.135	406.744	3045.62	Metabolism; Energy metabolism; Sulfur metabolism | Metabolism; Amino acid metabolism; Cysteine and methionine metabolism | Genetic Information Processing; Folding, sorting and degradation; Sulfur relay system	1015.21	0.400652	0.282038	0.31731	Balanced
K01012	178.452	119.214	78.1226	1127.37	Metabolism; Metabolism of cofactors and vitamins; Biotin metabolism	375.789	0.20789	0.474874	0.317236	Balanced
K01014	5.74769	17.8879	0	70.9066	Human Diseases; Cancers: Overview; Chemical carcinogenesis	23.6355	0	0.24318	0.75682	SbRB suppressed
K01015	0.714074	4.74287	0	16.3708	Metabolism; Lipid metabolism; Steroid hormone biosynthesis	5.45694	0	0.130856	0.869144	Soil dominant
K01016	0.000515172	0.344899	0	1.03624	Metabolism; Lipid metabolism; Steroid hormone biosynthesis	0.345414	0	0.00149146	0.998509	Soil dominant
K01017	0	0.626791	0	1.88037	Metabolism; Glycan biosynthesis and metabolism; Glycosaminoglycan biosynthesis - chondroitin sulfate / dermatan sulfate | Brite Hierarchies; Protein families: metabolism; Glycosyltransferases	0.626791	0	0	1	Soil dominant
K01019	1.2864	0.122058	0	4.22538	Metabolism; Lipid metabolism; Ether lipid metabolism | Metabolism; Lipid metabolism; Sphingolipid metabolism | Brite Hierarchies; Protein families: metabolism; Glycosyltransferases	1.40846	0	0.913339	0.0866606	RhizCom dominant
K01020	0	0.204656	0	0.613969	Metabolism; Glycan biosynthesis and metabolism; Glycosaminoglycan biosynthesis - chondroitin sulfate / dermatan sulfate | Brite Hierarchies; Protein families: metabolism; Glycosyltransferases	0.204656	0	0	1	Soil dominant
K01021	3.96469	24.9082	0	86.6188	Not Included in Pathway or Brite; Unclassified: metabolism; Enzymes with EC numbers	28.8729	0	0.137315	0.862685	Soil dominant
K01022	0.0447508	0.186303	0	0.693162	Metabolism; Glycan biosynthesis and metabolism; Glycosaminoglycan biosynthesis - keratan sulfate | Brite Hierarchies; Protein families: metabolism; Glycosyltransferases	0.231054	0	0.193681	0.806319	Soil dominant
K01023	0.371148	4.06658	0	13.3132	Not Included in Pathway or Brite; Unclassified: metabolism; Enzymes with EC numbers	4.43772	0	0.0836348	0.916365	Soil dominant
K01024	0.228445	7.6963	0	23.7742	Metabolism; Glycan biosynthesis and metabolism; Glycosaminoglycan biosynthesis - heparan sulfate / heparin | Brite Hierarchies; Protein families: metabolism; Glycosyltransferases	7.92475	0	0.0288268	0.971173	Soil dominant
K01025	0.656353	1.75328	0	7.2289	Not Included in Pathway or Brite; Unclassified: metabolism; Enzymes with EC numbers	2.40963	0	0.272387	0.727613	SbRB suppressed
K01026	42.6518	44.5886	10.6735	293.742	Metabolism; Carbohydrate metabolism; Pyruvate metabolism | Metabolism; Carbohydrate metabolism; Propanoate metabolism | Metabolism; Xenobiotics biodegradation and metabolism; Styrene degradation	97.9138	0.109009	0.435605	0.455386	SbRB suppressed
K01027	8.37885	22.3045	0.382704	93.1982	Metabolism; Carbohydrate metabolism; Butanoate metabolism | Metabolism; Lipid metabolism; Synthesis and degradation of ketone bodies | Metabolism; Amino acid metabolism; Valine, leucine and isoleucine degradation	31.0661	0.012319	0.269711	0.71797	SbRB suppressed
K01028	169.805	76.5528	38.9029	855.781	Metabolism; Carbohydrate metabolism; Butanoate metabolism | Metabolism; Lipid metabolism; Synthesis and degradation of ketone bodies | Metabolism; Amino acid metabolism; Valine, leucine and isoleucine degradation	285.26	0.136377	0.595262	0.268361	SbRB suppressed
K01029	172.534	73.4895	30.287	828.932	Metabolism; Carbohydrate metabolism; Butanoate metabolism | Metabolism; Lipid metabolism; Synthesis and degradation of ketone bodies | Metabolism; Amino acid metabolism; Valine, leucine and isoleucine degradation	276.311	0.109612	0.624421	0.265967	SbRB suppressed
K01031	65.4906	26.8028	87.8825	540.528	Metabolism; Xenobiotics biodegradation and metabolism; Benzoate degradation	180.176	0.487759	0.363481	0.148759	Soil suppressed
K01032	68.1534	24.2891	99.7907	576.7	Metabolism; Xenobiotics biodegradation and metabolism; Benzoate degradation	192.233	0.519113	0.354535	0.126352	Soil suppressed
K01034	0.918003	31.9384	0.513495	100.11	Metabolism; Carbohydrate metabolism; Propanoate metabolism | Metabolism; Carbohydrate metabolism; Butanoate metabolism | Metabolism; Amino acid metabolism; Lysine degradation | Metabolism; Xenobiotics biodegradation and metabolism; Aminobenzoate degradation | Environmental Information Processing; Signal transduction; Two-component system	33.3699	0.0153879	0.0275099	0.957102	Soil dominant
K01035	0.864229	31.029	0.6202	97.5404	Metabolism; Carbohydrate metabolism; Propanoate metabolism | Metabolism; Carbohydrate metabolism; Butanoate metabolism | Metabolism; Amino acid metabolism; Lysine degradation | Metabolism; Xenobiotics biodegradation and metabolism; Aminobenzoate degradation | Environmental Information Processing; Signal transduction; Two-component system	32.5135	0.0190752	0.0265807	0.954344	Soil dominant
K01039	23.4152	148.788	6.43486	535.914	Metabolism; Carbohydrate metabolism; Butanoate metabolism | Metabolism; Xenobiotics biodegradation and metabolism; Styrene degradation	178.638	0.0360217	0.131076	0.832902	Soil dominant
K01040	22.2943	140.214	6.45992	506.906	Metabolism; Carbohydrate metabolism; Butanoate metabolism | Metabolism; Xenobiotics biodegradation and metabolism; Styrene degradation	168.969	0.0382315	0.131943	0.829825	Soil dominant
K01042	47.4621	197.496	76.9413	965.698	Metabolism; Metabolism of other amino acids; Selenocompound metabolism | Genetic Information Processing; Translation; Aminoacyl-tRNA biosynthesis	321.899	0.239023	0.147444	0.613533	RhizCom suppressed
K01045	2.78741	0.315669	0	9.30923	Brite Hierarchies; Protein families: signaling and cellular processes; Exosome	3.10308	0	0.898272	0.101728	RhizCom dominant
K01046	126.571	92.0901	98.2011	950.588	Metabolism; Lipid metabolism; Glycerolipid metabolism	316.863	0.309917	0.399452	0.290631	Balanced
K01048	175.322	61.3524	219.186	1367.58	Metabolism; Lipid metabolism; Glycerophospholipid metabolism	455.86	0.480817	0.384597	0.134586	Soil suppressed
K01050	0	0.54469	0	1.63407	Not Included in Pathway or Brite; Unclassified: metabolism; Enzymes with EC numbers	0.54469	0	0	1	Soil dominant
K01051	317.243	70.4936	133.588	1563.97	Metabolism; Carbohydrate metabolism; Pentose and glucuronate interconversions	521.324	0.256247	0.608533	0.13522	Soil suppressed
K01052	0.912254	1.56485	0.0169575	7.48217	Metabolism; Lipid metabolism; Steroid biosynthesis | Cellular Processes; Transport and catabolism; Lysosome | Organismal Systems; Digestive system; Cholesterol metabolism	2.49406	0.00679918	0.365771	0.62743	SbRB suppressed
K01053	253.066	487.018	157.807	2693.68	Metabolism; Carbohydrate metabolism; Pentose phosphate pathway | Metabolism; Carbohydrate metabolism; Ascorbate and aldarate metabolism | Metabolism; Xenobiotics biodegradation and metabolism; Caprolactam degradation | Brite Hierarchies; Protein families: signaling and cellular processes; Exosome	897.892	0.175753	0.281845	0.542402	SbRB suppressed
K01054	38.3484	24.6158	5.59938	205.691	Metabolism; Lipid metabolism; Glycerolipid metabolism | Organismal Systems; Endocrine system; Regulation of lipolysis in adipocytes | Organismal Systems; Nervous system; Retrograde endocannabinoid signaling | Organismal Systems; Environmental adaptation; Thermogenesis | Brite Hierarchies; Protein families: metabolism; Peptidases	68.5635	0.081667	0.559312	0.359021	SbRB suppressed
K01055	321.073	629.013	243.279	3580.1	Metabolism; Xenobiotics biodegradation and metabolism; Benzoate degradation	1193.37	0.20386	0.269049	0.527092	Balanced
K01056	196.839	179.868	239.995	1850.11	Brite Hierarchies; Protein families: genetic information processing; Translation factors	616.702	0.389158	0.31918	0.291662	Balanced
K01057	100.629	148.388	167.751	1250.3	Metabolism; Carbohydrate metabolism; Pentose phosphate pathway	416.768	0.402505	0.241451	0.356045	Balanced
K01058	92.1666	4.69151	66.2618	489.36	Metabolism; Lipid metabolism; Glycerophospholipid metabolism | Metabolism; Lipid metabolism; Ether lipid metabolism | Metabolism; Lipid metabolism; Arachidonic acid metabolism | Metabolism; Lipid metabolism; Linoleic acid metabolism | Metabolism; Lipid metabolism; alpha-Linolenic acid metabolism	163.12	0.406215	0.565024	0.0287611	Soil suppressed
K01060	58.7385	34.0726	170.556	790.101	Metabolism; Biosynthesis of other secondary metabolites; Penicillin and cephalosporin biosynthesis	263.367	0.647598	0.223029	0.129373	Soil suppressed
K01061	493.435	643.353	230.279	4101.2	Metabolism; Xenobiotics biodegradation and metabolism; Fluorobenzoate degradation | Metabolism; Xenobiotics biodegradation and metabolism; Chlorocyclohexane and chlorobenzene degradation | Metabolism; Xenobiotics biodegradation and metabolism; Toluene degradation	1367.07	0.168447	0.360944	0.470608	SbRB suppressed
K01062	7.19157	12.6388	3.24838	69.2361	Metabolism; Lipid metabolism; Ether lipid metabolism	23.0787	0.140752	0.311611	0.547637	SbRB suppressed
K01066	427.117	320.988	567.906	3948.03	Not Included in Pathway or Brite; Unclassified: metabolism; Enzymes with EC numbers	1316.01	0.431536	0.324554	0.24391	Balanced
K01067	70.1928	35.3286	6.86371	337.156	Metabolism; Carbohydrate metabolism; Pyruvate metabolism	112.385	0.0610731	0.624574	0.314353	SbRB suppressed
K01068	0.538272	4.25605	0	14.383	Metabolism; Lipid metabolism; Fatty acid elongation | Metabolism; Lipid metabolism; Biosynthesis of unsaturated fatty acids | Brite Hierarchies; Protein families: metabolism; Lipid biosynthesis proteins	4.79433	0	0.112273	0.887727	Soil dominant
K01069	607.054	595.025	694.896	5690.92	Metabolism; Carbohydrate metabolism; Pyruvate metabolism	1896.97	0.366318	0.320012	0.31367	Balanced
K01070	139.74	31.0374	102.465	819.725	Metabolism; Energy metabolism; Methane metabolism	273.242	0.374996	0.511415	0.113589	Soil suppressed
K01071	29.7569	19.1031	49.5897	295.349	Metabolism; Lipid metabolism; Fatty acid biosynthesis | Brite Hierarchies; Protein families: metabolism; Lipid biosynthesis proteins	98.4497	0.503706	0.302255	0.194039	Soil suppressed
K01073	161.33	34.4844	74.1415	809.867	Not Included in Pathway or Brite; Unclassified: metabolism; Enzymes with EC numbers	269.956	0.274643	0.597616	0.127741	Soil suppressed
K01074	0.230275	0	0	0.690824	Metabolism; Lipid metabolism; Fatty acid elongation | Cellular Processes; Transport and catabolism; Lysosome | Brite Hierarchies; Protein families: metabolism; Lipid biosynthesis proteins	0.230275	0	1	0	RhizCom dominant
K01075	90.1538	64.3266	8.17353	487.962	Metabolism; Metabolism of cofactors and vitamins; Ubiquinone and other terpenoid-quinone biosynthesis | Metabolism; Xenobiotics biodegradation and metabolism; Benzoate degradation	162.654	0.0502511	0.554268	0.395481	SbRB suppressed
K01077	288.592	127.373	366.054	2346.06	Metabolism; Metabolism of cofactors and vitamins; Thiamine metabolism | Metabolism; Metabolism of cofactors and vitamins; Folate biosynthesis | Environmental Information Processing; Signal transduction; Two-component system | Brite Hierarchies; Protein families: signaling and cellular processes; Exosome | Brite Hierarchies; Protein families: signaling and cellular processes; Glycosylphosphatidyli…	782.019	0.468089	0.369034	0.162877	Soil suppressed
K01078	0.662	5.44334	0	18.316	Metabolism; Metabolism of cofactors and vitamins; Thiamine metabolism | Metabolism; Metabolism of cofactors and vitamins; Riboflavin metabolism	6.10534	0	0.10843	0.89157	Soil dominant
K01079	172.904	59.7438	198.014	1291.99	Metabolism; Energy metabolism; Methane metabolism | Metabolism; Amino acid metabolism; Glycine, serine and threonine metabolism | Brite Hierarchies; Protein families: metabolism; Protein phosphatases and associated proteins	430.663	0.45979	0.401485	0.138725	Soil suppressed
K01081	198.451	76.6324	175.771	1352.56	Metabolism; Nucleotide metabolism; Purine metabolism | Metabolism; Nucleotide metabolism; Pyrimidine metabolism | Metabolism; Metabolism of cofactors and vitamins; Nicotinate and nicotinamide metabolism	450.854	0.389862	0.440167	0.169972	Soil suppressed
K01082	80.0292	64.1453	90.2083	703.148	Metabolism; Energy metabolism; Sulfur metabolism | Brite Hierarchies; Protein families: genetic information processing; Transfer RNA biogenesis	234.383	0.384876	0.341446	0.273678	Balanced
K01083	183.29	19.3301	58.7865	784.219	Metabolism; Carbohydrate metabolism; Inositol phosphate metabolism	261.406	0.224886	0.701168	0.0739465	Soil suppressed
K01085	1.48005	0.00185028	46.9652	145.341	Metabolism; Carbohydrate metabolism; Glycolysis / Gluconeogenesis	48.4471	0.969412	0.0305498	3.81918e-05	SbRB dominant
K01086	10.1822	2.86318	0.0270998	39.2175	Metabolism; Carbohydrate metabolism; Glycolysis / Gluconeogenesis | Metabolism; Carbohydrate metabolism; Pentose phosphate pathway | Metabolism; Carbohydrate metabolism; Fructose and mannose metabolism | Metabolism; Energy metabolism; Carbon fixation in photosynthetic organisms | Metabolism; Energy metabolism; Methane metabolism	13.0725	0.00207304	0.778903	0.219024	SbRB suppressed
K01087	84.9269	118.279	187.03	1170.71	Metabolism; Carbohydrate metabolism; Starch and sucrose metabolism	390.235	0.479274	0.21763	0.303096	Balanced
K01089	48.7135	14.9037	55.2501	356.602	Metabolism; Amino acid metabolism; Histidine metabolism	118.867	0.464805	0.409814	0.125381	Soil suppressed
K01090	228.326	297.728	157.112	2049.5	Not Included in Pathway or Brite; Unclassified: metabolism; Enzymes with EC numbers	683.166	0.229977	0.334217	0.435807	Balanced
K01091	390.797	246.367	603.467	3721.89	Metabolism; Carbohydrate metabolism; Glyoxylate and dicarboxylate metabolism	1240.63	0.48642	0.314999	0.198582	Soil suppressed
K01092	488.429	317.798	563.474	4109.1	Metabolism; Carbohydrate metabolism; Inositol phosphate metabolism | Metabolism; Biosynthesis of other secondary metabolites; Streptomycin biosynthesis | Environmental Information Processing; Signal transduction; Phosphatidylinositol signaling system	1369.7	0.411385	0.356595	0.23202	Balanced
K01093	8.10313	4.05281	67.6166	239.317	Metabolism; Carbohydrate metabolism; Inositol phosphate metabolism | Metabolism; Metabolism of cofactors and vitamins; Riboflavin metabolism	79.7725	0.847617	0.101578	0.0508046	SbRB dominant
K01094	0.213806	0	0	0.641419	Metabolism; Lipid metabolism; Glycerophospholipid metabolism	0.213806	0	1	0	RhizCom dominant
K01095	110.903	39.0855	116.315	798.911	Metabolism; Lipid metabolism; Glycerophospholipid metabolism	266.304	0.436778	0.416452	0.14677	Soil suppressed
K01096	1.50391	0.286071	45.7861	142.728	Metabolism; Lipid metabolism; Glycerophospholipid metabolism	47.5761	0.962377	0.0316106	0.00601291	SbRB dominant
K01097	0	0.401436	0	1.20431	Metabolism; Carbohydrate metabolism; Amino sugar and nucleotide sugar metabolism | Brite Hierarchies; Protein families: metabolism; Protein phosphatases and associated proteins	0.401436	0	0	1	Soil dominant
K01099	0.801514	0	0	2.40454	Metabolism; Carbohydrate metabolism; Inositol phosphate metabolism | Environmental Information Processing; Signal transduction; Phosphatidylinositol signaling system | Brite Hierarchies; Protein families: genetic information processing; Membrane trafficking	0.801514	0	1	0	RhizCom dominant
K01101	14.6058	25.9134	109.166	449.056	Metabolism; Xenobiotics biodegradation and metabolism; Aminobenzoate degradation	149.685	0.729304	0.0975766	0.17312	SbRB dominant
K01102	0.312203	0	0	0.93661	Brite Hierarchies; Protein families: metabolism; Protein phosphatases and associated proteins	0.312203	0	1	0	RhizCom dominant
K01103	3.34882	2.21428	0	16.6893	Metabolism; Carbohydrate metabolism; Fructose and mannose metabolism | Environmental Information Processing; Signal transduction; HIF-1 signaling pathway | Environmental Information Processing; Signal transduction; AMPK signaling pathway	5.5631	0	0.60197	0.39803	SbRB suppressed
K01104	386.856	236.506	448.711	3216.22	Not Included in Pathway or Brite; Unclassified: metabolism; Enzymes with EC numbers	1072.07	0.418545	0.360849	0.220606	Balanced
K01109	0.231483	0	0	0.694448	Metabolism; Carbohydrate metabolism; Inositol phosphate metabolism | Environmental Information Processing; Signal transduction; Phosphatidylinositol signaling system	0.231483	0	1	0	RhizCom dominant
K01113	249.335	159.515	42.623	1354.42	Metabolism; Metabolism of cofactors and vitamins; Folate biosynthesis | Environmental Information Processing; Signal transduction; Two-component system	451.473	0.0944088	0.552269	0.353322	SbRB suppressed
K01114	153.467	338.851	140.418	1898.21	Metabolism; Carbohydrate metabolism; Inositol phosphate metabolism | Metabolism; Lipid metabolism; Glycerophospholipid metabolism | Metabolism; Lipid metabolism; Ether lipid metabolism | Cellular Processes; Cellular community - prokaryotes; Quorum sensing | Organismal Systems; Endocrine system; Thyroid hormone signaling pathway | Brite Hierarchies; Protein families: signaling and cellular process…	632.736	0.221922	0.242545	0.535533	Balanced
K01115	40.8399	45.7952	68.2375	464.618	Metabolism; Lipid metabolism; Glycerophospholipid metabolism | Metabolism; Lipid metabolism; Ether lipid metabolism | Environmental Information Processing; Signal transduction; Ras signaling pathway | Environmental Information Processing; Signal transduction; Phospholipase D signaling pathway | Environmental Information Processing; Signal transduction; Sphingolipid signaling pathway | Environment…	154.873	0.440604	0.2637	0.295696	Balanced
K01118	283.178	41.1834	205.949	1590.93	Not Included in Pathway or Brite; Unclassified: metabolism; Enzymes with EC numbers	530.31	0.388355	0.533986	0.077659	Soil suppressed
K01119	81.5481	23.3333	185.818	872.099	Metabolism; Nucleotide metabolism; Purine metabolism | Metabolism; Nucleotide metabolism; Pyrimidine metabolism	290.7	0.639211	0.280523	0.0802661	Soil suppressed
K01120	129.709	42.0052	6.13141	533.538	Metabolism; Nucleotide metabolism; Purine metabolism	177.846	0.0344759	0.729335	0.236189	SbRB suppressed
K01122	0.71338	1.50707	0	6.66134	Metabolism; Lipid metabolism; Ether lipid metabolism	2.22045	0	0.321278	0.678722	SbRB suppressed
K01125	11.502	9.52748	15.4524	109.446	Cellular Processes; Transport and catabolism; Lysosome	36.4819	0.423564	0.31528	0.261156	Balanced
K01126	536.792	267.263	438.444	3727.5	Metabolism; Lipid metabolism; Glycerophospholipid metabolism	1242.5	0.352873	0.432026	0.215101	Balanced
K01127	46.7246	66.085	3.08771	347.692	Metabolism; Glycan biosynthesis and metabolism; Glycosylphosphatidylinositol (GPI)-anchor biosynthesis	115.897	0.0266418	0.403155	0.570203	SbRB suppressed
K01129	200.635	170.643	268.313	1918.77	Metabolism; Nucleotide metabolism; Purine metabolism	639.591	0.419507	0.313693	0.2668	Balanced
K01130	385.722	804.072	3.56083	3580.06	Metabolism; Lipid metabolism; Steroid hormone biosynthesis | Metabolism; Lipid metabolism; Sphingolipid metabolism	1193.35	0.00298389	0.323225	0.673791	SbRB suppressed
K01131	0.312297	1.72189	0	6.10256	Metabolism; Lipid metabolism; Steroid hormone biosynthesis	2.03419	0	0.153524	0.846476	Soil dominant
K01132	47.6379	36.0534	0.205884	251.692	Metabolism; Glycan biosynthesis and metabolism; Glycosaminoglycan degradation | Cellular Processes; Transport and catabolism; Lysosome	83.8972	0.002454	0.567813	0.429733	SbRB suppressed
K01133	99.8487	187.928	47.935	1007.13	Not Included in Pathway or Brite; Unclassified: metabolism; Enzymes with EC numbers	335.711	0.142786	0.297424	0.559789	SbRB suppressed
K01134	61.4319	68.4947	0.00205245	389.786	Metabolism; Lipid metabolism; Sphingolipid metabolism | Cellular Processes; Transport and catabolism; Lysosome	129.929	1.57968e-05	0.472813	0.527171	SbRB suppressed
K01135	56.3638	62.9333	0	357.891	Metabolism; Glycan biosynthesis and metabolism; Glycosaminoglycan degradation | Cellular Processes; Transport and catabolism; Lysosome	119.297	0	0.472466	0.527534	SbRB suppressed
K01136	41.9107	29.964	0	215.624	Metabolism; Glycan biosynthesis and metabolism; Glycosaminoglycan degradation | Cellular Processes; Transport and catabolism; Lysosome	71.8747	0	0.583108	0.416892	SbRB suppressed
K01137	66.881	145.856	22.6476	706.153	Metabolism; Glycan biosynthesis and metabolism; Glycosaminoglycan degradation | Cellular Processes; Transport and catabolism; Lysosome	235.384	0.0962153	0.284136	0.619649	SbRB suppressed
K01138	242.484	265.038	43.4661	1652.96	Not Included in Pathway or Brite; Unclassified: metabolism; Enzymes with EC numbers	550.988	0.0788877	0.44009	0.481023	SbRB suppressed
K01139	138.251	59.4871	146.544	1032.85	Metabolism; Nucleotide metabolism; Purine metabolism | Brite Hierarchies; Protein families: genetic information processing; Ribosome biogenesis	344.282	0.425651	0.401564	0.172786	Soil suppressed
K01141	60.1581	4.00488	67.9559	396.356	Genetic Information Processing; Replication and repair; Mismatch repair | Brite Hierarchies; Protein families: genetic information processing; DNA repair and recombination proteins	132.119	0.514354	0.455333	0.0303127	Soil suppressed
K01142	424.498	228.597	375.943	3087.12	Genetic Information Processing; Replication and repair; Base excision repair | Brite Hierarchies; Protein families: genetic information processing; DNA repair and recombination proteins	1029.04	0.365334	0.412519	0.222146	Balanced
K01143	2.20465	2.86936	5.61614	32.0705	Not Included in Pathway or Brite; Unclassified: metabolism; Enzymes with EC numbers	10.6902	0.525356	0.206232	0.268411	Balanced
K01144	94.4917	43.8453	35.9873	522.973	Not Included in Pathway or Brite; Unclassified: metabolism; Enzymes with EC numbers	174.324	0.206439	0.542045	0.251516	Balanced
K01146	1.75853	0.00394805	61.0602	188.468	Not Included in Pathway or Brite; Unclassified: genetic information processing; Replication and repair	62.8227	0.971945	0.0279919	6.28443e-05	SbRB dominant
K01147	106.186	56.3045	63.5002	677.972	Brite Hierarchies; Protein families: genetic information processing; Transfer RNA biogenesis	225.991	0.280986	0.469869	0.249145	Balanced
K01150	14.9608	0.320592	58.4094	221.073	Not Included in Pathway or Brite; Unclassified: metabolism; Enzymes with EC numbers	73.6909	0.792628	0.203022	0.0043505	Soil suppressed
K01151	21.369	178.343	186.506	1158.65	Genetic Information Processing; Replication and repair; Base excision repair | Brite Hierarchies; Protein families: genetic information processing; DNA repair and recombination proteins	386.218	0.482903	0.0553288	0.461768	RhizCom suppressed
K01152	0	0.43393	0	1.30179	Not Included in Pathway or Brite; Unclassified: genetic information processing; Replication and repair	0.43393	0	0	1	Soil dominant
K01153	205.586	114.03	117.398	1311.04	Brite Hierarchies; Protein families: signaling and cellular processes; Prokaryotic defense system	437.014	0.268636	0.470434	0.26093	Balanced
K01154	137.846	30.3672	105.606	821.458	Brite Hierarchies; Protein families: signaling and cellular processes; Prokaryotic defense system	273.819	0.385677	0.50342	0.110902	Soil suppressed
K01155	27.4161	21.6773	14.8748	191.905	Brite Hierarchies; Protein families: signaling and cellular processes; Prokaryotic defense system	63.9682	0.232534	0.42859	0.338876	Balanced
K01156	24.1941	41.5589	18.0391	251.376	Brite Hierarchies; Protein families: signaling and cellular processes; Prokaryotic defense system	83.7921	0.215283	0.28874	0.495977	Balanced
K01158	0.819116	2.21315	48.4957	154.584	Cellular Processes; Transport and catabolism; Lysosome	51.528	0.941153	0.0158965	0.0429506	SbRB dominant
K01159	220.923	198.88	217.521	1911.97	Genetic Information Processing; Replication and repair; Homologous recombination | Brite Hierarchies; Protein families: genetic information processing; DNA repair and recombination proteins	637.324	0.341304	0.346642	0.312054	Balanced
K01160	14.4217	1.8237	19.348	106.78	Brite Hierarchies; Protein families: genetic information processing; DNA repair and recombination proteins	35.5934	0.543583	0.40518	0.0512371	Soil suppressed
K01161	0.526243	0	0	1.57873	Not Included in Pathway or Brite; Unclassified: metabolism; Enzymes with EC numbers	0.526243	0	1	0	RhizCom dominant
K01163	0.609438	2.82177	0	10.2936	Not Included in Pathway or Brite; Poorly characterized; Function unknown	3.4312	0	0.177616	0.822384	Soil dominant
K01164	18.2861	4.63528	0	68.7642	Genetic Information Processing; Translation; RNA transport | Genetic Information Processing; Translation; Ribosome biogenesis in eukaryotes | Brite Hierarchies; Protein families: genetic information processing; Ribosome biogenesis | Brite Hierarchies; Protein families: genetic information processing; Transfer RNA biogenesis | Brite Hierarchies; Protein families: genetic information processing; Mi…	22.9214	0	0.797775	0.202225	SbRB suppressed
K01165	0.623495	1.40395	0	6.08235	Organismal Systems; Immune system; NOD-like receptor signaling pathway | Human Diseases; Infectious diseases: Viral; Influenza A | Human Diseases; Infectious diseases: Viral; Hepatitis C | Human Diseases; Infectious diseases: Viral; Herpes simplex infection	2.02745	0	0.307527	0.692473	SbRB suppressed
K01166	62.4178	31.0405	22.3838	347.526	Brite Hierarchies; Protein families: genetic information processing; Transfer RNA biogenesis	115.842	0.193227	0.538818	0.267955	SbRB suppressed
K01167	57.0514	11.9051	0.368825	207.976	Brite Hierarchies; Protein families: genetic information processing; Messenger RNA biogenesis | Brite Hierarchies; Protein families: genetic information processing; Transfer RNA biogenesis	69.3254	0.00532019	0.822951	0.171728	RhizCom dominant
K01170	0.510655	6.44544	0	20.8683	Brite Hierarchies; Protein families: genetic information processing; Transfer RNA biogenesis	6.95609	0	0.0734111	0.926589	Soil dominant
K01173	66.1855	49.4009	114.657	690.731	Cellular Processes; Cell growth and death; Apoptosis | Brite Hierarchies; Protein families: genetic information processing; Mitochondrial biogenesis	230.244	0.497983	0.287458	0.214559	Balanced
K01174	133.058	79.3014	60.7911	819.45	Not Included in Pathway or Brite; Unclassified: metabolism; Enzymes with EC numbers	273.15	0.222556	0.487123	0.290322	Balanced
K01175	133.271	46.3099	48.158	683.215	Not Included in Pathway or Brite; Unclassified: metabolism; Enzymes with EC numbers	227.738	0.211462	0.585191	0.203347	Balanced
K01176	140.351	104.91	274.267	1558.58	Metabolism; Carbohydrate metabolism; Starch and sucrose metabolism | Organismal Systems; Digestive system; Carbohydrate digestion and absorption	519.527	0.527916	0.270151	0.201933	Balanced
K01178	119.14	475.953	306.725	2705.45	Metabolism; Carbohydrate metabolism; Starch and sucrose metabolism	901.818	0.340119	0.132111	0.527771	RhizCom suppressed
K01179	558.827	359.257	482.927	4203.03	Metabolism; Carbohydrate metabolism; Starch and sucrose metabolism	1401.01	0.344699	0.398874	0.256427	Balanced
K01180	5.47311	0.790606	55.8567	186.361	Not Included in Pathway or Brite; Unclassified: metabolism; Enzymes with EC numbers	62.1205	0.899168	0.0881048	0.012727	SbRB dominant
K01181	373.074	180.248	378.676	2795.99	Not Included in Pathway or Brite; Unclassified: metabolism; Enzymes with EC numbers	931.997	0.406306	0.400295	0.1934	Soil suppressed
K01182	14.1677	5.10026	158.382	532.949	Metabolism; Carbohydrate metabolism; Galactose metabolism | Metabolism; Carbohydrate metabolism; Starch and sucrose metabolism	177.65	0.891539	0.079751	0.0287096	SbRB dominant
K01183	178.095	132.895	141.3	1356.87	Metabolism; Carbohydrate metabolism; Amino sugar and nucleotide sugar metabolism	452.289	0.31241	0.393763	0.293827	Balanced
K01184	10.6818	10.2847	45.0378	198.013	Metabolism; Carbohydrate metabolism; Pentose and glucuronate interconversions	66.0043	0.682346	0.161835	0.155819	SbRB dominant
K01185	98.4356	11.5705	240.533	1051.62	Not Included in Pathway or Brite; Unclassified: metabolism; Enzymes with EC numbers	350.539	0.68618	0.280812	0.0330077	Soil suppressed
K01186	97.5239	41.5479	5.35924	433.293	Metabolism; Lipid metabolism; Sphingolipid metabolism | Metabolism; Glycan biosynthesis and metabolism; Other glycan degradation | Cellular Processes; Transport and catabolism; Lysosome | Brite Hierarchies; Protein families: signaling and cellular processes; Bacterial toxins	144.431	0.0371059	0.675228	0.287666	SbRB suppressed
K01187	509.443	192.434	491.959	3581.51	Metabolism; Carbohydrate metabolism; Galactose metabolism | Metabolism; Carbohydrate metabolism; Starch and sucrose metabolism	1193.84	0.412082	0.426728	0.16119	Soil suppressed
K01188	0.717676	0.00552448	0	2.1696	Metabolism; Carbohydrate metabolism; Starch and sucrose metabolism | Metabolism; Metabolism of other amino acids; Cyanoamino acid metabolism | Metabolism; Biosynthesis of other secondary metabolites; Phenylpropanoid biosynthesis	0.7232	0	0.992361	0.00763893	RhizCom dominant
K01190	742.576	130.462	514.607	4162.94	Metabolism; Carbohydrate metabolism; Galactose metabolism | Metabolism; Lipid metabolism; Sphingolipid metabolism | Metabolism; Glycan biosynthesis and metabolism; Other glycan degradation	1387.65	0.370849	0.535134	0.0940169	Soil suppressed
K01191	55.3287	67.2358	370.462	1479.08	Metabolism; Glycan biosynthesis and metabolism; Other glycan degradation | Brite Hierarchies; Protein families: genetic information processing; Membrane trafficking	493.026	0.751404	0.112223	0.136374	SbRB dominant
K01192	136.859	29.4619	228.23	1183.65	Metabolism; Glycan biosynthesis and metabolism; Other glycan degradation | Cellular Processes; Transport and catabolism; Lysosome	394.551	0.578455	0.346873	0.074672	Soil suppressed
K01193	82.7477	14.62	312.613	1229.94	Metabolism; Carbohydrate metabolism; Galactose metabolism | Metabolism; Carbohydrate metabolism; Starch and sucrose metabolism	409.981	0.762507	0.201833	0.0356601	Soil suppressed
K01194	57.8591	53.1829	111.087	666.388	Metabolism; Carbohydrate metabolism; Starch and sucrose metabolism | Brite Hierarchies; Protein families: signaling and cellular processes; Glycosylphosphatidylinositol (GPI)-anchored proteins	222.129	0.500101	0.260475	0.239423	Balanced
K01195	100.925	28.9933	130.785	782.11	Metabolism; Carbohydrate metabolism; Pentose and glucuronate interconversions | Metabolism; Glycan biosynthesis and metabolism; Glycosaminoglycan degradation | Metabolism; Metabolism of cofactors and vitamins; Porphyrin and chlorophyll metabolism | Metabolism; Biosynthesis of other secondary metabolites; Flavone and flavonol biosynthesis | Metabolism; Xenobiotics biodegradation and metabolism; Dr…	260.703	0.501661	0.387127	0.111212	Soil suppressed
K01197	5.11702	3.90508	1.46644	31.4656	Metabolism; Glycan biosynthesis and metabolism; Glycosaminoglycan degradation | Brite Hierarchies; Protein families: signaling and cellular processes; Bacterial toxins | Brite Hierarchies; Protein families: signaling and cellular processes; Glycosaminoglycan binding proteins | Brite Hierarchies; Protein families: signaling and cellular processes; Glycosylphosphatidylinositol (GPI)-anchored protei…	10.4885	0.139813	0.487868	0.372319	SbRB suppressed
K01198	412.796	70.0735	102.777	1756.94	Metabolism; Carbohydrate metabolism; Amino sugar and nucleotide sugar metabolism	585.646	0.175493	0.704855	0.119652	RhizCom dominant
K01200	40.7201	16.232	72.4508	388.209	Metabolism; Carbohydrate metabolism; Starch and sucrose metabolism	129.403	0.559885	0.314677	0.125438	Soil suppressed
K01201	216.571	48.7822	246.052	1534.22	Metabolism; Lipid metabolism; Sphingolipid metabolism | Metabolism; Glycan biosynthesis and metabolism; Other glycan degradation | Cellular Processes; Transport and catabolism; Lysosome	511.406	0.48113	0.423482	0.0953884	Soil suppressed
K01202	45.4144	3.9039	0.00191477	147.961	Metabolism; Lipid metabolism; Sphingolipid metabolism | Cellular Processes; Transport and catabolism; Lysosome	49.3202	3.88232e-05	0.920807	0.0791543	RhizCom dominant
K01204	15.0602	1.30025	0	49.0814	Metabolism; Glycan biosynthesis and metabolism; Glycosphingolipid biosynthesis - globo and isoglobo series | Cellular Processes; Transport and catabolism; Lysosome	16.3605	0	0.920525	0.0794749	RhizCom dominant
K01205	45.5524	5.49252	0.0465553	153.275	Metabolism; Glycan biosynthesis and metabolism; Glycosaminoglycan degradation | Cellular Processes; Transport and catabolism; Lysosome | Brite Hierarchies; Protein families: signaling and cellular processes; Exosome	51.0915	0.000911214	0.891585	0.107504	RhizCom dominant
K01206	462.382	146.848	82.619	2075.55	Metabolism; Glycan biosynthesis and metabolism; Other glycan degradation | Brite Hierarchies; Protein families: signaling and cellular processes; Exosome	691.85	0.119417	0.668328	0.212255	SbRB suppressed
K01207	327.955	277.546	209.546	2445.14	Metabolism; Carbohydrate metabolism; Amino sugar and nucleotide sugar metabolism | Metabolism; Glycan biosynthesis and metabolism; Glycosaminoglycan degradation | Human Diseases; Drug resistance: Antimicrobial; beta-Lactam resistance	815.048	0.257097	0.402376	0.340527	Balanced
K01208	7.56734	9.45431	52.2101	207.695	Metabolism; Carbohydrate metabolism; Starch and sucrose metabolism	69.2318	0.754135	0.109304	0.13656	SbRB dominant
K01209	434.535	127.414	424.12	2958.21	Metabolism; Carbohydrate metabolism; Amino sugar and nucleotide sugar metabolism	986.069	0.430112	0.440674	0.129214	Soil suppressed
K01210	16.0421	57.0652	4.88552	233.979	Metabolism; Carbohydrate metabolism; Starch and sucrose metabolism	77.9929	0.0626406	0.205687	0.731672	SbRB suppressed
K01212	3.84823	0.300845	123.204	382.06	Metabolism; Carbohydrate metabolism; Starch and sucrose metabolism	127.353	0.967421	0.0302169	0.00236229	SbRB dominant
K01213	42.0455	12.0629	17.3732	214.445	Metabolism; Carbohydrate metabolism; Pentose and glucuronate interconversions	71.4816	0.243044	0.5882	0.168755	Soil suppressed
K01214	91.9181	319.127	269.546	2041.77	Metabolism; Carbohydrate metabolism; Starch and sucrose metabolism	680.591	0.396046	0.135056	0.468897	RhizCom suppressed
K01215	0.213195	0.00235178	3.3413	10.6705	Not Included in Pathway or Brite; Unclassified: metabolism; Enzymes with EC numbers	3.55685	0.939399	0.0599394	0.000661197	SbRB dominant
K01216	87.0056	16.9073	69.2479	519.482	Not Included in Pathway or Brite; Unclassified: metabolism; Enzymes with EC numbers	173.161	0.399905	0.502455	0.0976396	Soil suppressed
K01217	0.506424	0.000516307	0	1.52082	Metabolism; Glycan biosynthesis and metabolism; Glycosaminoglycan degradation | Cellular Processes; Transport and catabolism; Lysosome	0.50694	0	0.998982	0.00101848	RhizCom dominant
K01218	95.4587	35.9879	302.777	1302.67	Metabolism; Carbohydrate metabolism; Fructose and mannose metabolism | Cellular Processes; Cellular community - prokaryotes; Quorum sensing	434.223	0.697284	0.219838	0.0828788	Soil suppressed
K01219	5.63728	4.03599	0	29.0198	Not Included in Pathway or Brite; Unclassified: metabolism; Enzymes with EC numbers	9.67327	0	0.582769	0.417231	SbRB suppressed
K01220	0.252487	1.23625	0	4.46622	Metabolism; Carbohydrate metabolism; Galactose metabolism	1.48874	0	0.169598	0.830402	Soil dominant
K01222	5.31101	59.3907	82.4017	441.31	Metabolism; Carbohydrate metabolism; Glycolysis / Gluconeogenesis | Metabolism; Carbohydrate metabolism; Starch and sucrose metabolism	147.103	0.560162	0.0361039	0.403734	RhizCom suppressed
K01223	17.7847	1.09614	463.384	1446.79	Metabolism; Carbohydrate metabolism; Glycolysis / Gluconeogenesis | Metabolism; Carbohydrate metabolism; Starch and sucrose metabolism	482.265	0.96085	0.0368776	0.00227291	SbRB dominant
K01224	67.2214	8.0606	228.593	911.625	Not Included in Pathway or Brite; Unclassified: metabolism; Enzymes with EC numbers	303.875	0.75226	0.221214	0.026526	Soil suppressed
K01226	18.6363	0.14763	36.3083	165.277	Metabolism; Carbohydrate metabolism; Starch and sucrose metabolism	55.0922	0.659045	0.338275	0.00267969	Soil suppressed
K01227	6.70163	0.253895	0.0333003	20.9665	Metabolism; Glycan biosynthesis and metabolism; Other glycan degradation	6.98883	0.00476478	0.958907	0.0363287	RhizCom dominant
K01228	1.2122	8.15065	0	28.0886	Metabolism; Glycan biosynthesis and metabolism; N-Glycan biosynthesis | Genetic Information Processing; Folding, sorting and degradation; Protein processing in endoplasmic reticulum | Brite Hierarchies; Protein families: signaling and cellular processes; Exosome	9.36286	0	0.129469	0.870531	Soil dominant
K01230	63.7489	14.1559	0.0233421	233.784	Metabolism; Glycan biosynthesis and metabolism; N-Glycan biosynthesis | Metabolism; Glycan biosynthesis and metabolism; Various types of N-glycan biosynthesis | Genetic Information Processing; Folding, sorting and degradation; Protein processing in endoplasmic reticulum | Brite Hierarchies; Protein families: genetic information processing; Membrane trafficking	77.9281	0.000299533	0.818048	0.181653	RhizCom dominant
K01232	0.427337	0.00396191	50.4904	152.765	Metabolism; Carbohydrate metabolism; Starch and sucrose metabolism	50.9217	0.99153	0.00839205	7.7804e-05	SbRB dominant
K01233	45.8936	3.16438	1.23244	150.871	Metabolism; Carbohydrate metabolism; Amino sugar and nucleotide sugar metabolism	50.2904	0.0245065	0.912571	0.0629221	RhizCom dominant
K01235	61.8159	17.0172	31.5138	331.041	Not Included in Pathway or Brite; Unclassified: metabolism; Enzymes with EC numbers	110.347	0.285588	0.560196	0.154215	Soil suppressed
K01236	49.243	135.946	226.402	1234.77	Metabolism; Carbohydrate metabolism; Starch and sucrose metabolism	411.591	0.550066	0.11964	0.330293	RhizCom suppressed
K01239	185.666	85.9885	540.342	2435.99	Metabolism; Nucleotide metabolism; Purine metabolism | Metabolism; Metabolism of cofactors and vitamins; Nicotinate and nicotinamide metabolism	811.996	0.665449	0.228654	0.105898	Soil suppressed
K01240	0.580764	1.91451	0.0353679	7.59192	Metabolism; Nucleotide metabolism; Pyrimidine metabolism | Metabolism; Metabolism of cofactors and vitamins; Nicotinate and nicotinamide metabolism	2.53064	0.0139759	0.229493	0.756531	SbRB suppressed
K01241	162.77	25.9366	87.9461	829.958	Metabolism; Nucleotide metabolism; Purine metabolism	276.653	0.317894	0.588355	0.0937516	Soil suppressed
K01243	162.824	65.924	168.837	1192.76	Metabolism; Amino acid metabolism; Cysteine and methionine metabolism	397.586	0.424657	0.409533	0.165811	Soil suppressed
K01244	0.622834	0.265883	0	2.66615	Metabolism; Amino acid metabolism; Cysteine and methionine metabolism	0.888717	0	0.700824	0.299176	SbRB suppressed
K01245	0.618647	0.0483773	0	2.00107	Not Included in Pathway or Brite; Unclassified: metabolism; Enzymes with EC numbers	0.667024	0	0.927473	0.072527	RhizCom dominant
K01246	200.863	217.07	247.823	1997.26	Genetic Information Processing; Replication and repair; Base excision repair | Brite Hierarchies; Protein families: genetic information processing; DNA repair and recombination proteins	665.755	0.372243	0.301707	0.32605	Balanced
K01247	175.121	221.045	119.385	1546.65	Genetic Information Processing; Replication and repair; Base excision repair | Brite Hierarchies; Protein families: genetic information processing; DNA repair and recombination proteins	515.551	0.231568	0.339677	0.428755	Balanced
K01250	18.9896	34.9881	0.713486	164.074	Not Included in Pathway or Brite; Unclassified: metabolism; Enzymes with EC numbers	54.6912	0.0130457	0.347216	0.639739	SbRB suppressed
K01251	263.138	358.243	258.985	2641.1	Metabolism; Amino acid metabolism; Cysteine and methionine metabolism | Brite Hierarchies; Protein families: metabolism; Protein phosphatases and associated proteins | Brite Hierarchies; Protein families: signaling and cellular processes; Exosome	880.366	0.294179	0.298896	0.406925	Balanced
K01252	16.4419	5.92433	60.9956	250.085	Metabolism; Metabolism of terpenoids and polyketides; Biosynthesis of siderophore group nonribosomal peptides | Brite Hierarchies; Protein families: metabolism; Polyketide biosynthesis proteins	83.3617	0.731697	0.197235	0.0710678	SbRB dominant
K01253	163.649	160.125	127.049	1352.47	Metabolism; Xenobiotics biodegradation and metabolism; Metabolism of xenobiotics by cytochrome P450 | Organismal Systems; Digestive system; Bile secretion | Human Diseases; Cancers: Overview; Chemical carcinogenesis | Brite Hierarchies; Protein families: metabolism; Peptidases	450.823	0.281817	0.363	0.355183	Balanced
K01254	55.4239	10.4352	9.7278	226.761	Metabolism; Lipid metabolism; Arachidonic acid metabolism | Brite Hierarchies; Protein families: metabolism; Peptidases	75.5869	0.128697	0.733247	0.138056	RhizCom dominant
K01255	238.527	215.542	254.44	2125.53	Metabolism; Metabolism of other amino acids; Glutathione metabolism | Brite Hierarchies; Protein families: metabolism; Peptidases	708.51	0.35912	0.336661	0.304219	Balanced
K01256	365.421	221.027	279.78	2598.69	Metabolism; Metabolism of other amino acids; Glutathione metabolism | Brite Hierarchies; Protein families: metabolism; Peptidases	866.229	0.322987	0.421853	0.25516	Balanced
K01257	0.708182	0.048235	15.2538	48.0308	Organismal Systems; Endocrine system; Renin-angiotensin system | Brite Hierarchies; Protein families: metabolism; Peptidases	16.0103	0.952754	0.044233	0.00301276	SbRB dominant
K01258	62.2382	160.852	211.243	1303	Brite Hierarchies; Protein families: metabolism; Peptidases	434.334	0.486361	0.143296	0.370343	RhizCom suppressed
K01259	468.898	457.716	316.37	3728.95	Metabolism; Amino acid metabolism; Arginine and proline metabolism | Brite Hierarchies; Protein families: metabolism; Peptidases	1242.98	0.254525	0.377236	0.36824	Balanced
K01260	0.490102	0.00297062	4.04127	13.603	Brite Hierarchies; Protein families: metabolism; Peptidases	4.53435	0.891258	0.108087	0.000655138	SbRB dominant
K01261	3.65279	0.277721	0	11.7915	Brite Hierarchies; Protein families: metabolism; Peptidases	3.93051	0	0.929342	0.0706577	RhizCom dominant
K01262	318.678	440.695	278.524	3113.69	Brite Hierarchies; Protein families: metabolism; Peptidases	1037.9	0.268355	0.307042	0.424603	Balanced
K01263	1.24843	9.65071	0	32.6974	Not Included in Pathway or Brite; Unclassified: metabolism; Enzymes with EC numbers	10.8991	0	0.114544	0.885456	Soil dominant
K01264	0.514387	20.0459	0	61.6807	Brite Hierarchies; Protein families: metabolism; Peptidases	20.5602	0	0.0250185	0.974981	Soil dominant
K01265	358.726	267.383	646.987	3819.29	Brite Hierarchies; Protein families: metabolism; Peptidases	1273.1	0.508199	0.281775	0.210026	Balanced
K01266	102.604	132.875	53.1323	865.833	Brite Hierarchies; Protein families: metabolism; Peptidases	288.611	0.184097	0.355509	0.460394	SbRB suppressed
K01267	10.1129	4.81356	90.4748	316.204	Brite Hierarchies; Protein families: metabolism; Peptidases | Brite Hierarchies; Protein families: genetic information processing; Membrane trafficking	105.401	0.858385	0.0959463	0.0456689	SbRB dominant
K01269	133.708	74.7705	95.4285	911.72	Not Included in Pathway or Brite; Unclassified: metabolism; Enzymes with EC numbers	303.907	0.314006	0.439963	0.246031	Balanced
K01270	53.7019	12.6754	62.0501	385.283	Metabolism; Metabolism of other amino acids; Glutathione metabolism | Brite Hierarchies; Protein families: metabolism; Peptidases	128.428	0.483153	0.41815	0.0986972	Soil suppressed
K01271	140.014	232.18	196.148	1705.02	Brite Hierarchies; Protein families: metabolism; Peptidases	568.342	0.345124	0.246355	0.408522	Balanced
K01273	210.476	208.429	228.523	1942.29	Brite Hierarchies; Protein families: metabolism; Peptidases | Brite Hierarchies; Protein families: signaling and cellular processes; Exosome | Brite Hierarchies; Protein families: signaling and cellular processes; Glycosylphosphatidylinositol (GPI)-anchored proteins	647.429	0.35297	0.325096	0.321934	Balanced
K01274	0.198608	17.4785	0	53.0313	Not Included in Pathway or Brite; Unclassified: metabolism; Enzymes with EC numbers	17.6771	0	0.0112353	0.988765	Soil dominant
K01275	0.176233	1.20602	0	4.14676	Cellular Processes; Transport and catabolism; Lysosome | Cellular Processes; Cell growth and death; Apoptosis | Brite Hierarchies; Protein families: metabolism; Peptidases | Brite Hierarchies; Protein families: genetic information processing; Chaperones and folding catalysts | Brite Hierarchies; Protein families: signaling and cellular processes; Exosome	1.38225	0	0.127497	0.872503	Soil dominant
K01277	3.59634	31.6348	0.0440803	105.826	Brite Hierarchies; Protein families: metabolism; Peptidases	35.2752	0.00124961	0.101951	0.896799	Soil dominant
K01278	290.391	353.556	59.3246	2109.82	Organismal Systems; Digestive system; Protein digestion and absorption | Brite Hierarchies; Protein families: metabolism; Peptidases | Brite Hierarchies; Protein families: signaling and cellular processes; Exosome | Brite Hierarchies; Protein families: signaling and cellular processes; CD molecules	703.272	0.0843551	0.412915	0.50273	SbRB suppressed
K01279	5.16742	13.5703	0	56.213	Cellular Processes; Transport and catabolism; Lysosome | Brite Hierarchies; Protein families: metabolism; Peptidases | Brite Hierarchies; Protein families: genetic information processing; Chaperones and folding catalysts | Brite Hierarchies; Protein families: signaling and cellular processes; Exosome	18.7377	0	0.275777	0.724223	SbRB suppressed
K01280	0.00258521	3.16445	0	9.5011	Brite Hierarchies; Protein families: metabolism; Peptidases | Brite Hierarchies; Protein families: genetic information processing; Chaperones and folding catalysts	3.16703	0	0.000816289	0.999184	Soil dominant
K01281	11.4738	3.20032	2.48872	51.4887	Brite Hierarchies; Protein families: metabolism; Peptidases	17.1629	0.145006	0.668526	0.186468	RhizCom dominant
K01282	0	1.21882	0	3.65646	Not Included in Pathway or Brite; Unclassified: metabolism; Enzymes with EC numbers	1.21882	0	0	1	Soil dominant
K01283	26.9904	64.5384	5.2618	290.372	Organismal Systems; Endocrine system; Renin secretion | Organismal Systems; Endocrine system; Renin-angiotensin system | Human Diseases; Cardiovascular diseases; Hypertrophic cardiomyopathy (HCM) | Human Diseases; Infectious diseases: Parasitic; Chagas disease (American trypanosomiasis) | Brite Hierarchies; Protein families: metabolism; Peptidases | Brite Hierarchies; Protein families: signaling …	96.7906	0.0543627	0.278853	0.666784	SbRB suppressed
K01284	186.322	90.6478	218.008	1484.93	Brite Hierarchies; Protein families: metabolism; Peptidases	494.978	0.44044	0.376425	0.183135	Soil suppressed
K01286	634.497	466.452	414.253	4545.61	Not Included in Pathway or Brite; Unclassified: metabolism; Enzymes with EC numbers	1515.2	0.273398	0.418754	0.307848	Balanced
K01288	0.509032	0.204452	0	2.14045	Brite Hierarchies; Protein families: metabolism; Peptidases	0.713484	0	0.713446	0.286554	SbRB suppressed
K01291	0.417403	0.184359	0	1.80529	Organismal Systems; Digestive system; Pancreatic secretion | Organismal Systems; Digestive system; Protein digestion and absorption | Brite Hierarchies; Protein families: metabolism; Peptidases	0.601762	0	0.693634	0.306366	SbRB suppressed
K01293	0.898353	2.78369	0.352215	12.1028	Brite Hierarchies; Protein families: metabolism; Peptidases	4.03426	0.0873061	0.222681	0.690013	SbRB suppressed
K01294	2.17904	1.99192	0	12.5129	Human Diseases; Endocrine and metabolic diseases; Type I diabetes mellitus | Brite Hierarchies; Protein families: metabolism; Peptidases	4.17097	0	0.522431	0.477569	SbRB suppressed
K01295	143.336	125.457	88.8439	1072.91	Brite Hierarchies; Protein families: metabolism; Peptidases	357.637	0.248419	0.400787	0.350794	Balanced
K01296	0.64029	0.647021	0	3.86193	Brite Hierarchies; Protein families: metabolism; Peptidases | Brite Hierarchies; Protein families: signaling and cellular processes; Glycosylphosphatidylinositol (GPI)-anchored proteins	1.28731	0	0.497386	0.502614	SbRB suppressed
K01297	184.602	65.3914	153.108	1209.31	Brite Hierarchies; Protein families: metabolism; Peptidases | Brite Hierarchies; Protein families: metabolism; Peptidoglycan biosynthesis and degradation proteins	403.102	0.379826	0.457954	0.16222	Soil suppressed
K01298	0.114546	1.7792	0	5.68125	Organismal Systems; Digestive system; Pancreatic secretion | Organismal Systems; Digestive system; Protein digestion and absorption | Brite Hierarchies; Protein families: metabolism; Peptidases	1.89375	0	0.0604862	0.939514	Soil dominant
K01299	52.9139	128.446	111.292	877.956	Brite Hierarchies; Protein families: metabolism; Peptidases	292.652	0.380287	0.180808	0.438905	RhizCom suppressed
K01300	0	3.90902	0	11.7271	Organismal Systems; Immune system; Complement and coagulation cascades | Organismal Systems; Digestive system; Pancreatic secretion | Organismal Systems; Digestive system; Protein digestion and absorption | Brite Hierarchies; Protein families: metabolism; Peptidases	3.90902	0	0	1	Soil dominant
K01301	12.0082	62.2596	0.00537904	222.82	Brite Hierarchies; Protein families: metabolism; Peptidases	74.2732	7.24224e-05	0.161676	0.838251	Soil dominant
K01302	100.081	117.266	23.8695	723.65	Brite Hierarchies; Protein families: metabolism; Peptidases	241.217	0.0989546	0.4149	0.486145	SbRB suppressed
K01303	222.461	359.467	196.718	2335.93	Brite Hierarchies; Protein families: metabolism; Peptidases	778.645	0.252641	0.285702	0.461657	Balanced
K01304	70.0147	35.3617	165.353	812.189	Brite Hierarchies; Protein families: metabolism; Peptidases	270.73	0.610769	0.258615	0.130616	Soil suppressed
K01305	1.77799	2.47982	0.411456	14.0078	Brite Hierarchies; Protein families: metabolism; Peptidases	4.66926	0.0881201	0.380786	0.531094	SbRB suppressed
K01307	0.350577	0	0	1.05173	Metabolism; Metabolism of cofactors and vitamins; Folate biosynthesis | Human Diseases; Drug resistance: Antineoplastic; Antifolate resistance | Brite Hierarchies; Protein families: metabolism; Peptidases	0.350577	0	1	0	RhizCom dominant
K01308	16.2459	10.1609	62.951	268.074	Brite Hierarchies; Protein families: metabolism; Peptidases	89.3578	0.704483	0.181807	0.11371	SbRB dominant
K01310	0.0432119	1.85754	0	5.70226	Brite Hierarchies; Protein families: metabolism; Peptidases	1.90075	0	0.0227341	0.977266	Soil dominant
K01312	6.98255	16.0864	0.3855	70.3635	Environmental Information Processing; Signaling molecules and interaction; Neuroactive ligand-receptor interaction | Organismal Systems; Digestive system; Pancreatic secretion | Organismal Systems; Digestive system; Protein digestion and absorption | Human Diseases; Infectious diseases: Viral; Influenza A | Brite Hierarchies; Protein families: metabolism; Peptidases | Brite Hierarchies; Protein f…	23.4545	0.0164361	0.297706	0.685858	SbRB suppressed
K01313	1.11968	0	0	3.35903	Environmental Information Processing; Signal transduction; Phospholipase D signaling pathway | Environmental Information Processing; Signaling molecules and interaction; Neuroactive ligand-receptor interaction | Cellular Processes; Cell motility; Regulation of actin cytoskeleton | Organismal Systems; Immune system; Complement and coagulation cascades | Organismal Systems; Immune system; Platelet …	1.11968	0	1	0	RhizCom dominant
K01314	0.595421	0.000826409	1.09382	5.07019	Organismal Systems; Immune system; Complement and coagulation cascades | Brite Hierarchies; Protein families: metabolism; Peptidases | Brite Hierarchies; Protein families: signaling and cellular processes; Glycosaminoglycan binding proteins	1.69006	0.647204	0.352307	0.000488981	Soil suppressed
K01315	3.94533	1.79479	0	17.2204	Environmental Information Processing; Signaling molecules and interaction; Neuroactive ligand-receptor interaction | Organismal Systems; Immune system; Complement and coagulation cascades | Human Diseases; Infectious diseases: Bacterial; Staphylococcus aureus infection | Human Diseases; Infectious diseases: Viral; Influenza A | Brite Hierarchies; Protein families: metabolism; Peptidases | Brite H…	5.74013	0	0.687325	0.312675	SbRB suppressed
K01317	0	2.07419	0	6.22256	Brite Hierarchies; Protein families: metabolism; Peptidases | Brite Hierarchies; Protein families: genetic information processing; Membrane trafficking	2.07419	0	0	1	Soil dominant
K01318	0.420516	0.848792	0	3.80792	Cellular Processes; Cellular community - prokaryotes; Quorum sensing | Brite Hierarchies; Protein families: metabolism; Peptidases	1.26931	0	0.331296	0.668704	SbRB suppressed
K01321	0.0397609	0.173715	0	0.640427	Organismal Systems; Immune system; Complement and coagulation cascades | Brite Hierarchies; Protein families: metabolism; Peptidases	0.213476	0	0.186255	0.813745	Soil dominant
K01322	239.611	245.543	134.602	1859.27	Organismal Systems; Endocrine system; Renin-angiotensin system | Brite Hierarchies; Protein families: metabolism; Peptidases	619.757	0.217186	0.386622	0.396192	Balanced
K01326	0	0.910452	0	2.73136	Brite Hierarchies; Protein families: metabolism; Peptidases	0.910452	0	0	1	Soil dominant
K01327	0.051043	0.539434	0	1.77143	Human Diseases; Cancers: Overview; Transcriptional misregulation in cancer | Human Diseases; Immune diseases; Systemic lupus erythematosus | Brite Hierarchies; Protein families: metabolism; Peptidases | Brite Hierarchies; Protein families: genetic information processing; Chaperones and folding catalysts | Brite Hierarchies; Protein families: signaling and cellular processes; Exosome | Brite Hiera…	0.590477	0	0.0864436	0.913556	Soil dominant
K01332	0.653597	0	0	1.96079	Organismal Systems; Immune system; Complement and coagulation cascades | Human Diseases; Immune diseases; Systemic lupus erythematosus | Human Diseases; Infectious diseases: Bacterial; Pertussis | Human Diseases; Infectious diseases: Bacterial; Staphylococcus aureus infection | Brite Hierarchies; Protein families: metabolism; Peptidases	0.653597	0	1	0	RhizCom dominant
K01336	0.901535	0.643085	0	4.63386	Cellular Processes; Transport and catabolism; Autophagy - yeast | Brite Hierarchies; Protein families: metabolism; Peptidases | Brite Hierarchies; Protein families: genetic information processing; Chaperones and folding catalysts	1.54462	0	0.583661	0.416339	SbRB suppressed
K01337	33.5129	22.4524	0.212016	168.532	Brite Hierarchies; Protein families: metabolism; Peptidases	56.1773	0.00377405	0.596556	0.39967	SbRB suppressed
K01338	289.145	597.073	158.445	3133.99	Cellular Processes; Cell growth and death; Cell cycle - Caulobacter | Brite Hierarchies; Protein families: metabolism; Peptidases	1044.66	0.151671	0.276783	0.571546	SbRB suppressed
K01340	3.45789	1.86797	0	15.9776	Brite Hierarchies; Protein families: metabolism; Peptidases	5.32586	0	0.649264	0.350736	SbRB suppressed
K01341	12.8416	2.85747	0	47.0973	Brite Hierarchies; Protein families: metabolism; Peptidases | Brite Hierarchies; Protein families: genetic information processing; Chaperones and folding catalysts	15.6991	0	0.817985	0.182015	RhizCom dominant
K01342	44.1294	87.2212	48.4219	539.318	Brite Hierarchies; Protein families: metabolism; Peptidases | Brite Hierarchies; Protein families: genetic information processing; Chaperones and folding catalysts	179.773	0.269351	0.245473	0.485176	Balanced
K01343	0	0.268361	0	0.805083	Environmental Information Processing; Signal transduction; Apelin signaling pathway | Organismal Systems; Immune system; Complement and coagulation cascades | Human Diseases; Cancers: Overview; Transcriptional misregulation in cancer | Human Diseases; Cancers: Specific types; Prostate cancer | Human Diseases; Cardiovascular diseases; Fluid shear stress and atherosclerosis | Brite Hierarchies; Pro…	0.268361	0	0	1	Soil dominant
K01345	0.00388355	0.35713	0	1.08304	Organismal Systems; Digestive system; Pancreatic secretion | Organismal Systems; Digestive system; Protein digestion and absorption | Brite Hierarchies; Protein families: metabolism; Peptidases	0.361014	0	0.0107573	0.989243	Soil dominant
K01346	0.0769953	0.221459	0	0.895364	Organismal Systems; Digestive system; Pancreatic secretion | Organismal Systems; Digestive system; Protein digestion and absorption | Brite Hierarchies; Protein families: metabolism; Peptidases	0.298455	0	0.25798	0.74202	SbRB suppressed
K01349	0.934591	0.0516891	0	2.95884	Human Diseases; Infectious diseases: Viral; Influenza A | Brite Hierarchies; Protein families: metabolism; Peptidases | Brite Hierarchies; Protein families: genetic information processing; Chaperones and folding catalysts | Brite Hierarchies; Protein families: genetic information processing; Membrane trafficking	0.98628	0	0.947592	0.0524081	RhizCom dominant
K01350	0	0.197159	0	0.591478	Brite Hierarchies; Protein families: metabolism; Peptidases	0.197159	0	0	1	Soil dominant
K01354	108.514	91.0293	172.469	1116.04	Human Diseases; Infectious diseases: Parasitic; Chagas disease (American trypanosomiasis) | Human Diseases; Infectious diseases: Parasitic; African trypanosomiasis | Brite Hierarchies; Protein families: metabolism; Peptidases	372.013	0.463611	0.291695	0.244694	Balanced
K01356	203.198	235.258	301.674	2220.39	Brite Hierarchies; Protein families: metabolism; Peptidases | Brite Hierarchies; Protein families: genetic information processing; DNA repair and recombination proteins	740.13	0.407596	0.274543	0.317861	Balanced
K01358	326.084	413.855	532.364	3816.91	Cellular Processes; Cell growth and death; Cell cycle - Caulobacter | Organismal Systems; Aging; Longevity regulating pathway - worm | Brite Hierarchies; Protein families: metabolism; Peptidases	1272.3	0.418426	0.256294	0.32528	Balanced
K01360	0.3761	0.214799	0	1.7727	Brite Hierarchies; Protein families: metabolism; Peptidases | Brite Hierarchies; Protein families: genetic information processing; Chaperones and folding catalysts	0.5909	0	0.636488	0.363512	SbRB suppressed
K01361	3.02327	8.44039	93.7915	315.765	Brite Hierarchies; Protein families: metabolism; Peptidases | Brite Hierarchies; Protein families: genetic information processing; Chaperones and folding catalysts	105.255	0.891087	0.0287233	0.0801898	SbRB dominant
K01363	0.761234	3.68606	0	13.3419	Cellular Processes; Transport and catabolism; Lysosome | Cellular Processes; Transport and catabolism; Autophagy - animal | Cellular Processes; Cell growth and death; Apoptosis | Organismal Systems; Immune system; NOD-like receptor signaling pathway | Organismal Systems; Immune system; Antigen processing and presentation | Organismal Systems; Endocrine system; Renin secretion | Brite Hierarchies;…	4.44729	0	0.171168	0.828832	Soil dominant
K01364	0.669141	0.0827629	0	2.25571	Cellular Processes; Cellular community - prokaryotes; Quorum sensing | Human Diseases; Drug resistance: Antimicrobial; Cationic antimicrobial peptide (CAMP) resistance | Brite Hierarchies; Protein families: metabolism; Peptidases	0.751904	0	0.889929	0.110071	RhizCom dominant
K01365	2.4914	9.66915	0	36.4817	Cellular Processes; Transport and catabolism; Phagosome | Cellular Processes; Transport and catabolism; Lysosome | Cellular Processes; Transport and catabolism; Autophagy - animal | Cellular Processes; Cell growth and death; Apoptosis | Organismal Systems; Immune system; Antigen processing and presentation | Human Diseases; Cancers: Overview; Proteoglycans in cancer | Human Diseases; Immune disea…	12.1606	0	0.204876	0.795124	SbRB suppressed
K01366	2.42834	6.92951	0	28.0735	Cellular Processes; Transport and catabolism; Lysosome | Cellular Processes; Cell growth and death; Apoptosis | Brite Hierarchies; Protein families: metabolism; Peptidases	9.35785	0	0.259498	0.740502	SbRB suppressed
K01367	0	0.416867	0.00322991	1.26029	Genetic Information Processing; Folding, sorting and degradation; Protein processing in endoplasmic reticulum | Cellular Processes; Cell growth and death; Apoptosis | Cellular Processes; Cell growth and death; Necroptosis | Cellular Processes; Cell growth and death; Cellular senescence | Human Diseases; Neurodegenerative diseases; Alzheimer disease | Brite Hierarchies; Protein families: metabolis…	0.420097	0.0076885	0	0.992312	Soil dominant
K01368	0.514374	0.053124	0.166845	2.20303	Cellular Processes; Transport and catabolism; Phagosome | Cellular Processes; Transport and catabolism; Lysosome | Cellular Processes; Cell growth and death; Apoptosis | Organismal Systems; Immune system; Antigen processing and presentation | Human Diseases; Infectious diseases: Bacterial; Tuberculosis | Brite Hierarchies; Protein families: metabolism; Peptidases | Brite Hierarchies; Protein fami…	0.734344	0.227203	0.700454	0.0723421	Soil suppressed
K01369	0	0.273764	0	0.821293	Cellular Processes; Transport and catabolism; Lysosome | Organismal Systems; Immune system; Antigen processing and presentation | Brite Hierarchies; Protein families: metabolism; Peptidases	0.273764	0	0	1	Soil dominant
K01371	10.61	1.14671	1.68368	40.3211	Cellular Processes; Transport and catabolism; Lysosome | Cellular Processes; Cell growth and death; Apoptosis | Organismal Systems; Immune system; Toll-like receptor signaling pathway | Organismal Systems; Development; Osteoclast differentiation | Human Diseases; Immune diseases; Rheumatoid arthritis | Brite Hierarchies; Protein families: metabolism; Peptidases | Brite Hierarchies; Protein famili…	13.4404	0.12527	0.789411	0.0853185	RhizCom dominant
K01372	33.6225	4.65171	0	114.823	Brite Hierarchies; Protein families: metabolism; Peptidases	38.2742	0	0.878464	0.121536	RhizCom dominant
K01373	0.903624	1.05153	0	5.86546	Cellular Processes; Transport and catabolism; Lysosome | Cellular Processes; Cell growth and death; Apoptosis | Brite Hierarchies; Protein families: metabolism; Peptidases	1.95515	0	0.462176	0.537824	SbRB suppressed
K01374	0.132069	1.40312	0	4.60558	Cellular Processes; Transport and catabolism; Lysosome | Cellular Processes; Cell growth and death; Apoptosis | Brite Hierarchies; Protein families: metabolism; Peptidases	1.53519	0	0.0860274	0.913973	Soil dominant
K01379	0.16864	0	0	0.50592	Environmental Information Processing; Signal transduction; Sphingolipid signaling pathway | Cellular Processes; Transport and catabolism; Lysosome | Cellular Processes; Transport and catabolism; Autophagy - animal | Cellular Processes; Cell growth and death; Apoptosis | Organismal Systems; Endocrine system; Estrogen signaling pathway | Human Diseases; Infectious diseases: Bacterial; Tuberculosis …	0.16864	0	1	0	RhizCom dominant
K01381	0.491744	0.000364556	0	1.47633	Cellular Processes; Transport and catabolism; Autophagy - yeast | Brite Hierarchies; Protein families: metabolism; Peptidases	0.492109	0	0.999259	0.000740803	RhizCom dominant
K01387	6.10123	5.89625	0.0040652	36.0046	Brite Hierarchies; Protein families: metabolism; Peptidases | Brite Hierarchies; Protein families: signaling and cellular processes; Bacterial toxins	12.0015	0.000338723	0.50837	0.491291	SbRB suppressed
K01388	0.0289785	1.35595	0	4.15478	Organismal Systems; Immune system; IL-17 signaling pathway | Organismal Systems; Endocrine system; PPAR signaling pathway | Organismal Systems; Endocrine system; Relaxin signaling pathway | Human Diseases; Cancers: Overview; Pathways in cancer | Human Diseases; Cancers: Specific types; Bladder cancer | Human Diseases; Immune diseases; Rheumatoid arthritis | Brite Hierarchies; Protein families: me…	1.38493	0	0.0209242	0.979076	Soil dominant
K01392	15.9837	30.3629	19.2748	196.864	Organismal Systems; Endocrine system; Renin-angiotensin system | Human Diseases; Infectious diseases: Parasitic; African trypanosomiasis | Brite Hierarchies; Protein families: metabolism; Peptidases	65.6214	0.293728	0.243574	0.462698	Balanced
K01393	0	0.417473	0	1.25242	Organismal Systems; Endocrine system; Renin-angiotensin system | Brite Hierarchies; Protein families: metabolism; Peptidases	0.417473	0	0	1	Soil dominant
K01394	0	2.62285	0	7.86854	Environmental Information Processing; Signal transduction; TNF signaling pathway | Organismal Systems; Immune system; IL-17 signaling pathway | Human Diseases; Cancers: Overview; Transcriptional misregulation in cancer | Human Diseases; Cancers: Specific types; Prostate cancer | Human Diseases; Immune diseases; Rheumatoid arthritis | Brite Hierarchies; Protein families: metabolism; Peptidases	2.62285	0	0	1	Soil dominant
K01395	0.836037	0	0	2.50811	Organismal Systems; Digestive system; Protein digestion and absorption | Brite Hierarchies; Protein families: metabolism; Peptidases | Brite Hierarchies; Protein families: signaling and cellular processes; Exosome	0.836037	0	1	0	RhizCom dominant
K01396	0	0.681204	0	2.04361	Brite Hierarchies; Protein families: metabolism; Peptidases	0.681204	0	0	1	Soil dominant
K01397	0.0980176	0.492088	0	1.77032	Environmental Information Processing; Signal transduction; Wnt signaling pathway | Human Diseases; Infectious diseases: Viral; Human T-cell leukemia virus 1 infection | Brite Hierarchies; Protein families: metabolism; Peptidases	0.590106	0	0.166102	0.833898	Soil dominant
K01399	0.0651771	0.909279	0	2.92337	Cellular Processes; Cellular community - prokaryotes; Quorum sensing | Human Diseases; Drug resistance: Antimicrobial; Cationic antimicrobial peptide (CAMP) resistance | Brite Hierarchies; Protein families: metabolism; Peptidases	0.974456	0	0.0668856	0.933114	Soil dominant
K01400	133.145	31.8231	168.477	1000.33	Brite Hierarchies; Protein families: metabolism; Peptidases	333.444	0.505261	0.399301	0.0954376	Soil suppressed
K01402	0.105631	2.06846	0	6.52227	Brite Hierarchies; Protein families: metabolism; Peptidases	2.17409	0	0.0485864	0.951414	Soil dominant
K01404	0.183406	0.252658	0	1.30819	Human Diseases; Infectious diseases: Parasitic; Leishmaniasis | Human Diseases; Infectious diseases: Parasitic; African trypanosomiasis | Brite Hierarchies; Protein families: metabolism; Peptidases | Brite Hierarchies; Protein families: signaling and cellular processes; Glycosylphosphatidylinositol (GPI)-anchored proteins	0.436064	0	0.420594	0.579406	SbRB suppressed
K01406	447.226	146.291	100.065	2080.75	Human Diseases; Drug resistance: Antimicrobial; Cationic antimicrobial peptide (CAMP) resistance | Brite Hierarchies; Protein families: metabolism; Peptidases	693.583	0.144273	0.644806	0.210921	SbRB suppressed
K01407	3.29831	0.071669	62.8069	198.531	Brite Hierarchies; Protein families: metabolism; Peptidases	66.1769	0.949076	0.0498408	0.00108299	SbRB dominant
K01408	10.2053	0.815541	31.5372	127.674	Human Diseases; Neurodegenerative diseases; Alzheimer disease | Brite Hierarchies; Protein families: metabolism; Peptidases	42.5581	0.74104	0.239797	0.019163	Soil suppressed
K01409	226.803	213.835	280.245	2162.65	Brite Hierarchies; Protein families: genetic information processing; Transfer RNA biogenesis	720.883	0.388753	0.314618	0.296629	Balanced
K01410	0.187727	0	0	0.563181	Brite Hierarchies; Protein families: metabolism; Peptidases | Brite Hierarchies; Protein families: genetic information processing; Mitochondrial biogenesis	0.187727	0	1	0	RhizCom dominant
K01411	1.1819	0.0077555	0	3.56895	Brite Hierarchies; Protein families: metabolism; Peptidases	1.18965	0	0.993481	0.00651914	RhizCom dominant
K01412	0.649901	1.0491	0	5.097	Brite Hierarchies; Protein families: metabolism; Peptidases | Brite Hierarchies; Protein families: genetic information processing; Mitochondrial biogenesis	1.699	0	0.38252	0.61748	SbRB suppressed
K01413	0	1.82042	0	5.46127	Brite Hierarchies; Protein families: metabolism; Peptidases	1.82042	0	0	1	Soil dominant
K01414	108.755	18.7324	86.3086	641.387	Brite Hierarchies; Protein families: metabolism; Peptidases	213.796	0.403697	0.508685	0.0876184	Soil suppressed
K01415	2.77797	45.1613	11.8927	179.496	Brite Hierarchies; Protein families: metabolism; Peptidases | Brite Hierarchies; Protein families: signaling and cellular processes; Exosome	59.832	0.198769	0.0464296	0.754802	Soil dominant
K01416	0	0.71919	0.352953	3.21643	Brite Hierarchies; Protein families: metabolism; Peptidases	1.07214	0.329203	0	0.670797	RhizCom suppressed
K01417	43.7562	21.0895	0.00246033	194.544	Brite Hierarchies; Protein families: metabolism; Peptidases	64.8481	3.79399e-05	0.674749	0.325213	SbRB suppressed
K01419	167.992	123.597	166.376	1373.89	Brite Hierarchies; Protein families: metabolism; Peptidases	457.964	0.363294	0.366823	0.269884	Balanced
K01420	283.751	78.3356	186.083	1644.51	Brite Hierarchies; Protein families: genetic information processing; Transcription factors	548.17	0.339463	0.517633	0.142904	Soil suppressed
K01421	54.8683	0.511474	195.609	752.967	Not Included in Pathway or Brite; Poorly characterized; General function prediction only	250.989	0.779354	0.218608	0.00203783	Soil suppressed
K01424	263.422	178.048	326.953	2305.27	Metabolism; Amino acid metabolism; Alanine, aspartate and glutamate metabolism | Metabolism; Metabolism of other amino acids; Cyanoamino acid metabolism	768.423	0.425486	0.342808	0.231706	Balanced
K01425	110.513	57.9449	168.819	1011.83	Metabolism; Amino acid metabolism; Alanine, aspartate and glutamate metabolism | Metabolism; Amino acid metabolism; Arginine biosynthesis | Metabolism; Metabolism of other amino acids; D-Glutamine and D-glutamate metabolism | Organismal Systems; Excretory system; Proximal tubule bicarbonate reclamation | Organismal Systems; Nervous system; Glutamatergic synapse | Organismal Systems; Nervous syste…	337.276	0.500536	0.327662	0.171802	Soil suppressed
K01426	342.084	723.933	462.114	4584.39	Metabolism; Amino acid metabolism; Arginine and proline metabolism | Metabolism; Amino acid metabolism; Phenylalanine metabolism | Metabolism; Amino acid metabolism; Tryptophan metabolism | Metabolism; Xenobiotics biodegradation and metabolism; Aminobenzoate degradation | Metabolism; Xenobiotics biodegradation and metabolism; Styrene degradation	1528.13	0.302405	0.223858	0.473738	Balanced
K01427	0.598177	0.559601	0	3.47334	Metabolism; Nucleotide metabolism; Purine metabolism | Metabolism; Amino acid metabolism; Arginine biosynthesis | Metabolism; Xenobiotics biodegradation and metabolism; Atrazine degradation	1.15778	0	0.51666	0.48334	SbRB suppressed
K01428	179.526	117.209	55.8295	1057.69	Metabolism; Nucleotide metabolism; Purine metabolism | Metabolism; Amino acid metabolism; Arginine biosynthesis | Metabolism; Xenobiotics biodegradation and metabolism; Atrazine degradation | Human Diseases; Infectious diseases: Bacterial; Epithelial cell signaling in Helicobacter pylori infection	352.564	0.158353	0.5092	0.332448	SbRB suppressed
K01429	161.258	73.6659	47.567	847.473	Metabolism; Nucleotide metabolism; Purine metabolism | Metabolism; Amino acid metabolism; Arginine biosynthesis | Metabolism; Xenobiotics biodegradation and metabolism; Atrazine degradation	282.491	0.168384	0.570843	0.260772	SbRB suppressed
K01430	156.654	81.5659	53.5339	875.26	Metabolism; Nucleotide metabolism; Purine metabolism | Metabolism; Amino acid metabolism; Arginine biosynthesis | Metabolism; Xenobiotics biodegradation and metabolism; Atrazine degradation	291.753	0.18349	0.536939	0.279571	SbRB suppressed
K01431	19.3797	90.3247	36.6145	438.957	Metabolism; Nucleotide metabolism; Pyrimidine metabolism | Metabolism; Metabolism of other amino acids; beta-Alanine metabolism | Metabolism; Metabolism of cofactors and vitamins; Pantothenate and CoA biosynthesis | Metabolism; Xenobiotics biodegradation and metabolism; Drug metabolism - other enzymes	146.319	0.250237	0.132448	0.617314	RhizCom suppressed
K01432	219.58	192.17	62.2572	1422.02	Metabolism; Carbohydrate metabolism; Glyoxylate and dicarboxylate metabolism | Metabolism; Amino acid metabolism; Tryptophan metabolism	474.007	0.131342	0.463242	0.405416	SbRB suppressed
K01433	225.137	59.7357	242.979	1583.55	Metabolism; Carbohydrate metabolism; Glyoxylate and dicarboxylate metabolism | Metabolism; Metabolism of cofactors and vitamins; One carbon pool by folate	527.851	0.460317	0.426515	0.113168	Soil suppressed
K01434	173.664	128.611	33.5139	1007.37	Metabolism; Biosynthesis of other secondary metabolites; Penicillin and cephalosporin biosynthesis | Brite Hierarchies; Protein families: metabolism; Peptidases	335.789	0.0998064	0.517182	0.383011	SbRB suppressed
K01436	252.328	252.507	323.99	2486.48	Brite Hierarchies; Protein families: metabolism; Peptidases	828.825	0.390903	0.304441	0.304657	Balanced
K01437	0.623409	0.424246	0	3.14296	Metabolism; Amino acid metabolism; Alanine, aspartate and glutamate metabolism | Metabolism; Amino acid metabolism; Histidine metabolism	1.04765	0	0.595052	0.404948	SbRB suppressed
K01438	225.943	295.647	268.444	2370.1	Metabolism; Amino acid metabolism; Arginine biosynthesis	790.034	0.339788	0.285991	0.374221	Balanced
K01439	280.017	300.688	379.127	2879.5	Metabolism; Amino acid metabolism; Lysine biosynthesis	959.832	0.394994	0.291735	0.313271	Balanced
K01440	0	1.04068	0	3.12203	Metabolism; Metabolism of cofactors and vitamins; Nicotinate and nicotinamide metabolism | Organismal Systems; Aging; Longevity regulating pathway - multiple species	1.04068	0	0	1	Soil dominant
K01442	13.7035	11.8218	6.26836	95.381	Metabolism; Lipid metabolism; Primary bile acid biosynthesis | Metabolism; Lipid metabolism; Secondary bile acid biosynthesis	31.7937	0.197158	0.431014	0.371828	SbRB suppressed
K01443	250.449	216.946	372.535	2519.79	Metabolism; Carbohydrate metabolism; Amino sugar and nucleotide sugar metabolism	839.93	0.443531	0.298179	0.25829	Balanced
K01444	63.2193	53.339	1.79983	355.075	Metabolism; Glycan biosynthesis and metabolism; Other glycan degradation | Cellular Processes; Transport and catabolism; Lysosome	118.358	0.0152067	0.534136	0.450658	SbRB suppressed
K01446	14.4216	33.0395	16.9035	193.094	Not Included in Pathway or Brite; Unclassified: signaling and cellular processes; Structural proteins	64.3645	0.262621	0.224062	0.513318	Balanced
K01447	106.694	52.7803	73.9309	700.217	Not Included in Pathway or Brite; Unclassified: metabolism; Enzymes with EC numbers	233.406	0.316749	0.45712	0.226131	Balanced
K01448	311.891	234.527	470.715	3051.4	Human Diseases; Drug resistance: Antimicrobial; Cationic antimicrobial peptide (CAMP) resistance | Brite Hierarchies; Protein families: metabolism; Peptidoglycan biosynthesis and degradation proteins | Brite Hierarchies; Protein families: genetic information processing; Chromosome and associated proteins	1017.13	0.462787	0.306637	0.230576	Balanced
K01449	115.512	56.5694	208.732	1142.44	Not Included in Pathway or Brite; Unclassified: metabolism; Enzymes with EC numbers	380.813	0.548123	0.303329	0.148549	Soil suppressed
K01451	377.362	83.0637	271.898	2196.97	Metabolism; Amino acid metabolism; Phenylalanine metabolism | Brite Hierarchies; Protein families: metabolism; Peptidases	732.324	0.371281	0.515294	0.113425	Soil suppressed
K01452	134.353	63.314	105.689	910.069	Metabolism; Carbohydrate metabolism; Amino sugar and nucleotide sugar metabolism	303.356	0.3484	0.442889	0.208712	Balanced
K01453	60.2144	8.82123	1.65865	212.083	Metabolism; Xenobiotics biodegradation and metabolism; Caprolactam degradation	70.6942	0.0234623	0.851758	0.12478	RhizCom dominant
K01455	62.7899	208.153	168.496	1318.32	Metabolism; Carbohydrate metabolism; Glyoxylate and dicarboxylate metabolism | Metabolism; Energy metabolism; Nitrogen metabolism | Metabolism; Metabolism of other amino acids; Cyanoamino acid metabolism	439.438	0.383434	0.142887	0.473679	RhizCom suppressed
K01456	1.85089	5.65444	0	22.516	Genetic Information Processing; Folding, sorting and degradation; Protein processing in endoplasmic reticulum	7.50532	0	0.24661	0.75339	SbRB suppressed
K01457	119.508	59.9475	212.758	1176.64	Metabolism; Amino acid metabolism; Arginine biosynthesis | Metabolism; Xenobiotics biodegradation and metabolism; Atrazine degradation	392.214	0.542454	0.304702	0.152844	Soil suppressed
K01458	167.387	47.2793	34.6039	747.809	Metabolism; Carbohydrate metabolism; Glyoxylate and dicarboxylate metabolism | Metabolism; Amino acid metabolism; Histidine metabolism	249.27	0.138821	0.671508	0.189671	RhizCom dominant
K01459	12.038	39.0751	24.0564	225.508	Not Included in Pathway or Brite; Unclassified: metabolism; Enzymes with EC numbers	75.1695	0.320029	0.160145	0.519826	RhizCom suppressed
K01460	0.777816	3.17328	0	11.8533	Metabolism; Metabolism of other amino acids; Glutathione metabolism	3.9511	0	0.196861	0.803139	Soil dominant
K01461	5.42849	9.00106	6.30725	62.2104	Not Included in Pathway or Brite; Unclassified: metabolism; Enzymes with EC numbers	20.7368	0.304157	0.261781	0.434062	Balanced
K01462	333.511	255.992	414.312	3011.45	Not Included in Pathway or Brite; Unclassified: metabolism; Enzymes with EC numbers	1003.82	0.412737	0.332243	0.255019	Balanced
K01463	94.3406	208.519	92.0287	1184.66	Not Included in Pathway or Brite; Unclassified: metabolism; Enzymes with EC numbers	394.888	0.23305	0.238904	0.528046	Balanced
K01464	153.165	227.014	203.662	1751.52	Metabolism; Nucleotide metabolism; Pyrimidine metabolism | Metabolism; Metabolism of other amino acids; beta-Alanine metabolism | Metabolism; Metabolism of cofactors and vitamins; Pantothenate and CoA biosynthesis | Metabolism; Xenobiotics biodegradation and metabolism; Drug metabolism - other enzymes | Brite Hierarchies; Protein families: signaling and cellular processes; Exosome	583.841	0.348832	0.26234	0.388828	Balanced
K01465	471.939	489.833	374.678	4009.35	Metabolism; Nucleotide metabolism; Pyrimidine metabolism	1336.45	0.280353	0.353129	0.366518	Balanced
K01466	39.2255	80.393	154.708	822.98	Metabolism; Nucleotide metabolism; Purine metabolism	274.327	0.563956	0.142988	0.293056	RhizCom suppressed
K01467	210.476	160.229	131.537	1506.73	Environmental Information Processing; Signal transduction; Two-component system | Human Diseases; Drug resistance: Antimicrobial; beta-Lactam resistance	502.242	0.2619	0.419073	0.319027	Balanced
K01468	186.386	258.21	175.322	1859.75	Metabolism; Amino acid metabolism; Histidine metabolism	619.918	0.282815	0.300662	0.416523	Balanced
K01469	142.762	88.6927	54.903	859.071	Metabolism; Metabolism of other amino acids; Glutathione metabolism	286.357	0.191729	0.498544	0.309727	SbRB suppressed
K01470	189.861	295.116	98.7133	1751.07	Metabolism; Amino acid metabolism; Arginine and proline metabolism	583.691	0.169119	0.325277	0.505604	SbRB suppressed
K01473	164.981	488.786	142.737	2389.51	Metabolism; Amino acid metabolism; Arginine and proline metabolism	796.503	0.179204	0.207132	0.613664	SbRB suppressed
K01474	136.673	485.894	59.2846	2045.55	Metabolism; Amino acid metabolism; Arginine and proline metabolism	681.851	0.0869465	0.200443	0.71261	SbRB suppressed
K01476	137.399	124.643	123.672	1157.14	Metabolism; Amino acid metabolism; Arginine biosynthesis | Metabolism; Amino acid metabolism; Arginine and proline metabolism | Human Diseases; Infectious diseases: Parasitic; Amoebiasis	385.714	0.320631	0.356221	0.323148	Balanced
K01477	8.55736	24.7074	7.59927	122.592	Metabolism; Nucleotide metabolism; Purine metabolism	40.8641	0.185965	0.209411	0.604625	SbRB suppressed
K01478	38.2784	60.4234	0.0171331	296.157	Metabolism; Amino acid metabolism; Arginine biosynthesis	98.719	0.000173555	0.387751	0.612075	SbRB suppressed
K01479	85.1716	22.9962	67.5514	527.158	Metabolism; Amino acid metabolism; Histidine metabolism	175.719	0.384428	0.484703	0.130869	Soil suppressed
K01480	76.2074	137.384	128.106	1025.09	Metabolism; Amino acid metabolism; Arginine and proline metabolism	341.697	0.37491	0.223026	0.402064	Balanced
K01481	0.593043	0.384343	0	2.93216	Not Included in Pathway or Brite; Unclassified: metabolism; Enzymes with EC numbers	0.977386	0	0.606764	0.393236	SbRB suppressed
K01482	13.7027	45.4095	32.5894	275.105	Brite Hierarchies; Protein families: signaling and cellular processes; Exosome	91.7015	0.355386	0.149427	0.495188	RhizCom suppressed
K01483	66.5106	9.19948	41.9119	352.866	Metabolism; Nucleotide metabolism; Purine metabolism	117.622	0.356327	0.565461	0.0782123	Soil suppressed
K01484	38.0174	4.67746	82.749	376.331	Metabolism; Amino acid metabolism; Arginine and proline metabolism	125.444	0.65965	0.303063	0.0372873	Soil suppressed
K01485	199.865	127.102	238	1694.9	Metabolism; Nucleotide metabolism; Pyrimidine metabolism | Metabolism; Amino acid metabolism; Arginine and proline metabolism	564.967	0.421263	0.353764	0.224973	Balanced
K01486	96.9846	71.6967	148.221	950.708	Metabolism; Nucleotide metabolism; Purine metabolism	316.903	0.467719	0.306039	0.226242	Balanced
K01487	189.036	102.246	189.765	1443.14	Metabolism; Nucleotide metabolism; Purine metabolism	481.046	0.394484	0.392967	0.212548	Balanced
K01488	106.282	129.726	296.341	1597.05	Metabolism; Nucleotide metabolism; Purine metabolism | Human Diseases; Immune diseases; Primary immunodeficiency	532.35	0.556666	0.199648	0.243686	RhizCom suppressed
K01489	117.754	123.41	340.479	1744.93	Metabolism; Nucleotide metabolism; Pyrimidine metabolism | Metabolism; Xenobiotics biodegradation and metabolism; Drug metabolism - other enzymes	581.643	0.585374	0.202451	0.212175	Balanced
K01490	0.200155	0	0	0.600465	Metabolism; Nucleotide metabolism; Purine metabolism	0.200155	0	1	0	RhizCom dominant
K01491	226.15	204.733	288.874	2159.27	Metabolism; Energy metabolism; Carbon fixation pathways in prokaryotes | Metabolism; Metabolism of cofactors and vitamins; One carbon pool by folate	719.757	0.40135	0.314204	0.284447	Balanced
K01493	76.9069	26.2439	35.2409	415.175	Metabolism; Nucleotide metabolism; Pyrimidine metabolism | Brite Hierarchies; Protein families: signaling and cellular processes; Secretion system	138.392	0.254646	0.555719	0.189635	Soil suppressed
K01494	139.711	191.595	157.483	1466.37	Metabolism; Nucleotide metabolism; Pyrimidine metabolism	488.789	0.32219	0.285831	0.391979	Balanced
K01495	204.891	212.953	258.123	2027.9	Metabolism; Metabolism of cofactors and vitamins; Folate biosynthesis	675.967	0.381858	0.303108	0.315035	Balanced
K01496	155.725	97.5861	152.672	1217.95	Metabolism; Amino acid metabolism; Histidine metabolism	405.983	0.376055	0.383575	0.24037	Balanced
K01497	48.3759	61.6385	115.041	675.167	Metabolism; Metabolism of cofactors and vitamins; Riboflavin metabolism | Metabolism; Metabolism of cofactors and vitamins; Folate biosynthesis | Cellular Processes; Cellular community - prokaryotes; Quorum sensing	225.056	0.511168	0.214951	0.273881	Balanced
K01499	3.08758	41.7658	1.36839	138.665	Metabolism; Energy metabolism; Methane metabolism	46.2218	0.0296049	0.0667993	0.903596	Soil dominant
K01501	42.1807	65.6727	7.42851	345.846	Metabolism; Energy metabolism; Nitrogen metabolism | Metabolism; Amino acid metabolism; Tryptophan metabolism | Metabolism; Metabolism of other amino acids; Cyanoamino acid metabolism | Metabolism; Xenobiotics biodegradation and metabolism; Aminobenzoate degradation | Metabolism; Xenobiotics biodegradation and metabolism; Styrene degradation	115.282	0.0644377	0.365892	0.569671	SbRB suppressed
K01502	62.6152	26.1946	15.0103	311.46	Metabolism; Xenobiotics biodegradation and metabolism; Styrene degradation	103.82	0.14458	0.603112	0.252308	SbRB suppressed
K01505	69.4396	25.5892	13.3275	325.069	Metabolism; Amino acid metabolism; Cysteine and methionine metabolism	108.356	0.122997	0.640845	0.236158	SbRB suppressed
K01507	179.7	188.68	271.802	1920.55	Metabolism; Energy metabolism; Oxidative phosphorylation	640.183	0.42457	0.280701	0.294728	Balanced
K01509	0.474182	0.501013	0	2.92558	Metabolism; Nucleotide metabolism; Purine metabolism | Organismal Systems; Sensory system; Taste transduction	0.975195	0	0.486243	0.513757	SbRB suppressed
K01510	0.51928	0	0	1.55784	Metabolism; Nucleotide metabolism; Purine metabolism | Metabolism; Nucleotide metabolism; Pyrimidine metabolism | Human Diseases; Infectious diseases: Viral; Epstein-Barr virus infection | Brite Hierarchies; Protein families: signaling and cellular processes; CD molecules	0.51928	0	1	0	RhizCom dominant
K01512	88.5764	144.362	94.0833	981.065	Metabolism; Carbohydrate metabolism; Pyruvate metabolism | Metabolism; Xenobiotics biodegradation and metabolism; Aminobenzoate degradation	327.022	0.287698	0.270858	0.441444	Balanced
K01513	7.20683	6.21683	0.421258	41.5348	Metabolism; Carbohydrate metabolism; Starch and sucrose metabolism | Metabolism; Nucleotide metabolism; Purine metabolism | Metabolism; Nucleotide metabolism; Pyrimidine metabolism | Metabolism; Metabolism of cofactors and vitamins; Riboflavin metabolism | Metabolism; Metabolism of cofactors and vitamins; Nicotinate and nicotinamide metabolism | Metabolism; Metabolism of cofactors and vitamins; P…	13.8449	0.0304269	0.52054	0.449033	SbRB suppressed
K01514	0.230146	0.0931797	0	0.969976	Metabolism; Nucleotide metabolism; Purine metabolism	0.323325	0	0.711808	0.288192	SbRB suppressed
K01515	289.942	200.395	538.387	3086.17	Metabolism; Nucleotide metabolism; Purine metabolism	1028.72	0.523354	0.281846	0.1948	Soil suppressed
K01517	9.9459	1.27417	34.3633	136.75	Metabolism; Lipid metabolism; Glycerophospholipid metabolism | Metabolism; Nucleotide metabolism; Purine metabolism	45.5834	0.753856	0.218191	0.0279524	Soil suppressed
K01518	54.1314	33.8892	29.5824	352.809	Metabolism; Nucleotide metabolism; Purine metabolism | Metabolism; Nucleotide metabolism; Pyrimidine metabolism	117.603	0.251545	0.460289	0.288166	Balanced
K01519	0.116757	0.425021	0	1.62534	Metabolism; Nucleotide metabolism; Purine metabolism | Metabolism; Xenobiotics biodegradation and metabolism; Drug metabolism - other enzymes	0.541779	0	0.215507	0.784493	SbRB suppressed
K01520	200.653	136.264	250.009	1760.78	Metabolism; Nucleotide metabolism; Pyrimidine metabolism | Metabolism; Xenobiotics biodegradation and metabolism; Drug metabolism - other enzymes | Brite Hierarchies; Protein families: genetic information processing; DNA repair and recombination proteins	586.925	0.425964	0.341871	0.232166	Balanced
K01521	4.87641	1.41107	135.139	424.28	Metabolism; Lipid metabolism; Glycerophospholipid metabolism	141.427	0.955543	0.0344801	0.00997739	SbRB dominant
K01522	0.174095	4.19253	0	13.0999	Metabolism; Nucleotide metabolism; Purine metabolism | Human Diseases; Cancers: Specific types; Small cell lung cancer | Human Diseases; Cancers: Specific types; Non-small cell lung cancer	4.36662	0	0.0398695	0.96013	Soil dominant
K01523	142.304	80.5546	146.818	1109.03	Metabolism; Amino acid metabolism; Histidine metabolism	369.677	0.397152	0.384943	0.217905	Balanced
K01524	296.292	268.95	359.87	2775.34	Metabolism; Nucleotide metabolism; Purine metabolism	925.112	0.389002	0.320277	0.290721	Balanced
K01525	92.5877	13.3798	80.8778	560.536	Metabolism; Nucleotide metabolism; Purine metabolism	186.845	0.43286	0.495531	0.0716089	Soil suppressed
K01527	0.225151	0	0	0.675453	Cellular Processes; Cell growth and death; Apoptosis - fly	0.225151	0	1	0	RhizCom dominant
K01530	0.184462	0	0	0.553385	Not Included in Pathway or Brite; Unclassified: metabolism; Enzymes with EC numbers	0.184462	0	1	0	RhizCom dominant
K01531	42.3421	155.98	70.2229	805.634	K01531 (path not available)	268.545	0.261494	0.157672	0.580833	RhizCom suppressed
K01533	190.115	95.2065	12.0834	892.216	K01533 (path not available)	297.405	0.0406294	0.639247	0.320124	SbRB suppressed
K01534	186.727	111.463	252.958	1653.44	Not Included in Pathway or Brite; Unclassified: metabolism; Enzymes with EC numbers	551.148	0.458966	0.338796	0.202238	Balanced
K01535	1.60532	12.5914	0	42.5901	Metabolism; Energy metabolism; Oxidative phosphorylation	14.1967	0	0.113077	0.886923	Soil dominant
K01536	0	0.816761	0	2.45028	Not Included in Pathway or Brite; Unclassified: metabolism; Enzymes with EC numbers	0.816761	0	0	1	Soil dominant
K01537	77.0354	201.868	105.642	1153.64	K01537 (path not available)	384.546	0.27472	0.200328	0.524952	Balanced
K01539	4.48387	21.2162	0	77.1001	Environmental Information Processing; Signal transduction; cAMP signaling pathway | Environmental Information Processing; Signal transduction; cGMP-PKG signaling pathway | Organismal Systems; Endocrine system; Insulin secretion | Organismal Systems; Endocrine system; Thyroid hormone synthesis | Organismal Systems; Endocrine system; Thyroid hormone signaling pathway | Organismal Systems; Endocrine…	25.7	0	0.174469	0.825531	Soil dominant
K01545	98.8787	48.6244	100.902	745.216	Environmental Information Processing; Signal transduction; Two-component system	248.405	0.4062	0.398053	0.195746	Soil suppressed
K01546	204.51	202.884	262.801	2010.58	Environmental Information Processing; Signal transduction; Two-component system	670.195	0.392126	0.30515	0.302723	Balanced
K01547	209.238	239.113	273.769	2166.36	Environmental Information Processing; Signal transduction; Two-component system	722.12	0.379118	0.289755	0.331127	Balanced
K01548	189.721	139.252	274.219	1809.58	Environmental Information Processing; Signal transduction; Two-component system	603.193	0.454613	0.314528	0.230858	Balanced
K01551	22.7447	127.725	0.259866	452.187	Brite Hierarchies; Protein families: signaling and cellular processes; Transporters	150.729	0.00172406	0.150898	0.847378	Soil dominant
K01555	127.112	70.3227	7.59746	615.097	Metabolism; Amino acid metabolism; Tyrosine metabolism | Metabolism; Xenobiotics biodegradation and metabolism; Styrene degradation | Brite Hierarchies; Protein families: signaling and cellular processes; Exosome	205.032	0.0370549	0.619962	0.342983	SbRB suppressed
K01556	166.577	163.934	47.1408	1132.96	Metabolism; Amino acid metabolism; Tryptophan metabolism	377.653	0.124826	0.441086	0.434088	SbRB suppressed
K01557	29.5976	8.90594	37.7006	228.612	Metabolism; Amino acid metabolism; Tyrosine metabolism	76.2041	0.494732	0.388399	0.11687	Soil suppressed
K01560	135.029	200.753	188.002	1571.35	Metabolism; Xenobiotics biodegradation and metabolism; Chloroalkane and chloroalkene degradation | Metabolism; Xenobiotics biodegradation and metabolism; Chlorocyclohexane and chlorobenzene degradation	523.784	0.35893	0.257796	0.383275	Balanced
K01561	151.955	213.416	143.514	1526.66	Metabolism; Xenobiotics biodegradation and metabolism; Chloroalkane and chloroalkene degradation | Metabolism; Xenobiotics biodegradation and metabolism; Chlorocyclohexane and chlorobenzene degradation	508.885	0.282017	0.298603	0.41938	Balanced
K01562	0.463722	18.0221	0	55.4576	Organismal Systems; Endocrine system; Thyroid hormone signaling pathway	18.4859	0	0.0250852	0.974915	Soil dominant
K01563	163.577	175.303	9.36889	1044.75	Metabolism; Xenobiotics biodegradation and metabolism; Chloroalkane and chloroalkene degradation | Metabolism; Xenobiotics biodegradation and metabolism; Chlorocyclohexane and chlorobenzene degradation	348.249	0.0269029	0.469713	0.503384	SbRB suppressed
K01565	20.5296	38.4249	0.263178	177.653	Metabolism; Glycan biosynthesis and metabolism; Glycosaminoglycan degradation | Cellular Processes; Transport and catabolism; Lysosome	59.2177	0.00444424	0.34668	0.648875	SbRB suppressed
K01567	1.29309	4.1085	4.34537	29.2409	Not Included in Pathway or Brite; Unclassified: metabolism; Enzymes with EC numbers	9.74695	0.445818	0.132666	0.421516	RhizCom suppressed
K01568	0.566875	6.99137	0	22.6747	Metabolism; Carbohydrate metabolism; Glycolysis / Gluconeogenesis	7.55824	0	0.0750009	0.924999	Soil dominant
K01569	12.46	79.3171	104.138	587.747	Metabolism; Carbohydrate metabolism; Glyoxylate and dicarboxylate metabolism	195.916	0.531547	0.063599	0.404854	RhizCom suppressed
K01571	6.05976	54.4255	0.00508226	181.471	Metabolism; Carbohydrate metabolism; Pyruvate metabolism | Brite Hierarchies; Protein families: signaling and cellular processes; Transporters	60.4903	8.40178e-05	0.100177	0.899739	Soil dominant
K01572	0.9327	2.78334	0	11.1481	Metabolism; Carbohydrate metabolism; Pyruvate metabolism | Brite Hierarchies; Protein families: signaling and cellular processes; Transporters	3.71604	0	0.250993	0.749007	SbRB suppressed
K01574	75.7316	51.0758	39.977	500.353	Metabolism; Carbohydrate metabolism; Propanoate metabolism | Metabolism; Lipid metabolism; Synthesis and degradation of ketone bodies	166.784	0.239693	0.454069	0.306238	Balanced
K01575	11.8595	17.3723	116.572	437.412	Metabolism; Carbohydrate metabolism; Butanoate metabolism | Metabolism; Carbohydrate metabolism; C5-Branched dibasic acid metabolism	145.804	0.799513	0.0813385	0.119148	SbRB dominant
K01576	38.9475	164.152	0.541726	610.925	Metabolism; Xenobiotics biodegradation and metabolism; Aminobenzoate degradation	203.642	0.00266019	0.191255	0.806085	Soil dominant
K01577	10.6327	59.6285	5.60546	227.6	Metabolism; Carbohydrate metabolism; Glyoxylate and dicarboxylate metabolism	75.8666	0.0738858	0.14015	0.785965	Soil dominant
K01578	69.9664	86.0336	6.76189	488.286	Metabolism; Carbohydrate metabolism; Propanoate metabolism | Metabolism; Metabolism of other amino acids; beta-Alanine metabolism | Environmental Information Processing; Signal transduction; AMPK signaling pathway | Cellular Processes; Transport and catabolism; Peroxisome	162.762	0.0415447	0.429869	0.528586	SbRB suppressed
K01579	129.155	56.0928	159.357	1033.81	Metabolism; Metabolism of other amino acids; beta-Alanine metabolism | Metabolism; Metabolism of cofactors and vitamins; Pantothenate and CoA biosynthesis	344.605	0.462435	0.374791	0.162774	Soil suppressed
K01580	7.03123	68.8064	4.75435	241.776	Metabolism; Carbohydrate metabolism; Butanoate metabolism | Metabolism; Amino acid metabolism; Alanine, aspartate and glutamate metabolism | Metabolism; Metabolism of other amino acids; beta-Alanine metabolism | Metabolism; Metabolism of other amino acids; Taurine and hypotaurine metabolism | Cellular Processes; Cellular community - prokaryotes; Quorum sensing | Organismal Systems; Nervous system…	80.592	0.0589929	0.0872448	0.853762	Soil dominant
K01581	69.6525	74.3582	121.266	795.83	Metabolism; Amino acid metabolism; Arginine and proline metabolism | Metabolism; Metabolism of other amino acids; Glutathione metabolism	265.277	0.45713	0.262565	0.280304	Balanced
K01582	2.49773	0.386606	51.3586	162.729	Metabolism; Amino acid metabolism; Lysine degradation | Metabolism; Biosynthesis of other secondary metabolites; Tropane, piperidine and pyridine alkaloid biosynthesis	54.2429	0.946826	0.0460471	0.00712731	SbRB dominant
K01584	100.81	51.5993	15.6263	504.108	Metabolism; Amino acid metabolism; Arginine and proline metabolism	168.036	0.092994	0.599933	0.307073	SbRB suppressed
K01585	66.1	113.778	154.125	1002.01	Metabolism; Amino acid metabolism; Arginine and proline metabolism	334.003	0.461449	0.197902	0.340649	RhizCom suppressed
K01586	258.892	235.85	351.82	2539.69	Metabolism; Amino acid metabolism; Lysine biosynthesis	846.562	0.415587	0.305816	0.278597	Balanced
K01587	0.000721486	6.29638	0	18.8913	Metabolism; Nucleotide metabolism; Purine metabolism	6.2971	0	0.000114574	0.999885	Soil dominant
K01588	218.761	206.813	257.391	2048.9	Metabolism; Nucleotide metabolism; Purine metabolism	682.966	0.376873	0.320311	0.302817	Balanced
K01589	208.005	77.0121	241.706	1580.17	Metabolism; Nucleotide metabolism; Purine metabolism	526.723	0.458886	0.394904	0.14621	Soil suppressed
K01590	8.8418	2.24614	0	33.2638	Metabolism; Amino acid metabolism; Histidine metabolism	11.0879	0	0.797425	0.202575	SbRB suppressed
K01591	213.114	171.405	224.263	1826.35	Metabolism; Nucleotide metabolism; Pyrimidine metabolism	608.782	0.36838	0.350065	0.281555	Balanced
K01593	62.7525	263.826	3.36021	989.818	Metabolism; Amino acid metabolism; Tyrosine metabolism | Metabolism; Amino acid metabolism; Phenylalanine metabolism | Metabolism; Amino acid metabolism; Tryptophan metabolism | Metabolism; Biosynthesis of other secondary metabolites; Indole alkaloid biosynthesis | Metabolism; Biosynthesis of other secondary metabolites; Isoquinoline alkaloid biosynthesis | Metabolism; Biosynthesis of other secon…	329.939	0.0101843	0.190194	0.799621	Soil dominant
K01594	0	1.2281	0	3.6843	Metabolism; Metabolism of other amino acids; Taurine and hypotaurine metabolism	1.2281	0	0	1	Soil dominant
K01595	191.671	104.079	235.602	1594.06	Metabolism; Carbohydrate metabolism; Pyruvate metabolism | Metabolism; Energy metabolism; Carbon fixation in photosynthetic organisms | Metabolism; Energy metabolism; Carbon fixation pathways in prokaryotes | Metabolism; Energy metabolism; Methane metabolism	531.352	0.4434	0.360724	0.195876	Soil suppressed
K01596	114.111	123.13	44.0083	843.745	Metabolism; Carbohydrate metabolism; Glycolysis / Gluconeogenesis | Metabolism; Carbohydrate metabolism; Citrate cycle (TCA cycle) | Metabolism; Carbohydrate metabolism; Pyruvate metabolism | Environmental Information Processing; Signal transduction; FoxO signaling pathway | Environmental Information Processing; Signal transduction; PI3K-Akt signaling pathway | Environmental Information Processin…	281.248	0.156475	0.405729	0.437796	SbRB suppressed
K01597	24.5724	2.95777	40.7711	204.904	Metabolism; Metabolism of terpenoids and polyketides; Terpenoid backbone biosynthesis	68.3012	0.59693	0.359765	0.0433048	Soil suppressed
K01598	14.0231	34.8132	0.00578947	146.526	Metabolism; Metabolism of cofactors and vitamins; Pantothenate and CoA biosynthesis	48.8421	0.000118534	0.287112	0.71277	SbRB suppressed
K01599	209.95	184.118	253.44	1942.52	Metabolism; Metabolism of cofactors and vitamins; Porphyrin and chlorophyll metabolism	647.508	0.391409	0.324243	0.284349	Balanced
K01601	40.1629	42.542	2.12606	254.493	Metabolism; Carbohydrate metabolism; Glyoxylate and dicarboxylate metabolism | Metabolism; Energy metabolism; Carbon fixation in photosynthetic organisms	84.8309	0.0250623	0.473446	0.501492	SbRB suppressed
K01602	11.1238	19.0931	0	90.6506	Metabolism; Carbohydrate metabolism; Glyoxylate and dicarboxylate metabolism | Metabolism; Energy metabolism; Carbon fixation in photosynthetic organisms	30.2169	0	0.368132	0.631868	SbRB suppressed
K01607	545.085	652.741	556.29	5262.35	Metabolism; Xenobiotics biodegradation and metabolism; Benzoate degradation	1754.12	0.317134	0.310746	0.372119	Balanced
K01608	44.7153	12.7961	4.21331	185.174	Metabolism; Carbohydrate metabolism; Glyoxylate and dicarboxylate metabolism	61.7247	0.0682597	0.724431	0.207309	SbRB suppressed
K01609	185.689	174.278	168.763	1586.19	Metabolism; Amino acid metabolism; Phenylalanine, tyrosine and tryptophan biosynthesis	528.731	0.319186	0.351198	0.329616	Balanced
K01610	91.7872	165.015	104.453	1083.77	Metabolism; Carbohydrate metabolism; Glycolysis / Gluconeogenesis | Metabolism; Carbohydrate metabolism; Citrate cycle (TCA cycle) | Metabolism; Carbohydrate metabolism; Pyruvate metabolism | Metabolism; Energy metabolism; Carbon fixation in photosynthetic organisms	361.255	0.289138	0.254078	0.456784	Balanced
K01611	90.9771	50.451	153.961	886.166	Metabolism; Amino acid metabolism; Cysteine and methionine metabolism | Metabolism; Amino acid metabolism; Arginine and proline metabolism	295.389	0.521214	0.307991	0.170795	Soil suppressed
K01612	0.0541682	1.94629	0.865218	8.59703	Metabolism; Xenobiotics biodegradation and metabolism; Aminobenzoate degradation	2.86568	0.301925	0.0189024	0.679173	RhizCom suppressed
K01613	195.513	136.786	170.835	1509.4	Metabolism; Lipid metabolism; Glycerophospholipid metabolism	503.134	0.339542	0.38859	0.271868	Balanced
K01615	1.54088	2.6823	0	12.6695	Metabolism; Carbohydrate metabolism; Butanoate metabolism | Metabolism; Xenobiotics biodegradation and metabolism; Benzoate degradation | Brite Hierarchies; Protein families: signaling and cellular processes; Transporters	4.22318	0	0.364862	0.635138	SbRB suppressed
K01616	0.00179676	3.79767	0.0447045	11.5325	Not Included in Pathway or Brite; Unclassified: metabolism; Enzymes with EC numbers	3.84417	0.0116292	0.000467398	0.987903	Soil dominant
K01617	20.8696	43.5004	2.18709	199.671	Metabolism; Xenobiotics biodegradation and metabolism; Benzoate degradation | Metabolism; Xenobiotics biodegradation and metabolism; Xylene degradation | Metabolism; Xenobiotics biodegradation and metabolism; Dioxin degradation	66.5571	0.0328604	0.313559	0.653581	SbRB suppressed
K01619	116.909	127.053	230.446	1423.23	Metabolism; Carbohydrate metabolism; Pentose phosphate pathway	474.409	0.485754	0.246432	0.267814	Balanced
K01620	269.458	208.162	256.377	2201.99	Metabolism; Amino acid metabolism; Glycine, serine and threonine metabolism	733.996	0.349289	0.367111	0.2836	Balanced
K01621	13.9625	250.086	153.745	1253.38	Metabolism; Carbohydrate metabolism; Pentose phosphate pathway | Metabolism; Energy metabolism; Carbon fixation in photosynthetic organisms	417.794	0.367992	0.0334196	0.598588	RhizCom suppressed
K01622	0	7.55243	0	22.6573	Metabolism; Carbohydrate metabolism; Glycolysis / Gluconeogenesis | Metabolism; Carbohydrate metabolism; Pentose phosphate pathway | Metabolism; Carbohydrate metabolism; Fructose and mannose metabolism | Metabolism; Energy metabolism; Methane metabolism	7.55243	0	0	1	Soil dominant
K01623	64.164	127.56	23.8307	646.666	Metabolism; Carbohydrate metabolism; Glycolysis / Gluconeogenesis | Metabolism; Carbohydrate metabolism; Pentose phosphate pathway | Metabolism; Carbohydrate metabolism; Fructose and mannose metabolism | Metabolism; Energy metabolism; Carbon fixation in photosynthetic organisms | Metabolism; Energy metabolism; Methane metabolism | Brite Hierarchies; Protein families: genetic information processin…	215.555	0.110555	0.297669	0.591776	SbRB suppressed
K01624	204.687	72.234	571.443	2545.09	Metabolism; Carbohydrate metabolism; Glycolysis / Gluconeogenesis | Metabolism; Carbohydrate metabolism; Pentose phosphate pathway | Metabolism; Carbohydrate metabolism; Fructose and mannose metabolism | Metabolism; Energy metabolism; Carbon fixation in photosynthetic organisms | Metabolism; Energy metabolism; Methane metabolism	848.363	0.673582	0.241273	0.0851452	Soil suppressed
K01625	254.227	81.7635	214.56	1651.65	Metabolism; Carbohydrate metabolism; Pentose phosphate pathway | Metabolism; Carbohydrate metabolism; Glyoxylate and dicarboxylate metabolism	550.55	0.38972	0.461768	0.148512	Soil suppressed
K01626	249.709	144.797	307.785	2106.87	Metabolism; Amino acid metabolism; Phenylalanine, tyrosine and tryptophan biosynthesis | Cellular Processes; Cellular community - prokaryotes; Quorum sensing	702.291	0.438258	0.355563	0.206179	Balanced
K01627	177.196	124.538	91.6901	1180.27	Metabolism; Glycan biosynthesis and metabolism; Lipopolysaccharide biosynthesis | Brite Hierarchies; Protein families: metabolism; Lipopolysaccharide biosynthesis proteins	393.424	0.233057	0.450394	0.316549	Balanced
K01628	66.2445	205.921	32.2699	913.305	Metabolism; Carbohydrate metabolism; Fructose and mannose metabolism	304.435	0.105999	0.217598	0.676403	SbRB suppressed
K01629	115.336	85.643	187.741	1166.16	Metabolism; Carbohydrate metabolism; Pentose and glucuronate interconversions | Metabolism; Carbohydrate metabolism; Fructose and mannose metabolism	388.72	0.482972	0.296708	0.220321	Balanced
K01630	30.2943	28.8286	54.8256	341.846	Metabolism; Carbohydrate metabolism; Ascorbate and aldarate metabolism	113.949	0.481144	0.265859	0.252997	Balanced
K01631	151.819	13.4311	38.4021	610.956	Metabolism; Carbohydrate metabolism; Galactose metabolism	203.652	0.188567	0.745482	0.0659511	RhizCom dominant
K01633	233.185	141.119	220.709	1785.04	Metabolism; Metabolism of cofactors and vitamins; Folate biosynthesis	595.014	0.370931	0.391899	0.23717	Balanced
K01634	2.02816	12.3467	0.0245998	43.1984	Metabolism; Lipid metabolism; Sphingolipid metabolism | Environmental Information Processing; Signal transduction; Sphingolipid signaling pathway	14.3995	0.00170838	0.14085	0.857442	Soil dominant
K01635	13.5589	22.7638	4.46239	122.355	Metabolism; Carbohydrate metabolism; Galactose metabolism | Cellular Processes; Cellular community - prokaryotes; Quorum sensing	40.7851	0.109412	0.332448	0.55814	SbRB suppressed
K01637	146.429	93.5865	128.686	1106.1	Metabolism; Carbohydrate metabolism; Glyoxylate and dicarboxylate metabolism	368.701	0.349025	0.397147	0.253827	Balanced
K01638	191.501	149.988	111.915	1360.21	Metabolism; Carbohydrate metabolism; Pyruvate metabolism | Metabolism; Carbohydrate metabolism; Glyoxylate and dicarboxylate metabolism	453.405	0.246833	0.422362	0.330804	Balanced
K01639	17.529	6.25895	0	71.3638	Metabolism; Carbohydrate metabolism; Amino sugar and nucleotide sugar metabolism	23.7879	0	0.736885	0.263115	SbRB suppressed
K01640	310.538	156.875	52.8043	1560.65	Metabolism; Carbohydrate metabolism; Butanoate metabolism | Metabolism; Lipid metabolism; Synthesis and degradation of ketone bodies | Metabolism; Amino acid metabolism; Valine, leucine and isoleucine degradation | Metabolism; Metabolism of terpenoids and polyketides; Geraniol degradation | Cellular Processes; Transport and catabolism; Peroxisome	520.217	0.101504	0.596939	0.301556	SbRB suppressed
K01641	33.6699	25.9621	46.1137	317.237	Metabolism; Carbohydrate metabolism; Butanoate metabolism | Metabolism; Lipid metabolism; Synthesis and degradation of ketone bodies | Metabolism; Amino acid metabolism; Valine, leucine and isoleucine degradation | Metabolism; Metabolism of terpenoids and polyketides; Terpenoid backbone biosynthesis	105.746	0.436081	0.318405	0.245515	Balanced
K01643	3.07177	0.726453	0	11.3947	Environmental Information Processing; Signal transduction; Two-component system	3.79822	0	0.808739	0.191261	RhizCom dominant
K01644	248.853	176.159	118.628	1630.92	Environmental Information Processing; Signal transduction; Two-component system	543.64	0.218211	0.457752	0.324037	Balanced
K01646	1.23275	0.827489	0	6.18071	Environmental Information Processing; Signal transduction; Two-component system	2.06024	0	0.598353	0.401647	SbRB suppressed
K01647	362.128	499.21	257.848	3357.56	Metabolism; Carbohydrate metabolism; Citrate cycle (TCA cycle) | Metabolism; Carbohydrate metabolism; Glyoxylate and dicarboxylate metabolism	1119.19	0.230389	0.323563	0.446047	Balanced
K01648	0.152791	0.311358	0	1.39245	Metabolism; Carbohydrate metabolism; Citrate cycle (TCA cycle) | Metabolism; Energy metabolism; Carbon fixation pathways in prokaryotes | Brite Hierarchies; Protein families: signaling and cellular processes; Exosome	0.464149	0	0.329185	0.670815	SbRB suppressed
K01649	339.31	436.965	445.696	3665.91	Metabolism; Carbohydrate metabolism; Pyruvate metabolism | Metabolism; Amino acid metabolism; Valine, leucine and isoleucine biosynthesis	1221.97	0.364736	0.277674	0.35759	Balanced
K01652	547.866	1036.23	531.573	6347.01	Metabolism; Carbohydrate metabolism; Butanoate metabolism | Metabolism; Carbohydrate metabolism; C5-Branched dibasic acid metabolism | Metabolism; Amino acid metabolism; Valine, leucine and isoleucine biosynthesis | Metabolism; Metabolism of cofactors and vitamins; Pantothenate and CoA biosynthesis	2115.67	0.251255	0.258956	0.489788	Balanced
K01653	185.322	188.256	232.893	1819.41	Metabolism; Carbohydrate metabolism; Butanoate metabolism | Metabolism; Carbohydrate metabolism; C5-Branched dibasic acid metabolism | Metabolism; Amino acid metabolism; Valine, leucine and isoleucine biosynthesis | Metabolism; Metabolism of cofactors and vitamins; Pantothenate and CoA biosynthesis	606.471	0.384014	0.305574	0.310412	Balanced
K01654	77.7869	41.1169	71.0477	569.855	Metabolism; Carbohydrate metabolism; Amino sugar and nucleotide sugar metabolism	189.952	0.374031	0.409509	0.21646	Balanced
K01655	0	2.41488	0	7.24464	Metabolism; Carbohydrate metabolism; Pyruvate metabolism | Metabolism; Amino acid metabolism; Lysine biosynthesis	2.41488	0	0	1	Soil dominant
K01657	203.082	222.303	231.475	1970.58	Metabolism; Amino acid metabolism; Phenylalanine, tyrosine and tryptophan biosynthesis | Metabolism; Biosynthesis of other secondary metabolites; Phenazine biosynthesis | Cellular Processes; Cellular community - prokaryotes; Quorum sensing | Cellular Processes; Cellular community - prokaryotes; Biofilm formation - Pseudomonas aeruginosa	656.86	0.352397	0.30917	0.338432	Balanced
K01658	184.967	203.978	26.2088	1245.46	Metabolism; Amino acid metabolism; Phenylalanine, tyrosine and tryptophan biosynthesis | Metabolism; Biosynthesis of other secondary metabolites; Phenazine biosynthesis | Cellular Processes; Cellular community - prokaryotes; Quorum sensing | Cellular Processes; Cellular community - prokaryotes; Biofilm formation - Pseudomonas aeruginosa	415.154	0.0631303	0.445539	0.491331	SbRB suppressed
K01659	62.7447	20.6345	40.7776	372.47	Metabolism; Carbohydrate metabolism; Propanoate metabolism	124.157	0.328436	0.505367	0.166197	Soil suppressed
K01661	51.515	93.4396	100.436	736.173	Metabolism; Metabolism of cofactors and vitamins; Ubiquinone and other terpenoid-quinone biosynthesis	245.391	0.409291	0.20993	0.380779	Balanced
K01662	242.013	198.005	266.931	2120.85	Metabolism; Metabolism of cofactors and vitamins; Thiamine metabolism | Metabolism; Metabolism of terpenoids and polyketides; Terpenoid backbone biosynthesis	706.949	0.377582	0.342335	0.280084	Balanced
K01664	11.2017	17.2602	219.761	744.67	Metabolism; Metabolism of cofactors and vitamins; Folate biosynthesis	248.223	0.885337	0.0451277	0.0695349	SbRB dominant
K01665	96.9417	62.4537	134.482	881.631	Metabolism; Metabolism of cofactors and vitamins; Folate biosynthesis	293.877	0.457612	0.329872	0.212516	Balanced
K01666	25.3243	16.8267	73.7534	347.713	Metabolism; Amino acid metabolism; Phenylalanine metabolism | Metabolism; Xenobiotics biodegradation and metabolism; Benzoate degradation | Metabolism; Xenobiotics biodegradation and metabolism; Xylene degradation | Metabolism; Xenobiotics biodegradation and metabolism; Dioxin degradation	115.904	0.636329	0.218493	0.145178	Soil suppressed
K01667	2.48249	36.0364	33.7119	216.693	Metabolism; Amino acid metabolism; Tryptophan metabolism	72.2308	0.466725	0.0343688	0.498906	RhizCom suppressed
K01668	0.0495424	8.21452	25.6969	101.883	Metabolism; Amino acid metabolism; Tyrosine metabolism	33.961	0.75666	0.0014588	0.241881	RhizCom suppressed
K01669	225.243	30.4021	279.495	1605.42	Brite Hierarchies; Protein families: genetic information processing; DNA repair and recombination proteins	535.14	0.522284	0.420905	0.0568115	Soil suppressed
K01671	0.936663	2.17106	40.1101	129.653	Not Included in Pathway or Brite; Unclassified: metabolism; Enzymes with EC numbers	43.2178	0.928092	0.0216731	0.0502352	SbRB dominant
K01673	433.778	318.829	409.383	3485.97	Metabolism; Energy metabolism; Nitrogen metabolism	1161.99	0.352312	0.373306	0.274382	Balanced
K01674	110.887	34.032	30.177	525.288	Metabolism; Energy metabolism; Nitrogen metabolism	175.096	0.172345	0.633293	0.194362	RhizCom dominant
K01676	161.38	110.933	85.7861	1074.3	Metabolism; Carbohydrate metabolism; Citrate cycle (TCA cycle) | Metabolism; Carbohydrate metabolism; Pyruvate metabolism | Metabolism; Energy metabolism; Carbon fixation pathways in prokaryotes	358.099	0.23956	0.450658	0.309782	Balanced
K01677	4.97888	37.2711	0	126.75	Metabolism; Carbohydrate metabolism; Citrate cycle (TCA cycle) | Metabolism; Carbohydrate metabolism; Pyruvate metabolism | Metabolism; Energy metabolism; Carbon fixation pathways in prokaryotes	42.25	0	0.117843	0.882157	Soil dominant
K01678	4.18637	2.80362	0	20.97	Metabolism; Carbohydrate metabolism; Citrate cycle (TCA cycle) | Metabolism; Carbohydrate metabolism; Pyruvate metabolism | Metabolism; Energy metabolism; Carbon fixation pathways in prokaryotes	6.98999	0	0.598909	0.401091	SbRB suppressed
K01679	200.689	232.65	234.528	2003.6	Metabolism; Carbohydrate metabolism; Citrate cycle (TCA cycle) | Metabolism; Carbohydrate metabolism; Pyruvate metabolism | Metabolism; Energy metabolism; Carbon fixation pathways in prokaryotes | Human Diseases; Cancers: Overview; Pathways in cancer | Human Diseases; Cancers: Specific types; Renal cell carcinoma | Human Diseases; Endocrine and metabolic diseases; Cushing syndrome	667.866	0.35116	0.300493	0.348348	Balanced
K01681	269.284	372.635	268.955	2732.62	Metabolism; Carbohydrate metabolism; Citrate cycle (TCA cycle) | Metabolism; Carbohydrate metabolism; Glyoxylate and dicarboxylate metabolism | Metabolism; Energy metabolism; Carbon fixation pathways in prokaryotes	910.873	0.295271	0.295633	0.409096	Balanced
K01682	147.479	6.17444	69.8784	670.594	Metabolism; Carbohydrate metabolism; Citrate cycle (TCA cycle) | Metabolism; Carbohydrate metabolism; Glyoxylate and dicarboxylate metabolism | Metabolism; Carbohydrate metabolism; Propanoate metabolism | Metabolism; Energy metabolism; Carbon fixation pathways in prokaryotes	223.531	0.312611	0.659767	0.0276222	Soil suppressed
K01683	19.8635	47.9529	0.478685	204.886	Not Included in Pathway or Brite; Unclassified: metabolism; Enzymes with EC numbers	68.2952	0.00700906	0.290848	0.702143	SbRB suppressed
K01684	210.38	282.56	87.4763	1741.25	Metabolism; Carbohydrate metabolism; Galactose metabolism	580.417	0.150713	0.362464	0.486823	SbRB suppressed
K01685	251.698	81.628	203.15	1609.43	Metabolism; Carbohydrate metabolism; Pentose and glucuronate interconversions	536.475	0.378675	0.469169	0.152156	Soil suppressed
K01686	202.817	98.3542	201.408	1507.74	Metabolism; Carbohydrate metabolism; Pentose and glucuronate interconversions	502.579	0.400748	0.403553	0.195699	Soil suppressed
K01687	363.8	372.182	387.106	3369.26	Metabolism; Amino acid metabolism; Valine, leucine and isoleucine biosynthesis | Metabolism; Metabolism of cofactors and vitamins; Pantothenate and CoA biosynthesis	1123.09	0.34468	0.323929	0.331392	Balanced
K01689	228.89	325.304	315.191	2608.15	Metabolism; Carbohydrate metabolism; Glycolysis / Gluconeogenesis | Metabolism; Energy metabolism; Methane metabolism | Genetic Information Processing; Folding, sorting and degradation; RNA degradation | Environmental Information Processing; Signal transduction; HIF-1 signaling pathway | Brite Hierarchies; Protein families: genetic information processing; Messenger RNA biogenesis | Brite Hierarch…	869.385	0.362545	0.263278	0.374177	Balanced
K01690	162.555	14.1541	53.987	692.087	Metabolism; Carbohydrate metabolism; Pentose phosphate pathway	230.696	0.234018	0.704628	0.0613539	Soil suppressed
K01692	727.648	763.753	118.842	4830.73	Metabolism; Carbohydrate metabolism; Propanoate metabolism | Metabolism; Carbohydrate metabolism; Butanoate metabolism | Metabolism; Lipid metabolism; Fatty acid degradation | Metabolism; Amino acid metabolism; Valine, leucine and isoleucine degradation | Metabolism; Amino acid metabolism; Lysine degradation | Metabolism; Amino acid metabolism; Phenylalanine metabolism | Metabolism; Amino acid me…	1610.24	0.0738036	0.451887	0.474309	SbRB suppressed
K01693	151.475	185.158	210.331	1640.89	Metabolism; Amino acid metabolism; Histidine metabolism	546.964	0.384543	0.276937	0.33852	Balanced
K01694	0	0.386059	0	1.15818	Metabolism; Amino acid metabolism; Glycine, serine and threonine metabolism | Metabolism; Amino acid metabolism; Phenylalanine, tyrosine and tryptophan biosynthesis	0.386059	0	0	1	Soil dominant
K01695	197.754	183.946	238.05	1859.25	Metabolism; Amino acid metabolism; Glycine, serine and threonine metabolism | Metabolism; Amino acid metabolism; Phenylalanine, tyrosine and tryptophan biosynthesis	619.75	0.384106	0.319087	0.296807	Balanced
K01696	216.929	243.979	237.837	2096.23	Metabolism; Amino acid metabolism; Glycine, serine and threonine metabolism | Metabolism; Amino acid metabolism; Phenylalanine, tyrosine and tryptophan biosynthesis	698.744	0.340377	0.310455	0.349168	Balanced
K01697	95.9742	172.305	72.716	1022.99	Metabolism; Amino acid metabolism; Glycine, serine and threonine metabolism | Metabolism; Amino acid metabolism; Cysteine and methionine metabolism	340.995	0.213247	0.281453	0.5053	Balanced
K01698	223.447	232.044	269.311	2174.41	Metabolism; Metabolism of cofactors and vitamins; Porphyrin and chlorophyll metabolism | Brite Hierarchies; Protein families: signaling and cellular processes; Exosome	724.803	0.371565	0.308286	0.320149	Balanced
K01699	0.169197	16.2588	0	49.2839	Metabolism; Carbohydrate metabolism; Propanoate metabolism	16.428	0	0.0102993	0.989701	Soil dominant
K01703	307.516	352.336	283.775	2830.88	Metabolism; Carbohydrate metabolism; C5-Branched dibasic acid metabolism | Metabolism; Amino acid metabolism; Valine, leucine and isoleucine biosynthesis | Metabolism; Biosynthesis of other secondary metabolites; Glucosinolate biosynthesis	943.627	0.300728	0.325887	0.373384	Balanced
K01704	257.258	266.316	253.187	2330.28	Metabolism; Carbohydrate metabolism; C5-Branched dibasic acid metabolism | Metabolism; Amino acid metabolism; Valine, leucine and isoleucine biosynthesis	776.761	0.325952	0.331194	0.342854	Balanced
K01705	0.29411	15.5192	0	47.4398	Metabolism; Amino acid metabolism; Lysine biosynthesis	15.8133	0	0.018599	0.981401	Soil dominant
K01706	139.128	45.8504	88.5023	820.442	Metabolism; Carbohydrate metabolism; Ascorbate and aldarate metabolism	273.481	0.323615	0.50873	0.167655	Soil suppressed
K01707	101.387	13.03	44.5966	477.042	Metabolism; Carbohydrate metabolism; Ascorbate and aldarate metabolism	159.014	0.280457	0.6376	0.0819425	Soil suppressed
K01708	93.313	12.3836	101.277	620.922	Metabolism; Carbohydrate metabolism; Ascorbate and aldarate metabolism	206.974	0.489325	0.450844	0.0598316	Soil suppressed
K01709	76.7898	61.7525	35.111	520.96	Metabolism; Carbohydrate metabolism; Amino sugar and nucleotide sugar metabolism	173.653	0.20219	0.442202	0.355608	Balanced
K01710	312.146	539.038	376.309	3682.48	Metabolism; Metabolism of terpenoids and polyketides; Polyketide sugar unit biosynthesis | Metabolism; Metabolism of terpenoids and polyketides; Biosynthesis of vancomycin group antibiotics | Metabolism; Biosynthesis of other secondary metabolites; Streptomycin biosynthesis | Metabolism; Biosynthesis of other secondary metabolites; Acarbose and validamycin biosynthesis	1227.49	0.306567	0.254296	0.439137	Balanced
K01711	149.069	241.83	152.727	1630.88	Metabolism; Carbohydrate metabolism; Fructose and mannose metabolism | Metabolism; Carbohydrate metabolism; Amino sugar and nucleotide sugar metabolism	543.627	0.280941	0.274213	0.444846	Balanced
K01712	188.205	182.662	147.609	1555.43	Metabolism; Amino acid metabolism; Histidine metabolism	518.476	0.284698	0.362996	0.352305	Balanced
K01713	47.6108	19.0601	77.8639	433.605	Metabolism; Amino acid metabolism; Phenylalanine, tyrosine and tryptophan biosynthesis	144.535	0.538721	0.329407	0.131872	Soil suppressed
K01714	503.173	511.173	596.902	4833.74	Metabolism; Amino acid metabolism; Lysine biosynthesis | Metabolism; Biosynthesis of other secondary metabolites; Monobactam biosynthesis	1611.25	0.370459	0.312288	0.317253	Balanced
K01715	208.383	486.417	25.2934	2160.28	Metabolism; Carbohydrate metabolism; Butanoate metabolism	720.093	0.0351252	0.289383	0.675492	SbRB suppressed
K01716	75.0272	47.4706	88.0473	631.635	Metabolism; Lipid metabolism; Fatty acid biosynthesis | Brite Hierarchies; Protein families: metabolism; Lipid biosynthesis proteins	210.545	0.418187	0.356347	0.225465	Balanced
K01719	183.414	91.9983	292.023	1702.31	Metabolism; Metabolism of cofactors and vitamins; Porphyrin and chlorophyll metabolism	567.435	0.514637	0.323233	0.16213	Soil suppressed
K01720	36.2135	145.918	27.212	628.029	Metabolism; Carbohydrate metabolism; Propanoate metabolism	209.343	0.129987	0.172986	0.697026	Soil dominant
K01721	24.1022	98.571	34.6776	472.053	Metabolism; Amino acid metabolism; Tryptophan metabolism | Metabolism; Xenobiotics biodegradation and metabolism; Aminobenzoate degradation | Metabolism; Xenobiotics biodegradation and metabolism; Fluorobenzoate degradation | Metabolism; Xenobiotics biodegradation and metabolism; Styrene degradation	157.351	0.220384	0.153175	0.626441	RhizCom suppressed
K01724	200.833	260.704	75.6712	1611.62	Metabolism; Metabolism of cofactors and vitamins; Folate biosynthesis | Brite Hierarchies; Protein families: signaling and cellular processes; Exosome	537.208	0.14086	0.373846	0.485294	SbRB suppressed
K01725	54.408	57.5475	40.8155	458.313	Metabolism; Energy metabolism; Nitrogen metabolism	152.771	0.267168	0.356141	0.376691	Balanced
K01727	10.1284	0.378807	7.3045	53.4351	Not Included in Pathway or Brite; Unclassified: metabolism; Enzymes with EC numbers	17.8117	0.410095	0.568637	0.0212673	Soil suppressed
K01728	211.845	44.9001	60.1698	950.746	Metabolism; Carbohydrate metabolism; Pentose and glucuronate interconversions | Cellular Processes; Cellular community - prokaryotes; Quorum sensing	316.915	0.189861	0.668461	0.141679	RhizCom dominant
K01729	50.146	6.69233	9.98054	200.457	Metabolism; Carbohydrate metabolism; Fructose and mannose metabolism	66.8189	0.149367	0.750477	0.100156	RhizCom dominant
K01730	66.206	20.5871	3.27953	270.218	Metabolism; Carbohydrate metabolism; Pentose and glucuronate interconversions	90.0726	0.0364098	0.735029	0.228561	SbRB suppressed
K01731	1.42016	0.0771645	0	4.49197	Metabolism; Carbohydrate metabolism; Pentose and glucuronate interconversions	1.49732	0	0.948465	0.0515349	RhizCom dominant
K01732	2.22278	0.00698415	14.4424	50.0166	Not Included in Pathway or Brite; Unclassified: metabolism; Enzymes with EC numbers	16.6722	0.866259	0.133322	0.00041891	SbRB dominant
K01733	247.839	464.768	261.414	2922.06	Metabolism; Amino acid metabolism; Glycine, serine and threonine metabolism | Metabolism; Metabolism of cofactors and vitamins; Vitamin B6 metabolism	974.021	0.268386	0.25445	0.477164	Balanced
K01734	145.734	13.5111	145.666	914.734	Metabolism; Carbohydrate metabolism; Propanoate metabolism	304.911	0.477734	0.477955	0.0443116	Soil suppressed
K01735	208.724	129.575	231.785	1710.25	Metabolism; Amino acid metabolism; Phenylalanine, tyrosine and tryptophan biosynthesis	570.084	0.406581	0.366128	0.227291	Balanced
K01736	216.145	228.363	257.735	2106.73	Metabolism; Amino acid metabolism; Phenylalanine, tyrosine and tryptophan biosynthesis	702.244	0.367017	0.307792	0.325191	Balanced
K01737	200.124	221.545	155.097	1730.3	Metabolism; Metabolism of cofactors and vitamins; Folate biosynthesis | Brite Hierarchies; Protein families: genetic information processing; Transfer RNA biogenesis	576.766	0.268909	0.346976	0.384116	Balanced
K01738	281.83	276.899	349.307	2724.11	Metabolism; Energy metabolism; Sulfur metabolism | Metabolism; Amino acid metabolism; Cysteine and methionine metabolism	908.036	0.384684	0.310374	0.304942	Balanced
K01739	82.0162	165.973	214.513	1387.5	Metabolism; Energy metabolism; Sulfur metabolism | Metabolism; Amino acid metabolism; Cysteine and methionine metabolism | Metabolism; Metabolism of other amino acids; Selenocompound metabolism	462.501	0.46381	0.177332	0.358858	RhizCom suppressed
K01740	307.822	170.783	295.02	2320.87	Metabolism; Amino acid metabolism; Cysteine and methionine metabolism	773.624	0.381348	0.397896	0.220757	Balanced
K01741	5.07055	20.4519	81.5812	321.311	Not Included in Pathway or Brite; Unclassified: metabolism; Enzymes with EC numbers	107.104	0.761703	0.0473424	0.190954	SbRB dominant
K01744	53.3839	66.8582	170.559	872.403	Metabolism; Amino acid metabolism; Alanine, aspartate and glutamate metabolism	290.801	0.586514	0.183575	0.22991	RhizCom suppressed
K01745	274.462	180.585	277.164	2196.63	Metabolism; Amino acid metabolism; Histidine metabolism	732.211	0.378531	0.37484	0.246629	Balanced
K01746	0.607242	14.6421	1.1569	49.2187	Metabolism; Metabolism of cofactors and vitamins; One carbon pool by folate	16.4062	0.0705159	0.0370128	0.892471	Soil dominant
K01749	206.665	173.839	252.007	1897.54	Metabolism; Metabolism of cofactors and vitamins; Porphyrin and chlorophyll metabolism	632.512	0.398423	0.326738	0.274839	Balanced
K01750	198.769	199.377	49.4591	1342.82	Metabolism; Amino acid metabolism; Arginine and proline metabolism	447.606	0.110497	0.444073	0.44543	SbRB suppressed
K01751	19.3874	11.0612	0	91.3459	Not Included in Pathway or Brite; Unclassified: metabolism; Enzymes with EC numbers	30.4486	0	0.636725	0.363275	SbRB suppressed
K01752	183.773	65.6176	258.409	1523.4	Metabolism; Amino acid metabolism; Glycine, serine and threonine metabolism | Metabolism; Amino acid metabolism; Cysteine and methionine metabolism	507.8	0.508879	0.361901	0.129219	Soil suppressed
K01753	71.1254	9.26211	118.196	595.751	Metabolism; Amino acid metabolism; Glycine, serine and threonine metabolism	198.584	0.595195	0.358164	0.0466408	Soil suppressed
K01754	487.624	495.174	390.607	4120.21	Metabolism; Amino acid metabolism; Glycine, serine and threonine metabolism | Metabolism; Amino acid metabolism; Valine, leucine and isoleucine biosynthesis	1373.4	0.284408	0.355047	0.360545	Balanced
K01755	261.371	231.195	319.395	2435.88	Metabolism; Amino acid metabolism; Alanine, aspartate and glutamate metabolism | Metabolism; Amino acid metabolism; Arginine biosynthesis | Brite Hierarchies; Protein families: signaling and cellular processes; Exosome	811.961	0.393362	0.321901	0.284737	Balanced
K01756	244.908	247.659	254.506	2241.22	Metabolism; Nucleotide metabolism; Purine metabolism | Metabolism; Amino acid metabolism; Alanine, aspartate and glutamate metabolism	747.074	0.34067	0.327824	0.331506	Balanced
K01757	4.10468	1.08523	0	15.5697	Metabolism; Biosynthesis of other secondary metabolites; Indole alkaloid biosynthesis	5.18991	0	0.790897	0.209103	SbRB suppressed
K01758	67.7846	100.488	12.7422	543.044	Metabolism; Amino acid metabolism; Glycine, serine and threonine metabolism | Metabolism; Amino acid metabolism; Cysteine and methionine metabolism | Metabolism; Metabolism of other amino acids; Selenocompound metabolism | Brite Hierarchies; Protein families: signaling and cellular processes; Exosome	181.015	0.0703933	0.37447	0.555137	SbRB suppressed
K01759	794.696	765.425	442.092	6006.64	Metabolism; Carbohydrate metabolism; Pyruvate metabolism	2002.21	0.220802	0.396909	0.38229	Balanced
K01760	216.67	106.342	176.576	1498.76	Metabolism; Amino acid metabolism; Cysteine and methionine metabolism | Metabolism; Metabolism of other amino acids; Selenocompound metabolism	499.588	0.353443	0.433698	0.212859	Balanced
K01761	63.0562	40.836	59.3318	489.672	Metabolism; Amino acid metabolism; Cysteine and methionine metabolism | Metabolism; Metabolism of other amino acids; Selenocompound metabolism	163.224	0.363499	0.386317	0.250184	Balanced
K01762	0.198319	0	0	0.594957	Metabolism; Amino acid metabolism; Cysteine and methionine metabolism | Brite Hierarchies; Protein families: metabolism; Amino acid related enzymes	0.198319	0	1	0	RhizCom dominant
K01766	7.04908	2.69754	74.1646	251.734	Not Included in Pathway or Brite; Unclassified: metabolism; Enzymes with EC numbers	83.9112	0.883846	0.0840064	0.0321476	SbRB dominant
K01768	915.387	3326.28	241.55	13449.6	Metabolism; Nucleotide metabolism; Purine metabolism | Cellular Processes; Cell growth and death; Meiosis - yeast | Cellular Processes; Cellular community - prokaryotes; Biofilm formation - Pseudomonas aeruginosa | Organismal Systems; Aging; Longevity regulating pathway - multiple species	4483.21	0.0538787	0.204181	0.74194	SbRB suppressed
K01769	1.51595	12.0069	0	40.5686	Metabolism; Nucleotide metabolism; Purine metabolism	13.5229	0	0.112103	0.887897	Soil dominant
K01770	124.345	140.781	164.994	1290.36	Metabolism; Metabolism of terpenoids and polyketides; Terpenoid backbone biosynthesis	430.121	0.383599	0.289094	0.327307	Balanced
K01771	8.85811	10.6782	0	58.6088	Metabolism; Carbohydrate metabolism; Inositol phosphate metabolism	19.5363	0	0.453419	0.546581	SbRB suppressed
K01772	227.87	158.913	320.999	2123.35	Metabolism; Metabolism of cofactors and vitamins; Porphyrin and chlorophyll metabolism	707.783	0.453528	0.321949	0.224523	Balanced
K01775	311.074	191.091	429.222	2794.16	Metabolism; Metabolism of other amino acids; D-Alanine metabolism | Human Diseases; Drug resistance: Antimicrobial; Vancomycin resistance | Brite Hierarchies; Protein families: metabolism; Peptidoglycan biosynthesis and degradation proteins	931.387	0.460842	0.33399	0.205168	Balanced
K01776	175.56	128.769	218.832	1569.49	Metabolism; Metabolism of other amino acids; D-Glutamine and D-glutamate metabolism | Brite Hierarchies; Protein families: metabolism; Peptidoglycan biosynthesis and degradation proteins	523.162	0.418288	0.335576	0.246137	Balanced
K01777	45.8011	68.5494	74.8055	567.468	Metabolism; Amino acid metabolism; Arginine and proline metabolism	189.156	0.39547	0.242134	0.362396	Balanced
K01778	222.761	184.72	259.667	2001.44	Metabolism; Amino acid metabolism; Lysine biosynthesis	667.147	0.38922	0.3339	0.27688	Balanced
K01779	239.699	98.3463	58.2136	1188.78	Metabolism; Amino acid metabolism; Alanine, aspartate and glutamate metabolism | Metabolism; Metabolism of terpenoids and polyketides; Nonribosomal peptide structures	396.259	0.146908	0.604905	0.248187	SbRB suppressed
K01781	4.16525	45.4454	0	148.832	Metabolism; Xenobiotics biodegradation and metabolism; Aminobenzoate degradation	49.6106	0	0.0839588	0.916041	Soil dominant
K01782	175.997	151.266	189.563	1550.48	Metabolism; Carbohydrate metabolism; Propanoate metabolism | Metabolism; Carbohydrate metabolism; Butanoate metabolism | Metabolism; Lipid metabolism; Fatty acid degradation | Metabolism; Amino acid metabolism; Valine, leucine and isoleucine degradation | Metabolism; Amino acid metabolism; Lysine degradation | Metabolism; Amino acid metabolism; Tryptophan metabolism | Metabolism; Metabolism of ot…	516.826	0.366783	0.340534	0.292683	Balanced
K01783	228.074	227.183	232.538	2063.38	Metabolism; Carbohydrate metabolism; Pentose phosphate pathway | Metabolism; Carbohydrate metabolism; Pentose and glucuronate interconversions | Metabolism; Energy metabolism; Carbon fixation in photosynthetic organisms	687.795	0.338092	0.331602	0.330306	Balanced
K01784	525.091	1093.32	794.885	7239.9	Metabolism; Carbohydrate metabolism; Galactose metabolism | Metabolism; Carbohydrate metabolism; Amino sugar and nucleotide sugar metabolism	2413.3	0.329377	0.217582	0.453041	Balanced
K01785	409.107	164.856	448.772	3068.2	Metabolism; Carbohydrate metabolism; Glycolysis / Gluconeogenesis | Metabolism; Carbohydrate metabolism; Galactose metabolism	1022.73	0.438796	0.400012	0.161191	Soil suppressed
K01787	13.9044	3.71582	0	52.8605	Metabolism; Carbohydrate metabolism; Amino sugar and nucleotide sugar metabolism	17.6202	0	0.789116	0.210884	SbRB suppressed
K01788	20.7963	0.0191795	39.1283	179.831	Metabolism; Carbohydrate metabolism; Amino sugar and nucleotide sugar metabolism	59.9438	0.65275	0.34693	0.000319958	Soil suppressed
K01790	276.591	201.471	238.256	2148.95	Metabolism; Metabolism of terpenoids and polyketides; Polyketide sugar unit biosynthesis | Metabolism; Biosynthesis of other secondary metabolites; Streptomycin biosynthesis	716.318	0.332612	0.386129	0.281259	Balanced
K01791	88.8988	138.045	183.612	1231.67	Metabolism; Carbohydrate metabolism; Amino sugar and nucleotide sugar metabolism | Cellular Processes; Cellular community - prokaryotes; Biofilm formation - Vibrio cholerae	410.556	0.447227	0.216533	0.33624	Balanced
K01792	106.47	28.4863	108.851	731.424	Metabolism; Carbohydrate metabolism; Glycolysis / Gluconeogenesis	243.808	0.446464	0.436697	0.116839	Soil suppressed
K01793	0.215892	4.80507	5.34153	31.0875	Metabolism; Glycan biosynthesis and metabolism; Glycosaminoglycan biosynthesis - heparan sulfate / heparin	10.3625	0.515467	0.020834	0.463699	RhizCom suppressed
K01795	3.84559	0.977311	5.14011	29.889	Metabolism; Carbohydrate metabolism; Fructose and mannose metabolism	9.96301	0.51592	0.385986	0.098094	Soil suppressed
K01796	118.119	101.295	0.625166	660.117	Metabolism; Lipid metabolism; Primary bile acid biosynthesis | Cellular Processes; Transport and catabolism; Peroxisome	220.039	0.00284116	0.536808	0.460351	SbRB suppressed
K01799	59.211	115.058	2.90361	531.518	Metabolism; Carbohydrate metabolism; Butanoate metabolism | Metabolism; Metabolism of cofactors and vitamins; Nicotinate and nicotinamide metabolism	177.173	0.0163886	0.334199	0.649413	SbRB suppressed
K01800	57.197	41.1094	15.1062	340.238	Metabolism; Amino acid metabolism; Tyrosine metabolism | Metabolism; Xenobiotics biodegradation and metabolism; Styrene degradation	113.413	0.133197	0.504326	0.362476	SbRB suppressed
K01801	106.984	44.2027	24.9464	528.4	Metabolism; Amino acid metabolism; Tyrosine metabolism	176.133	0.141634	0.607405	0.250962	SbRB suppressed
K01802	284.136	181.71	285.922	2255.31	Not Included in Pathway or Brite; Unclassified: metabolism; Enzymes with EC numbers	751.769	0.380332	0.377957	0.24171	Balanced
K01803	220.046	214.929	348.506	2350.44	Metabolism; Carbohydrate metabolism; Glycolysis / Gluconeogenesis | Metabolism; Carbohydrate metabolism; Fructose and mannose metabolism | Metabolism; Carbohydrate metabolism; Inositol phosphate metabolism | Metabolism; Energy metabolism; Carbon fixation in photosynthetic organisms | Brite Hierarchies; Protein families: signaling and cellular processes; Exosome	783.481	0.444817	0.280857	0.274326	Balanced
K01804	79.7893	33.0525	236.92	1049.29	Metabolism; Carbohydrate metabolism; Pentose and glucuronate interconversions	349.762	0.677375	0.228125	0.0945001	Soil suppressed
K01805	234.762	145.312	301.558	2044.9	Metabolism; Carbohydrate metabolism; Pentose and glucuronate interconversions | Metabolism; Carbohydrate metabolism; Fructose and mannose metabolism	681.632	0.442405	0.344412	0.213183	Balanced
K01807	133.936	98.7317	130.591	1089.78	Metabolism; Carbohydrate metabolism; Pentose phosphate pathway | Metabolism; Energy metabolism; Carbon fixation in photosynthetic organisms	363.259	0.359499	0.368707	0.271794	Balanced
K01808	88.8032	207.19	253.009	1647	Metabolism; Carbohydrate metabolism; Pentose phosphate pathway | Metabolism; Carbohydrate metabolism; Fructose and mannose metabolism | Metabolism; Energy metabolism; Carbon fixation in photosynthetic organisms	549.002	0.460852	0.161754	0.377394	RhizCom suppressed
K01809	110.397	64.116	207.012	1144.57	Metabolism; Carbohydrate metabolism; Fructose and mannose metabolism | Metabolism; Carbohydrate metabolism; Amino sugar and nucleotide sugar metabolism	381.524	0.542591	0.289357	0.168052	Soil suppressed
K01810	216.132	227.19	283.201	2179.57	Metabolism; Carbohydrate metabolism; Glycolysis / Gluconeogenesis | Metabolism; Carbohydrate metabolism; Pentose phosphate pathway | Metabolism; Carbohydrate metabolism; Starch and sucrose metabolism | Metabolism; Carbohydrate metabolism; Amino sugar and nucleotide sugar metabolism | Brite Hierarchies; Protein families: signaling and cellular processes; Exosome	726.523	0.389803	0.297488	0.312709	Balanced
K01811	287.483	47.2767	149.814	1453.72	Not Included in Pathway or Brite; Unclassified: metabolism; Enzymes with EC numbers	484.574	0.309167	0.59327	0.0975635	Soil suppressed
K01812	112.923	48.4166	196.964	1074.91	Metabolism; Carbohydrate metabolism; Pentose and glucuronate interconversions	358.304	0.549712	0.315161	0.135127	Soil suppressed
K01813	9.93739	13.9982	20.667	133.808	Metabolism; Carbohydrate metabolism; Fructose and mannose metabolism	44.6027	0.463359	0.222798	0.313843	Balanced
K01814	221.767	197.524	286.285	2116.73	Metabolism; Amino acid metabolism; Histidine metabolism	705.576	0.405747	0.314306	0.279947	Balanced
K01815	133.847	6.20555	103.477	730.591	Metabolism; Carbohydrate metabolism; Pentose and glucuronate interconversions	243.53	0.424906	0.549613	0.0254816	Soil suppressed
K01816	195.644	111.11	32.1463	1016.7	Metabolism; Carbohydrate metabolism; Glyoxylate and dicarboxylate metabolism	338.9	0.0948549	0.577292	0.327854	SbRB suppressed
K01817	212.116	153.628	208.154	1721.69	Metabolism; Amino acid metabolism; Phenylalanine, tyrosine and tryptophan biosynthesis	573.897	0.362702	0.369606	0.267692	Balanced
K01818	7.66696	2.65396	3.97327	42.8826	Metabolism; Carbohydrate metabolism; Fructose and mannose metabolism	14.2942	0.277964	0.536369	0.185667	Soil suppressed
K01819	16.0737	0.0564319	0	48.3905	Metabolism; Carbohydrate metabolism; Galactose metabolism	16.1302	0	0.996501	0.00349853	RhizCom dominant
K01820	88.5941	43.6422	120.681	758.751	Metabolism; Carbohydrate metabolism; Pentose and glucuronate interconversions | Metabolism; Carbohydrate metabolism; Fructose and mannose metabolism	252.917	0.477155	0.350289	0.172555	Soil suppressed
K01821	288.511	170.06	137.201	1787.32	Metabolism; Xenobiotics biodegradation and metabolism; Benzoate degradation | Metabolism; Xenobiotics biodegradation and metabolism; Xylene degradation | Metabolism; Xenobiotics biodegradation and metabolism; Dioxin degradation	595.772	0.230292	0.484264	0.285444	Balanced
K01822	79.8371	21.9013	0	305.215	Metabolism; Lipid metabolism; Steroid hormone biosynthesis | Metabolism; Xenobiotics biodegradation and metabolism; Steroid degradation	101.738	0	0.784729	0.215271	SbRB suppressed
K01823	74.2674	42.0005	250.621	1100.67	Metabolism; Metabolism of terpenoids and polyketides; Terpenoid backbone biosynthesis	366.889	0.683098	0.202425	0.114477	Soil suppressed
K01824	0.245138	0	0	0.735415	Metabolism; Lipid metabolism; Steroid biosynthesis	0.245138	0	1	0	RhizCom dominant
K01825	13.4751	29.1488	72.1354	344.278	Metabolism; Carbohydrate metabolism; Propanoate metabolism | Metabolism; Carbohydrate metabolism; Butanoate metabolism | Metabolism; Lipid metabolism; Fatty acid degradation | Metabolism; Amino acid metabolism; Valine, leucine and isoleucine degradation | Metabolism; Amino acid metabolism; Lysine degradation | Metabolism; Amino acid metabolism; Tryptophan metabolism | Metabolism; Metabolism of ot…	114.759	0.62858	0.11742	0.253999	RhizCom suppressed
K01826	156.924	106.951	113.066	1130.82	Metabolism; Amino acid metabolism; Tyrosine metabolism	376.941	0.299958	0.416309	0.283733	Balanced
K01829	223.583	75.5462	159.07	1374.6	Not Included in Pathway or Brite; Unclassified: metabolism; Enzymes with EC numbers	458.2	0.347164	0.48796	0.164876	Soil suppressed
K01832	0.205813	2.00245	0	6.62479	Metabolism; Lipid metabolism; Arachidonic acid metabolism | Organismal Systems; Immune system; Platelet activation | Brite Hierarchies; Protein families: metabolism; Cytochrome P450	2.20826	0	0.0932013	0.906799	Soil dominant
K01833	16.7414	7.50795	0.659339	74.7262	Metabolism; Metabolism of other amino acids; Glutathione metabolism	24.9087	0.0264702	0.672111	0.301418	SbRB suppressed
K01834	166.074	109.996	485.703	2285.32	Metabolism; Carbohydrate metabolism; Glycolysis / Gluconeogenesis | Metabolism; Energy metabolism; Methane metabolism | Metabolism; Amino acid metabolism; Glycine, serine and threonine metabolism | Organismal Systems; Endocrine system; Glucagon signaling pathway | Human Diseases; Cancers: Overview; Central carbon metabolism in cancer | Brite Hierarchies; Protein families: genetic information proc…	761.774	0.637595	0.21801	0.144395	Soil suppressed
K01835	134.821	170.308	262.407	1702.61	Metabolism; Carbohydrate metabolism; Glycolysis / Gluconeogenesis | Metabolism; Carbohydrate metabolism; Pentose phosphate pathway | Metabolism; Carbohydrate metabolism; Galactose metabolism | Metabolism; Carbohydrate metabolism; Starch and sucrose metabolism | Metabolism; Carbohydrate metabolism; Amino sugar and nucleotide sugar metabolism | Metabolism; Nucleotide metabolism; Purine metabolism |…	567.535	0.462362	0.237554	0.300083	Balanced
K01836	0.39971	2.21337	0	7.83923	Metabolism; Carbohydrate metabolism; Amino sugar and nucleotide sugar metabolism	2.61308	0	0.152965	0.847035	Soil dominant
K01838	245.346	112.706	219.093	1731.44	Metabolism; Carbohydrate metabolism; Starch and sucrose metabolism	577.145	0.379615	0.425103	0.195282	Soil suppressed
K01839	53.6912	77.3781	183.305	943.123	Metabolism; Carbohydrate metabolism; Pentose phosphate pathway | Metabolism; Nucleotide metabolism; Purine metabolism	314.374	0.583079	0.170788	0.246134	RhizCom suppressed
K01840	157.462	153.411	217.008	1583.64	Metabolism; Carbohydrate metabolism; Fructose and mannose metabolism | Metabolism; Carbohydrate metabolism; Amino sugar and nucleotide sugar metabolism	527.881	0.411093	0.298291	0.290616	Balanced
K01841	7.11307	18.3896	14.2598	119.288	Metabolism; Metabolism of other amino acids; Phosphonate and phosphinate metabolism	39.7625	0.358624	0.178889	0.462487	RhizCom suppressed
K01843	69.7324	116.714	29.9561	649.208	Metabolism; Amino acid metabolism; Lysine degradation	216.403	0.138427	0.322235	0.539338	SbRB suppressed
K01844	1.59519	9.89989	0	34.4852	Metabolism; Amino acid metabolism; Lysine degradation	11.4951	0	0.138772	0.861228	Soil dominant
K01845	318.204	442.341	283.465	3132.03	Metabolism; Metabolism of cofactors and vitamins; Porphyrin and chlorophyll metabolism | Brite Hierarchies; Protein families: metabolism; Amino acid related enzymes	1044.01	0.271516	0.30479	0.423694	Balanced
K01846	0.274043	0.824097	0.357273	4.36624	Metabolism; Carbohydrate metabolism; Glyoxylate and dicarboxylate metabolism | Metabolism; Carbohydrate metabolism; C5-Branched dibasic acid metabolism	1.45541	0.245479	0.188292	0.566229	RhizCom suppressed
K01847	212.943	110.995	35.221	1077.48	Metabolism; Carbohydrate metabolism; Glyoxylate and dicarboxylate metabolism | Metabolism; Carbohydrate metabolism; Propanoate metabolism | Metabolism; Energy metabolism; Carbon fixation pathways in prokaryotes | Metabolism; Amino acid metabolism; Valine, leucine and isoleucine degradation	359.159	0.0980652	0.592892	0.309043	SbRB suppressed
K01848	22.778	352.205	0.0391817	1125.07	Metabolism; Carbohydrate metabolism; Glyoxylate and dicarboxylate metabolism | Metabolism; Carbohydrate metabolism; Propanoate metabolism | Metabolism; Energy metabolism; Carbon fixation pathways in prokaryotes | Metabolism; Amino acid metabolism; Valine, leucine and isoleucine degradation	375.022	0.000104478	0.0607376	0.939158	Soil dominant
K01849	22.765	160.923	0.0555952	551.23	Metabolism; Carbohydrate metabolism; Glyoxylate and dicarboxylate metabolism | Metabolism; Carbohydrate metabolism; Propanoate metabolism | Metabolism; Energy metabolism; Carbon fixation pathways in prokaryotes | Metabolism; Amino acid metabolism; Valine, leucine and isoleucine degradation	183.743	0.00030257	0.123896	0.875802	Soil dominant
K01851	0.420246	0.47783	0	2.69423	Metabolism; Metabolism of cofactors and vitamins; Ubiquinone and other terpenoid-quinone biosynthesis | Metabolism; Metabolism of terpenoids and polyketides; Biosynthesis of siderophore group nonribosomal peptides	0.898076	0	0.46794	0.53206	SbRB suppressed
K01852	1.34573	4.31464	0	16.9811	Metabolism; Lipid metabolism; Steroid biosynthesis	5.66037	0	0.237746	0.762254	SbRB suppressed
K01853	0.503751	0.122446	0	1.87859	Metabolism; Lipid metabolism; Steroid biosynthesis	0.626197	0	0.804461	0.195539	RhizCom dominant
K01854	148.719	123.286	165.614	1312.86	Metabolism; Carbohydrate metabolism; Galactose metabolism | Metabolism; Carbohydrate metabolism; Amino sugar and nucleotide sugar metabolism	437.619	0.378444	0.339837	0.28172	Balanced
K01855	3.86662	0.0494408	0	11.7482	Brite Hierarchies; Protein families: genetic information processing; Transfer RNA biogenesis	3.91606	0	0.987375	0.0126251	RhizCom dominant
K01856	44.3773	68.2041	1.0656	340.941	Metabolism; Xenobiotics biodegradation and metabolism; Benzoate degradation | Metabolism; Xenobiotics biodegradation and metabolism; Fluorobenzoate degradation | Metabolism; Xenobiotics biodegradation and metabolism; Chlorocyclohexane and chlorobenzene degradation | Metabolism; Xenobiotics biodegradation and metabolism; Toluene degradation	113.647	0.0093764	0.390484	0.60014	SbRB suppressed
K01857	68.0105	91.295	104.764	792.207	Metabolism; Xenobiotics biodegradation and metabolism; Benzoate degradation	264.069	0.396728	0.257548	0.345724	Balanced
K01858	19.8914	182.253	22.7286	674.618	Metabolism; Carbohydrate metabolism; Inositol phosphate metabolism | Metabolism; Biosynthesis of other secondary metabolites; Streptomycin biosynthesis	224.873	0.101073	0.0884565	0.81047	Soil dominant
K01860	0.000896204	0.546641	0	1.64261	Metabolism; Xenobiotics biodegradation and metabolism; Fluorobenzoate degradation | Metabolism; Xenobiotics biodegradation and metabolism; Chlorocyclohexane and chlorobenzene degradation | Metabolism; Xenobiotics biodegradation and metabolism; Toluene degradation	0.547538	0	0.00163679	0.998363	Soil dominant
K01865	2.49284	4.18672	0	20.0387	Metabolism; Xenobiotics biodegradation and metabolism; Aminobenzoate degradation	6.67956	0	0.373204	0.626796	SbRB suppressed
K01866	194.794	208.419	225.186	1885.19	Genetic Information Processing; Translation; Aminoacyl-tRNA biosynthesis | Brite Hierarchies; Protein families: metabolism; Amino acid related enzymes | Brite Hierarchies; Protein families: genetic information processing; Transfer RNA biogenesis | Brite Hierarchies; Protein families: genetic information processing; Mitochondrial biogenesis	628.398	0.358349	0.309984	0.331667	Balanced
K01867	248.371	232.717	259.373	2221.39	Genetic Information Processing; Translation; Aminoacyl-tRNA biosynthesis | Brite Hierarchies; Protein families: metabolism; Amino acid related enzymes | Brite Hierarchies; Protein families: genetic information processing; Transfer RNA biogenesis	740.462	0.350286	0.335428	0.314286	Balanced
K01868	223.858	281.234	271.774	2330.6	Genetic Information Processing; Translation; Aminoacyl-tRNA biosynthesis | Brite Hierarchies; Protein families: metabolism; Amino acid related enzymes | Brite Hierarchies; Protein families: genetic information processing; Transfer RNA biogenesis	776.866	0.349834	0.288155	0.362011	Balanced
K01869	280.223	328.146	262.226	2611.79	Genetic Information Processing; Translation; Aminoacyl-tRNA biosynthesis | Brite Hierarchies; Protein families: metabolism; Amino acid related enzymes | Brite Hierarchies; Protein families: genetic information processing; Transfer RNA biogenesis | Brite Hierarchies; Protein families: genetic information processing; Mitochondrial biogenesis	870.596	0.301203	0.321875	0.376922	Balanced
K01870	287.141	323.81	276.858	2663.43	Genetic Information Processing; Translation; Aminoacyl-tRNA biosynthesis | Brite Hierarchies; Protein families: metabolism; Amino acid related enzymes | Brite Hierarchies; Protein families: genetic information processing; Transfer RNA biogenesis	887.81	0.311844	0.323426	0.36473	Balanced
K01872	257.73	316.385	287.523	2584.92	Genetic Information Processing; Translation; Aminoacyl-tRNA biosynthesis | Brite Hierarchies; Protein families: metabolism; Amino acid related enzymes | Brite Hierarchies; Protein families: genetic information processing; Transfer RNA biogenesis	861.639	0.333694	0.299116	0.36719	Balanced
K01873	248.112	296.602	263.093	2423.42	Genetic Information Processing; Translation; Aminoacyl-tRNA biosynthesis | Brite Hierarchies; Protein families: metabolism; Amino acid related enzymes | Brite Hierarchies; Protein families: genetic information processing; Transfer RNA biogenesis	807.806	0.325688	0.307143	0.367169	Balanced
K01874	242.778	259.016	283.479	2355.82	Metabolism; Metabolism of other amino acids; Selenocompound metabolism | Genetic Information Processing; Translation; Aminoacyl-tRNA biosynthesis | Brite Hierarchies; Protein families: metabolism; Amino acid related enzymes | Brite Hierarchies; Protein families: genetic information processing; Transfer RNA biogenesis	785.273	0.360994	0.309164	0.329842	Balanced
K01875	210.636	227.145	278.129	2147.73	Genetic Information Processing; Translation; Aminoacyl-tRNA biosynthesis | Brite Hierarchies; Protein families: metabolism; Amino acid related enzymes | Brite Hierarchies; Protein families: genetic information processing; Transfer RNA biogenesis	715.91	0.388497	0.294221	0.317282	Balanced
K01876	226.293	257.467	227.954	2135.14	Genetic Information Processing; Translation; Aminoacyl-tRNA biosynthesis | Brite Hierarchies; Protein families: metabolism; Amino acid related enzymes | Brite Hierarchies; Protein families: genetic information processing; Transfer RNA biogenesis | Brite Hierarchies; Protein families: genetic information processing; Mitochondrial biogenesis	711.714	0.320288	0.317955	0.361757	Balanced
K01878	147.809	92.1133	165.512	1216.3	Genetic Information Processing; Translation; Aminoacyl-tRNA biosynthesis | Brite Hierarchies; Protein families: metabolism; Amino acid related enzymes | Brite Hierarchies; Protein families: genetic information processing; Transfer RNA biogenesis	405.435	0.408234	0.364569	0.227197	Balanced
K01879	158.873	89.2153	179.893	1283.94	Genetic Information Processing; Translation; Aminoacyl-tRNA biosynthesis | Brite Hierarchies; Protein families: metabolism; Amino acid related enzymes | Brite Hierarchies; Protein families: genetic information processing; Transfer RNA biogenesis	427.982	0.42033	0.371214	0.208456	Balanced
K01880	82.1652	161.583	153.502	1191.75	Genetic Information Processing; Translation; Aminoacyl-tRNA biosynthesis | Brite Hierarchies; Protein families: metabolism; Amino acid related enzymes | Brite Hierarchies; Protein families: genetic information processing; Transfer RNA biogenesis | Brite Hierarchies; Protein families: genetic information processing; Mitochondrial biogenesis	397.25	0.386412	0.206835	0.406753	Balanced
K01881	213.27	257.111	225.265	2086.94	Genetic Information Processing; Translation; Aminoacyl-tRNA biosynthesis | Brite Hierarchies; Protein families: metabolism; Amino acid related enzymes | Brite Hierarchies; Protein families: genetic information processing; Transfer RNA biogenesis	695.645	0.323821	0.306578	0.369601	Balanced
K01883	225.402	237.947	239.878	2109.68	Genetic Information Processing; Translation; Aminoacyl-tRNA biosynthesis | Brite Hierarchies; Protein families: metabolism; Amino acid related enzymes | Brite Hierarchies; Protein families: genetic information processing; Transfer RNA biogenesis	703.228	0.34111	0.320526	0.338364	Balanced
K01884	7.8427	9.0136	17.8048	103.983	Genetic Information Processing; Translation; Aminoacyl-tRNA biosynthesis | Brite Hierarchies; Protein families: metabolism; Amino acid related enzymes | Brite Hierarchies; Protein families: genetic information processing; Transfer RNA biogenesis	34.6611	0.513682	0.226268	0.26005	Balanced
K01885	259.721	302.858	127.833	2071.24	Metabolism; Metabolism of cofactors and vitamins; Porphyrin and chlorophyll metabolism | Genetic Information Processing; Translation; Aminoacyl-tRNA biosynthesis | Brite Hierarchies; Protein families: metabolism; Amino acid related enzymes | Brite Hierarchies; Protein families: genetic information processing; Transfer RNA biogenesis | Brite Hierarchies; Protein families: signaling and cellular pr…	690.412	0.185155	0.376183	0.438662	SbRB suppressed
K01886	153.855	158.599	102.252	1244.12	Genetic Information Processing; Translation; Aminoacyl-tRNA biosynthesis | Brite Hierarchies; Protein families: metabolism; Amino acid related enzymes | Brite Hierarchies; Protein families: genetic information processing; Transfer RNA biogenesis	414.706	0.246566	0.370998	0.382436	Balanced
K01887	211.986	226.464	286.555	2175.01	Genetic Information Processing; Translation; Aminoacyl-tRNA biosynthesis | Brite Hierarchies; Protein families: metabolism; Amino acid related enzymes | Brite Hierarchies; Protein families: genetic information processing; Transfer RNA biogenesis | Brite Hierarchies; Protein families: genetic information processing; Mitochondrial biogenesis	725.005	0.395246	0.292393	0.312361	Balanced
K01889	202.774	225.563	228.392	1970.19	Genetic Information Processing; Translation; Aminoacyl-tRNA biosynthesis | Brite Hierarchies; Protein families: metabolism; Amino acid related enzymes | Brite Hierarchies; Protein families: genetic information processing; Transfer RNA biogenesis	656.729	0.347772	0.308764	0.343464	Balanced
K01890	229.104	233.188	261.446	2171.22	Genetic Information Processing; Translation; Aminoacyl-tRNA biosynthesis | Brite Hierarchies; Protein families: metabolism; Amino acid related enzymes | Brite Hierarchies; Protein families: genetic information processing; Transfer RNA biogenesis	723.739	0.361244	0.316556	0.3222	Balanced
K01892	196.4	204.315	234.634	1906.05	Genetic Information Processing; Translation; Aminoacyl-tRNA biosynthesis | Brite Hierarchies; Protein families: metabolism; Amino acid related enzymes | Brite Hierarchies; Protein families: genetic information processing; Transfer RNA biogenesis	635.349	0.369299	0.309122	0.321579	Balanced
K01893	57.5085	124.263	83.8014	796.718	Genetic Information Processing; Translation; Aminoacyl-tRNA biosynthesis | Brite Hierarchies; Protein families: metabolism; Amino acid related enzymes | Brite Hierarchies; Protein families: genetic information processing; Transfer RNA biogenesis	265.573	0.31555	0.216545	0.467905	Balanced
K01894	151.745	42.6645	102.495	890.714	Brite Hierarchies; Protein families: metabolism; Amino acid related enzymes | Brite Hierarchies; Protein families: genetic information processing; Transfer RNA biogenesis	296.905	0.345211	0.511092	0.143698	Soil suppressed
K01895	383.287	579.228	404.185	4100.1	Metabolism; Carbohydrate metabolism; Glycolysis / Gluconeogenesis | Metabolism; Carbohydrate metabolism; Pyruvate metabolism | Metabolism; Carbohydrate metabolism; Glyoxylate and dicarboxylate metabolism | Metabolism; Carbohydrate metabolism; Propanoate metabolism | Metabolism; Energy metabolism; Carbon fixation pathways in prokaryotes | Metabolism; Energy metabolism; Methane metabolism | Brite H…	1366.7	0.295738	0.280447	0.423815	Balanced
K01896	0.218507	0.927682	0.040793	3.56095	Metabolism; Carbohydrate metabolism; Butanoate metabolism | Brite Hierarchies; Protein families: metabolism; Lipid biosynthesis proteins	1.18698	0.034367	0.184086	0.781547	Soil dominant
K01897	902.623	949.942	574.717	7281.85	Metabolism; Lipid metabolism; Fatty acid biosynthesis | Metabolism; Lipid metabolism; Fatty acid degradation | Cellular Processes; Transport and catabolism; Peroxisome | Cellular Processes; Cell growth and death; Ferroptosis | Cellular Processes; Cellular community - prokaryotes; Quorum sensing | Organismal Systems; Endocrine system; Adipocytokine signaling pathway | Organismal Systems; Endocrine…	2427.28	0.236774	0.371866	0.39136	Balanced
K01899	0.155784	0.026942	0.00573536	0.565383	Metabolism; Carbohydrate metabolism; Citrate cycle (TCA cycle) | Metabolism; Carbohydrate metabolism; Propanoate metabolism	0.188461	0.0304326	0.826609	0.142958	RhizCom dominant
K01900	0.318145	1.72895	0	6.14127	Metabolism; Carbohydrate metabolism; Citrate cycle (TCA cycle) | Metabolism; Carbohydrate metabolism; Propanoate metabolism | Brite Hierarchies; Protein families: signaling and cellular processes; Exosome	2.04709	0	0.155413	0.844587	Soil dominant
K01902	205.83	290.67	219.102	2146.8	Metabolism; Carbohydrate metabolism; Citrate cycle (TCA cycle) | Metabolism; Carbohydrate metabolism; Propanoate metabolism | Metabolism; Carbohydrate metabolism; C5-Branched dibasic acid metabolism | Metabolism; Energy metabolism; Carbon fixation pathways in prokaryotes	715.601	0.306179	0.287632	0.40619	Balanced
K01903	212.867	276.416	237.283	2179.7	Metabolism; Carbohydrate metabolism; Citrate cycle (TCA cycle) | Metabolism; Carbohydrate metabolism; Propanoate metabolism | Metabolism; Carbohydrate metabolism; C5-Branched dibasic acid metabolism | Metabolism; Energy metabolism; Carbon fixation pathways in prokaryotes	726.566	0.326581	0.292978	0.380441	Balanced
K01904	1.69136	29.3064	21.5313	157.587	Metabolism; Amino acid metabolism; Phenylalanine metabolism | Metabolism; Metabolism of cofactors and vitamins; Ubiquinone and other terpenoid-quinone biosynthesis | Metabolism; Biosynthesis of other secondary metabolites; Phenylpropanoid biosynthesis	52.5291	0.409893	0.0321985	0.557909	RhizCom suppressed
K01905	72.6268	228.926	17.2374	956.371	Metabolism; Carbohydrate metabolism; Glycolysis / Gluconeogenesis | Metabolism; Carbohydrate metabolism; Pyruvate metabolism | Metabolism; Carbohydrate metabolism; Propanoate metabolism | Brite Hierarchies; Protein families: metabolism; Lipid biosynthesis proteins	318.79	0.0540712	0.22782	0.718109	SbRB suppressed
K01906	0.0457576	0.261017	0	0.920324	Metabolism; Metabolism of cofactors and vitamins; Biotin metabolism	0.306775	0	0.149157	0.850843	Soil dominant
K01907	93.6198	94.5955	26.4935	644.127	Metabolism; Carbohydrate metabolism; Butanoate metabolism | Metabolism; Amino acid metabolism; Valine, leucine and isoleucine degradation | Brite Hierarchies; Protein families: metabolism; Lipid biosynthesis proteins	214.709	0.123393	0.436031	0.440576	SbRB suppressed
K01908	95.4545	78.3994	30.6121	613.398	Metabolism; Carbohydrate metabolism; Propanoate metabolism | Brite Hierarchies; Protein families: metabolism; Lipid biosynthesis proteins	204.466	0.149717	0.466848	0.383435	SbRB suppressed
K01909	0.00227612	10.1331	0	30.406	Metabolism; Lipid metabolism; Fatty acid degradation	10.1353	0	0.000224573	0.999775	Soil dominant
K01910	0.83116	0.577278	0	4.22531	Environmental Information Processing; Signal transduction; Two-component system	1.40844	0	0.590129	0.409871	SbRB suppressed
K01911	55.9326	33.4108	81.4143	512.273	Metabolism; Metabolism of cofactors and vitamins; Ubiquinone and other terpenoid-quinone biosynthesis	170.758	0.476783	0.327555	0.195662	Soil suppressed
K01912	251.047	282.096	162.815	2087.88	Metabolism; Amino acid metabolism; Phenylalanine metabolism | Cellular Processes; Cellular community - prokaryotes; Biofilm formation - Vibrio cholerae	695.958	0.233944	0.360722	0.405334	Balanced
K01914	0.389834	4.98888	0	16.1362	Metabolism; Amino acid metabolism; Alanine, aspartate and glutamate metabolism | Metabolism; Metabolism of other amino acids; Cyanoamino acid metabolism	5.37872	0	0.0724771	0.927523	Soil dominant
K01915	567.473	695.657	585.168	5544.89	Metabolism; Carbohydrate metabolism; Glyoxylate and dicarboxylate metabolism | Metabolism; Energy metabolism; Nitrogen metabolism | Metabolism; Amino acid metabolism; Alanine, aspartate and glutamate metabolism | Metabolism; Amino acid metabolism; Arginine biosynthesis | Environmental Information Processing; Signal transduction; Two-component system | Cellular Processes; Cell growth and death; Ne…	1848.3	0.316598	0.307025	0.376377	Balanced
K01916	78.4582	87.6975	161.354	982.53	Metabolism; Metabolism of cofactors and vitamins; Nicotinate and nicotinamide metabolism	327.51	0.49267	0.23956	0.26777	Balanced
K01917	1.42019	0.13112	0	4.65393	Metabolism; Metabolism of other amino acids; Glutathione metabolism	1.55131	0	0.915478	0.0845224	RhizCom dominant
K01918	189.408	156.516	163.926	1529.55	Metabolism; Metabolism of other amino acids; beta-Alanine metabolism | Metabolism; Metabolism of cofactors and vitamins; Pantothenate and CoA biosynthesis	509.85	0.321518	0.371497	0.306985	Balanced
K01919	228.15	63.9245	112.402	1213.43	Metabolism; Amino acid metabolism; Cysteine and methionine metabolism | Metabolism; Metabolism of other amino acids; Glutathione metabolism	404.476	0.277896	0.564062	0.158043	Soil suppressed
K01920	155.513	56.5735	108.959	963.137	Metabolism; Amino acid metabolism; Cysteine and methionine metabolism | Metabolism; Metabolism of other amino acids; Glutathione metabolism	321.046	0.339389	0.484395	0.176216	Soil suppressed
K01921	256.553	370.183	420.633	3142.11	Metabolism; Metabolism of other amino acids; D-Alanine metabolism | Metabolism; Glycan biosynthesis and metabolism; Peptidoglycan biosynthesis | Human Diseases; Drug resistance: Antimicrobial; Vancomycin resistance | Brite Hierarchies; Protein families: metabolism; Peptidoglycan biosynthesis and degradation proteins	1047.37	0.401609	0.24495	0.353441	Balanced
K01922	0.356792	0	0	1.07038	Metabolism; Metabolism of cofactors and vitamins; Pantothenate and CoA biosynthesis	0.356792	0	1	0	RhizCom dominant
K01923	219.595	242.924	259.064	2164.75	Metabolism; Nucleotide metabolism; Purine metabolism	721.583	0.359022	0.304324	0.336654	Balanced
K01924	221.539	191.524	240.12	1959.55	Metabolism; Metabolism of other amino acids; D-Glutamine and D-glutamate metabolism | Metabolism; Glycan biosynthesis and metabolism; Peptidoglycan biosynthesis | Brite Hierarchies; Protein families: metabolism; Peptidoglycan biosynthesis and degradation proteins	653.183	0.367616	0.339168	0.293216	Balanced
K01925	226.73	166.423	255.061	1944.64	Metabolism; Metabolism of other amino acids; D-Glutamine and D-glutamate metabolism | Metabolism; Glycan biosynthesis and metabolism; Peptidoglycan biosynthesis | Brite Hierarchies; Protein families: metabolism; Peptidoglycan biosynthesis and degradation proteins	648.214	0.393483	0.349777	0.25674	Balanced
K01926	13.2706	110.915	54.2181	535.21	Brite Hierarchies; Protein families: genetic information processing; Transcription factors	178.403	0.303907	0.0743852	0.621707	RhizCom suppressed
K01928	198.904	228.792	254.306	2046.01	Metabolism; Amino acid metabolism; Lysine biosynthesis | Metabolism; Glycan biosynthesis and metabolism; Peptidoglycan biosynthesis | Brite Hierarchies; Protein families: metabolism; Peptidoglycan biosynthesis and degradation proteins	682.002	0.372881	0.291648	0.335471	Balanced
K01929	201.846	163.793	233.23	1796.61	Metabolism; Amino acid metabolism; Lysine biosynthesis | Metabolism; Glycan biosynthesis and metabolism; Peptidoglycan biosynthesis | Human Diseases; Drug resistance: Antimicrobial; Vancomycin resistance | Brite Hierarchies; Protein families: metabolism; Peptidoglycan biosynthesis and degradation proteins	598.87	0.389451	0.337045	0.273504	Balanced
K01932	2.42533	0.872165	0.774731	12.2167	Not Included in Pathway or Brite; Unclassified: metabolism; Enzymes with EC numbers	4.07223	0.190247	0.595579	0.214174	SbRB suppressed
K01933	217.052	205.354	245.786	2004.58	Metabolism; Nucleotide metabolism; Purine metabolism	668.192	0.367838	0.324835	0.307327	Balanced
K01934	219.083	76.8669	294.619	1771.71	Metabolism; Metabolism of cofactors and vitamins; One carbon pool by folate	590.569	0.498873	0.370969	0.130157	Soil suppressed
K01935	133.211	68.2279	172.436	1121.63	Metabolism; Metabolism of cofactors and vitamins; Biotin metabolism	373.875	0.461214	0.356298	0.182488	Soil suppressed
K01937	222.731	286.221	286.734	2387.06	Metabolism; Nucleotide metabolism; Pyrimidine metabolism	795.687	0.36036	0.279923	0.359716	Balanced
K01938	25.8465	117.803	27.7691	514.255	Metabolism; Energy metabolism; Carbon fixation pathways in prokaryotes | Metabolism; Metabolism of cofactors and vitamins; One carbon pool by folate	171.418	0.161996	0.15078	0.687224	Soil dominant
K01939	233.047	238.251	271.085	2227.15	Metabolism; Nucleotide metabolism; Purine metabolism | Metabolism; Amino acid metabolism; Alanine, aspartate and glutamate metabolism	742.383	0.365155	0.313917	0.320928	Balanced
K01940	270.307	261.305	296.973	2485.75	Metabolism; Amino acid metabolism; Alanine, aspartate and glutamate metabolism | Metabolism; Amino acid metabolism; Arginine biosynthesis | Human Diseases; Cardiovascular diseases; Fluid shear stress and atherosclerosis | Brite Hierarchies; Protein families: signaling and cellular processes; Exosome	828.585	0.35841	0.326227	0.315363	Balanced
K01941	80.7733	18.6357	300.613	1200.07	Metabolism; Amino acid metabolism; Arginine biosynthesis | Metabolism; Xenobiotics biodegradation and metabolism; Atrazine degradation	400.022	0.751491	0.201922	0.0465867	Soil suppressed
K01942	0.868755	0.194618	0	3.19012	Metabolism; Metabolism of cofactors and vitamins; Biotin metabolism	1.06337	0	0.81698	0.18302	RhizCom dominant
K01945	214.099	240.682	252.193	2120.92	Metabolism; Nucleotide metabolism; Purine metabolism	706.974	0.356722	0.302839	0.340439	Balanced
K01948	0.228966	0.00237529	0	0.694024	Metabolism; Energy metabolism; Nitrogen metabolism | Metabolism; Amino acid metabolism; Alanine, aspartate and glutamate metabolism | Metabolism; Amino acid metabolism; Arginine biosynthesis | Brite Hierarchies; Protein families: metabolism; Peptidases	0.231341	0	0.989733	0.0102675	RhizCom dominant
K01949	0.35835	8.30126	0.0986259	26.2747	Not Included in Pathway or Brite; Unclassified: metabolism; Enzymes with EC numbers	8.75823	0.0112609	0.0409157	0.947823	Soil dominant
K01950	234.585	191.057	79.0917	1514.2	Metabolism; Metabolism of cofactors and vitamins; Nicotinate and nicotinamide metabolism	504.733	0.1567	0.46477	0.37853	SbRB suppressed
K01951	367.583	394.234	362.789	3373.82	Metabolism; Nucleotide metabolism; Purine metabolism | Metabolism; Xenobiotics biodegradation and metabolism; Drug metabolism - other enzymes | Brite Hierarchies; Protein families: metabolism; Peptidases	1124.61	0.322592	0.326855	0.350553	Balanced
K01952	464.679	562.913	500.168	4583.28	Metabolism; Nucleotide metabolism; Purine metabolism	1527.76	0.327386	0.304157	0.368456	Balanced
K01953	215.03	571.437	204.48	2972.84	Metabolism; Amino acid metabolism; Alanine, aspartate and glutamate metabolism | Brite Hierarchies; Protein families: metabolism; Peptidases	990.947	0.206348	0.216994	0.576657	Balanced
K01955	290.218	457.232	336.179	3250.89	Metabolism; Nucleotide metabolism; Pyrimidine metabolism | Metabolism; Amino acid metabolism; Alanine, aspartate and glutamate metabolism	1083.63	0.310234	0.267821	0.421945	Balanced
K01956	203.536	249.451	238.295	2073.85	Metabolism; Nucleotide metabolism; Pyrimidine metabolism | Metabolism; Amino acid metabolism; Alanine, aspartate and glutamate metabolism	691.282	0.344714	0.294433	0.360853	Balanced
K01958	97.9158	68.2823	147.682	941.642	Metabolism; Carbohydrate metabolism; Citrate cycle (TCA cycle) | Metabolism; Carbohydrate metabolism; Pyruvate metabolism | Metabolism; Energy metabolism; Carbon fixation pathways in prokaryotes	313.881	0.470505	0.311952	0.217542	Balanced
K01959	9.44949	5.34444	8.03357	68.4825	Metabolism; Carbohydrate metabolism; Citrate cycle (TCA cycle) | Metabolism; Carbohydrate metabolism; Pyruvate metabolism | Metabolism; Energy metabolism; Carbon fixation pathways in prokaryotes	22.8275	0.351925	0.413952	0.234123	Balanced
K01960	21.3092	17.0464	7.77616	138.395	Metabolism; Carbohydrate metabolism; Citrate cycle (TCA cycle) | Metabolism; Carbohydrate metabolism; Pyruvate metabolism | Metabolism; Energy metabolism; Carbon fixation pathways in prokaryotes	46.1318	0.168564	0.46192	0.369516	SbRB suppressed
K01961	224.382	296.882	151.294	2017.67	Metabolism; Carbohydrate metabolism; Pyruvate metabolism | Metabolism; Carbohydrate metabolism; Propanoate metabolism | Metabolism; Energy metabolism; Carbon fixation pathways in prokaryotes | Metabolism; Lipid metabolism; Fatty acid biosynthesis	672.557	0.224954	0.333624	0.441422	Balanced
K01962	198.436	185.17	157.862	1624.41	Metabolism; Carbohydrate metabolism; Pyruvate metabolism | Metabolism; Carbohydrate metabolism; Propanoate metabolism | Metabolism; Energy metabolism; Carbon fixation pathways in prokaryotes | Metabolism; Lipid metabolism; Fatty acid biosynthesis	541.469	0.291545	0.366478	0.341978	Balanced
K01963	203.978	193.312	152.728	1650.06	Metabolism; Carbohydrate metabolism; Pyruvate metabolism | Metabolism; Carbohydrate metabolism; Propanoate metabolism | Metabolism; Energy metabolism; Carbon fixation pathways in prokaryotes | Metabolism; Lipid metabolism; Fatty acid biosynthesis	550.019	0.277678	0.370857	0.351465	Balanced
K01965	152.485	76.0326	27.0977	766.845	Metabolism; Carbohydrate metabolism; Glyoxylate and dicarboxylate metabolism | Metabolism; Carbohydrate metabolism; Propanoate metabolism | Metabolism; Amino acid metabolism; Valine, leucine and isoleucine degradation	255.615	0.10601	0.59654	0.29745	SbRB suppressed
K01966	184.705	336.274	112.289	1899.8	Metabolism; Carbohydrate metabolism; Glyoxylate and dicarboxylate metabolism | Metabolism; Carbohydrate metabolism; Propanoate metabolism | Metabolism; Amino acid metabolism; Valine, leucine and isoleucine degradation	633.267	0.177316	0.29167	0.531014	SbRB suppressed
K01968	161.397	123.956	23.3742	926.18	Metabolism; Amino acid metabolism; Valine, leucine and isoleucine degradation	308.727	0.0757116	0.522783	0.401506	SbRB suppressed
K01969	195.383	209.401	31.2855	1308.21	Metabolism; Amino acid metabolism; Valine, leucine and isoleucine degradation	436.07	0.0717442	0.448055	0.480201	SbRB suppressed
K01971	238.387	944.252	289.455	4416.28	Genetic Information Processing; Replication and repair; Non-homologous end-joining | Brite Hierarchies; Protein families: genetic information processing; DNA repair and recombination proteins	1472.09	0.196628	0.161937	0.641435	Soil dominant
K01972	232.444	233.544	313.274	2337.79	Genetic Information Processing; Replication and repair; DNA replication | Genetic Information Processing; Replication and repair; Base excision repair | Genetic Information Processing; Replication and repair; Nucleotide excision repair | Genetic Information Processing; Replication and repair; Mismatch repair | Brite Hierarchies; Protein families: genetic information processing; DNA replication pr…	779.262	0.402014	0.298287	0.299699	Balanced
K01974	43.0842	26.0495	0	207.401	Not Included in Pathway or Brite; Unclassified: metabolism; Enzymes with EC numbers	69.1337	0	0.623202	0.376798	SbRB suppressed
K01975	172.307	139.583	138.953	1352.53	Brite Hierarchies; Protein families: genetic information processing; Transfer RNA biogenesis	450.842	0.308206	0.382188	0.309605	Balanced
K01988	0.188944	6.81166	0	21.0018	Metabolism; Glycan biosynthesis and metabolism; Glycosphingolipid biosynthesis - lacto and neolacto series | Metabolism; Glycan biosynthesis and metabolism; Glycosphingolipid biosynthesis - globo and isoglobo series | Brite Hierarchies; Protein families: metabolism; Glycosyltransferases	7.0006	0	0.0269897	0.97301	Soil dominant
K01989	87.1575	5144.69	46.6279	15835.4	Brite Hierarchies; Protein families: signaling and cellular processes; Transporters	5278.47	0.00883359	0.0165119	0.974655	Soil dominant
K01990	1182.34	2487.53	1814.93	16454.4	Brite Hierarchies; Protein families: signaling and cellular processes; Transporters	5484.8	0.330902	0.215566	0.453532	Balanced
K01991	353.854	195.868	226.793	2329.55	Cellular Processes; Cellular community - prokaryotes; Biofilm formation - Escherichia coli | Brite Hierarchies; Protein families: signaling and cellular processes; Transporters	776.515	0.292065	0.455695	0.25224	Balanced
K01992	1096.72	1609.98	1741.56	13344.8	Brite Hierarchies; Protein families: signaling and cellular processes; Transporters	4448.27	0.391515	0.24655	0.361935	Balanced
K01993	166.323	180.719	136.592	1450.9	Not Included in Pathway or Brite; Unclassified: signaling and cellular processes; Structural proteins	483.635	0.282428	0.343902	0.373669	Balanced
K01994	4.2192	26.8162	30.6101	184.937	Brite Hierarchies; Protein families: genetic information processing; Transcription factors	61.6456	0.49655	0.0684429	0.435007	RhizCom suppressed
K01995	1114.56	1453.51	464.728	9098.4	Environmental Information Processing; Membrane transport; ABC transporters | Cellular Processes; Cellular community - prokaryotes; Quorum sensing | Brite Hierarchies; Protein families: signaling and cellular processes; Transporters	3032.8	0.153234	0.367502	0.479264	SbRB suppressed
K01996	1074.41	1469.63	454.787	8996.5	Environmental Information Processing; Membrane transport; ABC transporters | Cellular Processes; Cellular community - prokaryotes; Quorum sensing | Brite Hierarchies; Protein families: signaling and cellular processes; Transporters	2998.83	0.151655	0.358277	0.490069	SbRB suppressed
K01997	1139.94	1521.9	512.797	9523.91	Environmental Information Processing; Membrane transport; ABC transporters | Cellular Processes; Cellular community - prokaryotes; Quorum sensing | Brite Hierarchies; Protein families: signaling and cellular processes; Transporters	3174.64	0.161529	0.359076	0.479395	SbRB suppressed
K01998	1099.74	1492.05	444.861	9109.95	Environmental Information Processing; Membrane transport; ABC transporters | Cellular Processes; Cellular community - prokaryotes; Quorum sensing | Brite Hierarchies; Protein families: signaling and cellular processes; Transporters	3036.65	0.146497	0.362155	0.491348	SbRB suppressed
K01999	1730.11	2019.12	560.533	12929.3	Environmental Information Processing; Membrane transport; ABC transporters | Cellular Processes; Cellular community - prokaryotes; Quorum sensing | Brite Hierarchies; Protein families: signaling and cellular processes; Transporters	4309.77	0.130061	0.40144	0.468499	SbRB suppressed
K02000	108.206	18.2984	219.406	1037.73	Environmental Information Processing; Membrane transport; ABC transporters | Brite Hierarchies; Protein families: signaling and cellular processes; Transporters	345.911	0.634285	0.312815	0.0528992	Soil suppressed
K02001	102.976	19.7013	213.969	1009.94	Environmental Information Processing; Membrane transport; ABC transporters | Brite Hierarchies; Protein families: signaling and cellular processes; Transporters	336.646	0.635591	0.305887	0.0585223	Soil suppressed
K02002	160.892	18.183	239.99	1257.19	Environmental Information Processing; Membrane transport; ABC transporters | Brite Hierarchies; Protein families: signaling and cellular processes; Transporters	419.065	0.572679	0.383932	0.0433894	Soil suppressed
K02003	823.846	1192.58	891.654	8724.25	Brite Hierarchies; Protein families: signaling and cellular processes; Transporters	2908.08	0.306612	0.283295	0.410093	Balanced
K02004	1633.61	3208.05	829.967	17014.9	Brite Hierarchies; Protein families: signaling and cellular processes; Transporters	5671.62	0.146337	0.288032	0.565631	SbRB suppressed
K02005	520.601	489.45	273.176	3849.68	Not Included in Pathway or Brite; Unclassified: signaling and cellular processes; Structural proteins	1283.23	0.212882	0.405697	0.381421	Balanced
K02006	4.81388	38.4527	5.77981	147.139	Environmental Information Processing; Membrane transport; ABC transporters | Brite Hierarchies; Protein families: signaling and cellular processes; Transporters	49.0464	0.117844	0.0981495	0.784007	Soil dominant
K02007	4.35352	27.7582	4.47443	109.758	Environmental Information Processing; Membrane transport; ABC transporters | Brite Hierarchies; Protein families: signaling and cellular processes; Transporters	36.5861	0.122298	0.118994	0.758708	Soil dominant
K02008	3.84701	43.7403	4.00409	154.774	Environmental Information Processing; Membrane transport; ABC transporters | Brite Hierarchies; Protein families: signaling and cellular processes; Transporters	51.5914	0.0776116	0.0745669	0.847822	Soil dominant
K02009	6.42314	11.3186	5.74587	70.4629	Environmental Information Processing; Membrane transport; ABC transporters | Brite Hierarchies; Protein families: signaling and cellular processes; Transporters	23.4876	0.244634	0.273469	0.481897	Balanced
K02010	351.197	202.803	215.439	2308.31	Environmental Information Processing; Membrane transport; ABC transporters | Brite Hierarchies; Protein families: signaling and cellular processes; Transporters	769.438	0.279995	0.456433	0.263572	Balanced
K02011	362.816	265.026	235.195	2589.11	Environmental Information Processing; Membrane transport; ABC transporters | Brite Hierarchies; Protein families: signaling and cellular processes; Transporters	863.037	0.27252	0.420395	0.307085	Balanced
K02012	344.846	352.331	247.971	2835.44	Environmental Information Processing; Membrane transport; ABC transporters | Brite Hierarchies; Protein families: signaling and cellular processes; Transporters	945.148	0.262362	0.36486	0.372778	Balanced
K02013	416.713	133.211	1359.46	5728.16	Environmental Information Processing; Membrane transport; ABC transporters | Brite Hierarchies; Protein families: signaling and cellular processes; Transporters	1909.39	0.71199	0.218244	0.0697662	Soil suppressed
K02014	4484.35	420.753	1123.26	18085.1	Brite Hierarchies; Protein families: signaling and cellular processes; Transporters	6028.36	0.186329	0.743875	0.0697956	RhizCom dominant
K02015	490.603	101.683	1955.96	7644.74	Environmental Information Processing; Membrane transport; ABC transporters | Brite Hierarchies; Protein families: signaling and cellular processes; Transporters	2548.25	0.767571	0.192526	0.0399032	SbRB dominant
K02016	620.625	256.69	1809.29	8059.83	Environmental Information Processing; Membrane transport; ABC transporters | Brite Hierarchies; Protein families: signaling and cellular processes; Transporters	2686.61	0.673449	0.231007	0.0955444	Soil suppressed
K02017	138.955	117.511	179.812	1308.83	Environmental Information Processing; Membrane transport; ABC transporters | Brite Hierarchies; Protein families: signaling and cellular processes; Transporters	436.278	0.41215	0.318502	0.269349	Balanced
K02018	143.077	147.113	235.818	1578.02	Environmental Information Processing; Membrane transport; ABC transporters | Brite Hierarchies; Protein families: signaling and cellular processes; Transporters	526.008	0.448316	0.272006	0.279678	Balanced
K02019	262.829	156.342	200.822	1859.98	Brite Hierarchies; Protein families: genetic information processing; Transcription factors	619.993	0.32391	0.423922	0.252167	Balanced
K02020	209.178	194.503	318.007	2165.06	Environmental Information Processing; Membrane transport; ABC transporters | Brite Hierarchies; Protein families: signaling and cellular processes; Transporters	721.688	0.440643	0.289846	0.269511	Balanced
K02021	36.5054	29.2493	77.3737	429.385	Brite Hierarchies; Protein families: signaling and cellular processes; Transporters	143.128	0.54059	0.255053	0.204357	Balanced
K02022	138.719	69.966	24.8262	700.534	Not Included in Pathway or Brite; Unclassified: signaling and cellular processes; Structural proteins	233.511	0.106317	0.594057	0.299626	SbRB suppressed
K02024	42.3126	5.64367	106.798	464.262	Brite Hierarchies; Protein families: signaling and cellular processes; Transporters	154.754	0.690113	0.273419	0.0364687	Soil suppressed
K02025	599.855	457.955	1847.51	8715.96	Brite Hierarchies; Protein families: signaling and cellular processes; Transporters	2905.32	0.635906	0.206468	0.157627	Soil suppressed
K02026	592.967	494.952	1876.62	8893.62	Brite Hierarchies; Protein families: signaling and cellular processes; Transporters	2964.54	0.633023	0.20002	0.166957	Soil suppressed
K02027	631.428	446.646	1909.9	8963.92	Brite Hierarchies; Protein families: signaling and cellular processes; Transporters	2987.97	0.639196	0.211323	0.149481	Soil suppressed
K02028	488.25	230.835	799.09	4554.53	Brite Hierarchies; Protein families: signaling and cellular processes; Transporters	1518.18	0.526349	0.321603	0.152048	Soil suppressed
K02029	902.175	288.505	1255.51	7338.56	Brite Hierarchies; Protein families: signaling and cellular processes; Transporters	2446.19	0.513251	0.368809	0.117941	Soil suppressed
K02030	1461.96	621.993	1055.05	9417.02	Brite Hierarchies; Protein families: signaling and cellular processes; Transporters	3139.01	0.33611	0.465741	0.198149	Soil suppressed
K02031	995.582	728.476	1839.69	10691.2	Cellular Processes; Cellular community - prokaryotes; Quorum sensing | Brite Hierarchies; Protein families: signaling and cellular processes; Transporters	3563.75	0.516223	0.279364	0.204413	Balanced
K02032	942.301	584.412	1776.57	9909.84	Cellular Processes; Cellular community - prokaryotes; Quorum sensing | Brite Hierarchies; Protein families: signaling and cellular processes; Transporters	3303.28	0.537819	0.285262	0.176919	Soil suppressed
K02033	1002.92	870.782	1831.84	11116.6	Cellular Processes; Cellular community - prokaryotes; Quorum sensing | Brite Hierarchies; Protein families: signaling and cellular processes; Transporters	3705.54	0.494351	0.270655	0.234995	Balanced
K02034	1001.23	867.94	1791.06	10980.7	Cellular Processes; Cellular community - prokaryotes; Quorum sensing | Brite Hierarchies; Protein families: signaling and cellular processes; Transporters	3660.23	0.489331	0.273542	0.237127	Balanced
K02035	1338.54	1436.64	2081.01	14568.6	Cellular Processes; Cellular community - prokaryotes; Quorum sensing | Brite Hierarchies; Protein families: signaling and cellular processes; Transporters	4856.19	0.428527	0.275635	0.295838	Balanced
K02036	178.955	288.424	375.688	2529.2	Environmental Information Processing; Membrane transport; ABC transporters | Brite Hierarchies; Protein families: signaling and cellular processes; Transporters	843.067	0.445621	0.212266	0.342112	Balanced
K02037	183.08	205.484	329.797	2155.08	Environmental Information Processing; Membrane transport; ABC transporters | Brite Hierarchies; Protein families: signaling and cellular processes; Transporters	718.361	0.459097	0.254858	0.286045	Balanced
K02038	175.952	207.229	316.158	2098.01	Environmental Information Processing; Membrane transport; ABC transporters | Brite Hierarchies; Protein families: signaling and cellular processes; Transporters	699.338	0.452082	0.251597	0.296321	Balanced
K02039	167.486	254.613	270.382	2077.44	Not Included in Pathway or Brite; Unclassified: signaling and cellular processes; Others	692.481	0.390454	0.241864	0.367682	Balanced
K02040	255.714	281.494	507.216	3133.27	Environmental Information Processing; Membrane transport; ABC transporters | Environmental Information Processing; Signal transduction; Two-component system | Human Diseases; Infectious diseases: Bacterial; Tuberculosis | Brite Hierarchies; Protein families: signaling and cellular processes; Transporters	1044.42	0.485642	0.244837	0.269521	Balanced
K02041	127.964	38.538	280.441	1340.83	Environmental Information Processing; Membrane transport; ABC transporters | Brite Hierarchies; Protein families: signaling and cellular processes; Transporters	446.943	0.627465	0.28631	0.0862259	Soil suppressed
K02042	169.529	53.8541	391.217	1843.8	Environmental Information Processing; Membrane transport; ABC transporters | Brite Hierarchies; Protein families: signaling and cellular processes; Transporters	614.6	0.636539	0.275836	0.0876245	Soil suppressed
K02043	61.4312	4.92819	148.399	644.275	Brite Hierarchies; Protein families: genetic information processing; Transcription factors	214.758	0.691004	0.286048	0.0229476	Soil suppressed
K02044	197.783	69.5501	267.79	1605.37	Environmental Information Processing; Membrane transport; ABC transporters | Brite Hierarchies; Protein families: signaling and cellular processes; Transporters	535.124	0.500427	0.369603	0.12997	Soil suppressed
K02045	156.013	113.168	191.864	1383.13	Metabolism; Energy metabolism; Sulfur metabolism | Environmental Information Processing; Membrane transport; ABC transporters | Brite Hierarchies; Protein families: signaling and cellular processes; Transporters	461.045	0.416151	0.33839	0.245459	Balanced
K02046	153.908	98.9227	185.547	1315.13	Metabolism; Energy metabolism; Sulfur metabolism | Environmental Information Processing; Membrane transport; ABC transporters | Brite Hierarchies; Protein families: signaling and cellular processes; Transporters	438.378	0.423258	0.351086	0.225656	Balanced
K02047	161.494	103.208	176.189	1322.68	Metabolism; Energy metabolism; Sulfur metabolism | Environmental Information Processing; Membrane transport; ABC transporters | Brite Hierarchies; Protein families: signaling and cellular processes; Transporters	440.892	0.39962	0.36629	0.23409	Balanced
K02048	241.97	113.971	240.94	1790.65	Metabolism; Energy metabolism; Sulfur metabolism | Environmental Information Processing; Membrane transport; ABC transporters | Brite Hierarchies; Protein families: signaling and cellular processes; Transporters	596.882	0.403665	0.405391	0.190944	Soil suppressed
K02049	710.875	976.283	443.872	6393.09	Brite Hierarchies; Protein families: signaling and cellular processes; Transporters	2131.03	0.20829	0.333583	0.458127	Balanced
K02050	795.832	1070.21	598.778	7394.45	Brite Hierarchies; Protein families: signaling and cellular processes; Transporters	2464.82	0.24293	0.322877	0.434193	Balanced
K02051	761.48	1484.79	398.565	7934.51	Brite Hierarchies; Protein families: signaling and cellular processes; Transporters	2644.84	0.150695	0.287912	0.561393	SbRB suppressed
K02052	393.056	213.723	567.8	3523.74	Cellular Processes; Cellular community - prokaryotes; Quorum sensing | Brite Hierarchies; Protein families: signaling and cellular processes; Transporters	1174.58	0.483407	0.334636	0.181957	Soil suppressed
K02053	415.78	202.517	631.03	3747.98	Cellular Processes; Cellular community - prokaryotes; Quorum sensing | Brite Hierarchies; Protein families: signaling and cellular processes; Transporters	1249.33	0.505096	0.332803	0.162101	Soil suppressed
K02054	323.709	199.795	438.277	2885.34	Cellular Processes; Cellular community - prokaryotes; Quorum sensing | Brite Hierarchies; Protein families: signaling and cellular processes; Transporters	961.781	0.455693	0.336572	0.207735	Balanced
K02055	435.208	240.728	600.448	3829.15	Cellular Processes; Cellular community - prokaryotes; Quorum sensing | Brite Hierarchies; Protein families: signaling and cellular processes; Transporters	1276.38	0.470429	0.340969	0.188601	Soil suppressed
K02056	533.543	287.219	700.918	4565.04	Brite Hierarchies; Protein families: signaling and cellular processes; Transporters	1521.68	0.460621	0.350628	0.188751	Soil suppressed
K02057	878.183	391.485	1162.29	7295.88	Brite Hierarchies; Protein families: signaling and cellular processes; Transporters	2431.96	0.477924	0.361101	0.160975	Soil suppressed
K02058	436.18	139.637	375.704	2854.56	Brite Hierarchies; Protein families: signaling and cellular processes; Transporters	951.521	0.394845	0.458403	0.146752	Soil suppressed
K02062	32.071	10.0156	97.933	420.059	Environmental Information Processing; Membrane transport; ABC transporters | Brite Hierarchies; Protein families: signaling and cellular processes; Transporters	140.02	0.699424	0.229046	0.0715301	Soil suppressed
K02063	57.4104	7.95494	120.16	556.577	Environmental Information Processing; Membrane transport; ABC transporters | Brite Hierarchies; Protein families: signaling and cellular processes; Transporters	185.526	0.647675	0.309447	0.0428778	Soil suppressed
K02064	50.3165	7.5768	109.105	500.995	Environmental Information Processing; Membrane transport; ABC transporters | Brite Hierarchies; Protein families: signaling and cellular processes; Transporters	166.998	0.65333	0.301299	0.0453705	Soil suppressed
K02065	341.641	274.932	114.087	2191.98	Environmental Information Processing; Membrane transport; ABC transporters | Brite Hierarchies; Protein families: signaling and cellular processes; Transporters	730.66	0.156142	0.467579	0.376279	SbRB suppressed
K02066	395.955	316.505	121.094	2500.66	Environmental Information Processing; Membrane transport; ABC transporters | Brite Hierarchies; Protein families: signaling and cellular processes; Transporters	833.553	0.145274	0.47502	0.379706	SbRB suppressed
K02067	361.249	356.989	102.868	2463.32	Environmental Information Processing; Membrane transport; ABC transporters | Brite Hierarchies; Protein families: signaling and cellular processes; Transporters	821.107	0.12528	0.439954	0.434766	SbRB suppressed
K02068	9.36349	19.6555	71.3789	301.194	Brite Hierarchies; Protein families: signaling and cellular processes; Transporters	100.398	0.71096	0.0932638	0.195776	SbRB dominant
K02069	10.1056	25.7053	113.608	448.257	Brite Hierarchies; Protein families: signaling and cellular processes; Transporters	149.419	0.760333	0.0676323	0.172035	SbRB dominant
K02071	149.035	8.58931	307.178	1394.41	Environmental Information Processing; Membrane transport; ABC transporters | Brite Hierarchies; Protein families: signaling and cellular processes; Transporters	464.803	0.660879	0.320641	0.0184795	Soil suppressed
K02072	155.172	6.23196	306.356	1403.28	Environmental Information Processing; Membrane transport; ABC transporters | Brite Hierarchies; Protein families: signaling and cellular processes; Transporters	467.76	0.654942	0.331735	0.013323	Soil suppressed
K02073	197.665	7.99857	353.339	1677.01	Environmental Information Processing; Membrane transport; ABC transporters | Brite Hierarchies; Protein families: signaling and cellular processes; Transporters	559.003	0.632088	0.353603	0.0143087	Soil suppressed
K02074	54.8337	57.9499	209.485	966.805	Brite Hierarchies; Protein families: signaling and cellular processes; Transporters	322.268	0.650032	0.170149	0.179819	SbRB dominant
K02075	60.1318	136.356	210.525	1221.04	Brite Hierarchies; Protein families: signaling and cellular processes; Transporters	407.013	0.517244	0.147739	0.335017	RhizCom suppressed
K02076	1.45268	1.31456	48.1089	152.628	Brite Hierarchies; Protein families: genetic information processing; Transcription factors	50.8761	0.945608	0.0285533	0.0258384	SbRB dominant
K02077	66.1184	120.465	247.677	1302.78	Brite Hierarchies; Protein families: signaling and cellular processes; Transporters	434.26	0.570342	0.152255	0.277402	RhizCom suppressed
K02078	705.302	551.118	571.38	5483.4	Metabolism; Lipid metabolism; Fatty acid biosynthesis | Metabolism; Biosynthesis of other secondary metabolites; Biosynthesis of secondary metabolites - unclassified	1827.8	0.312605	0.385875	0.30152	Balanced
K02079	0.0476746	1.00537	0	3.15914	Metabolism; Carbohydrate metabolism; Galactose metabolism	1.05305	0	0.045273	0.954727	Soil dominant
K02080	4.63961	0.766725	0	16.219	Metabolism; Carbohydrate metabolism; Galactose metabolism	5.40633	0	0.85818	0.14182	RhizCom dominant
K02081	133.712	37.905	364.093	1607.13	Brite Hierarchies; Protein families: genetic information processing; Transcription factors	535.711	0.679645	0.249598	0.0707565	Soil suppressed
K02082	13.5319	3.64253	13.8293	93.0114	Not Included in Pathway or Brite; Unclassified: metabolism; Enzymes with EC numbers	31.0038	0.446053	0.436461	0.117487	Soil suppressed
K02083	26.0637	43.0032	166.553	706.86	Metabolism; Nucleotide metabolism; Purine metabolism | Brite Hierarchies; Protein families: metabolism; Peptidases	235.62	0.706872	0.110618	0.182511	SbRB dominant
K02084	0.145369	0.887204	0	3.09772	Cellular Processes; Cell growth and death; Apoptosis | Cellular Processes; Cell growth and death; Apoptosis - fly | Cellular Processes; Cell growth and death; Apoptosis - multiple species | Cellular Processes; Cell growth and death; p53 signaling pathway | Human Diseases; Cancers: Overview; Pathways in cancer | Human Diseases; Cancers: Specific types; Small cell lung cancer | Human Diseases; Neur…	1.03257	0	0.140784	0.859216	Soil dominant
K02086	1.63253	0.309589	37.9571	119.698	Not Included in Pathway or Brite; Unclassified: genetic information processing; Replication and repair	39.8993	0.951324	0.0409163	0.00775927	SbRB dominant
K02087	0.204249	0.50095	0	2.1156	Cellular Processes; Cell growth and death; Cell cycle | Cellular Processes; Cell growth and death; Oocyte meiosis | Cellular Processes; Cell growth and death; p53 signaling pathway | Cellular Processes; Cell growth and death; Cellular senescence | Cellular Processes; Cellular community - eukaryotes; Gap junction | Organismal Systems; Endocrine system; Progesterone-mediated oocyte maturation | Hum…	0.705199	0	0.289633	0.710367	SbRB suppressed
K02088	0	0.205851	0	0.617553	Brite Hierarchies; Protein families: metabolism; Protein kinases	0.205851	0	0	1	Soil dominant
K02099	196.114	14.5377	338.139	1646.37	Brite Hierarchies; Protein families: genetic information processing; Transcription factors	548.791	0.616152	0.357357	0.0264905	Soil suppressed
K02100	53.8777	14.8207	44.2952	338.981	Brite Hierarchies; Protein families: signaling and cellular processes; Transporters	112.994	0.392015	0.476821	0.131164	Soil suppressed
K02101	0.139591	3.44255	0.00971344	10.7756	Not Included in Pathway or Brite; Unclassified: metabolism; Carbohydrate metabolism	3.59185	0.0027043	0.0388633	0.958432	Soil dominant
K02103	4.74729	1.45207	85.2273	274.28	Brite Hierarchies; Protein families: genetic information processing; Transcription factors	91.4266	0.932193	0.0519246	0.0158824	SbRB dominant
K02106	21.8445	22.3309	8.4102	157.757	Environmental Information Processing; Signal transduction; Two-component system	52.5856	0.159933	0.415409	0.424658	SbRB suppressed
K02107	0	1.08276	0	3.24829	Metabolism; Energy metabolism; Oxidative phosphorylation	1.08276	0	0	1	Soil dominant
K02108	186	210.342	228.779	1875.36	Metabolism; Energy metabolism; Oxidative phosphorylation | Metabolism; Energy metabolism; Photosynthesis | Brite Hierarchies; Protein families: metabolism; Photosynthesis proteins | Brite Hierarchies; Protein families: genetic information processing; Chaperones and folding catalysts	625.12	0.365975	0.297542	0.336482	Balanced
K02109	245.457	219.489	289.422	2263.1	Metabolism; Energy metabolism; Oxidative phosphorylation | Metabolism; Energy metabolism; Photosynthesis | Brite Hierarchies; Protein families: metabolism; Photosynthesis proteins	754.368	0.383661	0.325381	0.290958	Balanced
K02110	245.962	223.423	332.251	2404.91	Metabolism; Energy metabolism; Oxidative phosphorylation | Metabolism; Energy metabolism; Photosynthesis | Brite Hierarchies; Protein families: metabolism; Photosynthesis proteins	801.636	0.414466	0.306825	0.278709	Balanced
K02111	249.692	322.444	287.152	2577.87	Metabolism; Energy metabolism; Oxidative phosphorylation | Metabolism; Energy metabolism; Photosynthesis | Brite Hierarchies; Protein families: metabolism; Photosynthesis proteins	859.289	0.334174	0.29058	0.375246	Balanced
K02112	246.989	327.775	270.48	2535.73	Metabolism; Energy metabolism; Oxidative phosphorylation | Metabolism; Energy metabolism; Photosynthesis | Brite Hierarchies; Protein families: metabolism; Photosynthesis proteins	845.244	0.320002	0.29221	0.387787	Balanced
K02113	200.648	193.788	244.654	1917.27	Metabolism; Energy metabolism; Oxidative phosphorylation | Metabolism; Energy metabolism; Photosynthesis | Brite Hierarchies; Protein families: metabolism; Photosynthesis proteins	639.09	0.382816	0.313958	0.303226	Balanced
K02114	216.028	215.607	314.542	2238.53	Metabolism; Energy metabolism; Oxidative phosphorylation | Metabolism; Energy metabolism; Photosynthesis | Brite Hierarchies; Protein families: metabolism; Photosynthesis proteins	746.177	0.421538	0.289513	0.288949	Balanced
K02115	204.649	249.666	257.469	2135.35	Metabolism; Energy metabolism; Oxidative phosphorylation | Metabolism; Energy metabolism; Photosynthesis | Brite Hierarchies; Protein families: metabolism; Photosynthesis proteins	711.784	0.361723	0.287516	0.350761	Balanced
K02116	137.816	72.1685	190.672	1201.97	Brite Hierarchies; Protein families: metabolism; Photosynthesis proteins	400.656	0.475899	0.343976	0.180126	Soil suppressed
K02117	0.660636	6.45056	0	21.3336	Metabolism; Energy metabolism; Oxidative phosphorylation	7.1112	0	0.0929007	0.907099	Soil dominant
K02118	0.572411	5.83738	0	19.2294	Metabolism; Energy metabolism; Oxidative phosphorylation	6.40979	0	0.0893026	0.910697	Soil dominant
K02119	0.523025	4.28216	0	14.4156	Metabolism; Energy metabolism; Oxidative phosphorylation	4.80519	0	0.108846	0.891154	Soil dominant
K02120	0.604258	5.79951	0	19.2113	Metabolism; Energy metabolism; Oxidative phosphorylation	6.40377	0	0.0943598	0.90564	Soil dominant
K02121	0.630735	4.6363	0	15.8011	Metabolism; Energy metabolism; Oxidative phosphorylation	5.26703	0	0.119751	0.880249	Soil dominant
K02122	0.669904	5.68042	0	19.051	Metabolism; Energy metabolism; Oxidative phosphorylation	6.35032	0	0.105491	0.894509	Soil dominant
K02123	0.555541	6.10006	0	19.9668	Metabolism; Energy metabolism; Oxidative phosphorylation	6.6556	0	0.0834698	0.91653	Soil dominant
K02124	0.873643	6.56582	0	22.3184	Metabolism; Energy metabolism; Oxidative phosphorylation	7.43946	0	0.117434	0.882566	Soil dominant
K02126	1.5568	0.161821	2.84617	13.6944	Metabolism; Energy metabolism; Oxidative phosphorylation | Organismal Systems; Environmental adaptation; Thermogenesis | Human Diseases; Neurodegenerative diseases; Alzheimer disease | Human Diseases; Neurodegenerative diseases; Parkinson disease | Human Diseases; Neurodegenerative diseases; Huntington disease | Brite Hierarchies; Protein families: genetic information processing; Mitochondrial bi…	4.56479	0.623506	0.341045	0.0354497	Soil suppressed
K02128	2.82621	17.6579	0	61.4523	Metabolism; Energy metabolism; Oxidative phosphorylation | Organismal Systems; Environmental adaptation; Thermogenesis | Human Diseases; Neurodegenerative diseases; Alzheimer disease | Human Diseases; Neurodegenerative diseases; Parkinson disease | Human Diseases; Neurodegenerative diseases; Huntington disease	20.4841	0	0.137971	0.862029	Soil dominant
K02132	0.213087	0.689812	0.00512471	2.72407	Metabolism; Energy metabolism; Oxidative phosphorylation | Organismal Systems; Environmental adaptation; Thermogenesis | Human Diseases; Neurodegenerative diseases; Alzheimer disease | Human Diseases; Neurodegenerative diseases; Parkinson disease | Human Diseases; Neurodegenerative diseases; Huntington disease	0.908024	0.0056438	0.234672	0.759685	SbRB suppressed
K02133	0	0.934415	0	2.80325	Metabolism; Energy metabolism; Oxidative phosphorylation | Organismal Systems; Environmental adaptation; Thermogenesis | Human Diseases; Neurodegenerative diseases; Alzheimer disease | Human Diseases; Neurodegenerative diseases; Parkinson disease | Human Diseases; Neurodegenerative diseases; Huntington disease	0.934415	0	0	1	Soil dominant
K02136	0.169365	0.00179673	0	0.513486	Metabolism; Energy metabolism; Oxidative phosphorylation | Organismal Systems; Environmental adaptation; Thermogenesis | Human Diseases; Neurodegenerative diseases; Alzheimer disease | Human Diseases; Neurodegenerative diseases; Parkinson disease | Human Diseases; Neurodegenerative diseases; Huntington disease	0.171162	0	0.989503	0.0104972	RhizCom dominant
K02137	0.329225	0	0	0.987675	Metabolism; Energy metabolism; Oxidative phosphorylation | Organismal Systems; Environmental adaptation; Thermogenesis | Human Diseases; Neurodegenerative diseases; Alzheimer disease | Human Diseases; Neurodegenerative diseases; Parkinson disease | Human Diseases; Neurodegenerative diseases; Huntington disease	0.329225	0	1	0	RhizCom dominant
K02144	1.47549	0.022471	0.0140068	4.5359	Metabolism; Energy metabolism; Oxidative phosphorylation | Environmental Information Processing; Signal transduction; mTOR signaling pathway | Cellular Processes; Transport and catabolism; Phagosome | Cellular Processes; Transport and catabolism; Lysosome | Organismal Systems; Nervous system; Synaptic vesicle cycle | Human Diseases; Immune diseases; Rheumatoid arthritis | Human Diseases; Infectio…	1.51197	0.00926397	0.975874	0.0148621	RhizCom dominant
K02145	1.5082	0.00477182	0	4.53892	Metabolism; Energy metabolism; Oxidative phosphorylation | Environmental Information Processing; Signal transduction; mTOR signaling pathway | Cellular Processes; Transport and catabolism; Phagosome | Organismal Systems; Excretory system; Collecting duct acid secretion | Organismal Systems; Nervous system; Synaptic vesicle cycle | Human Diseases; Immune diseases; Rheumatoid arthritis | Human Dise…	1.51297	0	0.996846	0.00315394	RhizCom dominant
K02146	0.473662	0.00076456	0	1.42328	Metabolism; Energy metabolism; Oxidative phosphorylation | Cellular Processes; Transport and catabolism; Phagosome | Cellular Processes; Transport and catabolism; Lysosome | Organismal Systems; Excretory system; Collecting duct acid secretion | Organismal Systems; Nervous system; Synaptic vesicle cycle | Human Diseases; Cancers: Overview; Viral carcinogenesis | Human Diseases; Immune diseases; Rh…	0.474426	0	0.998388	0.00161155	RhizCom dominant
K02147	0.928479	0.00807052	0	2.80965	Metabolism; Energy metabolism; Oxidative phosphorylation | Environmental Information Processing; Signal transduction; mTOR signaling pathway | Cellular Processes; Transport and catabolism; Phagosome | Organismal Systems; Excretory system; Collecting duct acid secretion | Organismal Systems; Nervous system; Synaptic vesicle cycle | Human Diseases; Immune diseases; Rheumatoid arthritis | Human Dise…	0.93655	0	0.991383	0.00861729	RhizCom dominant
K02148	0.191753	0	0	0.57526	Metabolism; Energy metabolism; Oxidative phosphorylation | Environmental Information Processing; Signal transduction; mTOR signaling pathway | Cellular Processes; Transport and catabolism; Phagosome | Organismal Systems; Excretory system; Collecting duct acid secretion | Organismal Systems; Nervous system; Synaptic vesicle cycle | Human Diseases; Immune diseases; Rheumatoid arthritis | Human Dise…	0.191753	0	1	0	RhizCom dominant
K02150	0.216157	0	0	0.648471	Metabolism; Energy metabolism; Oxidative phosphorylation | Environmental Information Processing; Signal transduction; mTOR signaling pathway | Cellular Processes; Transport and catabolism; Phagosome | Organismal Systems; Excretory system; Collecting duct acid secretion | Organismal Systems; Nervous system; Synaptic vesicle cycle | Human Diseases; Immune diseases; Rheumatoid arthritis | Human Dise…	0.216157	0	1	0	RhizCom dominant
K02151	1.09963	1.58495	10.1401	38.4739	Metabolism; Energy metabolism; Oxidative phosphorylation | Environmental Information Processing; Signal transduction; mTOR signaling pathway | Cellular Processes; Transport and catabolism; Phagosome | Organismal Systems; Excretory system; Collecting duct acid secretion | Organismal Systems; Nervous system; Synaptic vesicle cycle | Human Diseases; Immune diseases; Rheumatoid arthritis | Human Dise…	12.8246	0.79067	0.0857436	0.123586	SbRB dominant
K02154	0.432673	0	0	1.29802	Metabolism; Energy metabolism; Oxidative phosphorylation | Cellular Processes; Transport and catabolism; Phagosome | Cellular Processes; Transport and catabolism; Lysosome | Organismal Systems; Excretory system; Collecting duct acid secretion | Organismal Systems; Nervous system; Synaptic vesicle cycle | Human Diseases; Immune diseases; Rheumatoid arthritis | Human Diseases; Infectious diseases: …	0.432673	0	1	0	RhizCom dominant
K02155	0.194685	0.00172028	0	0.589217	Metabolism; Energy metabolism; Oxidative phosphorylation | Cellular Processes; Transport and catabolism; Phagosome | Cellular Processes; Transport and catabolism; Lysosome | Organismal Systems; Excretory system; Collecting duct acid secretion | Organismal Systems; Nervous system; Synaptic vesicle cycle | Human Diseases; Immune diseases; Rheumatoid arthritis | Human Diseases; Infectious diseases: …	0.196406	0	0.991241	0.00875882	RhizCom dominant
K02160	238.179	215.822	151.07	1815.21	Metabolism; Carbohydrate metabolism; Pyruvate metabolism | Metabolism; Carbohydrate metabolism; Propanoate metabolism | Metabolism; Energy metabolism; Carbon fixation pathways in prokaryotes | Metabolism; Lipid metabolism; Fatty acid biosynthesis	605.072	0.249673	0.393638	0.356689	Balanced
K02164	10.6018	5.74286	0	49.0339	Not Included in Pathway or Brite; Unclassified: metabolism; Energy metabolism	16.3446	0	0.64864	0.35136	SbRB suppressed
K02167	117.666	61.8503	163.787	1029.91	Brite Hierarchies; Protein families: genetic information processing; Transcription factors	343.303	0.477091	0.342747	0.180162	Soil suppressed
K02168	44.4951	1.07504	183.346	686.748	Brite Hierarchies; Protein families: signaling and cellular processes; Transporters	228.916	0.800931	0.194373	0.0046962	SbRB dominant
K02169	196.981	242.928	160.356	1800.8	Metabolism; Metabolism of cofactors and vitamins; Biotin metabolism	600.265	0.267142	0.328157	0.404701	Balanced
K02170	67.6487	100.828	161.35	989.481	Metabolism; Metabolism of cofactors and vitamins; Biotin metabolism	329.827	0.489197	0.205104	0.3057	Balanced
K02171	104.851	64.9724	21.8237	574.942	Human Diseases; Drug resistance: Antimicrobial; beta-Lactam resistance | Brite Hierarchies; Protein families: genetic information processing; Transcription factors | Brite Hierarchies; Protein families: signaling and cellular processes; Antimicrobial resistance genes	191.647	0.113874	0.547105	0.339021	SbRB suppressed
K02172	30.2158	60.8349	36.2214	381.816	Human Diseases; Drug resistance: Antimicrobial; beta-Lactam resistance | Brite Hierarchies; Protein families: metabolism; Peptidases | Brite Hierarchies; Protein families: signaling and cellular processes; Antimicrobial resistance genes	127.272	0.284598	0.237411	0.477991	Balanced
K02173	29.1226	1.31332	25.8603	168.889	Not Included in Pathway or Brite; Unclassified: metabolism; Cofactor metabolism	56.2962	0.459361	0.51731	0.0233288	Soil suppressed
K02178	0.218307	0.000983973	0	0.657873	Cellular Processes; Cell growth and death; Cell cycle | Cellular Processes; Cell growth and death; Cell cycle - yeast | Cellular Processes; Cell growth and death; Meiosis - yeast | Cellular Processes; Cell growth and death; Oocyte meiosis | Organismal Systems; Endocrine system; Progesterone-mediated oocyte maturation | Brite Hierarchies; Protein families: metabolism; Protein kinases | Brite Hiera…	0.219291	0	0.995513	0.00448707	RhizCom dominant
K02180	0.507778	1.30228	0	5.43018	Cellular Processes; Cell growth and death; Cell cycle | Cellular Processes; Cell growth and death; Cell cycle - yeast | Human Diseases; Infectious diseases: Viral; Human T-cell leukemia virus 1 infection | Brite Hierarchies; Protein families: genetic information processing; Spliceosome | Brite Hierarchies; Protein families: genetic information processing; Chromosome and associated proteins	1.81006	0	0.280531	0.719469	SbRB suppressed
K02182	56.0948	73.4175	0.00796991	388.561	Not Included in Pathway or Brite; Unclassified: metabolism; Enzymes with EC numbers	129.52	6.15341e-05	0.433097	0.566842	SbRB suppressed
K02183	5.7628	2.26164	0.0199572	24.1332	Environmental Information Processing; Signal transduction; Ras signaling pathway | Environmental Information Processing; Signal transduction; Rap1 signaling pathway | Environmental Information Processing; Signal transduction; MAPK signaling pathway - plant | Environmental Information Processing; Signal transduction; Apelin signaling pathway | Environmental Information Processing; Signal transduct…	8.04441	0.00248088	0.716374	0.281145	SbRB suppressed
K02188	19.4542	22.2436	36.1835	233.644	Metabolism; Metabolism of cofactors and vitamins; Porphyrin and chlorophyll metabolism	77.8813	0.464598	0.249793	0.285609	Balanced
K02189	66.5326	24.8792	40.559	395.912	Metabolism; Metabolism of cofactors and vitamins; Porphyrin and chlorophyll metabolism	131.971	0.307333	0.504146	0.188521	Soil suppressed
K02191	0.627015	10.733	3.65874	45.0561	Metabolism; Metabolism of cofactors and vitamins; Porphyrin and chlorophyll metabolism	15.0187	0.243612	0.0417489	0.714639	RhizCom suppressed
K02192	101.403	27.244	94.2837	668.791	Not Included in Pathway or Brite; Unclassified: signaling and cellular processes; Others	222.93	0.422929	0.454863	0.122208	Soil suppressed
K02193	121.426	120.775	110.071	1056.82	Environmental Information Processing; Membrane transport; ABC transporters | Brite Hierarchies; Protein families: signaling and cellular processes; Transporters	352.272	0.312461	0.344695	0.342844	Balanced
K02194	104.818	135.341	100.744	1022.71	Environmental Information Processing; Membrane transport; ABC transporters | Brite Hierarchies; Protein families: signaling and cellular processes; Transporters	340.903	0.295522	0.307471	0.397008	Balanced
K02195	150.428	151.171	118.604	1260.61	Environmental Information Processing; Membrane transport; ABC transporters | Brite Hierarchies; Protein families: signaling and cellular processes; Transporters	420.203	0.282254	0.357988	0.359758	Balanced
K02196	91.6915	36.6037	155.469	851.291	Environmental Information Processing; Membrane transport; ABC transporters | Brite Hierarchies; Protein families: signaling and cellular processes; Transporters	283.764	0.54788	0.323126	0.128994	Soil suppressed
K02197	103.225	130.759	100.217	1002.6	Not Included in Pathway or Brite; Unclassified: signaling and cellular processes; Structural proteins	334.201	0.29987	0.308871	0.39126	Balanced
K02198	113.532	180.055	101.421	1185.02	Brite Hierarchies; Protein families: signaling and cellular processes; Transporters	395.008	0.256756	0.287416	0.455828	Balanced
K02199	607.177	456.419	237.933	3904.59	Brite Hierarchies; Protein families: genetic information processing; Chaperones and folding catalysts	1301.53	0.18281	0.466511	0.350679	SbRB suppressed
K02200	152.553	133.908	222.186	1525.94	Not Included in Pathway or Brite; Unclassified: signaling and cellular processes; Structural proteins	508.647	0.436817	0.29992	0.263263	Balanced
K02201	0.718622	3.33578	0	12.1632	Metabolism; Metabolism of cofactors and vitamins; Pantothenate and CoA biosynthesis	4.05441	0	0.177245	0.822755	Soil dominant
K02202	0.588908	0.78596	0.233215	4.82425	Genetic Information Processing; Transcription; Basal transcription factors | Genetic Information Processing; Replication and repair; Nucleotide excision repair | Cellular Processes; Cell growth and death; Cell cycle | Brite Hierarchies; Protein families: metabolism; Protein kinases | Brite Hierarchies; Protein families: genetic information processing; Transcription machinery | Brite Hierarchies; …	1.60808	0.145027	0.366217	0.488756	SbRB suppressed
K02203	6.01964	5.43481	5.05408	49.5256	Metabolism; Energy metabolism; Methane metabolism | Metabolism; Amino acid metabolism; Glycine, serine and threonine metabolism	16.5085	0.30615	0.364638	0.329212	Balanced
K02204	145.653	63.2923	91.011	899.869	Metabolism; Amino acid metabolism; Glycine, serine and threonine metabolism	299.956	0.303414	0.485581	0.211005	Balanced
K02205	0.59555	0.182622	1.17918	5.87204	Brite Hierarchies; Protein families: signaling and cellular processes; Transporters	1.95735	0.602436	0.304263	0.0933005	Soil suppressed
K02206	0.515656	0.222316	0	2.21392	Environmental Information Processing; Signal transduction; FoxO signaling pathway | Environmental Information Processing; Signal transduction; PI3K-Akt signaling pathway | Cellular Processes; Cell growth and death; Cell cycle | Cellular Processes; Cell growth and death; Oocyte meiosis | Cellular Processes; Cell growth and death; p53 signaling pathway | Cellular Processes; Cell growth and death; C…	0.737973	0	0.698747	0.301253	SbRB suppressed
K02209	0.618478	0.00545041	0	1.87178	Genetic Information Processing; Replication and repair; DNA replication | Cellular Processes; Cell growth and death; Cell cycle | Cellular Processes; Cell growth and death; Cell cycle - yeast | Cellular Processes; Cell growth and death; Meiosis - yeast | Brite Hierarchies; Protein families: genetic information processing; DNA replication proteins | Brite Hierarchies; Protein families: genetic inf…	0.623928	0	0.991264	0.00873564	RhizCom dominant
K02210	0.205671	0.479857	0	2.05658	Genetic Information Processing; Replication and repair; DNA replication | Cellular Processes; Cell growth and death; Cell cycle | Cellular Processes; Cell growth and death; Cell cycle - yeast | Cellular Processes; Cell growth and death; Meiosis - yeast | Brite Hierarchies; Protein families: metabolism; Protein phosphatases and associated proteins | Brite Hierarchies; Protein families: genetic inf…	0.685528	0	0.300018	0.699982	SbRB suppressed
K02212	0.733224	1.09552	0	5.48624	Genetic Information Processing; Replication and repair; DNA replication | Cellular Processes; Cell growth and death; Cell cycle | Cellular Processes; Cell growth and death; Cell cycle - yeast | Cellular Processes; Cell growth and death; Meiosis - yeast | Brite Hierarchies; Protein families: genetic information processing; DNA replication proteins	1.82875	0	0.400943	0.599057	SbRB suppressed
K02217	46.6072	9.12339	93.0465	446.331	Not Included in Pathway or Brite; Unclassified: metabolism; Enzymes with EC numbers	148.777	0.625409	0.313269	0.0613225	Soil suppressed
K02218	0.579946	0.157728	0	2.21302	Environmental Information Processing; Signal transduction; MAPK signaling pathway - yeast | Environmental Information Processing; Signal transduction; Hippo signaling pathway - multiple species | Brite Hierarchies; Protein families: metabolism; Protein kinases	0.737674	0	0.786182	0.213818	SbRB suppressed
K02221	148.122	118.527	198.117	1394.3	Brite Hierarchies; Protein families: signaling and cellular processes; Secretion system	464.767	0.426273	0.318702	0.255025	Balanced
K02224	117.837	39.1917	54.2764	633.915	Metabolism; Metabolism of cofactors and vitamins; Porphyrin and chlorophyll metabolism	211.305	0.256863	0.557663	0.185475	Soil suppressed
K02225	50.2277	17.3853	53.2986	362.735	Metabolism; Metabolism of cofactors and vitamins; Porphyrin and chlorophyll metabolism	120.912	0.440806	0.415408	0.143785	Soil suppressed
K02226	153.803	88.7249	68.7525	933.841	Metabolism; Metabolism of cofactors and vitamins; Porphyrin and chlorophyll metabolism	311.28	0.22087	0.494098	0.285032	Balanced
K02227	204.479	47.0453	72.239	971.29	Metabolism; Metabolism of cofactors and vitamins; Porphyrin and chlorophyll metabolism	323.763	0.223123	0.631569	0.145308	Soil suppressed
K02228	72.0964	12.681	9.59203	283.108	Metabolism; Metabolism of cofactors and vitamins; Porphyrin and chlorophyll metabolism	94.3694	0.101643	0.76398	0.134376	RhizCom dominant
K02229	73.7155	19.2678	40.6032	400.76	Metabolism; Metabolism of cofactors and vitamins; Porphyrin and chlorophyll metabolism	133.587	0.303947	0.551818	0.144234	Soil suppressed
K02230	205.867	50.9332	60.1989	950.996	Metabolism; Metabolism of cofactors and vitamins; Porphyrin and chlorophyll metabolism	316.999	0.189903	0.649424	0.160673	RhizCom dominant
K02231	139.147	44.3201	57.5243	722.975	Metabolism; Metabolism of cofactors and vitamins; Porphyrin and chlorophyll metabolism	240.992	0.238698	0.577395	0.183907	Soil suppressed
K02232	138.438	50.5772	55.3253	733.021	Metabolism; Metabolism of cofactors and vitamins; Porphyrin and chlorophyll metabolism	244.34	0.226427	0.566578	0.206995	Balanced
K02233	143.267	43.5405	54.4566	723.793	Metabolism; Metabolism of cofactors and vitamins; Porphyrin and chlorophyll metabolism	241.264	0.225713	0.593819	0.180468	Soil suppressed
K02234	275.285	149.938	242.636	2003.58	Metabolism; Metabolism of cofactors and vitamins; Porphyrin and chlorophyll metabolism	667.859	0.363304	0.41219	0.224506	Balanced
K02236	0.991746	0.640341	34.0531	107.056	Brite Hierarchies; Protein families: signaling and cellular processes; Secretion system	35.6852	0.954264	0.0277915	0.0179442	SbRB dominant
K02237	117.126	128.997	200.186	1338.92	Brite Hierarchies; Protein families: signaling and cellular processes; Secretion system	446.308	0.448537	0.262432	0.289031	Balanced
K02238	227.806	190.882	262.723	2044.23	Brite Hierarchies; Protein families: signaling and cellular processes; Secretion system	681.41	0.385558	0.334315	0.280127	Balanced
K02239	0.45056	0.0450015	4.59983	15.2862	Brite Hierarchies; Protein families: signaling and cellular processes; Secretion system	5.09539	0.902743	0.088425	0.0088318	SbRB dominant
K02240	1.6042	0.0196662	52.458	162.246	Brite Hierarchies; Protein families: signaling and cellular processes; Secretion system	54.0819	0.969974	0.0296624	0.000363638	SbRB dominant
K02242	82.1756	70.992	93.8656	741.1	Brite Hierarchies; Protein families: signaling and cellular processes; Secretion system	247.033	0.379972	0.33265	0.287379	Balanced
K02243	0	0.019452	0.415313	1.3043	Brite Hierarchies; Protein families: signaling and cellular processes; Secretion system	0.434765	0.955259	0	0.0447413	SbRB dominant
K02244	0	0.0122814	0.43328	1.33668	Brite Hierarchies; Protein families: signaling and cellular processes; Secretion system	0.445561	0.972436	0	0.027564	SbRB dominant
K02245	0.301282	0.147387	0.337708	2.35913	Brite Hierarchies; Protein families: signaling and cellular processes; Secretion system	0.786377	0.429448	0.383126	0.187425	Soil suppressed
K02246	0	0.305758	0.374072	2.03949	Brite Hierarchies; Protein families: signaling and cellular processes; Secretion system	0.67983	0.550243	0	0.449757	RhizCom suppressed
K02247	0	0.0528142	0.402075	1.36467	Brite Hierarchies; Protein families: signaling and cellular processes; Secretion system	0.454889	0.883896	0	0.116104	SbRB dominant
K02248	0	0.0273231	0.283288	0.931834	Brite Hierarchies; Protein families: signaling and cellular processes; Secretion system	0.310611	0.912034	0	0.0879658	SbRB dominant
K02249	0	0.029789	0.327431	1.07166	Brite Hierarchies; Protein families: signaling and cellular processes; Secretion system	0.35722	0.916609	0	0.0833913	SbRB dominant
K02250	0	0.0464639	0.335134	1.14479	Cellular Processes; Cellular community - prokaryotes; Quorum sensing | Brite Hierarchies; Protein families: genetic information processing; Transcription factors | Brite Hierarchies; Protein families: signaling and cellular processes; Secretion system	0.381598	0.878239	0	0.121761	SbRB dominant
K02251	0.15406	0.0682052	0	0.666796	Cellular Processes; Cellular community - prokaryotes; Quorum sensing | Brite Hierarchies; Protein families: signaling and cellular processes; Secretion system	0.222265	0	0.693136	0.306864	SbRB suppressed
K02254	0	0.0436563	0.524983	1.70592	Brite Hierarchies; Protein families: signaling and cellular processes; Secretion system	0.56864	0.923227	0	0.0767732	SbRB dominant
K02256	4.75098	0.0858863	6.66447	34.504	Metabolism; Energy metabolism; Oxidative phosphorylation | Organismal Systems; Circulatory system; Cardiac muscle contraction | Organismal Systems; Environmental adaptation; Thermogenesis | Human Diseases; Neurodegenerative diseases; Alzheimer disease | Human Diseases; Neurodegenerative diseases; Parkinson disease | Human Diseases; Neurodegenerative diseases; Huntington disease | Human Diseases; …	11.5013	0.579452	0.41308	0.00746751	Soil suppressed
K02257	213.847	236.963	279.699	2191.52	Metabolism; Energy metabolism; Oxidative phosphorylation | Metabolism; Metabolism of cofactors and vitamins; Porphyrin and chlorophyll metabolism | Organismal Systems; Environmental adaptation; Thermogenesis | Brite Hierarchies; Protein families: metabolism; Prenyltransferases | Brite Hierarchies; Protein families: genetic information processing; Mitochondrial biogenesis	730.508	0.382882	0.292737	0.324381	Balanced
K02258	133.494	45.9127	49.3515	686.275	Metabolism; Energy metabolism; Oxidative phosphorylation | Organismal Systems; Environmental adaptation; Thermogenesis | Brite Hierarchies; Protein families: genetic information processing; Mitochondrial biogenesis	228.758	0.215737	0.58356	0.200704	Balanced
K02259	208.265	147.516	155.24	1533.06	Metabolism; Energy metabolism; Oxidative phosphorylation | Metabolism; Metabolism of cofactors and vitamins; Porphyrin and chlorophyll metabolism | Environmental Information Processing; Signal transduction; Two-component system | Organismal Systems; Environmental adaptation; Thermogenesis | Brite Hierarchies; Protein families: genetic information processing; Mitochondrial biogenesis	511.021	0.303783	0.407548	0.288669	Balanced
K02261	2.08792	0.146674	0.520678	8.26581	Metabolism; Energy metabolism; Oxidative phosphorylation | Organismal Systems; Circulatory system; Cardiac muscle contraction | Organismal Systems; Environmental adaptation; Thermogenesis | Human Diseases; Neurodegenerative diseases; Alzheimer disease | Human Diseases; Neurodegenerative diseases; Parkinson disease | Human Diseases; Neurodegenerative diseases; Huntington disease | Human Diseases; …	2.75527	0.188975	0.757791	0.053234	RhizCom dominant
K02262	2.48414	0.274325	0.809364	10.7035	Metabolism; Energy metabolism; Oxidative phosphorylation | Organismal Systems; Circulatory system; Cardiac muscle contraction | Organismal Systems; Environmental adaptation; Thermogenesis | Human Diseases; Neurodegenerative diseases; Alzheimer disease | Human Diseases; Neurodegenerative diseases; Parkinson disease | Human Diseases; Neurodegenerative diseases; Huntington disease | Human Diseases; …	3.56782	0.226851	0.696261	0.0768885	Soil suppressed
K02274	272.324	567.553	151.501	2974.13	Metabolism; Energy metabolism; Oxidative phosphorylation	991.378	0.152818	0.274692	0.572489	SbRB suppressed
K02275	328.467	458.784	221.904	3027.47	Metabolism; Energy metabolism; Oxidative phosphorylation	1009.16	0.219891	0.325487	0.454622	Balanced
K02276	281.207	284.273	120.209	2057.07	Metabolism; Energy metabolism; Oxidative phosphorylation	685.689	0.175311	0.410109	0.41458	SbRB suppressed
K02277	96.4283	100.663	34.6897	695.343	Metabolism; Energy metabolism; Oxidative phosphorylation	231.781	0.149666	0.416032	0.434302	SbRB suppressed
K02278	96.258	87.5375	102.23	858.076	Brite Hierarchies; Protein families: metabolism; Peptidases | Brite Hierarchies; Protein families: signaling and cellular processes; Secretion system | Brite Hierarchies; Protein families: signaling and cellular processes; Bacterial motility proteins	286.025	0.357415	0.336537	0.306048	Balanced
K02279	117.848	107.006	52.5339	832.163	Brite Hierarchies; Protein families: signaling and cellular processes; Secretion system | Brite Hierarchies; Protein families: signaling and cellular processes; Bacterial motility proteins	277.388	0.189388	0.424848	0.385764	SbRB suppressed
K02280	136.097	110.868	70.5611	952.578	Brite Hierarchies; Protein families: signaling and cellular processes; Secretion system | Brite Hierarchies; Protein families: signaling and cellular processes; Bacterial motility proteins	317.526	0.222222	0.428616	0.349162	Balanced
K02281	33.556	16.7353	28.3744	235.997	Brite Hierarchies; Protein families: signaling and cellular processes; Secretion system | Brite Hierarchies; Protein families: signaling and cellular processes; Bacterial motility proteins	78.6656	0.360696	0.426564	0.212739	Balanced
K02282	110.037	183.534	60.2879	1061.57	Brite Hierarchies; Protein families: signaling and cellular processes; Secretion system | Brite Hierarchies; Protein families: signaling and cellular processes; Bacterial motility proteins	353.858	0.170373	0.310962	0.518665	SbRB suppressed
K02283	162.056	334.809	290.306	2361.51	Brite Hierarchies; Protein families: signaling and cellular processes; Secretion system | Brite Hierarchies; Protein families: signaling and cellular processes; Bacterial motility proteins	787.171	0.368797	0.205872	0.425332	Balanced
[truncated: 9,246 more rows]

## Sheet: Fig3,b
PathLv1	PathLv2	Dominance	Count
[truncated: 178 more rows]

[truncated: 3 more sheets: Fig3,c, Fig3,d, Fig3,e]
