# Supplementary material for: Seed-borne bacteria drive wheat rhizosphere microbiome assembly via niche partitioning and facilitation
Source: Nat Microbiol. 2025 Mar 26;10(5):1130–44. doi: 10.1038/s41564-025-01973-1 (PMC12055584; doi:10.1038/s41564-025-01973-1)
Supplement: Supplementary file 8 — Source data. [file 41564_2025_1973_MOESM8_ESM.xlsx]

## Sheet: Fig4,a
Bin.ID	Completeness	Contamination	Quality
concoct.214.fa_sub.contigs	100	359.12	Discarded
concoct.236.fa_sub.contigs	100	69.32	Discarded
concoct.123.fa_sub.contigs	99.84	79.94	Discarded
concoct.237.fa.contigs	99.64	0.87	1_High-quality
maxbin.0009.fasta.contigs	99.49	2.24	1_High-quality
concoct.140.fa.contigs	99.35	0.7	1_High-quality
maxbin.0472.fasta_sub.contigs	98.87	105.74	Discarded
concoct.129.fa_sub.contigs	98.58	34.41	Discarded
concoct.92.fa_sub.contigs	98.47	5.53	2_Good-quality
concoct.244.fa_sub.contigs	98.44	21.48	Discarded
concoct.197.fa_sub.contigs	98.44	67.23	Discarded
concoct.186.fa_sub.contigs	98.17	24.08	Discarded
maxbin.0049.fasta.contigs	97.68	2.06	1_High-quality
concoct.206.fa_sub.contigs	97.68	104.26	Discarded
concoct.211.fa_sub.contigs	97.39	10.09	Discarded
concoct.97.fa_sub.contigs	97.33	187.69	Discarded
maxbin.0047.fasta.contigs	96.88	9.47	2_Good-quality
concoct.23.fa_sub.contigs	96.79	43.99	Discarded
concoct.208.fa_sub.contigs	96.76	48.27	Discarded
metabat2.21.fa_sub.contigs	96.71	135.3	Discarded
maxbin.0002.fasta.contigs	96.55	2.59	1_High-quality
maxbin.0096.fasta.contigs	96.29	1.16	1_High-quality
concoct.101.fa_sub.contigs	96.14	230.24	Discarded
concoct.250.fa_sub.contigs	95.46	27.44	Discarded
concoct.141.fa_sub.contigs	95.45	151.24	Discarded
maxbin.0005.fasta.contigs	95.07	1.92	1_High-quality
maxbin.0029.fasta_sub.contigs	94.76	32.46	Discarded
metabat2.88.fa.contigs	94.51	2.8	1_High-quality
metabat2.43.fa_sub.contigs	94.36	78.95	Discarded
metabat2.109.fa.contigs	94.25	1.87	1_High-quality
maxbin.0061.fasta.contigs	93.81	2	1_High-quality
maxbin.0286.fasta_sub.contigs	93.75	80.25	Discarded
metabat2.37.fa.contigs	93.7	66.66	Discarded
maxbin.0178.fasta_sub.contigs	93.68	71.48	Discarded
concoct.228.fa_sub.contigs	93.42	151.03	Discarded
concoct.30.fa_sub.contigs	93.38	181.65	Discarded
maxbin.0312.fasta.contigs	93.38	0.42	1_High-quality
metabat2.17.fa_sub.contigs	93.21	87.9	Discarded
maxbin.0115.fasta_sub.contigs	93.18	16.16	Discarded
maxbin.0207.fasta_sub.contigs	93.1	77.66	Discarded
concoct.106.fa_sub.contigs	93.1	2.59	1_High-quality
concoct.99.fa_sub.contigs	93.1	114.11	Discarded
maxbin.0118.fasta.contigs	92.71	4.7	1_High-quality
concoct.43.fa_sub.contigs	92.65	6.89	2_Good-quality
maxbin.0368.fasta_sub.contigs	92.41	109.19	Discarded
concoct.169.fa_sub.contigs	92.32	15.91	Discarded
maxbin.0427.fasta_sub.contigs	92.25	93.45	Discarded
maxbin.0065.fasta_sub.contigs	92.11	16.19	Discarded
maxbin.0290.fasta_sub.contigs	92.05	16.92	Discarded
maxbin.0151.fasta.contigs	91.84	3.21	1_High-quality
maxbin.0190.fasta_sub.contigs	91.8	67.57	Discarded
maxbin.0293.fasta_sub.contigs	91.79	36.26	Discarded
concoct.88.fa_sub.contigs	91.65	21.89	Discarded
concoct.241.fa_sub.contigs	91.6	106.4	Discarded
maxbin.0493.fasta_sub.contigs	91.5	83.29	Discarded
concoct.222.fa_sub.contigs	91.32	90.86	Discarded
maxbin.0098.fasta_sub.contigs	91.15	2.39	1_High-quality
maxbin.0586.fasta_sub.contigs	91.15	64.27	Discarded
concoct.41.fa_sub.contigs	91.04	72.41	Discarded
maxbin.0285.fasta.contigs	91.04	44.01	Discarded
maxbin.0031.fasta.contigs	90.95	14.11	Discarded
maxbin.0311.fasta.contigs	90.9	3.38	1_High-quality
metabat2.38.fa_sub.contigs	90.8	73.78	Discarded
maxbin.0024.fasta.contigs	90.62	0.16	1_High-quality
concoct.78.fa_sub.contigs	90.56	30.24	Discarded
maxbin.0691.fasta_sub.contigs	90.35	79.08	Discarded
metabat2.44.fa_sub.contigs	90.06	8.36	2_Good-quality
maxbin.0107.fasta.contigs	90	6.85	2_Good-quality
maxbin.0137.fasta_sub.contigs	89.56	55.48	Discarded
metabat2.10.fa_sub.contigs	89.32	71.37	Discarded
metabat2.113.fa_sub.contigs	89.31	55.17	Discarded
maxbin.0001.fasta.contigs	89.23	5.73	2_Good-quality
maxbin.0058.fasta_sub.contigs	89.03	26.69	Discarded
maxbin.0043.fasta.contigs	88.9	4.33	2_Good-quality
maxbin.0372.fasta.contigs	88.86	30.03	Discarded
maxbin.0345.fasta.contigs	88.59	35.94	Discarded
maxbin.0298.fasta_sub.contigs	88.39	14.66	Discarded
maxbin.0309.fasta_sub.contigs	88.38	6.74	2_Good-quality
metabat2.31.fa_sub.contigs	88.24	70.71	Discarded
maxbin.0247.fasta_sub.contigs	88.16	79.58	Discarded
maxbin.0126.fasta_sub.contigs	87.96	50.7	Discarded
maxbin.0093.fasta_sub.contigs	87.91	71.41	Discarded
maxbin.0080.fasta_sub.contigs	87.82	62.47	Discarded
concoct.134.fa_sub.contigs	87.81	124.78	Discarded
maxbin.0378.fasta_sub.contigs	87.62	23.96	Discarded
maxbin.0153.fasta.contigs	87.58	1.69	2_Good-quality
maxbin.0263.fasta.contigs	87.58	8.49	2_Good-quality
maxbin.0101.fasta_sub.contigs	87.52	5.48	2_Good-quality
concoct.104.fa_sub.contigs	87.41	96.32	Discarded
concoct.192.fa_sub.contigs	87.24	48.33	Discarded
concoct.199.fa_sub.contigs	87.07	1.01	2_Good-quality
metabat2.59.fa.contigs	86.97	34.75	Discarded
metabat2.183.fa.contigs	86.9	8.68	2_Good-quality
concoct.47.fa_sub.contigs	86.82	46.95	Discarded
concoct.22.fa_sub.contigs	86.72	83.94	Discarded
metabat2.24.fa_sub.contigs	86.58	116.06	Discarded
maxbin.0078.fasta.contigs	86.38	1.68	2_Good-quality
maxbin.0147.fasta.contigs	86.13	63.33	Discarded
maxbin.0319.fasta_sub.contigs	85.97	20.86	Discarded
maxbin.0547.fasta_sub.contigs	85.61	44.21	Discarded
concoct.69.fa_sub.contigs	85.57	75.9	Discarded
concoct.155.fa_sub.contigs	85.55	2.07	2_Good-quality
maxbin.0197.fasta_sub.contigs	84.62	30.04	Discarded
metabat2.147.fa_sub.contigs	84.48	42.55	Discarded
maxbin.0206.fasta_sub.contigs	84.33	27.48	Discarded
maxbin.0373.fasta_sub.contigs	84.22	3.32	2_Good-quality
maxbin.0025.fasta_sub.contigs	84.21	5.34	2_Good-quality
maxbin.0039.fasta.contigs	84.21	6.17	2_Good-quality
metabat2.49.fa_sub.contigs	84.11	5.68	2_Good-quality
metabat2.23.fa_sub.contigs	83.79	43.86	Discarded
concoct.127.fa_sub.contigs	83.76	68.71	Discarded
maxbin.0056.fasta.contigs	83.67	1.42	2_Good-quality
maxbin.0067.fasta_sub.contigs	83.66	49.59	Discarded
maxbin.0185.fasta_sub.contigs	83.63	43.36	Discarded
maxbin.0012.fasta_sub.contigs	83.25	49.31	Discarded
concoct.120.fa_sub.contigs	82.75	27.39	Discarded
maxbin.0007.fasta.contigs	82.61	22.7	Discarded
maxbin.0379.fasta_sub.contigs	82.59	22.99	Discarded
maxbin.0016.fasta.contigs	82.41	0.98	2_Good-quality
maxbin.0317.fasta.contigs	82.36	1.46	2_Good-quality
maxbin.0627.fasta_sub.contigs	82.31	76.4	Discarded
maxbin.0194.fasta.contigs	81.92	12.44	Discarded
maxbin.0142.fasta_sub.contigs	81.74	28.55	Discarded
metabat2.357.fa.contigs	81.74	4.31	2_Good-quality
maxbin.0156.fasta.contigs	81.58	8.47	2_Good-quality
concoct.68.fa.contigs	81.33	12.09	Discarded
maxbin.0505.fasta_sub.contigs	81.29	12.56	Discarded
concoct.239.fa_sub.contigs	81.17	54.19	Discarded
maxbin.0165.fasta_sub.contigs	81.12	66.23	Discarded
concoct.243.fa.contigs	81.12	6.37	2_Good-quality
maxbin.0143.fasta.contigs	81.1	9.25	2_Good-quality
maxbin.0258.fasta.contigs	81.05	34.74	Discarded
concoct.10.fa_sub.contigs	81.03	66.84	Discarded
maxbin.0366.fasta.contigs	80.91	3.99	2_Good-quality
maxbin.0376.fasta.contigs	80.88	10.96	Discarded
concoct.182.fa_sub.contigs	80.72	67.91	Discarded
metabat2.148.fa.contigs	80.64	3.74	2_Good-quality
maxbin.0407.fasta_sub.contigs	80.64	46.16	Discarded
maxbin.0490.fasta.contigs	80.45	9.89	2_Good-quality
maxbin.0019.fasta.contigs	80.4	1.47	2_Good-quality
metabat2.35.fa_sub.contigs	80.22	33.14	Discarded
maxbin.0175.fasta.contigs	80	6.63	2_Good-quality
maxbin.0351.fasta.contigs	79.99	42.27	Discarded
metabat2.14.fa_sub.contigs	79.84	16.26	Discarded
maxbin.0044.fasta.contigs	79.5	39.02	Discarded
maxbin.0316.fasta_sub.contigs	79.47	12.07	Discarded
maxbin.0573.fasta_sub.contigs	79.29	10.78	Discarded
concoct.81.fa_sub.contigs	79.09	37.46	Discarded
maxbin.0150.fasta.contigs	79.05	2.66	2_Good-quality
metabat2.164.fa.contigs	78.9	5.76	2_Good-quality
concoct.130.fa_sub.contigs	78.53	72.18	Discarded
concoct.124.fa_sub.contigs	78.5	50.15	Discarded
maxbin.0020.fasta_sub.contigs	78.45	38.49	Discarded
maxbin.0030.fasta.contigs	78.24	0.33	2_Good-quality
maxbin.0329.fasta_sub.contigs	78.2	55.09	Discarded
maxbin.0122.fasta_sub.contigs	78.07	32.74	Discarded
metabat2.118.fa.contigs	77.99	1.68	2_Good-quality
maxbin.0297.fasta.contigs	77.86	6.09	2_Good-quality
maxbin.0052.fasta_sub.contigs	77.53	18	Discarded
metabat2.198.fa_sub.contigs	77.34	71.41	Discarded
metabat2.20.fa_sub.contigs	77.27	4.37	2_Good-quality
maxbin.0010.fasta_sub.contigs	77.26	44.58	Discarded
maxbin.0332.fasta.contigs	77.24	6.19	2_Good-quality
metabat2.256.fa.contigs	77.08	0	2_Good-quality
maxbin.0462.fasta_sub.contigs	76.86	47.79	Discarded
maxbin.0166.fasta_sub.contigs	76.86	74.4	Discarded
concoct.13.fa_sub.contigs	76.86	63.97	Discarded
maxbin.0593.fasta_sub.contigs	76.78	2.54	2_Good-quality
maxbin.0496.fasta_sub.contigs	76.77	40.92	Discarded
maxbin.0241.fasta.contigs	76.63	20.33	Discarded
concoct.164.fa_sub.contigs	76.54	39.88	Discarded
maxbin.0072.fasta.contigs	76.28	10.53	Discarded
concoct.207.fa.contigs	76.07	7.98	2_Good-quality
maxbin.0289.fasta.contigs	75.94	18.97	Discarded
maxbin.0348.fasta_sub.contigs	75.92	64.71	Discarded
maxbin.0381.fasta.contigs	75.9	45.71	Discarded
maxbin.0042.fasta.contigs	75.77	8.11	2_Good-quality
concoct.232.fa_sub.contigs	75.54	25.05	Discarded
metabat2.108.fa.contigs	75.5	15.54	Discarded
maxbin.0546.fasta_sub.contigs	75.22	37.68	Discarded
concoct.33.fa_sub.contigs	74.92	52.13	Discarded
metabat2.136.fa.contigs	74.87	6.15	3_Medium-quality
metabat2.125.fa_sub.contigs	74.69	35.62	Discarded
maxbin.0410.fasta_sub.contigs	74.62	39.48	Discarded
maxbin.0280.fasta_sub.contigs	74.59	46.49	Discarded
maxbin.0038.fasta_sub.contigs	74.54	38.88	Discarded
maxbin.0087.fasta_sub.contigs	74.52	20.91	Discarded
concoct.174.fa_sub.contigs	74.39	60.39	Discarded
maxbin.0404.fasta_sub.contigs	74.38	38.63	Discarded
maxbin.0218.fasta_sub.contigs	74.32	8.01	3_Medium-quality
maxbin.0468.fasta_sub.contigs	74.23	44.8	Discarded
metabat2.89.fa_sub.contigs	74.02	35.46	Discarded
metabat2.29.fa_sub.contigs	73.86	30.69	Discarded
maxbin.0037.fasta.contigs	73.82	4.42	3_Medium-quality
maxbin.0231.fasta_sub.contigs	73.68	43.27	Discarded
metabat2.99.fa.contigs	73.51	1.02	3_Medium-quality
maxbin.0182.fasta_sub.contigs	73.38	15.52	Discarded
concoct.233.fa_sub.contigs	73.35	57.19	Discarded
maxbin.0069.fasta.contigs	73.08	45.2	Discarded
maxbin.0321.fasta.contigs	73.06	10.65	Discarded
maxbin.0269.fasta_sub.contigs	72.85	10.71	Discarded
maxbin.0132.fasta_sub.contigs	72.8	21.19	Discarded
maxbin.0195.fasta_sub.contigs	72.63	50.07	Discarded
metabat2.80.fa_sub.contigs	72.63	54.66	Discarded
maxbin.0222.fasta_sub.contigs	72.62	72.23	Discarded
concoct.227.fa_sub.contigs	72.3	122.58	Discarded
concoct.0.fa_sub.contigs	72.28	22.35	Discarded
metabat2.220.fa_sub.contigs	71.95	5.18	3_Medium-quality
metabat2.28.fa_sub.contigs	71.79	6.82	3_Medium-quality
maxbin.0081.fasta_sub.contigs	71.74	43.97	Discarded
metabat2.25.fa_sub.contigs	71.54	62.14	Discarded
metabat2.47.fa_sub.contigs	71.49	15.75	Discarded
metabat2.221.fa.contigs	71.39	8.39	3_Medium-quality
metabat2.383.fa_sub.contigs	71.28	59.04	Discarded
maxbin.0139.fasta_sub.contigs	71.16	19.83	Discarded
concoct.75.fa_sub.contigs	71.15	42.24	Discarded
concoct.74.fa_sub.contigs	71.09	90.59	Discarded
concoct.35.fa_sub.contigs	71.06	51.71	Discarded
metabat2.173.fa_sub.contigs	70.84	5.38	3_Medium-quality
maxbin.0094.fasta_sub.contigs	70.73	19.99	Discarded
concoct.247.fa_sub.contigs	70.65	41.63	Discarded
metabat2.174.fa.contigs	70.58	11.07	Discarded
maxbin.0018.fasta.contigs	70.39	7.01	3_Medium-quality
maxbin.0274.fasta.contigs	70.34	9.95	3_Medium-quality
maxbin.0330.fasta.contigs	70.28	9.74	3_Medium-quality
maxbin.0584.fasta_sub.contigs	70.21	41.33	Discarded
maxbin.0062.fasta_sub.contigs	70.03	62.93	Discarded
maxbin.0419.fasta.contigs	69.95	36.62	Discarded
metabat2.167.fa.contigs	69.85	2	3_Medium-quality
concoct.183.fa_sub.contigs	69.72	50.83	Discarded
concoct.171.fa_sub.contigs	69.71	19.08	Discarded
metabat2.162.fa.contigs	69.56	2.92	3_Medium-quality
metabat2.92.fa_sub.contigs	69.5	21.33	Discarded
maxbin.0200.fasta.contigs	69.35	11.74	Discarded
maxbin.0384.fasta.contigs	69.3	32.3	Discarded
concoct.245.fa_sub.contigs	68.97	23.47	Discarded
metabat2.22.fa_sub.contigs	68.92	49.27	Discarded
maxbin.0301.fasta.contigs	68.85	15.13	Discarded
metabat2.103.fa_sub.contigs	68.81	11.78	Discarded
maxbin.0313.fasta_sub.contigs	68.77	31.5	Discarded
maxbin.0141.fasta.contigs	68.66	9.56	3_Medium-quality
metabat2.225.fa_sub.contigs	68.41	2.93	3_Medium-quality
metabat2.135.fa.contigs	68.34	25.14	Discarded
metabat2.254.fa_sub.contigs	68.26	1.72	3_Medium-quality
maxbin.0104.fasta_sub.contigs	68.25	14.58	Discarded
metabat2.56.fa.contigs	68.17	30.06	Discarded
metabat2.101.fa_sub.contigs	68.09	1.09	3_Medium-quality
maxbin.0515.fasta_sub.contigs	67.8	10.16	Discarded
concoct.108.fa_sub.contigs	67.74	42.01	Discarded
metabat2.134.fa.contigs	67.7	3.09	3_Medium-quality
maxbin.0409.fasta_sub.contigs	67.5	6.74	3_Medium-quality
concoct.209.fa_sub.contigs	67.23	23.32	Discarded
maxbin.0173.fasta_sub.contigs	67.23	51.65	Discarded
concoct.153.fa_sub.contigs	67.16	24.72	Discarded
maxbin.0192.fasta_sub.contigs	66.9	50.24	Discarded
maxbin.0431.fasta_sub.contigs	66.7	17.85	Discarded
metabat2.79.fa_sub.contigs	66.63	13.68	Discarded
maxbin.0164.fasta.contigs	66.61	10.34	Discarded
metabat2.157.fa.contigs	66.57	4.71	3_Medium-quality
concoct.29.fa_sub.contigs	66.52	35.38	Discarded
metabat2.66.fa_sub.contigs	66.47	1.63	3_Medium-quality
maxbin.0127.fasta_sub.contigs	66.3	34.95	Discarded
maxbin.0555.fasta_sub.contigs	66.22	60.14	Discarded
metabat2.19.fa_sub.contigs	66.04	23.4	Discarded
maxbin.0430.fasta_sub.contigs	65.87	36.52	Discarded
metabat2.9.fa_sub.contigs	65.82	35.24	Discarded
maxbin.0128.fasta_sub.contigs	65.63	45.3	Discarded
maxbin.0686.fasta_sub.contigs	65.12	17.09	Discarded
concoct.219.fa_sub.contigs	64.85	43.98	Discarded
maxbin.0392.fasta_sub.contigs	64.58	24.94	Discarded
maxbin.0041.fasta.contigs	64.56	1.15	3_Medium-quality
concoct.44.fa_sub.contigs	64.22	37.96	Discarded
maxbin.0563.fasta_sub.contigs	64.2	37.52	Discarded
maxbin.0256.fasta_sub.contigs	64.04	28	Discarded
concoct.220.fa_sub.contigs	63.86	37.57	Discarded
maxbin.0064.fasta_sub.contigs	63.79	19.4	Discarded
maxbin.0484.fasta_sub.contigs	63.75	41.96	Discarded
metabat2.52.fa_sub.contigs	63.45	10.6	Discarded
concoct.126.fa_sub.contigs	63.14	40.18	Discarded
concoct.158.fa_sub.contigs	62.8	25.07	Discarded
concoct.138.fa_sub.contigs	62.61	30.39	Discarded
maxbin.0288.fasta_sub.contigs	62.53	42.07	Discarded
metabat2.214.fa_sub.contigs	62.31	1.25	3_Medium-quality
maxbin.0095.fasta.contigs	62.27	32.68	Discarded
maxbin.0383.fasta_sub.contigs	62.21	21.99	Discarded
maxbin.0387.fasta_sub.contigs	61.93	18.62	Discarded
metabat2.91.fa.contigs	61.91	5.33	3_Medium-quality
maxbin.0220.fasta.contigs	61.74	5.1	3_Medium-quality
metabat2.279.fa.contigs	61.6	0.58	3_Medium-quality
concoct.144.fa_sub.contigs	61.53	27.61	Discarded
metabat2.27.fa_sub.contigs	61.39	9.49	3_Medium-quality
maxbin.0265.fasta_sub.contigs	61.32	38.79	Discarded
maxbin.0363.fasta_sub.contigs	61.23	34.45	Discarded
concoct.52.fa_sub.contigs	61.07	23.35	Discarded
metabat2.76.fa_sub.contigs	61.02	18.52	Discarded
concoct.100.fa_sub.contigs	60.84	1.87	3_Medium-quality
concoct.167.fa_sub.contigs	60.77	34.95	Discarded
maxbin.0347.fasta_sub.contigs	60.42	18.84	Discarded
maxbin.0111.fasta_sub.contigs	60.19	27.18	Discarded
concoct.107.fa_sub.contigs	60.05	5.8	3_Medium-quality
maxbin.0130.fasta_sub.contigs	60.01	7.76	3_Medium-quality
maxbin.0275.fasta_sub.contigs	59.98	63.71	Discarded
metabat2.57.fa_sub.contigs	59.79	8.69	3_Medium-quality
metabat2.111.fa.contigs	59.56	1.72	3_Medium-quality
metabat2.158.fa.contigs	59.21	12.16	Discarded
maxbin.0160.fasta_sub.contigs	59.11	30.63	Discarded
maxbin.0188.fasta_sub.contigs	58.88	64.5	Discarded
maxbin.0299.fasta_sub.contigs	58.78	25.04	Discarded
metabat2.171.fa.contigs	58.73	6.26	3_Medium-quality
maxbin.0230.fasta_sub.contigs	58.69	1.19	3_Medium-quality
maxbin.0070.fasta_sub.contigs	58.18	3.14	3_Medium-quality
maxbin.0281.fasta_sub.contigs	58.15	11.94	Discarded
metabat2.290.fa_sub.contigs	57.9	7.67	3_Medium-quality
maxbin.0418.fasta_sub.contigs	57.47	41.02	Discarded
maxbin.0535.fasta_sub.contigs	57.41	37.82	Discarded
concoct.91.fa_sub.contigs	57.28	27.17	Discarded
concoct.193.fa_sub.contigs	57.19	19.28	Discarded
metabat2.107.fa.contigs	57.09	1.22	3_Medium-quality
maxbin.0084.fasta_sub.contigs	56.88	30.21	Discarded
metabat2.123.fa.contigs	56.73	9.3	3_Medium-quality
metabat2.187.fa.contigs	56.56	7.18	3_Medium-quality
maxbin.0253.fasta_sub.contigs	56.52	15.2	Discarded
maxbin.0085.fasta_sub.contigs	56.45	9.55	3_Medium-quality
maxbin.0254.fasta_sub.contigs	56.44	6.53	3_Medium-quality
concoct.235.fa_sub.contigs	56.39	27.4	Discarded
concoct.112.fa_sub.contigs	56.1	21.96	Discarded
maxbin.0502.fasta_sub.contigs	55.95	41.62	Discarded
maxbin.0004.fasta.contigs	55.82	1.16	3_Medium-quality
concoct.146.fa_sub.contigs	55.71	22.22	Discarded
maxbin.0057.fasta_sub.contigs	55.59	13.61	Discarded
maxbin.0663.fasta_sub.contigs	55.57	5.82	3_Medium-quality
metabat2.87.fa.contigs	55.37	2.73	3_Medium-quality
maxbin.0257.fasta_sub.contigs	55.29	21.05	Discarded
maxbin.0205.fasta_sub.contigs	55.17	36.24	Discarded
metabat2.219.fa.contigs	54.97	0	3_Medium-quality
concoct.210.fa_sub.contigs	54.93	40.38	Discarded
maxbin.0477.fasta_sub.contigs	54.89	33.57	Discarded
maxbin.0340.fasta_sub.contigs	54.86	26.04	Discarded
maxbin.0262.fasta_sub.contigs	54.46	14.02	Discarded
metabat2.228.fa.contigs	54.31	0	3_Medium-quality
concoct.48.fa_sub.contigs	54.17	1.72	3_Medium-quality
metabat2.282.fa.contigs	54.15	4.12	3_Medium-quality
metabat2.153.fa_sub.contigs	53.93	1.76	3_Medium-quality
concoct.223.fa_sub.contigs	53.77	22.93	Discarded
maxbin.0405.fasta_sub.contigs	53.6	22.97	Discarded
maxbin.0354.fasta_sub.contigs	53.26	16.95	Discarded
maxbin.0393.fasta_sub.contigs	53.2	28.04	Discarded
maxbin.0524.fasta_sub.contigs	52.95	16.19	Discarded
maxbin.0003.fasta_sub.contigs	52.83	13.89	Discarded
maxbin.0343.fasta_sub.contigs	52.65	24.85	Discarded
metabat2.32.fa_sub.contigs	52.6	96.12	Discarded
maxbin.0021.fasta_sub.contigs	52.42	11.91	Discarded
concoct.212.fa_sub.contigs	52.4	19.36	Discarded
metabat2.84.fa_sub.contigs	52.32	16.73	Discarded
maxbin.0677.fasta_sub.contigs	52.28	20.01	Discarded
maxbin.0425.fasta_sub.contigs	52.21	7.08	3_Medium-quality
maxbin.0355.fasta_sub.contigs	52.08	32.2	Discarded
maxbin.0352.fasta_sub.contigs	51.96	12.43	Discarded
concoct.34.fa_sub.contigs	51.61	19.89	Discarded
maxbin.0223.fasta_sub.contigs	51.42	18.13	Discarded
maxbin.0434.fasta_sub.contigs	51.15	21.19	Discarded
maxbin.0174.fasta_sub.contigs	50.95	26.47	Discarded
maxbin.0048.fasta_sub.contigs	50.77	22.19	Discarded
concoct.196.fa_sub.contigs	50.67	25.61	Discarded
concoct.76.fa_sub.contigs	50.64	11.82	Discarded
metabat2.130.fa.contigs	50.41	39.25	Discarded
metabat2.247.fa_sub.contigs	50.4	8.78	3_Medium-quality
maxbin.0359.fasta_sub.contigs	50.27	24.19	Discarded
maxbin.0442.fasta_sub.contigs	50.17	35.28	Discarded
maxbin.0193.fasta_sub.contigs	50.16	19.72	Discarded
concoct.114.fa_sub.contigs	50.11	51.68	Discarded
maxbin.0385.fasta_sub.contigs	50.07	47.8	Discarded
maxbin.0528.fasta_sub.contigs	49.93	1.13	4_Low-quality
concoct.12.fa_sub.contigs	49.37	25.49	Discarded
maxbin.0066.fasta_sub.contigs	49.29	15.45	Discarded
metabat2.127.fa.contigs	49.2	16.8	Discarded
metabat2.50.fa_sub.contigs	49.06	3.92	4_Low-quality
metabat2.287.fa.contigs	48.78	0.59	4_Low-quality
metabat2.241.fa_sub.contigs	48.61	20.98	Discarded
metabat2.6.fa_sub.contigs	48.43	46.73	Discarded
maxbin.0436.fasta_sub.contigs	48.38	15.88	Discarded
maxbin.0438.fasta_sub.contigs	48.36	22.3	Discarded
maxbin.0610.fasta_sub.contigs	47.93	4.52	4_Low-quality
maxbin.0577.fasta_sub.contigs	47.89	30.77	Discarded
maxbin.0255.fasta_sub.contigs	47.48	1.98	4_Low-quality
metabat2.81.fa_sub.contigs	47.35	8.86	4_Low-quality
maxbin.0244.fasta_sub.contigs	47.24	63.33	Discarded
maxbin.0592.fasta_sub.contigs	47.1	3.92	4_Low-quality
metabat2.317.fa_sub.contigs	47.09	3.05	4_Low-quality
metabat2.142.fa.contigs	47	1.97	4_Low-quality
maxbin.0676.fasta_sub.contigs	46.97	32.94	Discarded
maxbin.0053.fasta_sub.contigs	46.95	3.52	4_Low-quality
maxbin.0089.fasta_sub.contigs	46.87	10.34	Discarded
maxbin.0079.fasta_sub.contigs	45.86	24.66	Discarded
metabat2.119.fa_sub.contigs	45.59	12.74	Discarded
maxbin.0213.fasta_sub.contigs	45.36	4.82	4_Low-quality
metabat2.51.fa.contigs	45.04	4.69	4_Low-quality
maxbin.0092.fasta_sub.contigs	44.9	7.79	4_Low-quality
maxbin.0014.fasta_sub.contigs	44.84	9.05	4_Low-quality
maxbin.0295.fasta_sub.contigs	44.8	24.34	Discarded
maxbin.0333.fasta_sub.contigs	44.77	9.36	4_Low-quality
metabat2.141.fa.contigs	44.71	5.06	4_Low-quality
maxbin.0152.fasta.contigs	44.52	6.41	4_Low-quality
maxbin.0357.fasta_sub.contigs	44.02	15.81	Discarded
maxbin.0423.fasta_sub.contigs	43.95	3.61	4_Low-quality
maxbin.0100.fasta_sub.contigs	43.87	18.11	Discarded
maxbin.0361.fasta_sub.contigs	43.84	27.59	Discarded
maxbin.0559.fasta_sub.contigs	43.82	11.56	Discarded
concoct.191.fa.contigs	43.8	3.33	4_Low-quality
concoct.61.fa_sub.contigs	43.48	42.25	Discarded
concoct.226.fa_sub.contigs	43.39	13.15	Discarded
maxbin.0105.fasta_sub.contigs	43.37	24.83	Discarded
maxbin.0446.fasta_sub.contigs	43.34	21.32	Discarded
concoct.95.fa_sub.contigs	43.32	11.1	Discarded
maxbin.0466.fasta_sub.contigs	43.04	18.09	Discarded
maxbin.0549.fasta_sub.contigs	42.95	13.55	Discarded
metabat2.96.fa_sub.contigs	42.73	6.51	4_Low-quality
metabat2.239.fa_sub.contigs	42.72	1.68	4_Low-quality
maxbin.0398.fasta_sub.contigs	42.62	13.46	Discarded
maxbin.0553.fasta_sub.contigs	42.44	19.59	Discarded
metabat2.213.fa.contigs	42.12	0.31	4_Low-quality
maxbin.0251.fasta_sub.contigs	42.06	17.23	Discarded
metabat2.264.fa.contigs	41.95	0	4_Low-quality
maxbin.0344.fasta_sub.contigs	41.79	18.9	Discarded
concoct.103.fa_sub.contigs	41.77	1.9	4_Low-quality
metabat2.121.fa.contigs	41.67	28.93	Discarded
concoct.213.fa_sub.contigs	41.61	5.64	4_Low-quality
maxbin.0604.fasta_sub.contigs	41.6	6.87	4_Low-quality
maxbin.0155.fasta_sub.contigs	41.57	14.19	Discarded
maxbin.0600.fasta_sub.contigs	41.53	16.66	Discarded
maxbin.0308.fasta_sub.contigs	41.4	11.29	Discarded
maxbin.0602.fasta.contigs	41.36	11.06	Discarded
concoct.63.fa_sub.contigs	41.07	15.81	Discarded
maxbin.0138.fasta_sub.contigs	41.05	26.16	Discarded
maxbin.0227.fasta.contigs	40.96	11.51	Discarded
maxbin.0603.fasta_sub.contigs	40.63	26.49	Discarded
maxbin.0154.fasta.contigs	40.58	3.98	4_Low-quality
maxbin.0161.fasta_sub.contigs	40.54	13.73	Discarded
metabat2.202.fa_sub.contigs	40.37	6.57	4_Low-quality
maxbin.0103.fasta_sub.contigs	40.32	12.29	Discarded
maxbin.0283.fasta_sub.contigs	40.24	5.29	4_Low-quality
maxbin.0482.fasta_sub.contigs	40.17	5.88	4_Low-quality
maxbin.0639.fasta_sub.contigs	40.14	37.33	Discarded
metabat2.195.fa.contigs	39.74	1.17	4_Low-quality
concoct.82.fa_sub.contigs	39.73	18.07	Discarded
maxbin.0077.fasta_sub.contigs	39	10.03	Discarded
maxbin.0437.fasta_sub.contigs	38.91	10.74	Discarded
maxbin.0017.fasta_sub.contigs	38.79	3.17	4_Low-quality
maxbin.0655.fasta_sub.contigs	38.68	9.18	4_Low-quality
metabat2.71.fa.contigs	38.4	1.03	4_Low-quality
concoct.242.fa_sub.contigs	38.18	10.99	Discarded
maxbin.0598.fasta_sub.contigs	38.04	1.96	4_Low-quality
concoct.55.fa_sub.contigs	37.96	25.91	Discarded
maxbin.0203.fasta_sub.contigs	37.79	3.53	4_Low-quality
concoct.64.fa_sub.contigs	37.77	9.24	4_Low-quality
metabat2.240.fa.contigs	37.73	7.6	4_Low-quality
concoct.177.fa_sub.contigs	37.5	12.26	Discarded
maxbin.0432.fasta_sub.contigs	37.41	13.46	Discarded
maxbin.0469.fasta_sub.contigs	37.4	9.48	4_Low-quality
maxbin.0264.fasta_sub.contigs	37.34	4.82	4_Low-quality
maxbin.0642.fasta_sub.contigs	37.16	19.24	Discarded
metabat2.280.fa.contigs	37.07	0	4_Low-quality
metabat2.36.fa_sub.contigs	37.04	21.62	Discarded
metabat2.209.fa.contigs	36.87	1.7	4_Low-quality
maxbin.0365.fasta_sub.contigs	36.79	12.91	Discarded
maxbin.0172.fasta_sub.contigs	36.59	12.23	Discarded
maxbin.0335.fasta_sub.contigs	36.51	6.86	4_Low-quality
metabat2.149.fa_sub.contigs	36.42	7.64	4_Low-quality
metabat2.42.fa_sub.contigs	36.28	5.49	4_Low-quality
maxbin.0485.fasta_sub.contigs	36.16	16.01	Discarded
concoct.98.fa_sub.contigs	36.13	8.24	4_Low-quality
maxbin.0395.fasta_sub.contigs	36.09	21.9	Discarded
maxbin.0628.fasta_sub.contigs	35.68	7.21	4_Low-quality
maxbin.0659.fasta_sub.contigs	35.58	33.26	Discarded
maxbin.0134.fasta_sub.contigs	35.45	9.75	4_Low-quality
metabat2.206.fa_sub.contigs	35.33	6.33	4_Low-quality
maxbin.0548.fasta_sub.contigs	35.29	3.45	4_Low-quality
maxbin.0287.fasta_sub.contigs	35.11	11	Discarded
concoct.178.fa_sub.contigs	34.97	6.87	4_Low-quality
maxbin.0116.fasta_sub.contigs	34.86	16.95	Discarded
concoct.14.fa_sub.contigs	34.4	0.97	4_Low-quality
maxbin.0435.fasta_sub.contigs	33.84	6.07	4_Low-quality
maxbin.0422.fasta.contigs	33.75	15.55	Discarded
concoct.8.fa_sub.contigs	33.71	4.89	4_Low-quality
concoct.156.fa_sub.contigs	33.71	12.71	Discarded
metabat2.306.fa.contigs	33.66	2.92	4_Low-quality
maxbin.0068.fasta_sub.contigs	33.66	11.68	Discarded
metabat2.271.fa.contigs	33.64	0	4_Low-quality
maxbin.0408.fasta_sub.contigs	33.44	14.5	Discarded
metabat2.54.fa_sub.contigs	33.44	0.63	4_Low-quality
concoct.229.fa_sub.contigs	33.36	13.69	Discarded
metabat2.182.fa_sub.contigs	33.33	5.81	4_Low-quality
metabat2.321.fa.contigs	33.33	0	4_Low-quality
concoct.161.fa_sub.contigs	33.32	9.69	4_Low-quality
metabat2.197.fa.contigs	33.29	0	4_Low-quality
maxbin.0499.fasta_sub.contigs	32.97	2.94	4_Low-quality
maxbin.0271.fasta_sub.contigs	32.94	6.17	4_Low-quality
maxbin.0451.fasta_sub.contigs	32.94	3.67	4_Low-quality
maxbin.0510.fasta_sub.contigs	32.77	21.57	Discarded
maxbin.0140.fasta_sub.contigs	32.71	6.46	4_Low-quality
maxbin.0315.fasta_sub.contigs	32.61	7.73	4_Low-quality
maxbin.0554.fasta_sub.contigs	32.57	6.42	4_Low-quality
maxbin.0136.fasta_sub.contigs	32.51	9.03	4_Low-quality
maxbin.0504.fasta_sub.contigs	32.35	13.8	Discarded
maxbin.0328.fasta_sub.contigs	32.35	3.18	4_Low-quality
metabat2.15.fa_sub.contigs	32.21	18.99	Discarded
maxbin.0664.fasta_sub.contigs	32.17	4.96	4_Low-quality
concoct.151.fa_sub.contigs	32.1	12.52	Discarded
maxbin.0045.fasta_sub.contigs	32.09	5.24	4_Low-quality
maxbin.0591.fasta_sub.contigs	31.94	11.49	Discarded
maxbin.0647.fasta_sub.contigs	31.84	9.13	4_Low-quality
metabat2.274.fa.contigs	31.39	1.16	4_Low-quality
concoct.90.fa_sub.contigs	30.98	2.15	4_Low-quality
maxbin.0353.fasta_sub.contigs	30.95	4.06	4_Low-quality
maxbin.0334.fasta_sub.contigs	30.86	13.27	Discarded
maxbin.0684.fasta_sub.contigs	30.61	24.75	Discarded
concoct.77.fa_sub.contigs	30.55	5.32	4_Low-quality
maxbin.0210.fasta_sub.contigs	30.41	11.21	Discarded
maxbin.0623.fasta_sub.contigs	30.36	6.22	4_Low-quality
maxbin.0529.fasta_sub.contigs	29.96	4.31	4_Low-quality
metabat2.45.fa_sub.contigs	29.95	1.51	4_Low-quality
maxbin.0183.fasta_sub.contigs	29.46	7.53	4_Low-quality
maxbin.0537.fasta_sub.contigs	29.45	5.04	4_Low-quality
maxbin.0006.fasta_sub.contigs	29.36	15.55	Discarded
maxbin.0626.fasta_sub.contigs	29.35	6.01	4_Low-quality
maxbin.0167.fasta_sub.contigs	29.31	5.17	4_Low-quality
maxbin.0291.fasta_sub.contigs	29.31	11.09	Discarded
maxbin.0214.fasta_sub.contigs	28.83	5.37	4_Low-quality
metabat2.223.fa.contigs	28.79	12.95	Discarded
metabat2.55.fa_sub.contigs	28.69	7.45	4_Low-quality
maxbin.0390.fasta_sub.contigs	28.57	6.53	4_Low-quality
concoct.96.fa_sub.contigs	28.35	6.01	4_Low-quality
metabat2.276.fa_sub.contigs	28	0.67	4_Low-quality
maxbin.0252.fasta_sub.contigs	27.76	6.25	4_Low-quality
maxbin.0585.fasta_sub.contigs	27.67	2.61	4_Low-quality
metabat2.94.fa.contigs	27.57	2.53	4_Low-quality
maxbin.0572.fasta_sub.contigs	27.52	6.59	4_Low-quality
maxbin.0689.fasta_sub.contigs	27.5	4.9	4_Low-quality
maxbin.0145.fasta_sub.contigs	27.49	11.79	Discarded
maxbin.0226.fasta_sub.contigs	27.21	10.1	Discarded
metabat2.100.fa.contigs	27.19	0.76	4_Low-quality
maxbin.0612.fasta_sub.contigs	27.04	7.43	4_Low-quality
maxbin.0171.fasta_sub.contigs	26.9	2.29	4_Low-quality
maxbin.0123.fasta_sub.contigs	26.19	8.23	4_Low-quality
maxbin.0268.fasta_sub.contigs	26.17	6.85	4_Low-quality
maxbin.0026.fasta_sub.contigs	26.07	13.93	Discarded
maxbin.0473.fasta_sub.contigs	26.03	1.37	4_Low-quality
maxbin.0694.fasta_sub.contigs	26	9.18	4_Low-quality
maxbin.0693.fasta_sub.contigs	25.91	14.47	Discarded
concoct.136.fa_sub.contigs	25.88	4.2	4_Low-quality
maxbin.0259.fasta_sub.contigs	25.77	4.62	4_Low-quality
maxbin.0575.fasta_sub.contigs	25.24	3.37	4_Low-quality
maxbin.0617.fasta_sub.contigs	25.11	3.3	4_Low-quality
maxbin.0483.fasta_sub.contigs	25.03	4.3	4_Low-quality
maxbin.0035.fasta_sub.contigs	24.97	9.26	4_Low-quality
metabat2.170.fa_sub.contigs	24.79	2.34	4_Low-quality
concoct.105.fa_sub.contigs	24.77	0.39	4_Low-quality
maxbin.0503.fasta_sub.contigs	24.71	14.78	Discarded
metabat2.300.fa.contigs	24.71	4.04	4_Low-quality
metabat2.232.fa_sub.contigs	24.62	0.43	4_Low-quality
concoct.11.fa_sub.contigs	24.61	2.05	4_Low-quality
maxbin.0514.fasta_sub.contigs	24.54	2.9	4_Low-quality
maxbin.0307.fasta_sub.contigs	24.53	0.31	4_Low-quality
metabat2.217.fa.contigs	24.24	3.71	4_Low-quality
maxbin.0367.fasta_sub.contigs	24.2	4.62	4_Low-quality
maxbin.0249.fasta_sub.contigs	24.16	6.08	4_Low-quality
concoct.57.fa_sub.contigs	24.14	13.58	Discarded
maxbin.0429.fasta_sub.contigs	24.12	3.31	4_Low-quality
maxbin.0641.fasta_sub.contigs	24.1	3.78	4_Low-quality
metabat2.114.fa_sub.contigs	24.06	1.37	4_Low-quality
maxbin.0458.fasta_sub.contigs	23.67	0.89	4_Low-quality
concoct.70.fa_sub.contigs	23.51	1.34	4_Low-quality
maxbin.0176.fasta_sub.contigs	23.37	1.56	4_Low-quality
maxbin.0322.fasta_sub.contigs	23.35	3.45	4_Low-quality
maxbin.0124.fasta.contigs	23.33	10.5	Discarded
maxbin.0133.fasta_sub.contigs	23.3	2.2	4_Low-quality
metabat2.192.fa_sub.contigs	23.21	4.98	4_Low-quality
concoct.67.fa_sub.contigs	23.19	2.59	4_Low-quality
concoct.18.fa_sub.contigs	23.03	2.35	4_Low-quality
metabat2.146.fa_sub.contigs	22.77	3.29	4_Low-quality
maxbin.0371.fasta_sub.contigs	22.48	3.26	4_Low-quality
maxbin.0532.fasta_sub.contigs	22.45	4.75	4_Low-quality
maxbin.0608.fasta_sub.contigs	22.15	2.19	4_Low-quality
maxbin.0196.fasta_sub.contigs	22.07	0.62	4_Low-quality
maxbin.0594.fasta_sub.contigs	21.94	3.98	4_Low-quality
maxbin.0624.fasta_sub.contigs	21.92	5.46	4_Low-quality
metabat2.245.fa_sub.contigs	21.86	5.74	4_Low-quality
maxbin.0595.fasta_sub.contigs	21.79	2.35	4_Low-quality
maxbin.0243.fasta_sub.contigs	21.64	7.72	4_Low-quality
maxbin.0245.fasta_sub.contigs	21.29	5.67	4_Low-quality
maxbin.0588.fasta_sub.contigs	20.57	4.62	4_Low-quality
maxbin.0444.fasta_sub.contigs	20.55	3.89	4_Low-quality
maxbin.0673.fasta_sub.contigs	20.52	5.17	4_Low-quality
concoct.60.fa_sub.contigs	20.22	2.08	4_Low-quality
maxbin.0402.fasta_sub.contigs	20.18	2.05	4_Low-quality
maxbin.0605.fasta_sub.contigs	20.13	2.71	4_Low-quality
maxbin.0420.fasta_sub.contigs	19.99	1.27	4_Low-quality
maxbin.0267.fasta_sub.contigs	19.89	0	4_Low-quality
maxbin.0498.fasta_sub.contigs	19.83	5.57	4_Low-quality
maxbin.0186.fasta_sub.contigs	19.75	14.89	Discarded
maxbin.0670.fasta_sub.contigs	19.59	3.45	4_Low-quality
metabat2.33.fa_sub.contigs	19.47	3.87	4_Low-quality
maxbin.0606.fasta_sub.contigs	19.31	0.62	4_Low-quality
metabat2.145.fa_sub.contigs	19.27	3.34	4_Low-quality
maxbin.0157.fasta_sub.contigs	19.24	0.85	4_Low-quality
maxbin.0574.fasta_sub.contigs	19.14	3.35	4_Low-quality
metabat2.190.fa_sub.contigs	19.07	0.71	4_Low-quality
maxbin.0455.fasta_sub.contigs	19.05	7.81	4_Low-quality
maxbin.0666.fasta_sub.contigs	19.04	0.86	4_Low-quality
maxbin.0236.fasta_sub.contigs	19.01	2.06	4_Low-quality
maxbin.0471.fasta_sub.contigs	18.99	3.45	4_Low-quality
maxbin.0112.fasta.contigs	18.95	0	4_Low-quality
maxbin.0198.fasta_sub.contigs	18.75	1.09	4_Low-quality
maxbin.0327.fasta.contigs	18.49	2.1	4_Low-quality
maxbin.0303.fasta_sub.contigs	18.41	3.84	4_Low-quality
metabat2.189.fa_sub.contigs	18.39	0	4_Low-quality
maxbin.0679.fasta_sub.contigs	18.1	3.45	4_Low-quality
maxbin.0643.fasta_sub.contigs	18.1	3.45	4_Low-quality
maxbin.0189.fasta_sub.contigs	18.02	4.05	4_Low-quality
maxbin.0428.fasta_sub.contigs	17.95	5.08	4_Low-quality
maxbin.0467.fasta_sub.contigs	17.59	0	4_Low-quality
maxbin.0209.fasta_sub.contigs	17.57	2.57	4_Low-quality
maxbin.0240.fasta_sub.contigs	17.29	0.58	4_Low-quality
maxbin.0097.fasta_sub.contigs	17.23	3.24	4_Low-quality
metabat2.199.fa.contigs	17.22	0.21	4_Low-quality
maxbin.0033.fasta_sub.contigs	17.01	1.2	4_Low-quality
maxbin.0513.fasta_sub.contigs	17.01	0.25	4_Low-quality
maxbin.0022.fasta_sub.contigs	16.86	0.98	4_Low-quality
maxbin.0396.fasta_sub.contigs	16.85	1.16	4_Low-quality
maxbin.0339.fasta_sub.contigs	16.74	1.88	4_Low-quality
maxbin.0550.fasta_sub.contigs	16.54	0	4_Low-quality
maxbin.0631.fasta_sub.contigs	16.5	0.02	4_Low-quality
maxbin.0380.fasta_sub.contigs	16.3	0.31	4_Low-quality
maxbin.0625.fasta_sub.contigs	16.08	5.37	4_Low-quality
maxbin.0456.fasta_sub.contigs	15.87	0.88	4_Low-quality
maxbin.0232.fasta_sub.contigs	15.84	1.3	4_Low-quality
maxbin.0397.fasta_sub.contigs	15.84	2.08	4_Low-quality
maxbin.0463.fasta_sub.contigs	15.76	7.65	4_Low-quality
maxbin.0488.fasta_sub.contigs	15.75	1.03	4_Low-quality
maxbin.0685.fasta_sub.contigs	15.71	2.64	4_Low-quality
maxbin.0576.fasta_sub.contigs	15.7	1.68	4_Low-quality
maxbin.0304.fasta_sub.contigs	15.4	2.36	4_Low-quality
maxbin.0636.fasta_sub.contigs	15.38	2.77	4_Low-quality
maxbin.0531.fasta_sub.contigs	15.26	0.94	4_Low-quality
maxbin.0202.fasta_sub.contigs	14.83	1.03	4_Low-quality
maxbin.0439.fasta_sub.contigs	14.66	0	4_Low-quality
maxbin.0621.fasta_sub.contigs	14.59	1.68	4_Low-quality
maxbin.0479.fasta_sub.contigs	14.49	1.6	4_Low-quality
concoct.221.fa_sub.contigs	14.31	3.72	4_Low-quality
maxbin.0421.fasta_sub.contigs	14.26	0	4_Low-quality
maxbin.0424.fasta_sub.contigs	14.23	1.68	4_Low-quality
maxbin.0668.fasta_sub.contigs	14.18	1.3	4_Low-quality
maxbin.0517.fasta_sub.contigs	14	1.79	4_Low-quality
maxbin.0614.fasta_sub.contigs	13.87	1.33	4_Low-quality
maxbin.0149.fasta.contigs	13.82	4.03	4_Low-quality
metabat2.243.fa_sub.contigs	13.75	0.39	4_Low-quality
maxbin.0540.fasta_sub.contigs	13.73	1.01	4_Low-quality
maxbin.0102.fasta_sub.contigs	13.17	0	4_Low-quality
metabat2.13.fa_sub.contigs	12.95	0.11	4_Low-quality
maxbin.0651.fasta_sub.contigs	12.93	4.31	4_Low-quality
maxbin.0564.fasta_sub.contigs	12.86	2.69	4_Low-quality
maxbin.0665.fasta_sub.contigs	12.52	1.72	4_Low-quality
maxbin.0146.fasta.contigs	12.29	0.97	4_Low-quality
maxbin.0109.fasta_sub.contigs	12.27	0.69	4_Low-quality
metabat2.305.fa_sub.contigs	11.9	2.77	4_Low-quality
maxbin.0008.fasta_sub.contigs	11.83	0.94	4_Low-quality
maxbin.0646.fasta_sub.contigs	11.69	4.05	4_Low-quality
maxbin.0527.fasta_sub.contigs	11.67	1.02	4_Low-quality
concoct.173.fa_sub.contigs	11.65	0.36	4_Low-quality
metabat2.152.fa_sub.contigs	11.53	0.21	4_Low-quality
maxbin.0388.fasta_sub.contigs	11.52	3.45	4_Low-quality
maxbin.0306.fasta_sub.contigs	11.44	1.72	4_Low-quality
maxbin.0059.fasta.contigs	11.41	1.68	4_Low-quality
maxbin.0416.fasta_sub.contigs	11.21	0	4_Low-quality
maxbin.0362.fasta_sub.contigs	11.08	5.44	4_Low-quality
concoct.19.fa_sub.contigs	10.98	0	4_Low-quality
maxbin.0163.fasta_sub.contigs	10.81	0	4_Low-quality
maxbin.0180.fasta_sub.contigs	10.69	2.69	4_Low-quality
maxbin.0415.fasta_sub.contigs	10.66	3.45	4_Low-quality
concoct.93.fa_sub.contigs	10.58	0.84	4_Low-quality
maxbin.0638.fasta_sub.contigs	10.5	0	4_Low-quality
concoct.133.fa_sub.contigs	10.43	0.97	4_Low-quality
maxbin.0675.fasta_sub.contigs	10.22	2.1	4_Low-quality
concoct.17.fa_sub.contigs	10.22	2.02	4_Low-quality
maxbin.0648.fasta_sub.contigs	10.05	0.84	4_Low-quality
maxbin.0518.fasta_sub.contigs	9.8	0	4_Low-quality
maxbin.0644.fasta_sub.contigs	9.7	0.06	4_Low-quality
concoct.26.fa_sub.contigs	9.51	2.16	4_Low-quality
maxbin.0662.fasta_sub.contigs	9.46	1.48	4_Low-quality
metabat2.67.fa.contigs	9.16	0.07	4_Low-quality
maxbin.0208.fasta_sub.contigs	8.99	0.29	4_Low-quality
metabat2.72.fa_sub.contigs	8.93	0	4_Low-quality
metabat2.346.fa_sub.contigs	8.91	0	4_Low-quality
maxbin.0034.fasta_sub.contigs	8.78	8.2	4_Low-quality
maxbin.0562.fasta_sub.contigs	8.62	1.1	4_Low-quality
concoct.225.fa_sub.contigs	8.62	0.86	4_Low-quality
maxbin.0565.fasta_sub.contigs	8.61	2.03	4_Low-quality
maxbin.0687.fasta_sub.contigs	8.6	0.59	4_Low-quality
maxbin.0645.fasta.contigs	8.52	1.49	4_Low-quality
maxbin.0110.fasta_sub.contigs	8.43	0.28	4_Low-quality
maxbin.0063.fasta_sub.contigs	8.42	1.74	4_Low-quality
maxbin.0284.fasta_sub.contigs	8.31	0.47	4_Low-quality
metabat2.30.fa_sub.contigs	8.19	0.13	4_Low-quality
maxbin.0414.fasta_sub.contigs	8.16	0.41	4_Low-quality
concoct.16.fa_sub.contigs	8.11	2.13	4_Low-quality
maxbin.0296.fasta_sub.contigs	8.11	0.41	4_Low-quality
maxbin.0356.fasta_sub.contigs	8.05	0	4_Low-quality
concoct.198.fa_sub.contigs	7.71	1.97	4_Low-quality
metabat2.150.fa_sub.contigs	7.62	0.68	4_Low-quality
metabat2.347.fa_sub.contigs	7.54	0	4_Low-quality
maxbin.0661.fasta_sub.contigs	7.34	2.3	4_Low-quality
maxbin.0364.fasta_sub.contigs	7.31	0	4_Low-quality
maxbin.0481.fasta_sub.contigs	7.3	0.32	4_Low-quality
maxbin.0516.fasta_sub.contigs	7.21	0	4_Low-quality
maxbin.0450.fasta_sub.contigs	7.19	0.34	4_Low-quality
maxbin.0558.fasta_sub.contigs	7.16	0	4_Low-quality
maxbin.0523.fasta_sub.contigs	6.97	1.07	4_Low-quality
maxbin.0682.fasta_sub.contigs	6.9	0	4_Low-quality
maxbin.0525.fasta_sub.contigs	6.88	0.04	4_Low-quality
maxbin.0076.fasta_sub.contigs	6.69	0.31	4_Low-quality
maxbin.0557.fasta_sub.contigs	6.65	0.77	4_Low-quality
maxbin.0302.fasta.contigs	6.61	0	4_Low-quality
metabat2.184.fa_sub.contigs	6.5	0	4_Low-quality
maxbin.0560.fasta_sub.contigs	6.49	0.29	4_Low-quality
maxbin.0278.fasta_sub.contigs	6.44	1.68	4_Low-quality
maxbin.0681.fasta_sub.contigs	6.19	0	4_Low-quality
metabat2.302.fa_sub.contigs	6.18	0	4_Low-quality
concoct.218.fa_sub.contigs	6.09	1.6	4_Low-quality
maxbin.0491.fasta_sub.contigs	6.02	0	4_Low-quality
maxbin.0582.fasta_sub.contigs	5.95	0	4_Low-quality
maxbin.0011.fasta_sub.contigs	5.91	0.31	4_Low-quality
maxbin.0114.fasta_sub.contigs	5.81	0	4_Low-quality
maxbin.0046.fasta_sub.contigs	5.71	0.59	4_Low-quality
metabat2.363.fa.contigs	5.66	0	4_Low-quality
metabat2.323.fa_sub.contigs	5.64	0	4_Low-quality
maxbin.0338.fasta_sub.contigs	5.64	0	4_Low-quality
maxbin.0571.fasta.contigs	5.64	0	4_Low-quality
maxbin.0580.fasta.contigs	5.62	0	4_Low-quality
maxbin.0277.fasta_sub.contigs	5.6	0.39	4_Low-quality
maxbin.0449.fasta_sub.contigs	5.58	0.67	4_Low-quality
maxbin.0235.fasta_sub.contigs	5.52	0.31	4_Low-quality
maxbin.0486.fasta_sub.contigs	5.39	0.96	4_Low-quality
concoct.163.fa_sub.contigs	5.23	0.57	4_Low-quality
maxbin.0476.fasta_sub.contigs	5.1	0	4_Low-quality
maxbin.0660.fasta_sub.contigs	4.94	2.54	4_Low-quality
maxbin.0250.fasta_sub.contigs	4.94	1.68	4_Low-quality
maxbin.0521.fasta_sub.contigs	4.84	1.09	4_Low-quality
maxbin.0389.fasta_sub.contigs	4.51	0.74	4_Low-quality
maxbin.0411.fasta_sub.contigs	4.31	0	4_Low-quality
maxbin.0212.fasta_sub.contigs	4.16	0.21	4_Low-quality
maxbin.0543.fasta_sub.contigs	4.06	0	4_Low-quality
metabat2.143.fa_sub.contigs	4.02	0	4_Low-quality
maxbin.0581.fasta_sub.contigs	3.98	0	4_Low-quality
metabat2.255.fa_sub.contigs	3.89	0.07	4_Low-quality
maxbin.0082.fasta_sub.contigs	3.81	0.12	4_Low-quality
maxbin.0015.fasta_sub.contigs	3.64	0.16	4_Low-quality
maxbin.0120.fasta_sub.contigs	3.61	0	4_Low-quality
maxbin.0336.fasta_sub.contigs	3.45	0	4_Low-quality
maxbin.0674.fasta_sub.contigs	3.45	0	4_Low-quality
maxbin.0634.fasta_sub.contigs	3.45	0	4_Low-quality
maxbin.0599.fasta_sub.contigs	3.38	0.68	4_Low-quality
metabat2.102.fa_sub.contigs	3.32	0	4_Low-quality
metabat2.292.fa_sub.contigs	3.16	0	4_Low-quality
maxbin.0199.fasta.contigs	3.09	0	4_Low-quality
maxbin.0211.fasta_sub.contigs	3.05	0.67	4_Low-quality
maxbin.0325.fasta.contigs	2.94	0	4_Low-quality
maxbin.0248.fasta_sub.contigs	2.88	0.1	4_Low-quality
metabat2.236.fa_sub.contigs	2.51	0	4_Low-quality
maxbin.0511.fasta.contigs	2.49	0.3	4_Low-quality
maxbin.0470.fasta_sub.contigs	2.4	0.54	4_Low-quality
maxbin.0148.fasta.contigs	2.37	0	4_Low-quality
maxbin.0597.fasta.contigs	2.23	0.36	4_Low-quality
metabat2.233.fa_sub.contigs	2.2	0	4_Low-quality
metabat2.77.fa_sub.contigs	2.19	0	4_Low-quality
metabat2.5.fa_sub.contigs	2.19	0	4_Low-quality
metabat2.391.fa_sub.contigs	2.17	0	4_Low-quality
maxbin.0567.fasta_sub.contigs	2.12	0.39	4_Low-quality
concoct.139.fa_sub.contigs	2.1	0.84	4_Low-quality
maxbin.0233.fasta.contigs	2.03	0	4_Low-quality
metabat2.63.fa_sub.contigs	2	0	4_Low-quality
metabat2.304.fa_sub.contigs	1.95	0	4_Low-quality
metabat2.196.fa_sub.contigs	1.93	0	4_Low-quality
maxbin.0282.fasta.contigs	1.91	0	4_Low-quality
metabat2.18.fa_sub.contigs	1.88	0.16	4_Low-quality
metabat2.74.fa_sub.contigs	1.75	0	4_Low-quality
maxbin.0619.fasta_sub.contigs	1.72	0	4_Low-quality
metabat2.112.fa_sub.contigs	1.68	0	4_Low-quality
metabat2.310.fa_sub.contigs	1.68	0	4_Low-quality
metabat2.362.fa_sub.contigs	1.63	0	4_Low-quality
maxbin.0492.fasta_sub.contigs	1.58	0.02	4_Low-quality
metabat2.380.fa_sub.contigs	1.56	0	4_Low-quality
maxbin.0613.fasta_sub.contigs	1.16	0	4_Low-quality
concoct.53.fa_sub.contigs	1.09	0	4_Low-quality
metabat2.291.fa_sub.contigs	1.05	0	4_Low-quality
metabat2.139.fa_sub.contigs	0.91	0	4_Low-quality
maxbin.0179.fasta_sub.contigs	0.86	0	4_Low-quality
metabat2.73.fa_sub.contigs	0.79	0	4_Low-quality
maxbin.0055.fasta_sub.contigs	0.78	0	4_Low-quality
metabat2.26.fa_sub.contigs	0.75	0	4_Low-quality
maxbin.0184.fasta_sub.contigs	0.73	0	4_Low-quality
metabat2.298.fa_sub.contigs	0.68	0	4_Low-quality
maxbin.0536.fasta.contigs	0.68	0	4_Low-quality
maxbin.0023.fasta_sub.contigs	0.51	0.03	4_Low-quality
metabat2.16.fa_sub.contigs	0.3	0	4_Low-quality
maxbin.0590.fasta_sub.contigs	NA	NA	NA
metabat2.39.fa_sub.contigs	NA	NA	NA
maxbin.0273.fasta_sub.contigs	NA	NA	NA
maxbin.0158.fasta_sub.contigs	NA	NA	NA
maxbin.0191.fasta.contigs	0	0	4_Low-quality
metabat2.156.fa_sub.contigs	NA	NA	NA
concoct.181.fa_sub.contigs	NA	NA	NA
concoct.42.fa_sub.contigs	0	0	4_Low-quality
metabat2.191.fa_sub.contigs	0	0	4_Low-quality
concoct.122.fa_sub.contigs	NA	NA	NA
maxbin.0657.fasta.contigs	NA	NA	NA
concoct.2.fa_sub.contigs	NA	NA	NA
maxbin.0224.fasta.contigs	NA	NA	NA
metabat2.284.fa_sub.contigs	NA	NA	NA
maxbin.0697.fasta_sub.contigs	NA	NA	NA
concoct.116.fa_sub.contigs	NA	NA	NA
metabat2.370.fa_sub.contigs	NA	NA	NA

## Sheet: Fig4,b
sample	mapped	Quality	mappedMAG	perc	condition
STB1	74561954	1_High-quality	8398979	11.2644	STB
STB1	74561954	2_Good-quality	3942551	5.28762	STB
STB1	74561954	3_Medium-quality	10122913	13.5765	STB
STB1	74561954	4_Low-quality	25603317	34.3383	STB
STB2	64148710	1_High-quality	17405620	27.1332	STB
STB2	64148710	2_Good-quality	10601841	16.527	STB
STB2	64148710	3_Medium-quality	4591055	7.15689	STB
STB2	64148710	4_Low-quality	15809893	24.6457	STB
STB3	67715868	1_High-quality	28959739	42.7665	STB
STB3	67715868	2_Good-quality	18374544	27.1348	STB
STB3	67715868	3_Medium-quality	711130	1.05017	STB
STB3	67715868	4_Low-quality	10323845	15.2458	STB
RhizCom1	579193030	1_High-quality	19136173	3.30394	RhizCom
RhizCom1	579193030	2_Good-quality	72502573	12.5179	RhizCom
RhizCom1	579193030	3_Medium-quality	51584967	8.90635	RhizCom
RhizCom1	579193030	4_Low-quality	97847655	16.8938	RhizCom
RhizCom2	571784846	1_High-quality	20158001	3.52545	RhizCom
RhizCom2	571784846	2_Good-quality	75978972	13.288	RhizCom
RhizCom2	571784846	3_Medium-quality	46115143	8.06512	RhizCom
RhizCom2	571784846	4_Low-quality	97184630	16.9967	RhizCom
RhizCom3	578657141	1_High-quality	15763504	2.72415	RhizCom
RhizCom3	578657141	2_Good-quality	75174289	12.9912	RhizCom
RhizCom3	578657141	3_Medium-quality	48076456	8.30828	RhizCom
RhizCom3	578657141	4_Low-quality	96591098	16.6923	RhizCom
Soil1	332904827	1_High-quality	2029955	0.60977	Soil
Soil1	332904827	2_Good-quality	4617288	1.38697	Soil
Soil1	332904827	3_Medium-quality	5799004	1.74194	Soil
Soil1	332904827	4_Low-quality	46384682	13.9333	Soil
Soil2	326845500	1_High-quality	1532562	0.468895	Soil
Soil2	326845500	2_Good-quality	4029648	1.23289	Soil
Soil2	326845500	3_Medium-quality	6062821	1.85495	Soil
Soil2	326845500	4_Low-quality	45857307	14.0303	Soil
Soil3	349475987	1_High-quality	1585785	0.453761	Soil
Soil3	349475987	2_Good-quality	4314720	1.23463	Soil
Soil3	349475987	3_Medium-quality	6153771	1.76086	Soil
Soil3	349475987	4_Low-quality	47910853	13.7093	Soil

## Sheet: Fig4,c
parent	node	branch.length	label	isTip	x	y	branch	angle	MAG_ID	Kingdom	Phylum	Class	Order	Family	Genus	Species	Length	Num contigs	Completeness	Contamination	Strain het	Quality	LastTax	Comm_adscription	xmaxtmp
104	1	0.145653	M069	TRUE	0.145653	1	0.0728263	3.49515	metabat2.101.fa_sub.contigs	Bacteria	Acidobacteria;	NA	NA	NA	NA	NA	2427551	430	68.09	1.09	66.67	3_Medium-quality	Acidobacteria	Soil	1.8063
105	2	0.282055	M054	TRUE	0.452417	3	0.31139	10.4854	maxbin.0274.fasta.contigs	Bacteria	Acidobacteria;	NA	NA	NA	NA	NA	2976090	1003	70.34	9.95	37.78	3_Medium-quality	Acidobacteria	Soil	2.11306
107	3	0.207322	M072	TRUE	0.55376	4	0.450098	13.9806	metabat2.111.fa.contigs	Bacteria	Gemmatimonadetes;	NA	NA	NA	NA	NA	3829620	376	59.56	1.72	0	3_Medium-quality	Gemmatimonadetes	RhizCom	2.2144
107	4	0.191772	M040	TRUE	0.538209	5	0.442323	17.4757	maxbin.0118.fasta.contigs	Bacteria	NA	NA	NA	NA	NA	NA	3520418	398	92.71	4.7	54.55	1_High-quality	Bacteria	Soil	2.19885
111	5	0.327933	M109	TRUE	0.673078	21	0.509112	73.3981	metabat2.91.fa.contigs	Bacteria	NA	NA	NA	NA	NA	NA	4526779	79	61.91	5.33	72	3_Medium-quality	Bacteria	RhizCom	2.33372
111	6	0.354898	M089	TRUE	0.700044	22	0.522594	76.8932	metabat2.219.fa.contigs	Bacteria	Fibrobacteres	Fibrobacteria;	NA	NA	NA	NA	1475691	112	54.97	0	0	3_Medium-quality	Fibrobacteria	RhizCom	2.36069
115	7	0.200959	M015	TRUE	0.823702	28	0.723223	97.8641	maxbin.0004.fasta.contigs	Bacteria	Bacteroidetes;	NA	NA	NA	NA	NA	4120644	54	55.82	1.16	0	3_Medium-quality	Bacteroidetes	RhizCom	2.48435
116	8	0.0540618	M104	TRUE	0.758122	29	0.731091	101.359	metabat2.49.fa_sub.contigs	Bacteria	Bacteroidetes	Cytophagia	Cytophagales	Spirosomaceae	Dyadobacter	Dyadobacter sp.;	6863224	657	84.11	5.68	45.57	2_Good-quality	Dyadobacter sp.	RhizCom	2.41877
117	9	0.0648145	M039	TRUE	0.785754	30	0.753347	104.854	maxbin.0107.fasta.contigs	Bacteria	Bacteroidetes	Cytophagia	Cytophagales	Spirosomaceae	Dyadobacter;	NA	7337764	210	90	6.85	5.88	2_Good-quality	Dyadobacter	RhizCom	2.4464
117	10	0.0488002	M103	TRUE	0.76974	31	0.74534	108.35	metabat2.44.fa_sub.contigs	Bacteria	Bacteroidetes	Cytophagia	Cytophagales	Spirosomaceae	Dyadobacter;	NA	7570660	272	90.06	8.36	26.67	2_Good-quality	Dyadobacter	RhizCom	2.43038
114	11	0.212787	M032	TRUE	0.762945	27	0.656552	94.3689	maxbin.0061.fasta.contigs	Bacteria	Bacteroidetes;	NA	NA	NA	NA	NA	3718011	160	93.81	2	30	1_High-quality	Bacteroidetes	RhizCom	2.42359
119	12	0.221888	M036	TRUE	0.807807	34	0.696864	118.835	maxbin.0096.fasta.contigs	Bacteria	Bacteroidetes	Flavobacteriia	Flavobacteriales	Crocinitomicaceae	Fluviicola;	NA	4162051	17	96.29	1.16	0	1_High-quality	Fluviicola	RhizCom	2.46845
121	13	0.0626883	M021	TRUE	0.803696	36	0.772352	125.825	maxbin.0024.fasta.contigs	Bacteria	Bacteroidetes	Flavobacteriia	Flavobacteriales	Flavobacteriaceae	Flavobacterium;	NA	4132620	39	90.62	0.16	0	1_High-quality	Flavobacterium	RhizCom	2.46434
121	14	0.123466	M065	TRUE	0.864473	37	0.80274	129.32	maxbin.0425.fasta_sub.contigs	Bacteria	Bacteroidetes	Sphingobacteriia	Sphingobacteriales	Sphingobacteriaceae	Pedobacter;	NA	2913152	129	52.21	7.08	14.61	3_Medium-quality	Pedobacter	RhizCom	2.52512
120	15	0.106755	M010	TRUE	0.784937	35	0.731559	122.33	concoct.43.fa_sub.contigs	Bacteria	Bacteroidetes	Flavobacteriia	Flavobacteriales	Flavobacteriaceae	Flavobacterium;	NA	6825246	808	92.65	6.89	2.5	2_Good-quality	Flavobacterium	Soil	2.44558
122	16	0.119003	M033	TRUE	0.770893	32	0.711392	111.845	maxbin.0070.fasta_sub.contigs	Bacteria	Bacteroidetes	Sphingobacteriia	Sphingobacteriales	Sphingobacteriaceae	Pedobacter;	NA	3254068	1112	58.18	3.14	28.57	3_Medium-quality	Pedobacter	RhizCom	2.43154
122	17	0.115427	M061	TRUE	0.767317	33	0.709604	115.34	maxbin.0332.fasta.contigs	Bacteria	Bacteroidetes	Sphingobacteriia	Sphingobacteriales	Sphingobacteriaceae	Pedobacter;	NA	3336533	337	77.24	6.19	22.73	2_Good-quality	Pedobacter	RhizCom	2.42796
123	18	0.199718	M097	TRUE	0.755827	23	0.655968	80.3883	metabat2.27.fa_sub.contigs	Bacteria	Bacteroidetes;	NA	NA	NA	NA	NA	4999123	107	61.39	9.49	0	3_Medium-quality	Bacteroidetes	RhizCom	2.41647
125	19	0.116876	M086	TRUE	0.787279	25	0.728841	87.3786	metabat2.187.fa.contigs	Bacteria	Bacteroidetes;	NA	NA	NA	NA	NA	2145018	14	56.56	7.18	100	3_Medium-quality	Bacteroidetes	RhizCom	2.44792
125	20	0.123259	M076	TRUE	0.793661	26	0.732032	90.8738	metabat2.136.fa.contigs	Bacteria	Bacteroidetes;	NA	NA	NA	NA	NA	3074908	33	74.87	6.15	7.14	3_Medium-quality	Bacteroidetes	RhizCom	2.45431
124	21	0.144237	M017	TRUE	0.73647	24	0.664352	83.8835	maxbin.0009.fasta.contigs	Bacteria	Bacteroidetes;	NA	NA	NA	NA	NA	8180454	180	99.49	2.24	0	1_High-quality	Bacteroidetes	RhizCom	2.39712
127	22	0.257731	M056	TRUE	0.687129	6	0.558264	20.9709	maxbin.0309.fasta_sub.contigs	Bacteria	Planctomycetes;	NA	NA	NA	NA	NA	9766747	2460	88.38	6.74	13.04	2_Good-quality	Planctomycetes	RhizCom	2.34777
128	23	0.113392	M049	TRUE	0.709596	7	0.652899	24.466	maxbin.0218.fasta_sub.contigs	Bacteria	Planctomycetes	Planctomycetia;	NA	NA	NA	NA	6223648	1491	74.32	8.01	17.02	3_Medium-quality	Planctomycetia	Soil	2.37024
128	24	0.132865	M041	TRUE	0.729068	8	0.662636	27.9612	maxbin.0130.fasta_sub.contigs	Bacteria	Planctomycetes	Planctomycetia;	NA	NA	NA	NA	5937560	1114	60.01	7.76	38.24	3_Medium-quality	Planctomycetia	Soil	2.38971
129	25	0.455089	M096	TRUE	0.77486	9	0.547315	31.4563	metabat2.256.fa.contigs	Bacteria	NA	NA	NA	NA	NA	NA	983233	115	77.08	0	0	2_Good-quality	Bacteria	Soil	2.4355
131	26	0.145555	M074	TRUE	0.63162	10	0.558842	34.9515	metabat2.123.fa.contigs	Bacteria	Verrucomicrobia;	NA	NA	NA	NA	NA	3402080	188	56.73	9.3	2	3_Medium-quality	Verrucomicrobia	RhizCom	2.29226
132	27	0.145243	M082	TRUE	0.654735	11	0.582114	38.4466	metabat2.167.fa.contigs	Bacteria	Verrucomicrobia;	NA	NA	NA	NA	NA	2556518	452	69.85	2	0	3_Medium-quality	Verrucomicrobia	Soil	2.31538
134	28	0.0433359	M107	TRUE	0.662624	13	0.640956	45.4369	metabat2.87.fa.contigs	Bacteria	Verrucomicrobia;	NA	NA	NA	NA	NA	4647879	324	55.37	2.73	4.76	3_Medium-quality	Verrucomicrobia	RhizCom	2.32327
134	29	0.060467	M087	TRUE	0.679755	14	0.649522	48.932	metabat2.20.fa_sub.contigs	Bacteria	Verrucomicrobia;	NA	NA	NA	NA	NA	6573855	839	77.27	4.37	7.69	2_Good-quality	Verrucomicrobia	RhizCom	2.3404
133	30	0.15947	M070	TRUE	0.697582	12	0.617847	41.9417	metabat2.107.fa.contigs	Bacteria	Verrucomicrobia;	NA	NA	NA	NA	NA	3873173	365	57.09	1.22	0	3_Medium-quality	Verrucomicrobia	RhizCom	2.35823
136	31	0.0916006	M007	TRUE	0.717706	15	0.671906	52.4272	concoct.207.fa.contigs	Bacteria	Verrucomicrobia;	NA	NA	NA	NA	NA	3524391	1203	76.07	7.98	45.65	2_Good-quality	Verrucomicrobia	Soil	2.37835
136	32	0.106247	M025	TRUE	0.732352	16	0.679229	55.9223	maxbin.0039.fasta.contigs	Bacteria	Verrucomicrobia;	NA	NA	NA	NA	NA	5945291	85	84.21	6.17	11.76	2_Good-quality	Verrucomicrobia	RhizCom	2.393
137	33	0.225784	M106	TRUE	0.690627	17	0.577735	59.4175	metabat2.66.fa_sub.contigs	Bacteria	Verrucomicrobia;	NA	NA	NA	NA	NA	5621363	446	66.47	1.63	0	3_Medium-quality	Verrucomicrobia	RhizCom	2.35127
139	34	0.139433	M024	TRUE	0.71964	19	0.649923	66.4078	maxbin.0037.fasta.contigs	Bacteria	Verrucomicrobia	Verrucomicrobiae;	NA	NA	NA	NA	5228470	193	73.82	4.42	11.76	3_Medium-quality	Verrucomicrobiae	RhizCom	2.38029
139	35	0.237037	M035	TRUE	0.817243	20	0.698725	69.9029	maxbin.0085.fasta_sub.contigs	Bacteria	Verrucomicrobia;	NA	NA	NA	NA	NA	3113647	186	56.45	9.55	7.69	3_Medium-quality	Verrucomicrobia	RhizCom	2.47789
138	36	0.204311	M110	TRUE	0.716406	18	0.61425	62.9126	metabat2.99.fa.contigs	Bacteria	Verrucomicrobia;	NA	NA	NA	NA	NA	4237471	575	73.51	1.02	0	3_Medium-quality	Verrucomicrobia	RhizCom	2.37705
145	37	0.30288	M093	TRUE	0.741587	49	0.590147	171.262	metabat2.228.fa.contigs	Bacteria	NA	NA	NA	NA	NA	NA	1332221	361	54.31	0	0	3_Medium-quality	Bacteria	Soil	2.40223
146	38	0.190694	M060	TRUE	0.721664	50	0.626317	174.757	maxbin.0330.fasta.contigs	Bacteria	Actinobacteria;	NA	NA	NA	NA	NA	4005434	670	70.28	9.74	2.22	3_Medium-quality	Actinobacteria	Soil	2.38231
146	39	0.223558	M090	TRUE	0.754528	51	0.642749	178.252	metabat2.220.fa_sub.contigs	Bacteria	Actinobacteria;	NA	NA	NA	NA	NA	1295792	140	71.95	5.18	6.25	3_Medium-quality	Actinobacteria	Soil	2.41517
148	40	0.230753	M085	TRUE	0.807875	55	0.692499	192.233	metabat2.183.fa.contigs	Bacteria	Actinobacteria	Actinomycetia	Micrococcales	Sanguibacteraceae	Sanguibacter;	NA	2205081	533	86.9	8.68	13.33	2_Good-quality	Sanguibacter	SbRB	2.46852
149	41	0.118073	M047	TRUE	0.790045	56	0.731009	195.728	maxbin.0156.fasta.contigs	Bacteria	Actinobacteria	Actinomycetia	Micrococcales	Microbacteriaceae	Clavibacter	Clavibacter michiganensis;	3264876	319	81.58	8.47	23.46	2_Good-quality	Clavibacter michiganensis	SbRB	2.45069
151	42	0.0837915	M083	TRUE	0.806108	57	0.764212	199.223	metabat2.171.fa.contigs	Bacteria	Actinobacteria	Actinomycetia	Micrococcales	Microbacteriaceae;	NA	NA	2498208	383	58.73	6.26	13.46	3_Medium-quality	Microbacteriaceae	SbRB	2.46675
151	43	0.112563	M075	TRUE	0.834879	58	0.778598	202.718	metabat2.134.fa.contigs	Bacteria	Actinobacteria	Actinomycetia	Micrococcales	Microbacteriaceae	Plantibacter;	NA	3088746	589	67.7	3.09	25	3_Medium-quality	Plantibacter	SbRB	2.49552
152	44	0.09103	M037	TRUE	0.851266	59	0.805751	206.214	maxbin.0098.fasta_sub.contigs	Bacteria	Actinobacteria	Actinomycetia	Micrococcales	Microbacteriaceae	Microbacterium;	NA	3476765	78	91.15	2.39	61.11	1_High-quality	Microbacterium	RhizCom	2.51191
152	45	0.113788	M077	TRUE	0.874024	60	0.81713	209.709	metabat2.148.fa.contigs	Bacteria	Actinobacteria	Actinomycetia	Micrococcales	Microbacteriaceae	Microbacterium;	NA	2834501	339	80.64	3.74	19.05	2_Good-quality	Microbacterium	SbRB	2.53467
154	46	0.181593	M053	TRUE	0.76484	53	0.674043	185.243	maxbin.0263.fasta.contigs	Bacteria	Actinobacteria	Actinomycetia;	NA	NA	NA	NA	3151727	290	87.58	8.49	42.31	2_Good-quality	Actinomycetia	RhizCom	2.42548
154	47	0.255319	M068	TRUE	0.838566	54	0.710906	188.738	maxbin.0663.fasta_sub.contigs	Bacteria	Actinobacteria	Actinomycetia	Corynebacteriales	Mycobacteriaceae;	NA	NA	2920782	545	55.57	5.82	18.6	3_Medium-quality	Mycobacteriaceae	Soil	2.49921
153	48	0.240133	M002	TRUE	0.788037	52	0.66797	181.748	concoct.106.fa_sub.contigs	Bacteria	NA	NA	NA	NA	NA	NA	8510216	656	93.1	2.59	0	1_High-quality	Bacteria	Soil	2.44868
143	49	0.373359	M055	TRUE	0.720006	48	0.533327	167.767	maxbin.0297.fasta.contigs	Bacteria	Actinobacteria;	NA	NA	NA	NA	NA	2009538	504	77.86	6.09	73.33	2_Good-quality	Actinobacteria	Soil	2.38065
155	50	0.462627	M091	TRUE	0.80479	45	0.573476	157.282	metabat2.221.fa.contigs	Bacteria	NA	NA	NA	NA	NA	NA	1423038	276	71.39	8.39	40	3_Medium-quality	Bacteria	Soil	2.46543
156	51	0.288813	M048	TRUE	0.700994	46	0.556588	160.777	maxbin.0175.fasta.contigs	Bacteria	Chloroflexi;	NA	NA	NA	NA	NA	6057151	1453	80	6.63	23.53	2_Good-quality	Chloroflexi	Soil	2.36164
156	52	0.289609	M073	TRUE	0.70179	47	0.556986	164.272	metabat2.118.fa.contigs	Bacteria	Chloroflexi;	NA	NA	NA	NA	NA	3587832	499	77.99	1.68	66.67	2_Good-quality	Chloroflexi	Soil	2.36244
158	53	0.110068	M011	TRUE	0.655941	38	0.600907	132.816	concoct.48.fa_sub.contigs	Bacteria	NA	NA	NA	NA	NA	NA	6702259	1576	54.17	1.72	0	3_Medium-quality	Bacteria	RhizCom	2.31659
158	54	0.0830739	M022	TRUE	0.628947	39	0.58741	136.311	maxbin.0025.fasta_sub.contigs	Bacteria	Proteobacteria;	NA	NA	NA	NA	NA	5770279	254	84.21	5.34	0	2_Good-quality	Proteobacteria	RhizCom	2.28959
161	55	0.129952	M038	TRUE	0.687621	42	0.622645	146.796	maxbin.0101.fasta_sub.contigs	Bacteria	Firmicutes	Bacilli	Bacillales	Paenibacillaceae	Saccharibacillus;	NA	5056741	568	87.52	5.48	19.05	2_Good-quality	Saccharibacillus	RhizCom	2.34827
162	56	0.0333825	M008	TRUE	0.659524	43	0.642833	150.291	concoct.237.fa.contigs	Bacteria	Firmicutes	Bacilli	Bacillales	Paenibacillaceae	Paenibacillus;	NA	6916596	79	99.64	0.87	75	1_High-quality	Paenibacillus	SbRB	2.32017
162	57	0.0350516	M016	TRUE	0.661193	44	0.643667	153.786	maxbin.0005.fasta.contigs	Bacteria	Firmicutes	Bacilli	Bacillales	Paenibacillaceae	Paenibacillus;	NA	6625123	211	95.07	1.92	28.57	1_High-quality	Paenibacillus	RhizCom	2.32184
160	58	0.143963	M030	TRUE	0.652098	41	0.580117	143.301	maxbin.0049.fasta.contigs	Bacteria	Firmicutes	Bacilli	Bacillales	Paenibacillaceae	Paenibacillus;	NA	7915070	234	97.68	2.06	0	1_High-quality	Paenibacillus	RhizCom	2.31274
159	59	0.22608	M004	TRUE	0.660323	40	0.547283	139.806	concoct.140.fa.contigs	Bacteria	Firmicutes	Bacilli	Bacillales	Bacillaceae	Priestia;	NA	5754772	324	99.35	0.7	0	1_High-quality	Priestia	SbRB	2.32097
165	60	0.300432	M009	TRUE	0.673115	61	0.522899	213.204	concoct.243.fa.contigs	Bacteria	Proteobacteria	Deltaproteobacteria	Myxococcales;	NA	NA	NA	6906975	871	81.12	6.37	34.38	2_Good-quality	Myxococcales	RhizCom_and_Soil	2.33376
165	61	0.282383	M001	TRUE	0.655066	62	0.513874	216.699	concoct.100.fa_sub.contigs	Bacteria	Proteobacteria	Deltaproteobacteria;	NA	NA	NA	NA	2260652	610	60.84	1.87	33.33	3_Medium-quality	Deltaproteobacteria	Soil	2.31571
167	62	0.0995723	M013	TRUE	0.728138	63	0.678351	220.194	maxbin.0001.fasta.contigs	Bacteria	Bacteroidetes;	NA	NA	NA	NA	NA	3776520	32	89.23	5.73	0	2_Good-quality	Bacteroidetes	RhizCom	2.38878
167	63	0.0926419	M014	TRUE	0.721207	64	0.674886	223.689	maxbin.0002.fasta.contigs	Bacteria	NA	NA	NA	NA	NA	NA	3439234	23	96.55	2.59	0	1_High-quality	Bacteria	RhizCom	2.38185
168	64	0.051366	M059	TRUE	0.652161	65	0.626478	227.184	maxbin.0317.fasta.contigs	Bacteria	Proteobacteria;	NA	NA	NA	NA	NA	3365064	190	82.36	1.46	25	2_Good-quality	Proteobacteria	RhizCom	2.31281
168	65	0.0347463	M034	TRUE	0.635541	66	0.618168	230.68	maxbin.0078.fasta.contigs	Bacteria	Proteobacteria;	NA	NA	NA	NA	NA	3409046	47	86.38	1.68	0	2_Good-quality	Proteobacteria	RhizCom	2.29619
174	66	0.0971221	M042	TRUE	0.688266	88	0.639705	307.573	maxbin.0141.fasta.contigs	Bacteria	Proteobacteria	Betaproteobacteria	Burkholderiales	Oxalobacteraceae	Massilia;	NA	5337845	203	68.66	9.56	12.27	3_Medium-quality	Massilia	RhizCom	2.34891
174	67	0.16175	M105	TRUE	0.752895	89	0.672019	311.068	metabat2.57.fa_sub.contigs	Bacteria	Proteobacteria	Betaproteobacteria	Burkholderiales	Oxalobacteraceae;	NA	NA	5918064	786	59.79	8.69	36.36	3_Medium-quality	Oxalobacteraceae	RhizCom	2.41354
173	68	0.159949	M084	TRUE	0.688095	87	0.608121	304.078	metabat2.173.fa_sub.contigs	Bacteria	Proteobacteria	Betaproteobacteria	Burkholderiales	Oxalobacteraceae	Herminiimonas;	NA	2415589	443	70.84	5.38	77.14	3_Medium-quality	Herminiimonas	RhizCom	2.34874
176	69	0.130936	M019	TRUE	0.697984	91	0.632516	318.058	maxbin.0018.fasta.contigs	Bacteria	Proteobacteria	Betaproteobacteria	Burkholderiales	Comamonadaceae	Acidovorax;	NA	3214632	856	70.39	7.01	35.19	3_Medium-quality	Acidovorax	RhizCom	2.35863
176	70	0.118259	M018	TRUE	0.685307	92	0.626178	321.553	maxbin.0016.fasta.contigs	Bacteria	Proteobacteria	Betaproteobacteria	Burkholderiales;	NA	NA	NA	3235453	45	82.41	0.98	25	2_Good-quality	Burkholderiales	RhizCom	2.34595
175	71	0.194462	M020	TRUE	0.691655	90	0.594424	314.563	maxbin.0019.fasta.contigs	Bacteria	Proteobacteria	Betaproteobacteria	Burkholderiales;	NA	NA	NA	6071576	152	80.4	1.47	11.11	2_Good-quality	Burkholderiales	RhizCom	2.3523
178	72	0.192417	M088	TRUE	0.684822	83	0.588614	290.097	metabat2.214.fa_sub.contigs	Bacteria	Proteobacteria	Betaproteobacteria	Nitrosomonadales	Methylophilaceae	Methylotenera;	NA	1558780	232	62.31	1.25	100	3_Medium-quality	Methylotenera	RhizCom	2.34547
178	73	0.166762	M028	TRUE	0.659167	84	0.575786	293.592	maxbin.0043.fasta.contigs	Bacteria	Proteobacteria	Betaproteobacteria	Burkholderiales	Comamonadaceae;	NA	NA	4939380	100	88.9	4.33	6.45	2_Good-quality	Comamonadaceae	RhizCom	2.31981
179	74	0.159369	M005	TRUE	0.672205	85	0.592521	297.087	concoct.155.fa_sub.contigs	Bacteria	Proteobacteria	Betaproteobacteria;	NA	NA	NA	NA	3108841	290	85.55	2.07	50	2_Good-quality	Betaproteobacteria	Soil	2.33285
179	75	0.155658	M078	TRUE	0.668495	86	0.590666	300.583	metabat2.153.fa_sub.contigs	Bacteria	Proteobacteria	Betaproteobacteria;	NA	NA	NA	NA	2751126	601	53.93	1.76	0	3_Medium-quality	Betaproteobacteria	Soil	2.32914
181	76	0.0942874	M023	TRUE	0.685312	93	0.638168	325.049	maxbin.0030.fasta.contigs	Bacteria	Proteobacteria	Gammaproteobacteria	Xanthomonadales	Xanthomonadaceae	Xanthomonas	Xanthomonas arboricola;	3770024	30	78.24	0.33	0	2_Good-quality	Xanthomonas arboricola	RhizCom	2.34596
181	77	0.10098	M051	TRUE	0.692005	94	0.641514	328.544	maxbin.0230.fasta_sub.contigs	Bacteria	Proteobacteria	Gammaproteobacteria	Xanthomonadales	Xanthomonadaceae	Stenotrophomonas;	NA	2227194	188	58.69	1.19	7.14	3_Medium-quality	Stenotrophomonas	RhizCom	2.35265
185	78	0.0858912	M057	TRUE	0.779143	97	0.736197	339.029	maxbin.0311.fasta.contigs	Bacteria	Proteobacteria	Gammaproteobacteria	Enterobacterales	Erwiniaceae	Pantoea;	NA	4122952	629	90.9	3.38	87.18	1_High-quality	Pantoea	SbRB	2.43979
185	79	0.0571882	M058	TRUE	0.75044	98	0.721846	342.524	maxbin.0312.fasta.contigs	Bacteria	Proteobacteria	Gammaproteobacteria	Enterobacterales	Erwiniaceae	Pantoea;	NA	4271460	121	93.38	0.42	40	1_High-quality	Pantoea	SbRB	2.41108
184	80	0.099439	M045	TRUE	0.744802	96	0.695082	335.534	maxbin.0151.fasta.contigs	Bacteria	Proteobacteria	Gammaproteobacteria	Enterobacterales	Yersiniaceae	Rahnella;	NA	5270007	203	91.84	3.21	24.32	1_High-quality	Rahnella	RhizCom	2.40545
183	81	0.103932	M029	TRUE	0.714345	95	0.662379	332.039	maxbin.0047.fasta.contigs	Bacteria	Proteobacteria	Gammaproteobacteria	Enterobacterales;	NA	NA	NA	5546727	104	96.88	9.47	4.17	2_Good-quality	Enterobacterales	RhizCom	2.37499
187	82	0.126734	M108	TRUE	0.69008	100	0.626713	349.515	metabat2.88.fa.contigs	Bacteria	Proteobacteria	Gammaproteobacteria	Pseudomonadales	Pseudomonadaceae	Pseudomonas;	NA	4636358	408	94.51	2.8	18.75	1_High-quality	Pseudomonas	SbRB	2.35073
189	83	0.103313	M099	TRUE	0.729605	102	0.677948	356.505	metabat2.28.fa_sub.contigs	Bacteria	Proteobacteria	Gammaproteobacteria	Pseudomonadales	Pseudomonadaceae	Pseudomonas;	NA	5514478	180	71.79	6.82	56.82	3_Medium-quality	Pseudomonas	RhizCom	2.39025
189	84	0.101577	M063	TRUE	0.727869	103	0.67708	360	maxbin.0373.fasta_sub.contigs	Bacteria	Proteobacteria	Gammaproteobacteria;	NA	NA	NA	NA	5971444	225	84.22	3.32	30	2_Good-quality	Gammaproteobacteria	SbRB	2.38851
188	85	0.104423	M067	TRUE	0.704832	101	0.652621	353.01	maxbin.0593.fasta_sub.contigs	Bacteria	Proteobacteria	Gammaproteobacteria	Pseudomonadales	Pseudomonadaceae	Pseudomonas;	NA	5387306	489	76.78	2.54	74.19	2_Good-quality	Pseudomonas	RhizCom	2.36548
186	86	0.239734	M026	TRUE	0.721619	99	0.601752	346.019	maxbin.0041.fasta.contigs	Bacteria	Proteobacteria	Gammaproteobacteria;	NA	NA	NA	NA	3060955	96	64.56	1.15	0	3_Medium-quality	Gammaproteobacteria	RhizCom	2.38226
191	87	0.224466	M044	TRUE	0.652201	74	0.539968	258.641	maxbin.0150.fasta.contigs	Bacteria	Proteobacteria	Alphaproteobacteria;	NA	NA	NA	NA	4761253	1099	79.05	2.66	9.09	2_Good-quality	Alphaproteobacteria	Soil	2.31285
193	88	0.0818023	M031	TRUE	0.708715	75	0.667814	262.136	maxbin.0056.fasta.contigs	Bacteria	Proteobacteria	Alphaproteobacteria	Rhodobacterales	Rhodobacteraceae;	NA	NA	2816327	62	83.67	1.42	27.27	2_Good-quality	Rhodobacteraceae	RhizCom	2.36936
193	89	0.0912598	M079	TRUE	0.718173	76	0.672543	265.631	metabat2.157.fa.contigs	Bacteria	Proteobacteria	Alphaproteobacteria	Rhodobacterales	Rhodobacteraceae	Rhodobacter;	NA	2698631	52	66.57	4.71	17.07	3_Medium-quality	Rhodobacter	RhizCom	2.37882
194	90	0.30149	M092	TRUE	0.771405	77	0.62066	269.126	metabat2.225.fa_sub.contigs	Bacteria	Proteobacteria	Alphaproteobacteria	Hyphomicrobiales;	NA	NA	NA	974288	236	68.41	2.93	61.82	3_Medium-quality	Hyphomicrobiales	Soil	2.43205
197	91	0.250391	M094	TRUE	0.815172	81	0.689977	283.107	metabat2.247.fa_sub.contigs	Bacteria	Proteobacteria	Alphaproteobacteria;	NA	NA	NA	NA	1016871	221	50.4	8.78	35.29	3_Medium-quality	Alphaproteobacteria	Soil	2.47582
197	92	0.155067	M043	TRUE	0.719848	82	0.642315	286.602	maxbin.0143.fasta.contigs	Bacteria	Proteobacteria	Alphaproteobacteria;	NA	NA	NA	NA	4888745	1048	81.1	9.25	25.93	2_Good-quality	Alphaproteobacteria	Soil	2.38049
196	93	0.197331	M052	TRUE	0.721241	80	0.622576	279.612	maxbin.0254.fasta_sub.contigs	Bacteria	Proteobacteria	Alphaproteobacteria	Hyphomicrobiales;	NA	NA	NA	3615350	1555	56.44	6.53	6.25	3_Medium-quality	Hyphomicrobiales	RhizCom	2.38189
198	94	0.198963	M064	TRUE	0.731537	78	0.632056	272.621	maxbin.0409.fasta_sub.contigs	Bacteria	Proteobacteria	Alphaproteobacteria	Hyphomicrobiales	Rhizobiaceae	Rhizobium;	NA	3627986	1514	67.5	6.74	82.09	3_Medium-quality	Rhizobium	SbRB	2.39218
198	95	0.208295	M006	TRUE	0.740869	79	0.636722	276.117	concoct.199.fa_sub.contigs	Bacteria	Proteobacteria	Alphaproteobacteria	Hyphomicrobiales	Devosiaceae	Devosia;	NA	3600293	569	87.07	1.01	100	2_Good-quality	Devosia	SbRB	2.40151
199	96	0.275323	M062	TRUE	0.707015	67	0.569354	234.175	maxbin.0366.fasta.contigs	Bacteria	Proteobacteria	Alphaproteobacteria	Caulobacterales	Caulobacteraceae	Brevundimonas;	NA	2656677	68	80.91	3.99	9.09	2_Good-quality	Brevundimonas	RhizCom	2.36766
200	97	0.157678	M080	TRUE	0.673429	68	0.59459	237.67	metabat2.162.fa.contigs	Bacteria	Proteobacteria	Alphaproteobacteria	Sphingomonadales	Sphingomonadaceae;	NA	NA	2642747	506	69.56	2.92	17.65	3_Medium-quality	Sphingomonadaceae	Soil	2.33407
202	98	0.143214	M081	TRUE	0.720983	69	0.649376	241.165	metabat2.164.fa.contigs	Bacteria	Proteobacteria	Alphaproteobacteria	Sphingomonadales	Sphingomonadaceae;	NA	NA	2621155	61	78.9	5.76	24.19	2_Good-quality	Sphingomonadaceae	RhizCom	2.38163
202	99	0.156281	M066	TRUE	0.73405	70	0.655909	244.66	maxbin.0490.fasta.contigs	Bacteria	Proteobacteria	Alphaproteobacteria	Sphingomonadales	Sphingomonadaceae	Sphingopyxis;	NA	3727875	374	80.45	9.89	14.79	2_Good-quality	Sphingopyxis	RhizCom	2.39469
203	100	0.118724	M027	TRUE	0.693385	71	0.634023	248.155	maxbin.0042.fasta.contigs	Bacteria	Proteobacteria	Alphaproteobacteria;	NA	NA	NA	NA	3464481	126	75.77	8.11	17.65	2_Good-quality	Alphaproteobacteria	RhizCom	2.35403
204	101	0.087614	M046	TRUE	0.707019	72	0.663212	251.65	maxbin.0153.fasta.contigs	Bacteria	Proteobacteria	Alphaproteobacteria	Sphingomonadales	Sphingomonadaceae	Sphingomonas;	NA	3106109	116	87.58	1.69	16.67	2_Good-quality	Sphingomonas	SbRB	2.36766
204	102	0.08418	M071	TRUE	0.703585	73	0.661495	255.146	metabat2.109.fa.contigs	Bacteria	Proteobacteria	Alphaproteobacteria	Sphingomonadales	Sphingomonadaceae	Sphingomonas;	NA	3838974	224	94.25	1.87	16.67	1_High-quality	Sphingomonas	SbRB	2.36423
104	103	0.171729	M050	TRUE	0.171729	2	0.0858643	6.99029	maxbin.0220.fasta.contigs	Bacteria	Acidobacteria;	NA	NA	NA	NA	NA	2171078	346	61.74	5.1	17.39	3_Medium-quality	Acidobacteria	Soil	1.83237
104	104	0		FALSE	0	4.99129	0	17.4453	NA	NA	NA	NA	NA	NA	NA	NA	NA	NA	NA	NA	NA	NA	NA	NA	1.66065
104	105	0.170362	100	FALSE	0.170362	11.9739	0.0851812	41.8504	NA	NA	NA	NA	NA	NA	NA	NA	NA	NA	NA	NA	NA	NA	NA	NA	1.83101
105	106	0.0392495	99	FALSE	0.209612	20.9478	0.189987	73.2155	NA	NA	NA	NA	NA	NA	NA	NA	NA	NA	NA	NA	NA	NA	NA	NA	1.87026
106	107	0.136825	100	FALSE	0.346437	4.5	0.278024	15.7282	NA	NA	NA	NA	NA	NA	NA	NA	NA	NA	NA	NA	NA	NA	NA	NA	2.00708
106	108	0.0407516	78	FALSE	0.250363	37.3955	0.229988	130.703	NA	NA	NA	NA	NA	NA	NA	NA	NA	NA	NA	NA	NA	NA	NA	NA	1.91101
108	109	0.0164308	19	FALSE	0.266794	16.75	0.258579	58.5437	NA	NA	NA	NA	NA	NA	NA	NA	NA	NA	NA	NA	NA	NA	NA	NA	1.92744
109	110	0.0337729	56	FALSE	0.300567	24.4219	0.283681	85.358	NA	NA	NA	NA	NA	NA	NA	NA	NA	NA	NA	NA	NA	NA	NA	NA	1.96121
110	111	0.0445782	55	FALSE	0.345145	21.5	0.322856	75.1456	NA	NA	NA	NA	NA	NA	NA	NA	NA	NA	NA	NA	NA	NA	NA	NA	2.00579
110	112	0.191726	100	FALSE	0.492293	27.3438	0.39643	95.5704	NA	NA	NA	NA	NA	NA	NA	NA	NA	NA	NA	NA	NA	NA	NA	NA	2.15294
112	113	0.0263245	81	FALSE	0.518618	30.8125	0.505456	107.694	NA	NA	NA	NA	NA	NA	NA	NA	NA	NA	NA	NA	NA	NA	NA	NA	2.17926
113	114	0.0315407	85	FALSE	0.550159	27.9375	0.534388	97.6456	NA	NA	NA	NA	NA	NA	NA	NA	NA	NA	NA	NA	NA	NA	NA	NA	2.2108
114	115	0.0725852	100	FALSE	0.622744	28.875	0.586451	100.922	NA	NA	NA	NA	NA	NA	NA	NA	NA	NA	NA	NA	NA	NA	NA	NA	2.28339
115	116	0.081316	100	FALSE	0.70406	29.75	0.663402	103.981	NA	NA	NA	NA	NA	NA	NA	NA	NA	NA	NA	NA	NA	NA	NA	NA	2.3647
116	117	0.01688	60	FALSE	0.72094	30.5	0.7125	106.602	NA	NA	NA	NA	NA	NA	NA	NA	NA	NA	NA	NA	NA	NA	NA	NA	2.38158
113	118	0.0235099	60	FALSE	0.542128	33.6875	0.530373	117.743	NA	NA	NA	NA	NA	NA	NA	NA	NA	NA	NA	NA	NA	NA	NA	NA	2.20277
118	119	0.0437921	100	FALSE	0.58592	34.875	0.564024	121.893	NA	NA	NA	NA	NA	NA	NA	NA	NA	NA	NA	NA	NA	NA	NA	NA	2.24656
119	120	0.0922618	100	FALSE	0.678181	35.75	0.632051	124.951	NA	NA	NA	NA	NA	NA	NA	NA	NA	NA	NA	NA	NA	NA	NA	NA	2.33883
120	121	0.062826	100	FALSE	0.741007	36.5	0.709594	127.573	NA	NA	NA	NA	NA	NA	NA	NA	NA	NA	NA	NA	NA	NA	NA	NA	2.40165
118	122	0.109763	100	FALSE	0.65189	32.5	0.597009	113.592	NA	NA	NA	NA	NA	NA	NA	NA	NA	NA	NA	NA	NA	NA	NA	NA	2.31254
112	123	0.0638154	100	FALSE	0.556109	23.875	0.524201	83.4466	NA	NA	NA	NA	NA	NA	NA	NA	NA	NA	NA	NA	NA	NA	NA	NA	2.21675
123	124	0.0361246	93	FALSE	0.592233	24.75	0.574171	86.5049	NA	NA	NA	NA	NA	NA	NA	NA	NA	NA	NA	NA	NA	NA	NA	NA	2.25288
124	125	0.0781693	100	FALSE	0.670403	25.5	0.631318	89.1262	NA	NA	NA	NA	NA	NA	NA	NA	NA	NA	NA	NA	NA	NA	NA	NA	2.33105
109	126	0.0291054	89	FALSE	0.2959	9.07812	0.281347	31.7294	NA	NA	NA	NA	NA	NA	NA	NA	NA	NA	NA	NA	NA	NA	NA	NA	1.95654
126	127	0.133498	100	FALSE	0.429398	6.75	0.362649	23.5922	NA	NA	NA	NA	NA	NA	NA	NA	NA	NA	NA	NA	NA	NA	NA	NA	2.09004
127	128	0.166805	100	FALSE	0.596203	7.5	0.512801	26.2136	NA	NA	NA	NA	NA	NA	NA	NA	NA	NA	NA	NA	NA	NA	NA	NA	2.25685
126	129	0.0238712	88	FALSE	0.319771	11.4062	0.307835	39.8665	NA	NA	NA	NA	NA	NA	NA	NA	NA	NA	NA	NA	NA	NA	NA	NA	1.98042
129	130	0.0632443	100	FALSE	0.383015	13.8125	0.351393	48.2767	NA	NA	NA	NA	NA	NA	NA	NA	NA	NA	NA	NA	NA	NA	NA	NA	2.04366
130	131	0.103049	100	FALSE	0.486064	10.9375	0.43454	38.2282	NA	NA	NA	NA	NA	NA	NA	NA	NA	NA	NA	NA	NA	NA	NA	NA	2.14671
131	132	0.0234286	97	FALSE	0.509493	11.875	0.497778	41.5049	NA	NA	NA	NA	NA	NA	NA	NA	NA	NA	NA	NA	NA	NA	NA	NA	2.17014
132	133	0.0286195	100	FALSE	0.538112	12.75	0.523802	44.5631	NA	NA	NA	NA	NA	NA	NA	NA	NA	NA	NA	NA	NA	NA	NA	NA	2.19876
133	134	0.0811759	100	FALSE	0.619288	13.5	0.5787	47.1845	NA	NA	NA	NA	NA	NA	NA	NA	NA	NA	NA	NA	NA	NA	NA	NA	2.27993
130	135	0.0318224	78	FALSE	0.414838	16.6875	0.398926	58.3252	NA	NA	NA	NA	NA	NA	NA	NA	NA	NA	NA	NA	NA	NA	NA	NA	2.07548
135	136	0.211268	100	FALSE	0.626105	15.5	0.520471	54.1748	NA	NA	NA	NA	NA	NA	NA	NA	NA	NA	NA	NA	NA	NA	NA	NA	2.28675
135	137	0.0500059	100	FALSE	0.464843	17.875	0.439841	62.4757	NA	NA	NA	NA	NA	NA	NA	NA	NA	NA	NA	NA	NA	NA	NA	NA	2.12549
137	138	0.0472512	100	FALSE	0.512095	18.75	0.488469	65.534	NA	NA	NA	NA	NA	NA	NA	NA	NA	NA	NA	NA	NA	NA	NA	NA	2.17274
138	139	0.068112	100	FALSE	0.580207	19.5	0.546151	68.1553	NA	NA	NA	NA	NA	NA	NA	NA	NA	NA	NA	NA	NA	NA	NA	NA	2.24085
108	140	0.0120829	21	FALSE	0.262446	58.041	0.256405	202.862	NA	NA	NA	NA	NA	NA	NA	NA	NA	NA	NA	NA	NA	NA	NA	NA	1.92309
140	141	0.0268958	64	FALSE	0.289342	43.8086	0.275894	153.117	NA	NA	NA	NA	NA	NA	NA	NA	NA	NA	NA	NA	NA	NA	NA	NA	1.94999
141	142	0.0253836	25	FALSE	0.314726	47.8984	0.302034	167.412	NA	NA	NA	NA	NA	NA	NA	NA	NA	NA	NA	NA	NA	NA	NA	NA	1.97537
142	143	0.0319217	76	FALSE	0.346647	50.0469	0.330687	174.921	NA	NA	NA	NA	NA	NA	NA	NA	NA	NA	NA	NA	NA	NA	NA	NA	2.00729
143	144	0.0491082	87	FALSE	0.395756	52.0938	0.371201	182.075	NA	NA	NA	NA	NA	NA	NA	NA	NA	NA	NA	NA	NA	NA	NA	NA	2.0564
144	145	0.0429513	50	FALSE	0.438707	49.75	0.417231	173.883	NA	NA	NA	NA	NA	NA	NA	NA	NA	NA	NA	NA	NA	NA	NA	NA	2.09935
145	146	0.0922628	100	FALSE	0.53097	50.5	0.484838	176.505	NA	NA	NA	NA	NA	NA	NA	NA	NA	NA	NA	NA	NA	NA	NA	NA	2.19161
144	147	0.107666	100	FALSE	0.503422	54.4375	0.449589	190.267	NA	NA	NA	NA	NA	NA	NA	NA	NA	NA	NA	NA	NA	NA	NA	NA	2.16407
147	148	0.0737004	100	FALSE	0.577122	56.125	0.540272	196.165	NA	NA	NA	NA	NA	NA	NA	NA	NA	NA	NA	NA	NA	NA	NA	NA	2.23777
148	149	0.0948503	100	FALSE	0.671972	57.25	0.624547	200.097	NA	NA	NA	NA	NA	NA	NA	NA	NA	NA	NA	NA	NA	NA	NA	NA	2.33262
149	150	0.0266254	100	FALSE	0.698598	58.5	0.685285	204.466	NA	NA	NA	NA	NA	NA	NA	NA	NA	NA	NA	NA	NA	NA	NA	NA	2.35924
150	151	0.0237187	100	FALSE	0.722316	57.5	0.710457	200.971	NA	NA	NA	NA	NA	NA	NA	NA	NA	NA	NA	NA	NA	NA	NA	NA	2.38296
150	152	0.0616383	100	FALSE	0.760236	59.5	0.729417	207.961	NA	NA	NA	NA	NA	NA	NA	NA	NA	NA	NA	NA	NA	NA	NA	NA	2.42088
147	153	0.0444821	81	FALSE	0.547904	52.75	0.525663	184.369	NA	NA	NA	NA	NA	NA	NA	NA	NA	NA	NA	NA	NA	NA	NA	NA	2.20855
153	154	0.0353433	99	FALSE	0.583247	53.5	0.565575	186.99	NA	NA	NA	NA	NA	NA	NA	NA	NA	NA	NA	NA	NA	NA	NA	NA	2.24389
142	155	0.0274373	20	FALSE	0.342163	45.75	0.328444	159.903	NA	NA	NA	NA	NA	NA	NA	NA	NA	NA	NA	NA	NA	NA	NA	NA	2.00281
155	156	0.0700183	100	FALSE	0.412181	46.5	0.377172	162.524	NA	NA	NA	NA	NA	NA	NA	NA	NA	NA	NA	NA	NA	NA	NA	NA	2.07283
141	157	0.0342292	85	FALSE	0.323571	39.7188	0.306457	138.823	NA	NA	NA	NA	NA	NA	NA	NA	NA	NA	NA	NA	NA	NA	NA	NA	1.98422
157	158	0.222302	100	FALSE	0.545873	38.5	0.434722	134.563	NA	NA	NA	NA	NA	NA	NA	NA	NA	NA	NA	NA	NA	NA	NA	NA	2.20652
157	159	0.110672	100	FALSE	0.434243	40.9375	0.378907	143.083	NA	NA	NA	NA	NA	NA	NA	NA	NA	NA	NA	NA	NA	NA	NA	NA	2.09489
159	160	0.0738925	100	FALSE	0.508136	41.875	0.47119	146.359	NA	NA	NA	NA	NA	NA	NA	NA	NA	NA	NA	NA	NA	NA	NA	NA	2.16878
160	161	0.0495331	100	FALSE	0.557669	42.75	0.532902	149.417	NA	NA	NA	NA	NA	NA	NA	NA	NA	NA	NA	NA	NA	NA	NA	NA	2.21831
161	162	0.0684725	100	FALSE	0.626141	43.5	0.591905	152.039	NA	NA	NA	NA	NA	NA	NA	NA	NA	NA	NA	NA	NA	NA	NA	NA	2.28679
140	163	0.0207973	79	FALSE	0.283244	72.2734	0.272845	252.606	NA	NA	NA	NA	NA	NA	NA	NA	NA	NA	NA	NA	NA	NA	NA	NA	1.94389
163	164	0.0414115	94	FALSE	0.324655	63	0.303949	220.194	NA	NA	NA	NA	NA	NA	NA	NA	NA	NA	NA	NA	NA	NA	NA	NA	1.9853
164	165	0.0480276	100	FALSE	0.372683	61.5	0.348669	214.951	NA	NA	NA	NA	NA	NA	NA	NA	NA	NA	NA	NA	NA	NA	NA	NA	2.03333
164	166	0.0725732	100	FALSE	0.397228	64.5	0.360942	225.437	NA	NA	NA	NA	NA	NA	NA	NA	NA	NA	NA	NA	NA	NA	NA	NA	2.05787
166	167	0.231337	100	FALSE	0.628565	63.5	0.512897	221.942	NA	NA	NA	NA	NA	NA	NA	NA	NA	NA	NA	NA	NA	NA	NA	NA	2.28921
166	168	0.203566	100	FALSE	0.600795	65.5	0.499011	228.932	NA	NA	NA	NA	NA	NA	NA	NA	NA	NA	NA	NA	NA	NA	NA	NA	2.26144
163	169	0.0336129	100	FALSE	0.316857	81.5469	0.30005	285.018	NA	NA	NA	NA	NA	NA	NA	NA	NA	NA	NA	NA	NA	NA	NA	NA	1.9775
169	170	0.05839	100	FALSE	0.375247	91.2891	0.346052	319.069	NA	NA	NA	NA	NA	NA	NA	NA	NA	NA	NA	NA	NA	NA	NA	NA	2.03589
170	171	0.0563659	100	FALSE	0.431612	86.875	0.403429	303.641	NA	NA	NA	NA	NA	NA	NA	NA	NA	NA	NA	NA	NA	NA	NA	NA	2.09226
171	172	0.0380675	100	FALSE	0.46968	89.25	0.450646	311.942	NA	NA	NA	NA	NA	NA	NA	NA	NA	NA	NA	NA	NA	NA	NA	NA	2.13032
172	173	0.0584668	100	FALSE	0.528147	87.75	0.498913	306.699	NA	NA	NA	NA	NA	NA	NA	NA	NA	NA	NA	NA	NA	NA	NA	NA	2.18879
173	174	0.0629975	100	FALSE	0.591144	88.5	0.559645	309.32	NA	NA	NA	NA	NA	NA	NA	NA	NA	NA	NA	NA	NA	NA	NA	NA	2.25179
172	175	0.0275128	90	FALSE	0.497193	90.75	0.483436	317.184	NA	NA	NA	NA	NA	NA	NA	NA	NA	NA	NA	NA	NA	NA	NA	NA	2.15784
175	176	0.0698553	100	FALSE	0.567048	91.5	0.53212	319.806	NA	NA	NA	NA	NA	NA	NA	NA	NA	NA	NA	NA	NA	NA	NA	NA	2.22769
171	177	0.0279622	100	FALSE	0.459575	84.5	0.445594	295.34	NA	NA	NA	NA	NA	NA	NA	NA	NA	NA	NA	NA	NA	NA	NA	NA	2.12022
177	178	0.0328309	99	FALSE	0.492405	83.5	0.47599	291.845	NA	NA	NA	NA	NA	NA	NA	NA	NA	NA	NA	NA	NA	NA	NA	NA	2.15305
177	179	0.0532619	100	FALSE	0.512837	85.5	0.486206	298.835	NA	NA	NA	NA	NA	NA	NA	NA	NA	NA	NA	NA	NA	NA	NA	NA	2.17348
170	180	0.0295917	100	FALSE	0.404838	95.7031	0.390042	334.496	NA	NA	NA	NA	NA	NA	NA	NA	NA	NA	NA	NA	NA	NA	NA	NA	2.06548
180	181	0.186186	100	FALSE	0.591024	93.5	0.497931	326.796	NA	NA	NA	NA	NA	NA	NA	NA	NA	NA	NA	NA	NA	NA	NA	NA	2.25167
180	182	0.042206	100	FALSE	0.447044	97.9062	0.425941	342.197	NA	NA	NA	NA	NA	NA	NA	NA	NA	NA	NA	NA	NA	NA	NA	NA	2.10769
182	183	0.163369	100	FALSE	0.610413	95.875	0.528729	335.097	NA	NA	NA	NA	NA	NA	NA	NA	NA	NA	NA	NA	NA	NA	NA	NA	2.27106
183	184	0.0349496	100	FALSE	0.645363	96.75	0.627888	338.155	NA	NA	NA	NA	NA	NA	NA	NA	NA	NA	NA	NA	NA	NA	NA	NA	2.30601
184	185	0.0478889	100	FALSE	0.693252	97.5	0.669307	340.777	NA	NA	NA	NA	NA	NA	NA	NA	NA	NA	NA	NA	NA	NA	NA	NA	2.3539
182	186	0.0348414	100	FALSE	0.481886	99.9375	0.464465	349.296	NA	NA	NA	NA	NA	NA	NA	NA	NA	NA	NA	NA	NA	NA	NA	NA	2.14253
186	187	0.0814609	100	FALSE	0.563347	100.875	0.522616	352.573	NA	NA	NA	NA	NA	NA	NA	NA	NA	NA	NA	NA	NA	NA	NA	NA	2.22399
187	188	0.037063	100	FALSE	0.60041	101.75	0.581878	355.631	NA	NA	NA	NA	NA	NA	NA	NA	NA	NA	NA	NA	NA	NA	NA	NA	2.26105
188	189	0.0258823	99	FALSE	0.626292	102.5	0.613351	358.252	NA	NA	NA	NA	NA	NA	NA	NA	NA	NA	NA	NA	NA	NA	NA	NA	2.28694
169	190	0.0881803	100	FALSE	0.405037	71.8047	0.360947	250.968	NA	NA	NA	NA	NA	NA	NA	NA	NA	NA	NA	NA	NA	NA	NA	NA	2.06568
190	191	0.0226985	75	FALSE	0.427735	75.4531	0.416386	263.72	NA	NA	NA	NA	NA	NA	NA	NA	NA	NA	NA	NA	NA	NA	NA	NA	2.08838
191	192	0.0208451	89	FALSE	0.44858	76.9062	0.438158	268.799	NA	NA	NA	NA	NA	NA	NA	NA	NA	NA	NA	NA	NA	NA	NA	NA	2.10923
192	193	0.178333	100	FALSE	0.626913	75.5	0.537747	263.883	NA	NA	NA	NA	NA	NA	NA	NA	NA	NA	NA	NA	NA	NA	NA	NA	2.28756
192	194	0.0213341	99	FALSE	0.469915	78.3125	0.459248	273.714	NA	NA	NA	NA	NA	NA	NA	NA	NA	NA	NA	NA	NA	NA	NA	NA	2.13056
194	195	0.0229573	53	FALSE	0.492872	79.625	0.481393	278.301	NA	NA	NA	NA	NA	NA	NA	NA	NA	NA	NA	NA	NA	NA	NA	NA	2.15352
195	196	0.0310382	82	FALSE	0.52391	80.75	0.508391	282.233	NA	NA	NA	NA	NA	NA	NA	NA	NA	NA	NA	NA	NA	NA	NA	NA	2.18456
196	197	0.0408715	100	FALSE	0.564782	81.5	0.544346	284.854	NA	NA	NA	NA	NA	NA	NA	NA	NA	NA	NA	NA	NA	NA	NA	NA	2.22543
195	198	0.0397028	100	FALSE	0.532575	78.5	0.512723	274.369	NA	NA	NA	NA	NA	NA	NA	NA	NA	NA	NA	NA	NA	NA	NA	NA	2.19322
190	199	0.0266556	89	FALSE	0.431692	68.1562	0.418365	238.216	NA	NA	NA	NA	NA	NA	NA	NA	NA	NA	NA	NA	NA	NA	NA	NA	2.09234
199	200	0.084059	100	FALSE	0.515751	69.3125	0.473722	242.257	NA	NA	NA	NA	NA	NA	NA	NA	NA	NA	NA	NA	NA	NA	NA	NA	2.1764
200	201	0.0274812	100	FALSE	0.543233	70.625	0.529492	246.845	NA	NA	NA	NA	NA	NA	NA	NA	NA	NA	NA	NA	NA	NA	NA	NA	2.20388
201	202	0.0345364	100	FALSE	0.577769	69.5	0.560501	242.913	NA	NA	NA	NA	NA	NA	NA	NA	NA	NA	NA	NA	NA	NA	NA	NA	2.23841
201	203	0.0314288	100	FALSE	0.574661	71.75	0.558947	250.777	NA	NA	NA	NA	NA	NA	NA	NA	NA	NA	NA	NA	NA	NA	NA	NA	2.23531
203	204	0.0447438	100	FALSE	0.619405	72.5	0.597033	253.398	NA	NA	NA	NA	NA	NA	NA	NA	NA	NA	NA	NA	NA	NA	NA	NA	2.28005

## Sheet: Fig4,de
MAG_name	Comm_adscription	Quality	PathLv2	PathLv3	LastTax	count	.group
M001	Soil	3_Medium-quality	Carbohydrate metabolism	Fructose and mannose metabolism	Deltaproteobacteria	13	1
M002	Soil	1_High-quality	Carbohydrate metabolism	Fructose and mannose metabolism	Bacteria	33	2
M003	Soil	3_Medium-quality	Carbohydrate metabolism	Fructose and mannose metabolism	Bacteria	4	3
M004	SbRB	1_High-quality	Carbohydrate metabolism	Fructose and mannose metabolism	Priestia	32	4
M005	Soil	2_Good-quality	Carbohydrate metabolism	Fructose and mannose metabolism	Betaproteobacteria	13	5
M006	SbRB	2_Good-quality	Carbohydrate metabolism	Fructose and mannose metabolism	Devosia	27	6
M007	Soil	2_Good-quality	Carbohydrate metabolism	Fructose and mannose metabolism	Verrucomicrobia	46	7
M008	SbRB	1_High-quality	Carbohydrate metabolism	Fructose and mannose metabolism	Paenibacillus	36	8
M010	Soil	2_Good-quality	Carbohydrate metabolism	Fructose and mannose metabolism	Flavobacterium	35	9
M011	RhizCom	3_Medium-quality	Carbohydrate metabolism	Fructose and mannose metabolism	Bacteria	26	10
M012	SbRB	2_Good-quality	Carbohydrate metabolism	Fructose and mannose metabolism	Pantoea	6	11
M013	RhizCom	2_Good-quality	Carbohydrate metabolism	Fructose and mannose metabolism	Bacteroidetes	13	12
M014	RhizCom	1_High-quality	Carbohydrate metabolism	Fructose and mannose metabolism	Bacteria	10	13
M015	RhizCom	3_Medium-quality	Carbohydrate metabolism	Fructose and mannose metabolism	Bacteroidetes	17	14
M016	RhizCom	1_High-quality	Carbohydrate metabolism	Fructose and mannose metabolism	Paenibacillus	28	15
M017	RhizCom	1_High-quality	Carbohydrate metabolism	Fructose and mannose metabolism	Bacteroidetes	25	16
M018	RhizCom	2_Good-quality	Carbohydrate metabolism	Fructose and mannose metabolism	Burkholderiales	14	17
M019	RhizCom	3_Medium-quality	Carbohydrate metabolism	Fructose and mannose metabolism	Acidovorax	8	18
M020	RhizCom	2_Good-quality	Carbohydrate metabolism	Fructose and mannose metabolism	Burkholderiales	15	19
M021	RhizCom	1_High-quality	Carbohydrate metabolism	Fructose and mannose metabolism	Flavobacterium	20	20
M022	RhizCom	2_Good-quality	Carbohydrate metabolism	Fructose and mannose metabolism	Proteobacteria	13	21
M023	RhizCom	2_Good-quality	Carbohydrate metabolism	Fructose and mannose metabolism	Xanthomonas arboricola	20	22
M024	RhizCom	3_Medium-quality	Carbohydrate metabolism	Fructose and mannose metabolism	Verrucomicrobiae	16	23
M025	RhizCom	2_Good-quality	Carbohydrate metabolism	Fructose and mannose metabolism	Verrucomicrobia	20	24
M026	RhizCom	3_Medium-quality	Carbohydrate metabolism	Fructose and mannose metabolism	Gammaproteobacteria	16	25
M027	RhizCom	2_Good-quality	Carbohydrate metabolism	Fructose and mannose metabolism	Alphaproteobacteria	25	26
M028	RhizCom	2_Good-quality	Carbohydrate metabolism	Fructose and mannose metabolism	Comamonadaceae	23	27
M029	RhizCom	2_Good-quality	Carbohydrate metabolism	Fructose and mannose metabolism	Enterobacterales	30	28
M030	RhizCom	1_High-quality	Carbohydrate metabolism	Fructose and mannose metabolism	Paenibacillus	40	29
M031	RhizCom	2_Good-quality	Carbohydrate metabolism	Fructose and mannose metabolism	Rhodobacteraceae	20	30
M032	RhizCom	1_High-quality	Carbohydrate metabolism	Fructose and mannose metabolism	Bacteroidetes	12	31
M033	RhizCom	3_Medium-quality	Carbohydrate metabolism	Fructose and mannose metabolism	Pedobacter	18	32
M034	RhizCom	2_Good-quality	Carbohydrate metabolism	Fructose and mannose metabolism	Proteobacteria	11	33
M035	RhizCom	3_Medium-quality	Carbohydrate metabolism	Fructose and mannose metabolism	Verrucomicrobia	13	34
M036	RhizCom	1_High-quality	Carbohydrate metabolism	Fructose and mannose metabolism	Fluviicola	10	35
M037	RhizCom	1_High-quality	Carbohydrate metabolism	Fructose and mannose metabolism	Microbacterium	28	36
M038	RhizCom	2_Good-quality	Carbohydrate metabolism	Fructose and mannose metabolism	Saccharibacillus	35	37
M039	RhizCom	2_Good-quality	Carbohydrate metabolism	Fructose and mannose metabolism	Dyadobacter	31	38
M040	Soil	1_High-quality	Carbohydrate metabolism	Fructose and mannose metabolism	Bacteria	19	39
M041	Soil	3_Medium-quality	Carbohydrate metabolism	Fructose and mannose metabolism	Planctomycetia	12	40
M042	RhizCom	3_Medium-quality	Carbohydrate metabolism	Fructose and mannose metabolism	Massilia	17	41
M043	Soil	2_Good-quality	Carbohydrate metabolism	Fructose and mannose metabolism	Alphaproteobacteria	24	42
M044	Soil	2_Good-quality	Carbohydrate metabolism	Fructose and mannose metabolism	Alphaproteobacteria	33	43
M045	RhizCom	1_High-quality	Carbohydrate metabolism	Fructose and mannose metabolism	Rahnella	41	44
M046	SbRB	2_Good-quality	Carbohydrate metabolism	Fructose and mannose metabolism	Sphingomonas	14	45
M047	SbRB	2_Good-quality	Carbohydrate metabolism	Fructose and mannose metabolism	Clavibacter michiganensis	25	46
M048	Soil	2_Good-quality	Carbohydrate metabolism	Fructose and mannose metabolism	Chloroflexi	30	47
M049	Soil	3_Medium-quality	Carbohydrate metabolism	Fructose and mannose metabolism	Planctomycetia	18	48
M050	Soil	3_Medium-quality	Carbohydrate metabolism	Fructose and mannose metabolism	Acidobacteria	9	49
M051	RhizCom	3_Medium-quality	Carbohydrate metabolism	Fructose and mannose metabolism	Stenotrophomonas	6	50
M052	RhizCom	3_Medium-quality	Carbohydrate metabolism	Fructose and mannose metabolism	Hyphomicrobiales	23	51
M053	RhizCom	2_Good-quality	Carbohydrate metabolism	Fructose and mannose metabolism	Actinomycetia	17	52
M054	Soil	3_Medium-quality	Carbohydrate metabolism	Fructose and mannose metabolism	Acidobacteria	13	53
M055	Soil	2_Good-quality	Carbohydrate metabolism	Fructose and mannose metabolism	Actinobacteria	12	54
M056	RhizCom	2_Good-quality	Carbohydrate metabolism	Fructose and mannose metabolism	Planctomycetes	33	55
M057	SbRB	1_High-quality	Carbohydrate metabolism	Fructose and mannose metabolism	Pantoea	30	56
M058	SbRB	1_High-quality	Carbohydrate metabolism	Fructose and mannose metabolism	Pantoea	44	57
M059	RhizCom	2_Good-quality	Carbohydrate metabolism	Fructose and mannose metabolism	Proteobacteria	12	58
M060	Soil	3_Medium-quality	Carbohydrate metabolism	Fructose and mannose metabolism	Actinobacteria	22	59
M061	RhizCom	2_Good-quality	Carbohydrate metabolism	Fructose and mannose metabolism	Pedobacter	19	60
M062	RhizCom	2_Good-quality	Carbohydrate metabolism	Fructose and mannose metabolism	Brevundimonas	10	61
M063	SbRB	2_Good-quality	Carbohydrate metabolism	Fructose and mannose metabolism	Gammaproteobacteria	27	62
M064	SbRB	3_Medium-quality	Carbohydrate metabolism	Fructose and mannose metabolism	Rhizobium	22	63
M065	RhizCom	3_Medium-quality	Carbohydrate metabolism	Fructose and mannose metabolism	Pedobacter	9	64
M066	RhizCom	2_Good-quality	Carbohydrate metabolism	Fructose and mannose metabolism	Sphingopyxis	14	65
M067	RhizCom	2_Good-quality	Carbohydrate metabolism	Fructose and mannose metabolism	Pseudomonas	23	66
M068	Soil	3_Medium-quality	Carbohydrate metabolism	Fructose and mannose metabolism	Mycobacteriaceae	15	67
M069	Soil	3_Medium-quality	Carbohydrate metabolism	Fructose and mannose metabolism	Acidobacteria	12	68
M070	RhizCom	3_Medium-quality	Carbohydrate metabolism	Fructose and mannose metabolism	Verrucomicrobia	23	69
M071	SbRB	1_High-quality	Carbohydrate metabolism	Fructose and mannose metabolism	Sphingomonas	18	70
M072	RhizCom	3_Medium-quality	Carbohydrate metabolism	Fructose and mannose metabolism	Gemmatimonadetes	16	71
M073	Soil	2_Good-quality	Carbohydrate metabolism	Fructose and mannose metabolism	Chloroflexi	30	72
M074	RhizCom	3_Medium-quality	Carbohydrate metabolism	Fructose and mannose metabolism	Verrucomicrobia	11	73
M075	SbRB	3_Medium-quality	Carbohydrate metabolism	Fructose and mannose metabolism	Plantibacter	41	74
M076	RhizCom	3_Medium-quality	Carbohydrate metabolism	Fructose and mannose metabolism	Bacteroidetes	11	75
M077	SbRB	2_Good-quality	Carbohydrate metabolism	Fructose and mannose metabolism	Microbacterium	23	76
M078	Soil	3_Medium-quality	Carbohydrate metabolism	Fructose and mannose metabolism	Betaproteobacteria	8	77
M079	RhizCom	3_Medium-quality	Carbohydrate metabolism	Fructose and mannose metabolism	Rhodobacter	22	78
M080	Soil	3_Medium-quality	Carbohydrate metabolism	Fructose and mannose metabolism	Sphingomonadaceae	6	79
M081	RhizCom	2_Good-quality	Carbohydrate metabolism	Fructose and mannose metabolism	Sphingomonadaceae	8	80
M082	Soil	3_Medium-quality	Carbohydrate metabolism	Fructose and mannose metabolism	Verrucomicrobia	16	81
M083	SbRB	3_Medium-quality	Carbohydrate metabolism	Fructose and mannose metabolism	Microbacteriaceae	26	82
M084	RhizCom	3_Medium-quality	Carbohydrate metabolism	Fructose and mannose metabolism	Herminiimonas	13	83
M085	SbRB	2_Good-quality	Carbohydrate metabolism	Fructose and mannose metabolism	Sanguibacter	25	84
M086	RhizCom	3_Medium-quality	Carbohydrate metabolism	Fructose and mannose metabolism	Bacteroidetes	7	85
M087	RhizCom	2_Good-quality	Carbohydrate metabolism	Fructose and mannose metabolism	Verrucomicrobia	24	86
M088	RhizCom	3_Medium-quality	Carbohydrate metabolism	Fructose and mannose metabolism	Methylotenera	7	87
M089	RhizCom	3_Medium-quality	Carbohydrate metabolism	Fructose and mannose metabolism	Fibrobacteria	14	88
M090	Soil	3_Medium-quality	Carbohydrate metabolism	Fructose and mannose metabolism	Actinobacteria	7	89
M091	Soil	3_Medium-quality	Carbohydrate metabolism	Fructose and mannose metabolism	Bacteria	6	90
M092	Soil	3_Medium-quality	Carbohydrate metabolism	Fructose and mannose metabolism	Hyphomicrobiales	2	91
M093	Soil	3_Medium-quality	Carbohydrate metabolism	Fructose and mannose metabolism	Bacteria	8	92
M094	Soil	3_Medium-quality	Carbohydrate metabolism	Fructose and mannose metabolism	Alphaproteobacteria	5	93
M095	Soil	3_Medium-quality	Carbohydrate metabolism	Fructose and mannose metabolism	Candidatus Peregrinibacteria	6	94
M096	Soil	2_Good-quality	Carbohydrate metabolism	Fructose and mannose metabolism	Bacteria	5	95
M097	RhizCom	3_Medium-quality	Carbohydrate metabolism	Fructose and mannose metabolism	Bacteroidetes	17	96
M098	Soil	3_Medium-quality	Carbohydrate metabolism	Fructose and mannose metabolism	Thaumarchaeota	9	97
M099	RhizCom	3_Medium-quality	Carbohydrate metabolism	Fructose and mannose metabolism	Pseudomonas	18	98
M100	Soil	3_Medium-quality	Carbohydrate metabolism	Fructose and mannose metabolism	Geobacteraceae	2	99
M101	Soil	3_Medium-quality	Carbohydrate metabolism	Fructose and mannose metabolism	Acidobacteria	2	100
M102	Soil	2_Good-quality	Carbohydrate metabolism	Fructose and mannose metabolism	Candidatus Rokubacteria	2	101
M103	RhizCom	2_Good-quality	Carbohydrate metabolism	Fructose and mannose metabolism	Dyadobacter	30	102
M104	RhizCom	2_Good-quality	Carbohydrate metabolism	Fructose and mannose metabolism	Dyadobacter sp.	34	103
M105	RhizCom	3_Medium-quality	Carbohydrate metabolism	Fructose and mannose metabolism	Oxalobacteraceae	21	104
M106	RhizCom	3_Medium-quality	Carbohydrate metabolism	Fructose and mannose metabolism	Verrucomicrobia	24	105
M107	RhizCom	3_Medium-quality	Carbohydrate metabolism	Fructose and mannose metabolism	Verrucomicrobia	14	106
M108	SbRB	1_High-quality	Carbohydrate metabolism	Fructose and mannose metabolism	Pseudomonas	24	107
M109	RhizCom	3_Medium-quality	Carbohydrate metabolism	Fructose and mannose metabolism	Bacteria	26	108
M110	RhizCom	3_Medium-quality	Carbohydrate metabolism	Fructose and mannose metabolism	Verrucomicrobia	20	109
M001	Soil	3_Medium-quality	Carbohydrate metabolism	Starch and sucrose metabolism	Deltaproteobacteria	14	1
M002	Soil	1_High-quality	Carbohydrate metabolism	Starch and sucrose metabolism	Bacteria	45	2
M003	Soil	3_Medium-quality	Carbohydrate metabolism	Starch and sucrose metabolism	Bacteria	10	3
M004	SbRB	1_High-quality	Carbohydrate metabolism	Starch and sucrose metabolism	Priestia	53	4
M005	Soil	2_Good-quality	Carbohydrate metabolism	Starch and sucrose metabolism	Betaproteobacteria	17	5
M006	SbRB	2_Good-quality	Carbohydrate metabolism	Starch and sucrose metabolism	Devosia	26	6
M007	Soil	2_Good-quality	Carbohydrate metabolism	Starch and sucrose metabolism	Verrucomicrobia	21	7
M008	SbRB	1_High-quality	Carbohydrate metabolism	Starch and sucrose metabolism	Paenibacillus	67	8
M010	Soil	2_Good-quality	Carbohydrate metabolism	Starch and sucrose metabolism	Flavobacterium	50	9
M011	RhizCom	3_Medium-quality	Carbohydrate metabolism	Starch and sucrose metabolism	Bacteria	58	10
M012	SbRB	2_Good-quality	Carbohydrate metabolism	Starch and sucrose metabolism	Pantoea	8	11
M013	RhizCom	2_Good-quality	Carbohydrate metabolism	Starch and sucrose metabolism	Bacteroidetes	5	12
M014	RhizCom	1_High-quality	Carbohydrate metabolism	Starch and sucrose metabolism	Bacteria	3	13
M015	RhizCom	3_Medium-quality	Carbohydrate metabolism	Starch and sucrose metabolism	Bacteroidetes	15	14
M016	RhizCom	1_High-quality	Carbohydrate metabolism	Starch and sucrose metabolism	Paenibacillus	63	15
M017	RhizCom	1_High-quality	Carbohydrate metabolism	Starch and sucrose metabolism	Bacteroidetes	40	16
M018	RhizCom	2_Good-quality	Carbohydrate metabolism	Starch and sucrose metabolism	Burkholderiales	12	17
M019	RhizCom	3_Medium-quality	Carbohydrate metabolism	Starch and sucrose metabolism	Acidovorax	12	18
M020	RhizCom	2_Good-quality	Carbohydrate metabolism	Starch and sucrose metabolism	Burkholderiales	18	19
M021	RhizCom	1_High-quality	Carbohydrate metabolism	Starch and sucrose metabolism	Flavobacterium	31	20
M022	RhizCom	2_Good-quality	Carbohydrate metabolism	Starch and sucrose metabolism	Proteobacteria	43	21
M023	RhizCom	2_Good-quality	Carbohydrate metabolism	Starch and sucrose metabolism	Xanthomonas arboricola	35	22
M024	RhizCom	3_Medium-quality	Carbohydrate metabolism	Starch and sucrose metabolism	Verrucomicrobiae	26	23
M025	RhizCom	2_Good-quality	Carbohydrate metabolism	Starch and sucrose metabolism	Verrucomicrobia	20	24
M026	RhizCom	3_Medium-quality	Carbohydrate metabolism	Starch and sucrose metabolism	Gammaproteobacteria	38	25
M027	RhizCom	2_Good-quality	Carbohydrate metabolism	Starch and sucrose metabolism	Alphaproteobacteria	16	26
M028	RhizCom	2_Good-quality	Carbohydrate metabolism	Starch and sucrose metabolism	Comamonadaceae	17	27
M029	RhizCom	2_Good-quality	Carbohydrate metabolism	Starch and sucrose metabolism	Enterobacterales	49	28
M030	RhizCom	1_High-quality	Carbohydrate metabolism	Starch and sucrose metabolism	Paenibacillus	61	29
M031	RhizCom	2_Good-quality	Carbohydrate metabolism	Starch and sucrose metabolism	Rhodobacteraceae	19	30
M032	RhizCom	1_High-quality	Carbohydrate metabolism	Starch and sucrose metabolism	Bacteroidetes	13	31
M033	RhizCom	3_Medium-quality	Carbohydrate metabolism	Starch and sucrose metabolism	Pedobacter	22	32
M034	RhizCom	2_Good-quality	Carbohydrate metabolism	Starch and sucrose metabolism	Proteobacteria	13	33
M035	RhizCom	3_Medium-quality	Carbohydrate metabolism	Starch and sucrose metabolism	Verrucomicrobia	25	34
M036	RhizCom	1_High-quality	Carbohydrate metabolism	Starch and sucrose metabolism	Fluviicola	7	35
M037	RhizCom	1_High-quality	Carbohydrate metabolism	Starch and sucrose metabolism	Microbacterium	40	36
M038	RhizCom	2_Good-quality	Carbohydrate metabolism	Starch and sucrose metabolism	Saccharibacillus	71	37
M039	RhizCom	2_Good-quality	Carbohydrate metabolism	Starch and sucrose metabolism	Dyadobacter	40	38
M040	Soil	1_High-quality	Carbohydrate metabolism	Starch and sucrose metabolism	Bacteria	23	39
M041	Soil	3_Medium-quality	Carbohydrate metabolism	Starch and sucrose metabolism	Planctomycetia	38	40
M042	RhizCom	3_Medium-quality	Carbohydrate metabolism	Starch and sucrose metabolism	Massilia	29	41
M043	Soil	2_Good-quality	Carbohydrate metabolism	Starch and sucrose metabolism	Alphaproteobacteria	25	42
M044	Soil	2_Good-quality	Carbohydrate metabolism	Starch and sucrose metabolism	Alphaproteobacteria	26	43
M045	RhizCom	1_High-quality	Carbohydrate metabolism	Starch and sucrose metabolism	Rahnella	57	44
M046	SbRB	2_Good-quality	Carbohydrate metabolism	Starch and sucrose metabolism	Sphingomonas	34	45
M047	SbRB	2_Good-quality	Carbohydrate metabolism	Starch and sucrose metabolism	Clavibacter michiganensis	39	46
M048	Soil	2_Good-quality	Carbohydrate metabolism	Starch and sucrose metabolism	Chloroflexi	27	47
M049	Soil	3_Medium-quality	Carbohydrate metabolism	Starch and sucrose metabolism	Planctomycetia	42	48
M050	Soil	3_Medium-quality	Carbohydrate metabolism	Starch and sucrose metabolism	Acidobacteria	6	49
M051	RhizCom	3_Medium-quality	Carbohydrate metabolism	Starch and sucrose metabolism	Stenotrophomonas	16	50
M052	RhizCom	3_Medium-quality	Carbohydrate metabolism	Starch and sucrose metabolism	Hyphomicrobiales	28	51
M053	RhizCom	2_Good-quality	Carbohydrate metabolism	Starch and sucrose metabolism	Actinomycetia	26	52
M054	Soil	3_Medium-quality	Carbohydrate metabolism	Starch and sucrose metabolism	Acidobacteria	20	53
M055	Soil	2_Good-quality	Carbohydrate metabolism	Starch and sucrose metabolism	Actinobacteria	15	54
M056	RhizCom	2_Good-quality	Carbohydrate metabolism	Starch and sucrose metabolism	Planctomycetes	46	55
M057	SbRB	1_High-quality	Carbohydrate metabolism	Starch and sucrose metabolism	Pantoea	50	56
M058	SbRB	1_High-quality	Carbohydrate metabolism	Starch and sucrose metabolism	Pantoea	52	57
M059	RhizCom	2_Good-quality	Carbohydrate metabolism	Starch and sucrose metabolism	Proteobacteria	13	58
M060	Soil	3_Medium-quality	Carbohydrate metabolism	Starch and sucrose metabolism	Actinobacteria	30	59
M061	RhizCom	2_Good-quality	Carbohydrate metabolism	Starch and sucrose metabolism	Pedobacter	21	60
M062	RhizCom	2_Good-quality	Carbohydrate metabolism	Starch and sucrose metabolism	Brevundimonas	10	61
M063	SbRB	2_Good-quality	Carbohydrate metabolism	Starch and sucrose metabolism	Gammaproteobacteria	28	62
M064	SbRB	3_Medium-quality	Carbohydrate metabolism	Starch and sucrose metabolism	Rhizobium	58	63
M065	RhizCom	3_Medium-quality	Carbohydrate metabolism	Starch and sucrose metabolism	Pedobacter	13	64
M066	RhizCom	2_Good-quality	Carbohydrate metabolism	Starch and sucrose metabolism	Sphingopyxis	14	65
M067	RhizCom	2_Good-quality	Carbohydrate metabolism	Starch and sucrose metabolism	Pseudomonas	23	66
M068	Soil	3_Medium-quality	Carbohydrate metabolism	Starch and sucrose metabolism	Mycobacteriaceae	28	67
M069	Soil	3_Medium-quality	Carbohydrate metabolism	Starch and sucrose metabolism	Acidobacteria	2	68
M070	RhizCom	3_Medium-quality	Carbohydrate metabolism	Starch and sucrose metabolism	Verrucomicrobia	28	69
M071	SbRB	1_High-quality	Carbohydrate metabolism	Starch and sucrose metabolism	Sphingomonas	36	70
M072	RhizCom	3_Medium-quality	Carbohydrate metabolism	Starch and sucrose metabolism	Gemmatimonadetes	17	71
M073	Soil	2_Good-quality	Carbohydrate metabolism	Starch and sucrose metabolism	Chloroflexi	28	72
M074	RhizCom	3_Medium-quality	Carbohydrate metabolism	Starch and sucrose metabolism	Verrucomicrobia	18	73
M075	SbRB	3_Medium-quality	Carbohydrate metabolism	Starch and sucrose metabolism	Plantibacter	45	74
M076	RhizCom	3_Medium-quality	Carbohydrate metabolism	Starch and sucrose metabolism	Bacteroidetes	7	75
M077	SbRB	2_Good-quality	Carbohydrate metabolism	Starch and sucrose metabolism	Microbacterium	44	76
M078	Soil	3_Medium-quality	Carbohydrate metabolism	Starch and sucrose metabolism	Betaproteobacteria	14	77
M079	RhizCom	3_Medium-quality	Carbohydrate metabolism	Starch and sucrose metabolism	Rhodobacter	22	78
M080	Soil	3_Medium-quality	Carbohydrate metabolism	Starch and sucrose metabolism	Sphingomonadaceae	13	79
M081	RhizCom	2_Good-quality	Carbohydrate metabolism	Starch and sucrose metabolism	Sphingomonadaceae	5	80
M082	Soil	3_Medium-quality	Carbohydrate metabolism	Starch and sucrose metabolism	Verrucomicrobia	19	81
M083	SbRB	3_Medium-quality	Carbohydrate metabolism	Starch and sucrose metabolism	Microbacteriaceae	37	82
M084	RhizCom	3_Medium-quality	Carbohydrate metabolism	Starch and sucrose metabolism	Herminiimonas	6	83
M085	SbRB	2_Good-quality	Carbohydrate metabolism	Starch and sucrose metabolism	Sanguibacter	46	84
M086	RhizCom	3_Medium-quality	Carbohydrate metabolism	Starch and sucrose metabolism	Bacteroidetes	7	85
M087	RhizCom	2_Good-quality	Carbohydrate metabolism	Starch and sucrose metabolism	Verrucomicrobia	27	86
M088	RhizCom	3_Medium-quality	Carbohydrate metabolism	Starch and sucrose metabolism	Methylotenera	9	87
M089	RhizCom	3_Medium-quality	Carbohydrate metabolism	Starch and sucrose metabolism	Fibrobacteria	16	88
M090	Soil	3_Medium-quality	Carbohydrate metabolism	Starch and sucrose metabolism	Actinobacteria	8	89
M091	Soil	3_Medium-quality	Carbohydrate metabolism	Starch and sucrose metabolism	Bacteria	18	90
M092	Soil	3_Medium-quality	Carbohydrate metabolism	Starch and sucrose metabolism	Hyphomicrobiales	4	91
M093	Soil	3_Medium-quality	Carbohydrate metabolism	Starch and sucrose metabolism	Bacteria	14	92
M094	Soil	3_Medium-quality	Carbohydrate metabolism	Starch and sucrose metabolism	Alphaproteobacteria	6	93
M095	Soil	3_Medium-quality	Carbohydrate metabolism	Starch and sucrose metabolism	Candidatus Peregrinibacteria	4	94
M096	Soil	2_Good-quality	Carbohydrate metabolism	Starch and sucrose metabolism	Bacteria	6	95
M097	RhizCom	3_Medium-quality	Carbohydrate metabolism	Starch and sucrose metabolism	Bacteroidetes	38	96
M098	Soil	3_Medium-quality	Carbohydrate metabolism	Starch and sucrose metabolism	Thaumarchaeota	3	97
M099	RhizCom	3_Medium-quality	Carbohydrate metabolism	Starch and sucrose metabolism	Pseudomonas	22	98
M100	Soil	3_Medium-quality	Carbohydrate metabolism	Starch and sucrose metabolism	Geobacteraceae	1	99
M101	Soil	3_Medium-quality	Carbohydrate metabolism	Starch and sucrose metabolism	Acidobacteria	2	100
M102	Soil	2_Good-quality	Carbohydrate metabolism	Starch and sucrose metabolism	Candidatus Rokubacteria	1	101
M103	RhizCom	2_Good-quality	Carbohydrate metabolism	Starch and sucrose metabolism	Dyadobacter	52	102
M104	RhizCom	2_Good-quality	Carbohydrate metabolism	Starch and sucrose metabolism	Dyadobacter sp.	47	103
M105	RhizCom	3_Medium-quality	Carbohydrate metabolism	Starch and sucrose metabolism	Oxalobacteraceae	46	104
M106	RhizCom	3_Medium-quality	Carbohydrate metabolism	Starch and sucrose metabolism	Verrucomicrobia	24	105
M107	RhizCom	3_Medium-quality	Carbohydrate metabolism	Starch and sucrose metabolism	Verrucomicrobia	21	106
M108	SbRB	1_High-quality	Carbohydrate metabolism	Starch and sucrose metabolism	Pseudomonas	35	107
M109	RhizCom	3_Medium-quality	Carbohydrate metabolism	Starch and sucrose metabolism	Bacteria	25	108
M110	RhizCom	3_Medium-quality	Carbohydrate metabolism	Starch and sucrose metabolism	Verrucomicrobia	16	109
M001	Soil	3_Medium-quality	Metabolism of cofactors and vitamins	Nicotinate and nicotinamide metabolism	Deltaproteobacteria	7	1
M002	Soil	1_High-quality	Metabolism of cofactors and vitamins	Nicotinate and nicotinamide metabolism	Bacteria	37	2
M004	SbRB	1_High-quality	Metabolism of cofactors and vitamins	Nicotinate and nicotinamide metabolism	Priestia	29	3
M005	Soil	2_Good-quality	Metabolism of cofactors and vitamins	Nicotinate and nicotinamide metabolism	Betaproteobacteria	21	4
M006	SbRB	2_Good-quality	Metabolism of cofactors and vitamins	Nicotinate and nicotinamide metabolism	Devosia	24	5
M007	Soil	2_Good-quality	Metabolism of cofactors and vitamins	Nicotinate and nicotinamide metabolism	Verrucomicrobia	16	6
M008	SbRB	1_High-quality	Metabolism of cofactors and vitamins	Nicotinate and nicotinamide metabolism	Paenibacillus	23	7
M010	Soil	2_Good-quality	Metabolism of cofactors and vitamins	Nicotinate and nicotinamide metabolism	Flavobacterium	23	8
M011	RhizCom	3_Medium-quality	Metabolism of cofactors and vitamins	Nicotinate and nicotinamide metabolism	Bacteria	25	9
M012	SbRB	2_Good-quality	Metabolism of cofactors and vitamins	Nicotinate and nicotinamide metabolism	Pantoea	1	10
M013	RhizCom	2_Good-quality	Metabolism of cofactors and vitamins	Nicotinate and nicotinamide metabolism	Bacteroidetes	12	11
M014	RhizCom	1_High-quality	Metabolism of cofactors and vitamins	Nicotinate and nicotinamide metabolism	Bacteria	12	12
M015	RhizCom	3_Medium-quality	Metabolism of cofactors and vitamins	Nicotinate and nicotinamide metabolism	Bacteroidetes	10	13
M016	RhizCom	1_High-quality	Metabolism of cofactors and vitamins	Nicotinate and nicotinamide metabolism	Paenibacillus	23	14
M017	RhizCom	1_High-quality	Metabolism of cofactors and vitamins	Nicotinate and nicotinamide metabolism	Bacteroidetes	22	15
M018	RhizCom	2_Good-quality	Metabolism of cofactors and vitamins	Nicotinate and nicotinamide metabolism	Burkholderiales	15	16
M019	RhizCom	3_Medium-quality	Metabolism of cofactors and vitamins	Nicotinate and nicotinamide metabolism	Acidovorax	22	17
M020	RhizCom	2_Good-quality	Metabolism of cofactors and vitamins	Nicotinate and nicotinamide metabolism	Burkholderiales	29	18
M021	RhizCom	1_High-quality	Metabolism of cofactors and vitamins	Nicotinate and nicotinamide metabolism	Flavobacterium	10	19
M022	RhizCom	2_Good-quality	Metabolism of cofactors and vitamins	Nicotinate and nicotinamide metabolism	Proteobacteria	26	20
M023	RhizCom	2_Good-quality	Metabolism of cofactors and vitamins	Nicotinate and nicotinamide metabolism	Xanthomonas arboricola	18	21
M024	RhizCom	3_Medium-quality	Metabolism of cofactors and vitamins	Nicotinate and nicotinamide metabolism	Verrucomicrobiae	12	22
M025	RhizCom	2_Good-quality	Metabolism of cofactors and vitamins	Nicotinate and nicotinamide metabolism	Verrucomicrobia	9	23
M026	RhizCom	3_Medium-quality	Metabolism of cofactors and vitamins	Nicotinate and nicotinamide metabolism	Gammaproteobacteria	11	24
M027	RhizCom	2_Good-quality	Metabolism of cofactors and vitamins	Nicotinate and nicotinamide metabolism	Alphaproteobacteria	14	25
M028	RhizCom	2_Good-quality	Metabolism of cofactors and vitamins	Nicotinate and nicotinamide metabolism	Comamonadaceae	32	26
M029	RhizCom	2_Good-quality	Metabolism of cofactors and vitamins	Nicotinate and nicotinamide metabolism	Enterobacterales	40	27
M030	RhizCom	1_High-quality	Metabolism of cofactors and vitamins	Nicotinate and nicotinamide metabolism	Paenibacillus	20	28
M031	RhizCom	2_Good-quality	Metabolism of cofactors and vitamins	Nicotinate and nicotinamide metabolism	Rhodobacteraceae	19	29
M032	RhizCom	1_High-quality	Metabolism of cofactors and vitamins	Nicotinate and nicotinamide metabolism	Bacteroidetes	14	30
M033	RhizCom	3_Medium-quality	Metabolism of cofactors and vitamins	Nicotinate and nicotinamide metabolism	Pedobacter	9	31
M034	RhizCom	2_Good-quality	Metabolism of cofactors and vitamins	Nicotinate and nicotinamide metabolism	Proteobacteria	16	32
M035	RhizCom	3_Medium-quality	Metabolism of cofactors and vitamins	Nicotinate and nicotinamide metabolism	Verrucomicrobia	9	33
M036	RhizCom	1_High-quality	Metabolism of cofactors and vitamins	Nicotinate and nicotinamide metabolism	Fluviicola	12	34
M037	RhizCom	1_High-quality	Metabolism of cofactors and vitamins	Nicotinate and nicotinamide metabolism	Microbacterium	18	35
M038	RhizCom	2_Good-quality	Metabolism of cofactors and vitamins	Nicotinate and nicotinamide metabolism	Saccharibacillus	23	36
M039	RhizCom	2_Good-quality	Metabolism of cofactors and vitamins	Nicotinate and nicotinamide metabolism	Dyadobacter	17	37
M040	Soil	1_High-quality	Metabolism of cofactors and vitamins	Nicotinate and nicotinamide metabolism	Bacteria	18	38
M041	Soil	3_Medium-quality	Metabolism of cofactors and vitamins	Nicotinate and nicotinamide metabolism	Planctomycetia	12	39
M042	RhizCom	3_Medium-quality	Metabolism of cofactors and vitamins	Nicotinate and nicotinamide metabolism	Massilia	16	40
M043	Soil	2_Good-quality	Metabolism of cofactors and vitamins	Nicotinate and nicotinamide metabolism	Alphaproteobacteria	22	41
M044	Soil	2_Good-quality	Metabolism of cofactors and vitamins	Nicotinate and nicotinamide metabolism	Alphaproteobacteria	31	42
M045	RhizCom	1_High-quality	Metabolism of cofactors and vitamins	Nicotinate and nicotinamide metabolism	Rahnella	30	43
M046	SbRB	2_Good-quality	Metabolism of cofactors and vitamins	Nicotinate and nicotinamide metabolism	Sphingomonas	17	44
M047	SbRB	2_Good-quality	Metabolism of cofactors and vitamins	Nicotinate and nicotinamide metabolism	Clavibacter michiganensis	16	45
M048	Soil	2_Good-quality	Metabolism of cofactors and vitamins	Nicotinate and nicotinamide metabolism	Chloroflexi	28	46
M049	Soil	3_Medium-quality	Metabolism of cofactors and vitamins	Nicotinate and nicotinamide metabolism	Planctomycetia	13	47
M050	Soil	3_Medium-quality	Metabolism of cofactors and vitamins	Nicotinate and nicotinamide metabolism	Acidobacteria	11	48
M051	RhizCom	3_Medium-quality	Metabolism of cofactors and vitamins	Nicotinate and nicotinamide metabolism	Stenotrophomonas	15	49
M052	RhizCom	3_Medium-quality	Metabolism of cofactors and vitamins	Nicotinate and nicotinamide metabolism	Hyphomicrobiales	31	50
M053	RhizCom	2_Good-quality	Metabolism of cofactors and vitamins	Nicotinate and nicotinamide metabolism	Actinomycetia	12	51
M054	Soil	3_Medium-quality	Metabolism of cofactors and vitamins	Nicotinate and nicotinamide metabolism	Acidobacteria	15	52
M055	Soil	2_Good-quality	Metabolism of cofactors and vitamins	Nicotinate and nicotinamide metabolism	Actinobacteria	16	53
M056	RhizCom	2_Good-quality	Metabolism of cofactors and vitamins	Nicotinate and nicotinamide metabolism	Planctomycetes	15	54
M057	SbRB	1_High-quality	Metabolism of cofactors and vitamins	Nicotinate and nicotinamide metabolism	Pantoea	29	55
M058	SbRB	1_High-quality	Metabolism of cofactors and vitamins	Nicotinate and nicotinamide metabolism	Pantoea	28	56
M059	RhizCom	2_Good-quality	Metabolism of cofactors and vitamins	Nicotinate and nicotinamide metabolism	Proteobacteria	13	57
M060	Soil	3_Medium-quality	Metabolism of cofactors and vitamins	Nicotinate and nicotinamide metabolism	Actinobacteria	13	58
M061	RhizCom	2_Good-quality	Metabolism of cofactors and vitamins	Nicotinate and nicotinamide metabolism	Pedobacter	11	59
M062	RhizCom	2_Good-quality	Metabolism of cofactors and vitamins	Nicotinate and nicotinamide metabolism	Brevundimonas	15	60
M063	SbRB	2_Good-quality	Metabolism of cofactors and vitamins	Nicotinate and nicotinamide metabolism	Gammaproteobacteria	24	61
M064	SbRB	3_Medium-quality	Metabolism of cofactors and vitamins	Nicotinate and nicotinamide metabolism	Rhizobium	18	62
M065	RhizCom	3_Medium-quality	Metabolism of cofactors and vitamins	Nicotinate and nicotinamide metabolism	Pedobacter	9	63
M066	RhizCom	2_Good-quality	Metabolism of cofactors and vitamins	Nicotinate and nicotinamide metabolism	Sphingopyxis	16	64
M067	RhizCom	2_Good-quality	Metabolism of cofactors and vitamins	Nicotinate and nicotinamide metabolism	Pseudomonas	38	65
M068	Soil	3_Medium-quality	Metabolism of cofactors and vitamins	Nicotinate and nicotinamide metabolism	Mycobacteriaceae	18	66
M069	Soil	3_Medium-quality	Metabolism of cofactors and vitamins	Nicotinate and nicotinamide metabolism	Acidobacteria	11	67
M070	RhizCom	3_Medium-quality	Metabolism of cofactors and vitamins	Nicotinate and nicotinamide metabolism	Verrucomicrobia	12	68
M071	SbRB	1_High-quality	Metabolism of cofactors and vitamins	Nicotinate and nicotinamide metabolism	Sphingomonas	21	69
M072	RhizCom	3_Medium-quality	Metabolism of cofactors and vitamins	Nicotinate and nicotinamide metabolism	Gemmatimonadetes	16	70
M073	Soil	2_Good-quality	Metabolism of cofactors and vitamins	Nicotinate and nicotinamide metabolism	Chloroflexi	16	71
M074	RhizCom	3_Medium-quality	Metabolism of cofactors and vitamins	Nicotinate and nicotinamide metabolism	Verrucomicrobia	7	72
M075	SbRB	3_Medium-quality	Metabolism of cofactors and vitamins	Nicotinate and nicotinamide metabolism	Plantibacter	18	73
M076	RhizCom	3_Medium-quality	Metabolism of cofactors and vitamins	Nicotinate and nicotinamide metabolism	Bacteroidetes	12	74
M077	SbRB	2_Good-quality	Metabolism of cofactors and vitamins	Nicotinate and nicotinamide metabolism	Microbacterium	16	75
M078	Soil	3_Medium-quality	Metabolism of cofactors and vitamins	Nicotinate and nicotinamide metabolism	Betaproteobacteria	13	76
M079	RhizCom	3_Medium-quality	Metabolism of cofactors and vitamins	Nicotinate and nicotinamide metabolism	Rhodobacter	17	77
M080	Soil	3_Medium-quality	Metabolism of cofactors and vitamins	Nicotinate and nicotinamide metabolism	Sphingomonadaceae	12	78
M081	RhizCom	2_Good-quality	Metabolism of cofactors and vitamins	Nicotinate and nicotinamide metabolism	Sphingomonadaceae	15	79
M082	Soil	3_Medium-quality	Metabolism of cofactors and vitamins	Nicotinate and nicotinamide metabolism	Verrucomicrobia	11	80
M083	SbRB	3_Medium-quality	Metabolism of cofactors and vitamins	Nicotinate and nicotinamide metabolism	Microbacteriaceae	16	81
M084	RhizCom	3_Medium-quality	Metabolism of cofactors and vitamins	Nicotinate and nicotinamide metabolism	Herminiimonas	17	82
M085	SbRB	2_Good-quality	Metabolism of cofactors and vitamins	Nicotinate and nicotinamide metabolism	Sanguibacter	17	83
M086	RhizCom	3_Medium-quality	Metabolism of cofactors and vitamins	Nicotinate and nicotinamide metabolism	Bacteroidetes	6	84
M087	RhizCom	2_Good-quality	Metabolism of cofactors and vitamins	Nicotinate and nicotinamide metabolism	Verrucomicrobia	12	85
M088	RhizCom	3_Medium-quality	Metabolism of cofactors and vitamins	Nicotinate and nicotinamide metabolism	Methylotenera	5	86
M089	RhizCom	3_Medium-quality	Metabolism of cofactors and vitamins	Nicotinate and nicotinamide metabolism	Fibrobacteria	5	87
M090	Soil	3_Medium-quality	Metabolism of cofactors and vitamins	Nicotinate and nicotinamide metabolism	Actinobacteria	2	88
M091	Soil	3_Medium-quality	Metabolism of cofactors and vitamins	Nicotinate and nicotinamide metabolism	Bacteria	2	89
M092	Soil	3_Medium-quality	Metabolism of cofactors and vitamins	Nicotinate and nicotinamide metabolism	Hyphomicrobiales	4	90
M093	Soil	3_Medium-quality	Metabolism of cofactors and vitamins	Nicotinate and nicotinamide metabolism	Bacteria	8	91
M094	Soil	3_Medium-quality	Metabolism of cofactors and vitamins	Nicotinate and nicotinamide metabolism	Alphaproteobacteria	9	92
M095	Soil	3_Medium-quality	Metabolism of cofactors and vitamins	Nicotinate and nicotinamide metabolism	Candidatus Peregrinibacteria	1	93
M096	Soil	2_Good-quality	Metabolism of cofactors and vitamins	Nicotinate and nicotinamide metabolism	Bacteria	5	94
M097	RhizCom	3_Medium-quality	Metabolism of cofactors and vitamins	Nicotinate and nicotinamide metabolism	Bacteroidetes	14	95
M098	Soil	3_Medium-quality	Metabolism of cofactors and vitamins	Nicotinate and nicotinamide metabolism	Thaumarchaeota	8	96
M099	RhizCom	3_Medium-quality	Metabolism of cofactors and vitamins	Nicotinate and nicotinamide metabolism	Pseudomonas	22	97
M100	Soil	3_Medium-quality	Metabolism of cofactors and vitamins	Nicotinate and nicotinamide metabolism	Geobacteraceae	5	98
M101	Soil	3_Medium-quality	Metabolism of cofactors and vitamins	Nicotinate and nicotinamide metabolism	Acidobacteria	7	99
M103	RhizCom	2_Good-quality	Metabolism of cofactors and vitamins	Nicotinate and nicotinamide metabolism	Dyadobacter	17	100
M104	RhizCom	2_Good-quality	Metabolism of cofactors and vitamins	Nicotinate and nicotinamide metabolism	Dyadobacter sp.	11	101
M105	RhizCom	3_Medium-quality	Metabolism of cofactors and vitamins	Nicotinate and nicotinamide metabolism	Oxalobacteraceae	29	102
M106	RhizCom	3_Medium-quality	Metabolism of cofactors and vitamins	Nicotinate and nicotinamide metabolism	Verrucomicrobia	9	103
M107	RhizCom	3_Medium-quality	Metabolism of cofactors and vitamins	Nicotinate and nicotinamide metabolism	Verrucomicrobia	10	104
M108	SbRB	1_High-quality	Metabolism of cofactors and vitamins	Nicotinate and nicotinamide metabolism	Pseudomonas	33	105
M109	RhizCom	3_Medium-quality	Metabolism of cofactors and vitamins	Nicotinate and nicotinamide metabolism	Bacteria	11	106
M110	RhizCom	3_Medium-quality	Metabolism of cofactors and vitamins	Nicotinate and nicotinamide metabolism	Verrucomicrobia	12	107
M001	Soil	3_Medium-quality	Metabolism of cofactors and vitamins	Riboflavin metabolism	Deltaproteobacteria	6	1
M002	Soil	1_High-quality	Metabolism of cofactors and vitamins	Riboflavin metabolism	Bacteria	18	2
M003	Soil	3_Medium-quality	Metabolism of cofactors and vitamins	Riboflavin metabolism	Bacteria	1	3
M004	SbRB	1_High-quality	Metabolism of cofactors and vitamins	Riboflavin metabolism	Priestia	22	4
M005	Soil	2_Good-quality	Metabolism of cofactors and vitamins	Riboflavin metabolism	Betaproteobacteria	8	5
M006	SbRB	2_Good-quality	Metabolism of cofactors and vitamins	Riboflavin metabolism	Devosia	3	6
M007	Soil	2_Good-quality	Metabolism of cofactors and vitamins	Riboflavin metabolism	Verrucomicrobia	8	7
M008	SbRB	1_High-quality	Metabolism of cofactors and vitamins	Riboflavin metabolism	Paenibacillus	14	8
M010	Soil	2_Good-quality	Metabolism of cofactors and vitamins	Riboflavin metabolism	Flavobacterium	9	9
M011	RhizCom	3_Medium-quality	Metabolism of cofactors and vitamins	Riboflavin metabolism	Bacteria	13	10
M012	SbRB	2_Good-quality	Metabolism of cofactors and vitamins	Riboflavin metabolism	Pantoea	4	11
M013	RhizCom	2_Good-quality	Metabolism of cofactors and vitamins	Riboflavin metabolism	Bacteroidetes	8	12
M014	RhizCom	1_High-quality	Metabolism of cofactors and vitamins	Riboflavin metabolism	Bacteria	6	13
M015	RhizCom	3_Medium-quality	Metabolism of cofactors and vitamins	Riboflavin metabolism	Bacteroidetes	5	14
M016	RhizCom	1_High-quality	Metabolism of cofactors and vitamins	Riboflavin metabolism	Paenibacillus	15	15
M017	RhizCom	1_High-quality	Metabolism of cofactors and vitamins	Riboflavin metabolism	Bacteroidetes	7	16
M018	RhizCom	2_Good-quality	Metabolism of cofactors and vitamins	Riboflavin metabolism	Burkholderiales	8	17
M019	RhizCom	3_Medium-quality	Metabolism of cofactors and vitamins	Riboflavin metabolism	Acidovorax	5	18
M020	RhizCom	2_Good-quality	Metabolism of cofactors and vitamins	Riboflavin metabolism	Burkholderiales	10	19
M021	RhizCom	1_High-quality	Metabolism of cofactors and vitamins	Riboflavin metabolism	Flavobacterium	4	20
M022	RhizCom	2_Good-quality	Metabolism of cofactors and vitamins	Riboflavin metabolism	Proteobacteria	7	21
M023	RhizCom	2_Good-quality	Metabolism of cofactors and vitamins	Riboflavin metabolism	Xanthomonas arboricola	14	22
M024	RhizCom	3_Medium-quality	Metabolism of cofactors and vitamins	Riboflavin metabolism	Verrucomicrobiae	8	23
M025	RhizCom	2_Good-quality	Metabolism of cofactors and vitamins	Riboflavin metabolism	Verrucomicrobia	7	24
M026	RhizCom	3_Medium-quality	Metabolism of cofactors and vitamins	Riboflavin metabolism	Gammaproteobacteria	3	25
M027	RhizCom	2_Good-quality	Metabolism of cofactors and vitamins	Riboflavin metabolism	Alphaproteobacteria	7	26
M028	RhizCom	2_Good-quality	Metabolism of cofactors and vitamins	Riboflavin metabolism	Comamonadaceae	8	27
M029	RhizCom	2_Good-quality	Metabolism of cofactors and vitamins	Riboflavin metabolism	Enterobacterales	11	28
M030	RhizCom	1_High-quality	Metabolism of cofactors and vitamins	Riboflavin metabolism	Paenibacillus	14	29
M031	RhizCom	2_Good-quality	Metabolism of cofactors and vitamins	Riboflavin metabolism	Rhodobacteraceae	6	30
M032	RhizCom	1_High-quality	Metabolism of cofactors and vitamins	Riboflavin metabolism	Bacteroidetes	5	31
M033	RhizCom	3_Medium-quality	Metabolism of cofactors and vitamins	Riboflavin metabolism	Pedobacter	2	32
M034	RhizCom	2_Good-quality	Metabolism of cofactors and vitamins	Riboflavin metabolism	Proteobacteria	8	33
M035	RhizCom	3_Medium-quality	Metabolism of cofactors and vitamins	Riboflavin metabolism	Verrucomicrobia	7	34
M036	RhizCom	1_High-quality	Metabolism of cofactors and vitamins	Riboflavin metabolism	Fluviicola	6	35
M037	RhizCom	1_High-quality	Metabolism of cofactors and vitamins	Riboflavin metabolism	Microbacterium	12	36
M038	RhizCom	2_Good-quality	Metabolism of cofactors and vitamins	Riboflavin metabolism	Saccharibacillus	12	37
M039	RhizCom	2_Good-quality	Metabolism of cofactors and vitamins	Riboflavin metabolism	Dyadobacter	9	38
M040	Soil	1_High-quality	Metabolism of cofactors and vitamins	Riboflavin metabolism	Bacteria	10	39
M041	Soil	3_Medium-quality	Metabolism of cofactors and vitamins	Riboflavin metabolism	Planctomycetia	2	40
M042	RhizCom	3_Medium-quality	Metabolism of cofactors and vitamins	Riboflavin metabolism	Massilia	12	41
M043	Soil	2_Good-quality	Metabolism of cofactors and vitamins	Riboflavin metabolism	Alphaproteobacteria	11	42
M044	Soil	2_Good-quality	Metabolism of cofactors and vitamins	Riboflavin metabolism	Alphaproteobacteria	16	43
M045	RhizCom	1_High-quality	Metabolism of cofactors and vitamins	Riboflavin metabolism	Rahnella	15	44
M046	SbRB	2_Good-quality	Metabolism of cofactors and vitamins	Riboflavin metabolism	Sphingomonas	11	45
M047	SbRB	2_Good-quality	Metabolism of cofactors and vitamins	Riboflavin metabolism	Clavibacter michiganensis	7	46
M048	Soil	2_Good-quality	Metabolism of cofactors and vitamins	Riboflavin metabolism	Chloroflexi	9	47
M049	Soil	3_Medium-quality	Metabolism of cofactors and vitamins	Riboflavin metabolism	Planctomycetia	5	48
M050	Soil	3_Medium-quality	Metabolism of cofactors and vitamins	Riboflavin metabolism	Acidobacteria	2	49
M051	RhizCom	3_Medium-quality	Metabolism of cofactors and vitamins	Riboflavin metabolism	Stenotrophomonas	9	50
M052	RhizCom	3_Medium-quality	Metabolism of cofactors and vitamins	Riboflavin metabolism	Hyphomicrobiales	13	51
M053	RhizCom	2_Good-quality	Metabolism of cofactors and vitamins	Riboflavin metabolism	Actinomycetia	11	52
M054	Soil	3_Medium-quality	Metabolism of cofactors and vitamins	Riboflavin metabolism	Acidobacteria	5	53
M055	Soil	2_Good-quality	Metabolism of cofactors and vitamins	Riboflavin metabolism	Actinobacteria	6	54
M056	RhizCom	2_Good-quality	Metabolism of cofactors and vitamins	Riboflavin metabolism	Planctomycetes	6	55
M057	SbRB	1_High-quality	Metabolism of cofactors and vitamins	Riboflavin metabolism	Pantoea	14	56
M058	SbRB	1_High-quality	Metabolism of cofactors and vitamins	Riboflavin metabolism	Pantoea	14	57
M059	RhizCom	2_Good-quality	Metabolism of cofactors and vitamins	Riboflavin metabolism	Proteobacteria	7	58
M060	Soil	3_Medium-quality	Metabolism of cofactors and vitamins	Riboflavin metabolism	Actinobacteria	7	59
M061	RhizCom	2_Good-quality	Metabolism of cofactors and vitamins	Riboflavin metabolism	Pedobacter	7	60
M062	RhizCom	2_Good-quality	Metabolism of cofactors and vitamins	Riboflavin metabolism	Brevundimonas	7	61
M063	SbRB	2_Good-quality	Metabolism of cofactors and vitamins	Riboflavin metabolism	Gammaproteobacteria	13	62
M064	SbRB	3_Medium-quality	Metabolism of cofactors and vitamins	Riboflavin metabolism	Rhizobium	9	63
M065	RhizCom	3_Medium-quality	Metabolism of cofactors and vitamins	Riboflavin metabolism	Pedobacter	6	64
M066	RhizCom	2_Good-quality	Metabolism of cofactors and vitamins	Riboflavin metabolism	Sphingopyxis	9	65
M067	RhizCom	2_Good-quality	Metabolism of cofactors and vitamins	Riboflavin metabolism	Pseudomonas	10	66
M068	Soil	3_Medium-quality	Metabolism of cofactors and vitamins	Riboflavin metabolism	Mycobacteriaceae	6	67
M069	Soil	3_Medium-quality	Metabolism of cofactors and vitamins	Riboflavin metabolism	Acidobacteria	7	68
M070	RhizCom	3_Medium-quality	Metabolism of cofactors and vitamins	Riboflavin metabolism	Verrucomicrobia	5	69
M071	SbRB	1_High-quality	Metabolism of cofactors and vitamins	Riboflavin metabolism	Sphingomonas	16	70
M072	RhizCom	3_Medium-quality	Metabolism of cofactors and vitamins	Riboflavin metabolism	Gemmatimonadetes	8	71
M073	Soil	2_Good-quality	Metabolism of cofactors and vitamins	Riboflavin metabolism	Chloroflexi	1	72
M074	RhizCom	3_Medium-quality	Metabolism of cofactors and vitamins	Riboflavin metabolism	Verrucomicrobia	3	73
M075	SbRB	3_Medium-quality	Metabolism of cofactors and vitamins	Riboflavin metabolism	Plantibacter	11	74
M076	RhizCom	3_Medium-quality	Metabolism of cofactors and vitamins	Riboflavin metabolism	Bacteroidetes	5	75
M077	SbRB	2_Good-quality	Metabolism of cofactors and vitamins	Riboflavin metabolism	Microbacterium	5	76
M078	Soil	3_Medium-quality	Metabolism of cofactors and vitamins	Riboflavin metabolism	Betaproteobacteria	8	77
M079	RhizCom	3_Medium-quality	Metabolism of cofactors and vitamins	Riboflavin metabolism	Rhodobacter	5	78
M080	Soil	3_Medium-quality	Metabolism of cofactors and vitamins	Riboflavin metabolism	Sphingomonadaceae	6	79
M081	RhizCom	2_Good-quality	Metabolism of cofactors and vitamins	Riboflavin metabolism	Sphingomonadaceae	7	80
M082	Soil	3_Medium-quality	Metabolism of cofactors and vitamins	Riboflavin metabolism	Verrucomicrobia	4	81
M083	SbRB	3_Medium-quality	Metabolism of cofactors and vitamins	Riboflavin metabolism	Microbacteriaceae	9	82
M084	RhizCom	3_Medium-quality	Metabolism of cofactors and vitamins	Riboflavin metabolism	Herminiimonas	7	83
M085	SbRB	2_Good-quality	Metabolism of cofactors and vitamins	Riboflavin metabolism	Sanguibacter	8	84
M086	RhizCom	3_Medium-quality	Metabolism of cofactors and vitamins	Riboflavin metabolism	Bacteroidetes	3	85
M087	RhizCom	2_Good-quality	Metabolism of cofactors and vitamins	Riboflavin metabolism	Verrucomicrobia	6	86
M088	RhizCom	3_Medium-quality	Metabolism of cofactors and vitamins	Riboflavin metabolism	Methylotenera	5	87
M089	RhizCom	3_Medium-quality	Metabolism of cofactors and vitamins	Riboflavin metabolism	Fibrobacteria	5	88
M090	Soil	3_Medium-quality	Metabolism of cofactors and vitamins	Riboflavin metabolism	Actinobacteria	5	89
M091	Soil	3_Medium-quality	Metabolism of cofactors and vitamins	Riboflavin metabolism	Bacteria	6	90
M092	Soil	3_Medium-quality	Metabolism of cofactors and vitamins	Riboflavin metabolism	Hyphomicrobiales	4	91
M093	Soil	3_Medium-quality	Metabolism of cofactors and vitamins	Riboflavin metabolism	Bacteria	3	92
M094	Soil	3_Medium-quality	Metabolism of cofactors and vitamins	Riboflavin metabolism	Alphaproteobacteria	4	93
M095	Soil	3_Medium-quality	Metabolism of cofactors and vitamins	Riboflavin metabolism	Candidatus Peregrinibacteria	5	94
M096	Soil	2_Good-quality	Metabolism of cofactors and vitamins	Riboflavin metabolism	Bacteria	1	95
M097	RhizCom	3_Medium-quality	Metabolism of cofactors and vitamins	Riboflavin metabolism	Bacteroidetes	4	96
M098	Soil	3_Medium-quality	Metabolism of cofactors and vitamins	Riboflavin metabolism	Thaumarchaeota	7	97
M099	RhizCom	3_Medium-quality	Metabolism of cofactors and vitamins	Riboflavin metabolism	Pseudomonas	7	98
M100	Soil	3_Medium-quality	Metabolism of cofactors and vitamins	Riboflavin metabolism	Geobacteraceae	1	99
M102	Soil	2_Good-quality	Metabolism of cofactors and vitamins	Riboflavin metabolism	Candidatus Rokubacteria	1	100
M103	RhizCom	2_Good-quality	Metabolism of cofactors and vitamins	Riboflavin metabolism	Dyadobacter	9	101
M104	RhizCom	2_Good-quality	Metabolism of cofactors and vitamins	Riboflavin metabolism	Dyadobacter sp.	7	102
M105	RhizCom	3_Medium-quality	Metabolism of cofactors and vitamins	Riboflavin metabolism	Oxalobacteraceae	14	103
M106	RhizCom	3_Medium-quality	Metabolism of cofactors and vitamins	Riboflavin metabolism	Verrucomicrobia	5	104
M107	RhizCom	3_Medium-quality	Metabolism of cofactors and vitamins	Riboflavin metabolism	Verrucomicrobia	6	105
M108	SbRB	1_High-quality	Metabolism of cofactors and vitamins	Riboflavin metabolism	Pseudomonas	12	106
M109	RhizCom	3_Medium-quality	Metabolism of cofactors and vitamins	Riboflavin metabolism	Bacteria	5	107
M110	RhizCom	3_Medium-quality	Metabolism of cofactors and vitamins	Riboflavin metabolism	Verrucomicrobia	9	108
