# Supplementary material for: Seed-borne bacteria drive wheat rhizosphere microbiome assembly via niche partitioning and facilitation
Source: Nat Microbiol. 2025 Mar 26;10(5):1130–44. doi: 10.1038/s41564-025-01973-1 (PMC12055584; doi:10.1038/s41564-025-01973-1)
Supplement: Supplementary file 9 — Source data. [file 41564_2025_1973_MOESM9_ESM.xlsx]

## Sheet: Fig5,a_reactions
MAG_name	R00028	R00299	R01068	R02568	R11310	R00760	R08639	R00758	R00811	R00837	R00839	R01059	R02704	R02780	R03921	R04111	R05140	R10486	R11172	R11311	R00868	R01555	R00766	R00805	R02925	R00838	R00803	R00866
M001	1	1	1	1	1	0	0	0	0	0	0	0	0	0	0	0	0	0	0	0	0	0	0	0	0	0	0	0
M002	1	4	4	4	0	4	1	0	0	0	0	0	0	0	0	0	0	0	0	0	0	0	0	0	0	0	0	0
M003	1	1	1	1	0	0	0	0	0	0	0	0	0	0	0	0	0	0	0	0	0	0	0	0	0	0	0	0
M004	1	3	4	4	1	3	5	1	2	1	6	1	2	1	2	2	2	1	6	1	0	0	0	0	0	0	0	0
M005	0	2	1	1	0	1	1	0	0	0	0	0	0	0	0	0	0	0	0	0	0	0	0	0	0	0	0	0
M006	1	0	1	1	0	1	1	0	0	0	0	0	0	0	1	0	0	0	0	0	1	0	0	0	0	0	0	0
M007	1	0	2	2	1	1	1	0	0	0	0	0	0	0	0	0	0	0	0	0	0	0	0	0	0	0	0	0
M008	1	5	2	2	1	2	1	2	1	1	16	1	2	0	2	0	0	1	0	1	0	0	0	0	0	0	0	0
M009	0	1	2	2	0	0	1	0	0	0	0	0	0	0	0	0	0	0	0	0	0	0	0	0	0	0	0	0
M010	5	0	2	2	3	1	1	0	0	0	0	0	0	0	0	0	0	0	0	0	0	1	0	0	0	0	0	0
M011	2	6	2	2	2	1	0	0	0	0	0	0	2	0	0	0	0	0	0	0	0	0	1	1	0	0	0	0
M012	0	0	0	0	0	0	0	0	0	0	2	0	0	0	2	0	0	0	3	0	0	0	0	0	0	0	0	0
M013	0	0	1	1	2	0	1	0	0	0	0	0	0	0	0	0	0	0	0	0	0	0	0	0	0	0	0	0
M014	0	0	1	1	0	0	1	0	0	0	0	0	0	0	0	0	0	0	0	0	0	0	0	0	0	0	0	0
M015	3	2	1	1	0	1	1	0	0	0	0	0	0	0	0	0	0	0	0	0	0	0	0	0	0	0	0	0
M016	0	7	1	1	0	2	1	2	1	1	12	1	2	0	2	0	0	1	0	1	0	0	0	0	0	0	0	0
M017	3	2	2	2	3	1	1	0	0	0	0	0	0	0	0	0	0	0	0	0	0	1	0	0	0	0	0	0
M018	1	2	1	1	1	2	0	0	0	0	0	0	0	0	0	0	0	0	0	0	1	0	0	0	0	0	0	0
M019	0	1	1	1	1	1	0	0	0	0	0	0	0	0	0	0	0	0	0	0	1	0	0	0	0	0	0	0
M020	1	0	2	2	1	0	2	0	0	0	0	0	0	0	0	0	0	0	0	0	0	0	0	0	0	0	0	0
M021	5	0	1	1	2	1	1	0	0	0	0	0	0	0	0	0	0	0	0	0	0	1	0	0	0	0	0	0
M022	1	4	1	1	1	1	0	0	0	0	0	0	0	0	0	0	0	0	0	0	0	0	0	0	0	0	0	0
M023	3	3	1	1	0	1	2	0	0	0	1	0	0	0	0	0	0	0	0	0	0	0	0	0	1	0	0	0
M024	3	2	1	1	1	0	0	0	0	0	0	0	0	0	0	0	0	0	0	0	0	0	0	0	0	0	0	0
M025	1	0	4	4	3	2	1	0	0	0	0	0	0	0	0	0	0	0	0	0	0	0	0	0	0	0	0	0
M026	2	0	0	0	0	3	2	0	0	0	0	0	0	0	0	0	0	0	0	0	0	0	0	0	0	0	0	0
M027	2	2	1	1	0	0	1	0	0	0	0	0	0	0	0	0	0	0	0	0	1	0	0	0	0	0	0	0
M028	0	1	2	2	0	1	1	0	0	0	0	0	0	0	0	0	0	0	0	0	0	0	0	0	0	0	0	0
M029	4	3	5	5	1	1	1	1	2	3	7	0	2	1	1	6	0	0	6	0	0	0	0	0	2	2	0	0
M030	1	5	3	3	0	2	1	2	0	0	3	0	2	0	3	0	0	0	1	0	0	0	0	0	0	0	0	0
M031	3	3	2	2	1	1	1	0	0	0	0	1	0	0	0	0	0	0	0	0	0	0	0	0	0	0	0	0
M032	1	0	2	2	1	0	1	0	0	0	0	0	0	0	0	0	0	0	0	0	0	1	0	0	0	0	0	0
M033	3	3	1	1	0	1	0	0	0	0	0	0	0	0	0	0	0	0	0	0	0	0	0	0	0	0	0	0
M034	0	1	1	1	1	0	1	0	0	0	0	0	0	0	0	0	0	0	0	0	0	0	0	0	0	0	0	0
M035	1	2	4	4	0	1	0	0	0	0	0	0	0	0	0	0	0	0	0	0	0	0	0	0	0	0	0	0
M036	0	1	1	1	1	0	1	0	0	0	0	0	0	0	0	0	0	0	0	0	0	0	0	0	0	0	0	0
M037	2	9	4	4	0	2	1	1	0	0	0	0	2	0	1	0	0	0	1	0	0	0	0	0	0	0	0	0
M038	2	7	2	2	1	4	2	1	1	1	9	1	2	1	5	2	0	2	0	2	0	1	0	0	0	0	0	0
M039	1	3	2	2	1	1	1	0	0	0	0	0	0	0	1	0	0	0	0	0	0	1	0	0	0	0	0	0
M040	1	1	0	0	1	1	2	0	0	0	0	0	0	0	0	0	0	0	0	0	0	0	0	0	0	0	0	0
M041	2	2	0	0	1	1	2	0	0	0	0	0	0	0	0	0	0	0	0	0	0	0	0	0	0	0	0	0
M042	6	4	0	0	2	4	0	0	0	0	0	0	0	0	2	0	0	0	0	0	0	0	0	0	0	0	0	0
M043	1	1	1	1	0	2	1	0	0	0	0	0	0	0	0	0	0	0	0	0	0	0	0	0	0	0	0	0
M044	1	3	1	1	0	4	1	0	0	0	0	0	0	0	0	0	0	0	0	0	0	0	0	0	0	0	0	0
M045	1	3	2	2	2	3	1	1	2	2	5	1	2	1	4	4	1	0	7	0	0	0	0	0	3	0	2	0
M046	3	0	1	1	1	1	1	0	0	0	0	0	0	0	0	0	1	0	0	0	0	0	0	0	0	0	0	1
M047	2	7	1	1	0	1	1	2	1	0	1	1	5	0	0	0	1	0	2	1	0	0	0	0	0	0	0	0
M048	0	2	0	0	0	1	1	0	0	0	0	0	0	0	0	0	0	0	0	0	0	0	0	0	0	0	0	0
M049	1	2	0	0	1	1	3	0	0	0	0	0	0	0	0	0	0	0	0	0	0	0	0	0	0	0	0	0
M050	0	1	0	0	0	0	0	0	0	0	0	0	0	0	0	0	0	0	0	0	0	0	0	0	0	0	0	0
M051	3	2	1	1	1	1	1	0	0	0	0	0	0	0	0	0	0	0	0	0	0	0	0	0	0	0	0	1
M052	0	1	1	1	1	2	1	0	0	0	0	0	0	0	0	0	0	0	0	0	0	0	0	0	0	0	0	0
M053	0	4	2	2	0	1	0	0	0	0	0	0	0	0	0	0	0	0	0	0	0	0	0	0	0	0	0	0
M054	0	1	0	0	0	0	3	0	0	0	0	0	0	0	0	0	0	0	0	0	0	0	0	0	0	0	0	0
M055	0	2	1	1	0	0	0	0	0	0	0	0	0	0	0	0	0	0	0	0	0	0	0	0	0	0	0	0
M056	0	2	3	3	0	2	2	0	0	0	0	0	0	0	0	0	0	0	0	0	0	0	0	0	0	0	0	0
M057	1	5	2	2	0	2	1	1	1	0	5	2	2	1	1	3	0	0	3	0	1	0	0	0	0	0	1	0
M058	1	6	7	7	1	3	1	1	1	2	4	0	2	1	1	3	0	0	5	0	1	0	0	0	1	2	1	0
M059	1	1	1	1	0	0	1	0	0	0	0	0	0	0	0	0	0	0	0	0	0	0	0	0	0	0	0	0
M060	0	2	2	2	0	1	0	0	0	0	0	0	0	0	0	0	0	0	0	0	0	0	0	0	0	0	0	0
M061	2	0	1	1	2	0	1	0	0	0	0	0	0	0	0	0	0	0	0	0	0	1	0	0	0	0	0	0
M062	2	1	2	2	0	1	1	0	0	0	0	0	0	0	0	0	0	0	0	0	0	0	0	0	0	0	0	0
M063	0	2	1	1	1	2	2	0	0	0	1	0	0	0	1	0	2	0	0	0	1	0	0	0	1	0	0	0
M064	3	4	2	2	1	3	2	0	0	0	1	3	0	0	2	0	0	0	0	0	2	0	1	0	0	0	0	0
M065	0	2	2	2	1	0	1	0	0	0	0	0	0	0	0	0	0	0	0	0	0	0	0	0	0	0	0	0
M066	1	1	1	1	2	2	0	0	0	0	0	0	0	0	0	0	0	0	0	0	0	0	0	0	0	0	0	0
M067	0	1	0	0	0	1	2	0	0	1	0	0	0	0	0	0	1	0	0	0	1	0	0	0	1	0	0	0
M068	2	0	1	1	0	1	1	0	0	0	0	0	0	0	0	0	0	0	0	0	0	0	0	0	0	0	0	0
M069	0	0	1	1	0	0	0	0	0	0	0	0	0	0	0	0	0	0	0	0	0	0	0	0	0	0	0	0
M070	1	3	1	1	1	2	1	0	0	0	0	0	0	0	0	0	0	0	0	0	0	0	0	0	0	0	0	0
M071	3	3	1	1	0	2	1	0	0	0	0	0	0	0	0	0	0	0	0	0	0	0	1	0	0	0	0	0
M072	0	1	0	0	1	2	1	0	0	0	0	0	0	0	0	0	0	0	0	0	0	0	0	0	0	0	0	0
M073	1	3	5	5	2	0	2	0	0	0	1	0	0	0	0	0	0	0	0	0	0	0	0	0	0	0	1	0
M074	1	1	1	1	1	0	0	0	0	0	0	0	0	0	1	0	0	0	0	0	0	0	0	0	0	0	0	0
M075	1	8	2	2	0	3	1	0	0	0	0	3	1	0	2	0	0	0	1	1	1	0	0	0	0	0	0	0
M076	0	0	1	1	0	0	1	0	0	0	0	0	0	0	0	0	0	0	0	0	0	0	0	0	0	0	0	0
M077	2	7	3	3	0	3	2	0	0	0	3	0	0	0	0	0	0	0	0	0	1	0	0	0	0	0	0	0
M078	0	3	1	1	0	0	1	0	0	0	0	0	0	0	0	0	0	0	0	0	0	0	0	0	0	0	0	0
M079	1	2	4	4	2	1	2	0	0	0	0	1	0	0	0	0	0	0	0	0	1	0	0	0	0	0	0	0
M080	2	1	0	0	0	1	1	0	0	0	0	0	0	0	0	0	0	0	0	0	0	0	0	0	0	0	0	0
M081	0	0	1	1	1	0	0	0	0	0	0	0	0	0	0	0	0	0	0	0	0	0	0	0	0	0	0	0
M082	3	0	2	2	1	0	0	0	0	0	0	0	0	0	0	0	0	0	0	0	0	0	0	0	0	0	0	0
M083	1	9	2	2	0	1	1	2	0	0	1	0	2	0	1	0	0	0	1	0	0	0	0	0	0	0	0	0
M084	0	0	0	0	0	0	2	0	0	0	0	0	0	0	0	0	0	0	0	0	0	0	0	0	1	0	0	0
M085	2	5	2	2	0	2	1	0	0	0	1	0	0	0	2	0	0	0	0	1	1	0	0	0	0	0	0	0
M086	0	0	0	0	1	0	1	0	0	0	0	0	0	0	0	0	0	0	0	0	0	0	0	0	0	0	0	0
M087	0	2	3	3	1	2	1	0	0	0	0	0	0	0	0	0	0	0	0	0	0	0	0	0	0	0	0	0
M088	0	1	0	0	0	0	1	0	0	0	0	0	0	0	0	0	0	0	0	0	0	0	0	0	0	0	0	0
M089	4	0	0	0	1	1	0	0	0	0	0	0	0	0	0	0	0	0	0	0	0	0	0	0	0	0	0	0
M090	1	0	0	0	0	0	0	0	0	0	0	0	0	0	0	0	0	0	0	0	0	0	0	0	0	0	0	0
M091	2	2	0	0	3	1	0	0	0	0	0	0	0	0	0	0	0	0	0	0	0	0	0	0	0	0	0	0
M093	0	4	0	0	0	0	0	0	0	0	1	0	0	0	0	0	0	0	0	0	0	0	0	0	0	0	0	0
M095	0	1	0	0	0	0	0	0	0	0	0	0	0	0	0	0	0	0	0	0	0	0	0	0	0	0	0	0
M096	0	0	1	1	0	0	0	0	0	0	0	0	0	0	0	0	0	0	0	0	0	0	0	0	0	0	0	0
M097	2	3	2	2	2	2	0	0	0	0	0	0	0	0	0	0	0	0	0	0	0	0	0	0	0	0	0	0
M098	0	0	2	2	1	0	2	0	0	0	0	0	0	0	0	0	0	0	0	0	0	0	0	0	0	0	0	0
M099	0	1	2	2	1	1	1	0	0	0	0	0	0	0	1	0	0	0	0	0	1	0	0	0	0	0	0	0
M100	0	0	1	1	0	0	1	0	0	0	0	0	0	0	0	0	0	0	0	0	0	0	0	0	0	0	0	0
M103	6	3	2	2	2	1	1	0	0	0	0	0	0	0	0	0	0	0	0	0	0	1	0	0	1	0	0	0
M104	4	4	2	2	1	1	1	0	0	0	0	0	0	0	0	0	0	0	0	0	0	1	0	0	1	0	0	0
M105	5	4	0	0	0	3	3	0	0	0	0	0	0	0	2	0	0	0	0	0	0	0	0	0	0	0	0	0
M106	0	3	2	2	1	1	1	0	0	0	0	0	0	0	0	0	0	0	0	0	0	0	0	0	0	0	0	0
M107	1	2	0	0	1	1	1	0	0	0	0	0	0	0	0	0	0	0	0	0	0	0	0	0	0	0	0	0
M108	0	1	2	2	0	1	2	0	0	0	0	1	0	0	0	0	0	0	0	0	1	0	0	0	1	0	0	0
M109	5	1	0	0	0	0	0	0	0	0	0	0	0	0	4	0	0	0	0	0	0	0	0	0	0	0	0	0
M110	0	3	2	2	0	1	0	0	0	0	0	0	0	0	0	0	0	0	0	0	0	0	0	0	0	0	0	0

## Sheet: Fig4,a_vitamins
Vitamin	MAG_name	completion	R07407.R00481	R04292	R03348	R03346	R02295	R00425	R03459	R03458	R07280	R07281	R04457	R00066	R00549	R00161	Comm_adscription
nicotinate	M004	100	2	1	1	1	3	NA	NA	NA	NA	NA	NA	NA	NA	NA	SbRB
nicotinate	M006	40	0	0	0	2	1	NA	NA	NA	NA	NA	NA	NA	NA	NA	SbRB
nicotinate	M008	100	1	1	1	3	4	NA	NA	NA	NA	NA	NA	NA	NA	NA	SbRB
nicotinate	M012	20	0	0	0	1	0	NA	NA	NA	NA	NA	NA	NA	NA	NA	SbRB
nicotinate	M046	60	1	1	1	0	0	NA	NA	NA	NA	NA	NA	NA	NA	NA	SbRB
nicotinate	M047	40	0	0	0	2	1	NA	NA	NA	NA	NA	NA	NA	NA	NA	SbRB
nicotinate	M057	100	3	1	1	3	1	NA	NA	NA	NA	NA	NA	NA	NA	NA	SbRB
nicotinate	M058	100	1	1	1	3	2	NA	NA	NA	NA	NA	NA	NA	NA	NA	SbRB
nicotinate	M063	80	1	1	1	2	0	NA	NA	NA	NA	NA	NA	NA	NA	NA	SbRB
nicotinate	M064	40	0	0	0	3	1	NA	NA	NA	NA	NA	NA	NA	NA	NA	SbRB
nicotinate	M071	80	1	1	1	1	0	NA	NA	NA	NA	NA	NA	NA	NA	NA	SbRB
nicotinate	M075	100	1	1	1	1	1	NA	NA	NA	NA	NA	NA	NA	NA	NA	SbRB
nicotinate	M077	40	0	0	1	2	0	NA	NA	NA	NA	NA	NA	NA	NA	NA	SbRB
nicotinate	M083	80	1	1	0	3	1	NA	NA	NA	NA	NA	NA	NA	NA	NA	SbRB
nicotinate	M085	60	1	0	2	0	1	NA	NA	NA	NA	NA	NA	NA	NA	NA	SbRB
nicotinate	M108	100	1	1	1	2	1	NA	NA	NA	NA	NA	NA	NA	NA	NA	SbRB
riboflavin	M004	100	NA	NA	NA	NA	NA	2	1	1	8	1	1	1	3	3	SbRB
riboflavin	M006	22.2222	NA	NA	NA	NA	NA	0	0	0	0	0	0	0	1	2	SbRB
riboflavin	M008	100	NA	NA	NA	NA	NA	2	1	1	5	1	1	1	1	1	SbRB
riboflavin	M012	22.2222	NA	NA	NA	NA	NA	0	0	0	1	0	1	0	0	0	SbRB
riboflavin	M046	88.8889	NA	NA	NA	NA	NA	2	1	1	0	1	1	1	1	1	SbRB
riboflavin	M047	88.8889	NA	NA	NA	NA	NA	1	1	2	0	1	1	1	1	1	SbRB
riboflavin	M057	100	NA	NA	NA	NA	NA	2	1	1	4	1	2	1	1	1	SbRB
riboflavin	M058	100	NA	NA	NA	NA	NA	1	1	1	3	1	1	1	1	1	SbRB
riboflavin	M063	100	NA	NA	NA	NA	NA	3	1	1	2	2	2	1	1	1	SbRB
riboflavin	M064	88.8889	NA	NA	NA	NA	NA	1	1	1	1	1	1	0	1	1	SbRB
riboflavin	M071	100	NA	NA	NA	NA	NA	2	2	2	1	1	1	1	1	2	SbRB
riboflavin	M075	88.8889	NA	NA	NA	NA	NA	1	2	3	1	1	0	1	1	1	SbRB
riboflavin	M077	33.3333	NA	NA	NA	NA	NA	0	0	0	2	0	0	0	1	1	SbRB
riboflavin	M083	100	NA	NA	NA	NA	NA	1	2	2	1	1	1	1	1	1	SbRB
riboflavin	M085	77.7778	NA	NA	NA	NA	NA	1	3	3	1	1	1	1	0	0	SbRB
riboflavin	M108	100	NA	NA	NA	NA	NA	3	1	1	1	2	1	1	2	1	SbRB
nicotinate	M001	60	1	1	0	3	0	NA	NA	NA	NA	NA	NA	NA	NA	NA	Soil
nicotinate	M002	100	2	3	1	5	2	NA	NA	NA	NA	NA	NA	NA	NA	NA	Soil
nicotinate	M003	0	0	0	0	0	0	NA	NA	NA	NA	NA	NA	NA	NA	NA	Soil
nicotinate	M005	80	1	1	1	1	0	NA	NA	NA	NA	NA	NA	NA	NA	NA	Soil
nicotinate	M007	80	1	1	1	3	0	NA	NA	NA	NA	NA	NA	NA	NA	NA	Soil
nicotinate	M010	80	1	0	1	6	1	NA	NA	NA	NA	NA	NA	NA	NA	NA	Soil
nicotinate	M040	80	0	1	1	2	2	NA	NA	NA	NA	NA	NA	NA	NA	NA	Soil
nicotinate	M041	80	0	1	1	2	2	NA	NA	NA	NA	NA	NA	NA	NA	NA	Soil
nicotinate	M043	40	1	0	0	1	0	NA	NA	NA	NA	NA	NA	NA	NA	NA	Soil
nicotinate	M044	40	0	0	1	3	0	NA	NA	NA	NA	NA	NA	NA	NA	NA	Soil
nicotinate	M048	60	1	0	0	3	1	NA	NA	NA	NA	NA	NA	NA	NA	NA	Soil
nicotinate	M049	80	0	1	1	3	2	NA	NA	NA	NA	NA	NA	NA	NA	NA	Soil
nicotinate	M050	80	0	1	2	3	2	NA	NA	NA	NA	NA	NA	NA	NA	NA	Soil
nicotinate	M054	100	1	2	2	1	1	NA	NA	NA	NA	NA	NA	NA	NA	NA	Soil
nicotinate	M055	100	1	1	1	2	1	NA	NA	NA	NA	NA	NA	NA	NA	NA	Soil
nicotinate	M060	80	0	2	1	1	1	NA	NA	NA	NA	NA	NA	NA	NA	NA	Soil
nicotinate	M068	100	1	1	1	1	1	NA	NA	NA	NA	NA	NA	NA	NA	NA	Soil
nicotinate	M069	80	1	1	0	3	2	NA	NA	NA	NA	NA	NA	NA	NA	NA	Soil
nicotinate	M073	20	0	0	0	3	0	NA	NA	NA	NA	NA	NA	NA	NA	NA	Soil
nicotinate	M078	40	0	0	0	2	1	NA	NA	NA	NA	NA	NA	NA	NA	NA	Soil
nicotinate	M080	60	0	2	1	1	0	NA	NA	NA	NA	NA	NA	NA	NA	NA	Soil
nicotinate	M082	80	1	1	0	1	1	NA	NA	NA	NA	NA	NA	NA	NA	NA	Soil
nicotinate	M090	20	0	0	0	0	1	NA	NA	NA	NA	NA	NA	NA	NA	NA	Soil
nicotinate	M091	0	0	0	0	0	0	NA	NA	NA	NA	NA	NA	NA	NA	NA	Soil
nicotinate	M092	0	0	0	0	0	0	NA	NA	NA	NA	NA	NA	NA	NA	NA	Soil
nicotinate	M093	40	0	0	0	1	3	NA	NA	NA	NA	NA	NA	NA	NA	NA	Soil
nicotinate	M094	40	1	0	0	1	0	NA	NA	NA	NA	NA	NA	NA	NA	NA	Soil
nicotinate	M095	0	0	0	0	0	0	NA	NA	NA	NA	NA	NA	NA	NA	NA	Soil
nicotinate	M096	0	0	0	0	0	0	NA	NA	NA	NA	NA	NA	NA	NA	NA	Soil
nicotinate	M098	60	1	1	1	0	0	NA	NA	NA	NA	NA	NA	NA	NA	NA	Soil
nicotinate	M100	40	2	0	0	2	0	NA	NA	NA	NA	NA	NA	NA	NA	NA	Soil
nicotinate	M101	20	0	0	1	0	0	NA	NA	NA	NA	NA	NA	NA	NA	NA	Soil
nicotinate	M102	0	0	0	0	0	0	NA	NA	NA	NA	NA	NA	NA	NA	NA	Soil
riboflavin	M001	66.6667	NA	NA	NA	NA	NA	2	1	1	0	1	1	1	0	0	Soil
riboflavin	M002	100	NA	NA	NA	NA	NA	4	2	4	2	4	2	2	1	1	Soil
riboflavin	M003	0	NA	NA	NA	NA	NA	0	0	0	0	0	0	0	0	0	Soil
riboflavin	M005	88.8889	NA	NA	NA	NA	NA	2	1	1	0	2	1	1	1	1	Soil
riboflavin	M007	88.8889	NA	NA	NA	NA	NA	1	2	2	0	1	1	1	1	1	Soil
riboflavin	M010	100	NA	NA	NA	NA	NA	2	2	2	1	2	1	1	2	2	Soil
riboflavin	M040	88.8889	NA	NA	NA	NA	NA	2	2	2	0	2	1	2	1	1	Soil
riboflavin	M041	44.4444	NA	NA	NA	NA	NA	0	1	1	0	0	0	0	1	1	Soil
riboflavin	M043	88.8889	NA	NA	NA	NA	NA	4	1	1	0	2	1	1	1	2	Soil
riboflavin	M044	100	NA	NA	NA	NA	NA	4	1	2	1	2	2	1	1	2	Soil
riboflavin	M048	33.3333	NA	NA	NA	NA	NA	0	0	0	2	0	0	0	1	1	Soil
riboflavin	M049	88.8889	NA	NA	NA	NA	NA	1	1	1	1	1	0	1	1	1	Soil
riboflavin	M050	22.2222	NA	NA	NA	NA	NA	1	0	0	0	0	0	1	0	0	Soil
riboflavin	M054	55.5556	NA	NA	NA	NA	NA	2	0	0	0	2	1	0	2	2	Soil
riboflavin	M055	88.8889	NA	NA	NA	NA	NA	1	1	2	0	1	1	1	1	1	Soil
riboflavin	M060	55.5556	NA	NA	NA	NA	NA	1	0	0	0	1	0	1	2	2	Soil
riboflavin	M068	77.7778	NA	NA	NA	NA	NA	1	1	1	1	1	1	1	0	0	Soil
riboflavin	M069	77.7778	NA	NA	NA	NA	NA	1	2	2	0	1	0	1	1	1	Soil
riboflavin	M073	22.2222	NA	NA	NA	NA	NA	0	0	0	0	0	0	0	1	1	Soil
riboflavin	M078	88.8889	NA	NA	NA	NA	NA	2	2	2	0	1	1	1	1	1	Soil
riboflavin	M080	77.7778	NA	NA	NA	NA	NA	1	1	1	1	1	1	1	0	0	Soil
riboflavin	M082	22.2222	NA	NA	NA	NA	NA	0	0	0	0	0	0	0	2	2	Soil
riboflavin	M090	66.6667	NA	NA	NA	NA	NA	1	1	1	0	1	2	1	0	0	Soil
riboflavin	M091	66.6667	NA	NA	NA	NA	NA	2	0	0	0	1	2	1	1	1	Soil
riboflavin	M092	44.4444	NA	NA	NA	NA	NA	0	0	0	0	0	1	1	1	2	Soil
riboflavin	M093	55.5556	NA	NA	NA	NA	NA	1	0	0	0	1	1	0	1	1	Soil
riboflavin	M094	33.3333	NA	NA	NA	NA	NA	2	0	0	0	1	0	0	2	0	Soil
riboflavin	M095	77.7778	NA	NA	NA	NA	NA	1	1	1	0	1	1	1	0	1	Soil
riboflavin	M096	22.2222	NA	NA	NA	NA	NA	0	0	0	0	0	0	0	1	1	Soil
riboflavin	M098	44.4444	NA	NA	NA	NA	NA	0	0	0	0	1	1	1	0	1	Soil
riboflavin	M100	0	NA	NA	NA	NA	NA	0	0	0	0	0	0	0	0	0	Soil
riboflavin	M101	0	NA	NA	NA	NA	NA	0	0	0	0	0	0	0	0	0	Soil
riboflavin	M102	22.2222	NA	NA	NA	NA	NA	0	0	0	0	0	0	0	1	1	Soil
nicotinate	M011	80	1	1	0	8	1	NA	NA	NA	NA	NA	NA	NA	NA	NA	RhizCom
nicotinate	M013	100	1	1	1	1	1	NA	NA	NA	NA	NA	NA	NA	NA	NA	RhizCom
nicotinate	M014	100	1	1	1	1	1	NA	NA	NA	NA	NA	NA	NA	NA	NA	RhizCom
nicotinate	M015	80	1	1	1	1	0	NA	NA	NA	NA	NA	NA	NA	NA	NA	RhizCom
nicotinate	M016	100	1	2	1	4	3	NA	NA	NA	NA	NA	NA	NA	NA	NA	RhizCom
nicotinate	M017	100	1	1	1	2	2	NA	NA	NA	NA	NA	NA	NA	NA	NA	RhizCom
nicotinate	M018	80	1	1	1	2	0	NA	NA	NA	NA	NA	NA	NA	NA	NA	RhizCom
nicotinate	M019	80	2	1	1	3	0	NA	NA	NA	NA	NA	NA	NA	NA	NA	RhizCom
nicotinate	M020	80	1	0	1	2	1	NA	NA	NA	NA	NA	NA	NA	NA	NA	RhizCom
nicotinate	M021	40	0	0	1	3	0	NA	NA	NA	NA	NA	NA	NA	NA	NA	RhizCom
nicotinate	M022	100	2	1	1	3	2	NA	NA	NA	NA	NA	NA	NA	NA	NA	RhizCom
nicotinate	M023	40	0	0	1	2	0	NA	NA	NA	NA	NA	NA	NA	NA	NA	RhizCom
nicotinate	M024	80	1	0	1	2	1	NA	NA	NA	NA	NA	NA	NA	NA	NA	RhizCom
nicotinate	M025	20	0	0	0	1	0	NA	NA	NA	NA	NA	NA	NA	NA	NA	RhizCom
nicotinate	M026	80	1	1	1	2	0	NA	NA	NA	NA	NA	NA	NA	NA	NA	RhizCom
nicotinate	M027	60	2	1	1	0	0	NA	NA	NA	NA	NA	NA	NA	NA	NA	RhizCom
nicotinate	M028	80	1	1	1	2	0	NA	NA	NA	NA	NA	NA	NA	NA	NA	RhizCom
nicotinate	M029	100	2	1	1	3	3	NA	NA	NA	NA	NA	NA	NA	NA	NA	RhizCom
nicotinate	M030	100	1	1	1	2	3	NA	NA	NA	NA	NA	NA	NA	NA	NA	RhizCom
nicotinate	M031	40	0	0	0	2	2	NA	NA	NA	NA	NA	NA	NA	NA	NA	RhizCom
nicotinate	M032	40	0	0	1	4	0	NA	NA	NA	NA	NA	NA	NA	NA	NA	RhizCom
nicotinate	M033	80	1	0	1	3	1	NA	NA	NA	NA	NA	NA	NA	NA	NA	RhizCom
nicotinate	M034	100	1	1	2	4	2	NA	NA	NA	NA	NA	NA	NA	NA	NA	RhizCom
nicotinate	M035	80	1	1	0	2	1	NA	NA	NA	NA	NA	NA	NA	NA	NA	RhizCom
nicotinate	M036	60	0	0	1	4	1	NA	NA	NA	NA	NA	NA	NA	NA	NA	RhizCom
nicotinate	M037	100	1	1	1	2	2	NA	NA	NA	NA	NA	NA	NA	NA	NA	RhizCom
nicotinate	M038	100	1	1	1	5	4	NA	NA	NA	NA	NA	NA	NA	NA	NA	RhizCom
nicotinate	M039	100	1	1	1	4	1	NA	NA	NA	NA	NA	NA	NA	NA	NA	RhizCom
nicotinate	M042	60	0	1	1	4	0	NA	NA	NA	NA	NA	NA	NA	NA	NA	RhizCom
nicotinate	M045	100	1	2	1	2	3	NA	NA	NA	NA	NA	NA	NA	NA	NA	RhizCom
nicotinate	M051	40	0	0	1	3	0	NA	NA	NA	NA	NA	NA	NA	NA	NA	RhizCom
nicotinate	M052	60	1	1	0	1	0	NA	NA	NA	NA	NA	NA	NA	NA	NA	RhizCom
nicotinate	M053	60	2	1	1	0	0	NA	NA	NA	NA	NA	NA	NA	NA	NA	RhizCom
nicotinate	M056	80	1	1	1	2	0	NA	NA	NA	NA	NA	NA	NA	NA	NA	RhizCom
nicotinate	M059	60	1	0	0	4	2	NA	NA	NA	NA	NA	NA	NA	NA	NA	RhizCom
nicotinate	M061	80	0	1	1	4	1	NA	NA	NA	NA	NA	NA	NA	NA	NA	RhizCom
nicotinate	M062	60	1	1	1	0	0	NA	NA	NA	NA	NA	NA	NA	NA	NA	RhizCom
nicotinate	M065	80	1	1	0	2	1	NA	NA	NA	NA	NA	NA	NA	NA	NA	RhizCom
nicotinate	M066	80	0	1	1	1	1	NA	NA	NA	NA	NA	NA	NA	NA	NA	RhizCom
nicotinate	M067	60	0	1	1	2	0	NA	NA	NA	NA	NA	NA	NA	NA	NA	RhizCom
nicotinate	M070	80	1	1	1	0	2	NA	NA	NA	NA	NA	NA	NA	NA	NA	RhizCom
nicotinate	M072	100	2	1	1	1	2	NA	NA	NA	NA	NA	NA	NA	NA	NA	RhizCom
nicotinate	M074	60	1	1	1	0	0	NA	NA	NA	NA	NA	NA	NA	NA	NA	RhizCom
nicotinate	M076	60	1	0	0	2	1	NA	NA	NA	NA	NA	NA	NA	NA	NA	RhizCom
nicotinate	M079	40	0	0	0	1	2	NA	NA	NA	NA	NA	NA	NA	NA	NA	RhizCom
nicotinate	M081	80	1	1	1	1	0	NA	NA	NA	NA	NA	NA	NA	NA	NA	RhizCom
nicotinate	M084	80	1	1	1	2	0	NA	NA	NA	NA	NA	NA	NA	NA	NA	RhizCom
nicotinate	M086	20	0	0	1	0	0	NA	NA	NA	NA	NA	NA	NA	NA	NA	RhizCom
nicotinate	M087	80	1	1	1	3	0	NA	NA	NA	NA	NA	NA	NA	NA	NA	RhizCom
nicotinate	M088	60	1	0	1	1	0	NA	NA	NA	NA	NA	NA	NA	NA	NA	RhizCom
nicotinate	M089	40	0	1	1	0	0	NA	NA	NA	NA	NA	NA	NA	NA	NA	RhizCom
nicotinate	M097	80	1	1	1	0	2	NA	NA	NA	NA	NA	NA	NA	NA	NA	RhizCom
nicotinate	M099	40	1	0	0	3	0	NA	NA	NA	NA	NA	NA	NA	NA	NA	RhizCom
nicotinate	M103	80	1	1	1	4	0	NA	NA	NA	NA	NA	NA	NA	NA	NA	RhizCom
nicotinate	M104	80	1	1	1	3	0	NA	NA	NA	NA	NA	NA	NA	NA	NA	RhizCom
nicotinate	M105	80	2	2	2	4	0	NA	NA	NA	NA	NA	NA	NA	NA	NA	RhizCom
nicotinate	M106	60	1	1	0	2	0	NA	NA	NA	NA	NA	NA	NA	NA	NA	RhizCom
nicotinate	M107	100	1	1	1	4	1	NA	NA	NA	NA	NA	NA	NA	NA	NA	RhizCom
nicotinate	M109	60	1	1	0	1	0	NA	NA	NA	NA	NA	NA	NA	NA	NA	RhizCom
nicotinate	M110	100	1	1	1	2	1	NA	NA	NA	NA	NA	NA	NA	NA	NA	RhizCom
riboflavin	M011	100	NA	NA	NA	NA	NA	2	3	3	2	2	1	1	1	1	RhizCom
riboflavin	M013	88.8889	NA	NA	NA	NA	NA	1	1	1	0	1	1	1	1	1	RhizCom
riboflavin	M014	88.8889	NA	NA	NA	NA	NA	1	1	1	0	1	1	1	1	1	RhizCom
riboflavin	M015	66.6667	NA	NA	NA	NA	NA	1	1	1	0	1	1	1	0	0	RhizCom
riboflavin	M016	100	NA	NA	NA	NA	NA	2	1	1	7	1	1	1	1	1	RhizCom
riboflavin	M017	100	NA	NA	NA	NA	NA	1	1	1	1	1	1	1	1	1	RhizCom
riboflavin	M018	88.8889	NA	NA	NA	NA	NA	1	1	1	0	1	1	1	1	2	RhizCom
riboflavin	M019	77.7778	NA	NA	NA	NA	NA	1	0	0	1	1	1	1	1	1	RhizCom
riboflavin	M020	88.8889	NA	NA	NA	NA	NA	2	1	1	0	3	1	1	1	1	RhizCom
riboflavin	M021	66.6667	NA	NA	NA	NA	NA	0	1	1	0	0	1	1	1	1	RhizCom
riboflavin	M022	88.8889	NA	NA	NA	NA	NA	1	1	1	1	1	1	0	1	1	RhizCom
riboflavin	M023	100	NA	NA	NA	NA	NA	2	1	1	1	1	1	1	2	1	RhizCom
riboflavin	M024	88.8889	NA	NA	NA	NA	NA	1	1	1	0	1	2	1	1	1	RhizCom
riboflavin	M025	88.8889	NA	NA	NA	NA	NA	1	1	1	0	1	1	1	1	1	RhizCom
riboflavin	M026	22.2222	NA	NA	NA	NA	NA	0	0	0	0	0	0	0	2	1	RhizCom
riboflavin	M027	66.6667	NA	NA	NA	NA	NA	2	1	1	0	1	1	1	0	0	RhizCom
riboflavin	M028	88.8889	NA	NA	NA	NA	NA	2	1	1	0	2	1	1	1	1	RhizCom
riboflavin	M029	88.8889	NA	NA	NA	NA	NA	1	1	1	3	0	1	1	1	1	RhizCom
riboflavin	M030	100	NA	NA	NA	NA	NA	3	1	1	3	1	1	1	1	1	RhizCom
riboflavin	M031	88.8889	NA	NA	NA	NA	NA	2	1	1	0	1	1	1	1	1	RhizCom
riboflavin	M032	88.8889	NA	NA	NA	NA	NA	1	1	1	0	1	1	1	1	1	RhizCom
riboflavin	M033	22.2222	NA	NA	NA	NA	NA	1	0	0	0	1	0	0	0	0	RhizCom
riboflavin	M034	88.8889	NA	NA	NA	NA	NA	2	2	2	0	2	1	1	1	1	RhizCom
riboflavin	M035	66.6667	NA	NA	NA	NA	NA	0	2	2	0	0	1	1	2	2	RhizCom
riboflavin	M036	88.8889	NA	NA	NA	NA	NA	1	1	1	0	1	1	1	1	1	RhizCom
riboflavin	M037	100	NA	NA	NA	NA	NA	2	2	2	2	1	1	1	1	1	RhizCom
riboflavin	M038	100	NA	NA	NA	NA	NA	2	1	1	4	1	1	1	1	1	RhizCom
riboflavin	M039	100	NA	NA	NA	NA	NA	1	2	2	1	1	1	1	1	1	RhizCom
riboflavin	M042	77.7778	NA	NA	NA	NA	NA	3	2	2	1	3	1	1	0	0	RhizCom
riboflavin	M045	100	NA	NA	NA	NA	NA	1	1	1	3	1	1	1	1	1	RhizCom
riboflavin	M051	88.8889	NA	NA	NA	NA	NA	2	1	1	0	1	1	1	1	1	RhizCom
riboflavin	M052	88.8889	NA	NA	NA	NA	NA	3	3	3	0	1	1	1	1	3	RhizCom
riboflavin	M053	100	NA	NA	NA	NA	NA	2	2	3	1	2	2	2	1	1	RhizCom
riboflavin	M056	77.7778	NA	NA	NA	NA	NA	1	0	0	1	1	1	1	2	1	RhizCom
riboflavin	M059	66.6667	NA	NA	NA	NA	NA	2	2	2	0	2	1	1	0	0	RhizCom
riboflavin	M061	88.8889	NA	NA	NA	NA	NA	1	2	2	0	1	2	1	1	1	RhizCom
riboflavin	M062	77.7778	NA	NA	NA	NA	NA	1	2	2	0	1	0	1	1	1	RhizCom
riboflavin	M065	77.7778	NA	NA	NA	NA	NA	1	1	1	0	2	1	0	1	1	RhizCom
riboflavin	M066	88.8889	NA	NA	NA	NA	NA	3	1	1	0	2	1	1	1	2	RhizCom
riboflavin	M067	77.7778	NA	NA	NA	NA	NA	2	1	1	1	1	2	1	0	0	RhizCom
riboflavin	M070	88.8889	NA	NA	NA	NA	NA	1	1	1	0	1	1	1	1	1	RhizCom
riboflavin	M072	88.8889	NA	NA	NA	NA	NA	2	1	1	0	2	1	1	2	2	RhizCom
riboflavin	M074	33.3333	NA	NA	NA	NA	NA	1	0	0	0	1	1	0	0	0	RhizCom
riboflavin	M076	66.6667	NA	NA	NA	NA	NA	1	0	0	0	1	1	1	1	1	RhizCom
riboflavin	M079	66.6667	NA	NA	NA	NA	NA	1	0	0	0	1	1	1	1	1	RhizCom
riboflavin	M081	77.7778	NA	NA	NA	NA	NA	3	1	1	0	1	1	1	0	1	RhizCom
riboflavin	M084	88.8889	NA	NA	NA	NA	NA	1	1	1	1	1	0	1	1	2	RhizCom
riboflavin	M086	33.3333	NA	NA	NA	NA	NA	1	0	0	0	1	0	1	0	0	RhizCom
riboflavin	M087	55.5556	NA	NA	NA	NA	NA	1	0	0	0	1	1	0	1	1	RhizCom
riboflavin	M088	66.6667	NA	NA	NA	NA	NA	1	1	1	0	1	1	1	0	0	RhizCom
riboflavin	M089	88.8889	NA	NA	NA	NA	NA	1	1	1	0	1	1	1	1	1	RhizCom
riboflavin	M097	22.2222	NA	NA	NA	NA	NA	0	1	1	0	0	0	0	0	0	RhizCom
riboflavin	M099	55.5556	NA	NA	NA	NA	NA	1	0	0	2	1	0	0	1	1	RhizCom
riboflavin	M103	100	NA	NA	NA	NA	NA	1	1	1	1	1	1	1	1	1	RhizCom
riboflavin	M104	88.8889	NA	NA	NA	NA	NA	2	1	1	0	2	1	1	1	1	RhizCom
riboflavin	M105	100	NA	NA	NA	NA	NA	1	3	3	1	1	1	2	1	2	RhizCom
riboflavin	M106	66.6667	NA	NA	NA	NA	NA	2	1	1	0	2	1	1	0	0	RhizCom
riboflavin	M107	55.5556	NA	NA	NA	NA	NA	1	0	0	0	1	1	0	1	1	RhizCom
riboflavin	M109	66.6667	NA	NA	NA	NA	NA	1	0	1	1	1	1	1	0	0	RhizCom
riboflavin	M110	100	NA	NA	NA	NA	NA	2	1	1	1	2	1	1	1	1	RhizCom
nicotinate	M009	100	1	1	1	10	3	NA	NA	NA	NA	NA	NA	NA	NA	NA	NA
riboflavin	M009	88.8889	NA	NA	NA	NA	NA	2	1	1	0	1	1	1	1	2	NA

## Sheet: Fig5,c
MAG_name	Comm_adscription	Quality	KEGG.ID	KEGGFUN	KEGGPATH	Reactions_ID	count
M004	SbRB	1_High-quality	K02810			R00811	2
M008	SbRB	1_High-quality	K02810			R00811	1
M016	RhizCom	1_High-quality	K02810			R00811	1
M029	RhizCom	2_Good-quality	K02810			R00811	2
M038	RhizCom	2_Good-quality	K02810			R00811	1
M045	RhizCom	1_High-quality	K02810			R00811	2
M047	SbRB	2_Good-quality	K02810			R00811	1
M057	SbRB	1_High-quality	K02810			R00811	1
M058	SbRB	1_High-quality	K02810			R00811	1
M004	SbRB	1_High-quality	K02777	PTS system, sugar-specific IIA component [EC:2.7.1.-]	Metabolism; Carbohydrate metabolism; Glycolysis / Gluconeogenesis | Metabolism; Carbohydrate metabolism; Starch and sucrose metabolism | Metabolism; Carbohydrate metabolism; Amino sugar and nucleotide sugar metabolism | Environmental Information Processing; Membrane transport; Phosphotransferase system (PTS) | Cellular Processes; Cellular community - prokaryotes; Biofilm formation - Vibrio choler…	R04111	1
M004	SbRB	1_High-quality	K20108			R04111	1
M029	RhizCom	2_Good-quality	K02750			R04111	2
M029	RhizCom	2_Good-quality	K02777	PTS system, sugar-specific IIA component [EC:2.7.1.-]	Metabolism; Carbohydrate metabolism; Glycolysis / Gluconeogenesis | Metabolism; Carbohydrate metabolism; Starch and sucrose metabolism | Metabolism; Carbohydrate metabolism; Amino sugar and nucleotide sugar metabolism | Environmental Information Processing; Membrane transport; Phosphotransferase system (PTS) | Cellular Processes; Cellular community - prokaryotes; Biofilm formation - Vibrio choler…	R04111	1
M029	RhizCom	2_Good-quality	K02791			R04111	3
M038	RhizCom	2_Good-quality	K02777	PTS system, sugar-specific IIA component [EC:2.7.1.-]	Metabolism; Carbohydrate metabolism; Glycolysis / Gluconeogenesis | Metabolism; Carbohydrate metabolism; Starch and sucrose metabolism | Metabolism; Carbohydrate metabolism; Amino sugar and nucleotide sugar metabolism | Environmental Information Processing; Membrane transport; Phosphotransferase system (PTS) | Cellular Processes; Cellular community - prokaryotes; Biofilm formation - Vibrio choler…	R04111	1
M038	RhizCom	2_Good-quality	K02791			R04111	1
M045	RhizCom	1_High-quality	K02777	PTS system, sugar-specific IIA component [EC:2.7.1.-]	Metabolism; Carbohydrate metabolism; Glycolysis / Gluconeogenesis | Metabolism; Carbohydrate metabolism; Starch and sucrose metabolism | Metabolism; Carbohydrate metabolism; Amino sugar and nucleotide sugar metabolism | Environmental Information Processing; Membrane transport; Phosphotransferase system (PTS) | Cellular Processes; Cellular community - prokaryotes; Biofilm formation - Vibrio choler…	R04111	1
M045	RhizCom	1_High-quality	K02791			R04111	3
M057	SbRB	1_High-quality	K02777	PTS system, sugar-specific IIA component [EC:2.7.1.-]	Metabolism; Carbohydrate metabolism; Glycolysis / Gluconeogenesis | Metabolism; Carbohydrate metabolism; Starch and sucrose metabolism | Metabolism; Carbohydrate metabolism; Amino sugar and nucleotide sugar metabolism | Environmental Information Processing; Membrane transport; Phosphotransferase system (PTS) | Cellular Processes; Cellular community - prokaryotes; Biofilm formation - Vibrio choler…	R04111	1
M057	SbRB	1_High-quality	K02791			R04111	2
M058	SbRB	1_High-quality	K02750			R04111	1
M058	SbRB	1_High-quality	K02777	PTS system, sugar-specific IIA component [EC:2.7.1.-]	Metabolism; Carbohydrate metabolism; Glycolysis / Gluconeogenesis | Metabolism; Carbohydrate metabolism; Starch and sucrose metabolism | Metabolism; Carbohydrate metabolism; Amino sugar and nucleotide sugar metabolism | Environmental Information Processing; Membrane transport; Phosphotransferase system (PTS) | Cellular Processes; Cellular community - prokaryotes; Biofilm formation - Vibrio choler…	R04111	1
M058	SbRB	1_High-quality	K02791			R04111	1
M004	SbRB	1_High-quality	K02759	PTS system, cellobiose-specific IIA component [EC:2.7.1.196 2.7.1.205]	Metabolism; Carbohydrate metabolism; Starch and sucrose metabolism | Environmental Information Processing; Membrane transport; Phosphotransferase system (PTS) | Brite Hierarchies; Protein families: signaling and cellular processes; Transporters	R11172	2
M004	SbRB	1_High-quality	K02760	PTS system, cellobiose-specific IIB component [EC:2.7.1.196 2.7.1.205]	Metabolism; Carbohydrate metabolism; Starch and sucrose metabolism | Environmental Information Processing; Membrane transport; Phosphotransferase system (PTS) | Brite Hierarchies; Protein families: signaling and cellular processes; Transporters	R11172	2
M004	SbRB	1_High-quality	K02761	PTS system, cellobiose-specific IIC component	Metabolism; Carbohydrate metabolism; Starch and sucrose metabolism | Environmental Information Processing; Membrane transport; Phosphotransferase system (PTS) | Brite Hierarchies; Protein families: signaling and cellular processes; Transporters	R11172	2
M012	SbRB	2_Good-quality	K02759	PTS system, cellobiose-specific IIA component [EC:2.7.1.196 2.7.1.205]	Metabolism; Carbohydrate metabolism; Starch and sucrose metabolism | Environmental Information Processing; Membrane transport; Phosphotransferase system (PTS) | Brite Hierarchies; Protein families: signaling and cellular processes; Transporters	R11172	1
M012	SbRB	2_Good-quality	K02760	PTS system, cellobiose-specific IIB component [EC:2.7.1.196 2.7.1.205]	Metabolism; Carbohydrate metabolism; Starch and sucrose metabolism | Environmental Information Processing; Membrane transport; Phosphotransferase system (PTS) | Brite Hierarchies; Protein families: signaling and cellular processes; Transporters	R11172	1
M012	SbRB	2_Good-quality	K02761	PTS system, cellobiose-specific IIC component	Metabolism; Carbohydrate metabolism; Starch and sucrose metabolism | Environmental Information Processing; Membrane transport; Phosphotransferase system (PTS) | Brite Hierarchies; Protein families: signaling and cellular processes; Transporters	R11172	1
M029	RhizCom	2_Good-quality	K02759	PTS system, cellobiose-specific IIA component [EC:2.7.1.196 2.7.1.205]	Metabolism; Carbohydrate metabolism; Starch and sucrose metabolism | Environmental Information Processing; Membrane transport; Phosphotransferase system (PTS) | Brite Hierarchies; Protein families: signaling and cellular processes; Transporters	R11172	2
M029	RhizCom	2_Good-quality	K02760	PTS system, cellobiose-specific IIB component [EC:2.7.1.196 2.7.1.205]	Metabolism; Carbohydrate metabolism; Starch and sucrose metabolism | Environmental Information Processing; Membrane transport; Phosphotransferase system (PTS) | Brite Hierarchies; Protein families: signaling and cellular processes; Transporters	R11172	2
M029	RhizCom	2_Good-quality	K02761	PTS system, cellobiose-specific IIC component	Metabolism; Carbohydrate metabolism; Starch and sucrose metabolism | Environmental Information Processing; Membrane transport; Phosphotransferase system (PTS) | Brite Hierarchies; Protein families: signaling and cellular processes; Transporters	R11172	2
M030	RhizCom	1_High-quality	K02761	PTS system, cellobiose-specific IIC component	Metabolism; Carbohydrate metabolism; Starch and sucrose metabolism | Environmental Information Processing; Membrane transport; Phosphotransferase system (PTS) | Brite Hierarchies; Protein families: signaling and cellular processes; Transporters	R11172	1
M037	RhizCom	1_High-quality	K02760	PTS system, cellobiose-specific IIB component [EC:2.7.1.196 2.7.1.205]	Metabolism; Carbohydrate metabolism; Starch and sucrose metabolism | Environmental Information Processing; Membrane transport; Phosphotransferase system (PTS) | Brite Hierarchies; Protein families: signaling and cellular processes; Transporters	R11172	1
M045	RhizCom	1_High-quality	K02759	PTS system, cellobiose-specific IIA component [EC:2.7.1.196 2.7.1.205]	Metabolism; Carbohydrate metabolism; Starch and sucrose metabolism | Environmental Information Processing; Membrane transport; Phosphotransferase system (PTS) | Brite Hierarchies; Protein families: signaling and cellular processes; Transporters	R11172	2
M045	RhizCom	1_High-quality	K02760	PTS system, cellobiose-specific IIB component [EC:2.7.1.196 2.7.1.205]	Metabolism; Carbohydrate metabolism; Starch and sucrose metabolism | Environmental Information Processing; Membrane transport; Phosphotransferase system (PTS) | Brite Hierarchies; Protein families: signaling and cellular processes; Transporters	R11172	2
M045	RhizCom	1_High-quality	K02761	PTS system, cellobiose-specific IIC component	Metabolism; Carbohydrate metabolism; Starch and sucrose metabolism | Environmental Information Processing; Membrane transport; Phosphotransferase system (PTS) | Brite Hierarchies; Protein families: signaling and cellular processes; Transporters	R11172	3
M047	SbRB	2_Good-quality	K02760	PTS system, cellobiose-specific IIB component [EC:2.7.1.196 2.7.1.205]	Metabolism; Carbohydrate metabolism; Starch and sucrose metabolism | Environmental Information Processing; Membrane transport; Phosphotransferase system (PTS) | Brite Hierarchies; Protein families: signaling and cellular processes; Transporters	R11172	1
M047	SbRB	2_Good-quality	K02761	PTS system, cellobiose-specific IIC component	Metabolism; Carbohydrate metabolism; Starch and sucrose metabolism | Environmental Information Processing; Membrane transport; Phosphotransferase system (PTS) | Brite Hierarchies; Protein families: signaling and cellular processes; Transporters	R11172	1
M057	SbRB	1_High-quality	K02759	PTS system, cellobiose-specific IIA component [EC:2.7.1.196 2.7.1.205]	Metabolism; Carbohydrate metabolism; Starch and sucrose metabolism | Environmental Information Processing; Membrane transport; Phosphotransferase system (PTS) | Brite Hierarchies; Protein families: signaling and cellular processes; Transporters	R11172	1
M057	SbRB	1_High-quality	K02760	PTS system, cellobiose-specific IIB component [EC:2.7.1.196 2.7.1.205]	Metabolism; Carbohydrate metabolism; Starch and sucrose metabolism | Environmental Information Processing; Membrane transport; Phosphotransferase system (PTS) | Brite Hierarchies; Protein families: signaling and cellular processes; Transporters	R11172	1
M057	SbRB	1_High-quality	K02761	PTS system, cellobiose-specific IIC component	Metabolism; Carbohydrate metabolism; Starch and sucrose metabolism | Environmental Information Processing; Membrane transport; Phosphotransferase system (PTS) | Brite Hierarchies; Protein families: signaling and cellular processes; Transporters	R11172	1
M058	SbRB	1_High-quality	K02759	PTS system, cellobiose-specific IIA component [EC:2.7.1.196 2.7.1.205]	Metabolism; Carbohydrate metabolism; Starch and sucrose metabolism | Environmental Information Processing; Membrane transport; Phosphotransferase system (PTS) | Brite Hierarchies; Protein families: signaling and cellular processes; Transporters	R11172	2
M058	SbRB	1_High-quality	K02760	PTS system, cellobiose-specific IIB component [EC:2.7.1.196 2.7.1.205]	Metabolism; Carbohydrate metabolism; Starch and sucrose metabolism | Environmental Information Processing; Membrane transport; Phosphotransferase system (PTS) | Brite Hierarchies; Protein families: signaling and cellular processes; Transporters	R11172	2
M058	SbRB	1_High-quality	K02761	PTS system, cellobiose-specific IIC component	Metabolism; Carbohydrate metabolism; Starch and sucrose metabolism | Environmental Information Processing; Membrane transport; Phosphotransferase system (PTS) | Brite Hierarchies; Protein families: signaling and cellular processes; Transporters	R11172	1
M075	SbRB	3_Medium-quality	K02760	PTS system, cellobiose-specific IIB component [EC:2.7.1.196 2.7.1.205]	Metabolism; Carbohydrate metabolism; Starch and sucrose metabolism | Environmental Information Processing; Membrane transport; Phosphotransferase system (PTS) | Brite Hierarchies; Protein families: signaling and cellular processes; Transporters	R11172	1
M083	SbRB	3_Medium-quality	K02760	PTS system, cellobiose-specific IIB component [EC:2.7.1.196 2.7.1.205]	Metabolism; Carbohydrate metabolism; Starch and sucrose metabolism | Environmental Information Processing; Membrane transport; Phosphotransferase system (PTS) | Brite Hierarchies; Protein families: signaling and cellular processes; Transporters	R11172	1
M004	SbRB	1_High-quality	K02777	PTS system, sugar-specific IIA component [EC:2.7.1.-]	Metabolism; Carbohydrate metabolism; Glycolysis / Gluconeogenesis | Metabolism; Carbohydrate metabolism; Starch and sucrose metabolism | Metabolism; Carbohydrate metabolism; Amino sugar and nucleotide sugar metabolism | Environmental Information Processing; Membrane transport; Phosphotransferase system (PTS) | Cellular Processes; Cellular community - prokaryotes; Biofilm formation - Vibrio choler…	R02780	1
M029	RhizCom	2_Good-quality	K02777	PTS system, sugar-specific IIA component [EC:2.7.1.-]	Metabolism; Carbohydrate metabolism; Glycolysis / Gluconeogenesis | Metabolism; Carbohydrate metabolism; Starch and sucrose metabolism | Metabolism; Carbohydrate metabolism; Amino sugar and nucleotide sugar metabolism | Environmental Information Processing; Membrane transport; Phosphotransferase system (PTS) | Cellular Processes; Cellular community - prokaryotes; Biofilm formation - Vibrio choler…	R02780	1
M038	RhizCom	2_Good-quality	K02777	PTS system, sugar-specific IIA component [EC:2.7.1.-]	Metabolism; Carbohydrate metabolism; Glycolysis / Gluconeogenesis | Metabolism; Carbohydrate metabolism; Starch and sucrose metabolism | Metabolism; Carbohydrate metabolism; Amino sugar and nucleotide sugar metabolism | Environmental Information Processing; Membrane transport; Phosphotransferase system (PTS) | Cellular Processes; Cellular community - prokaryotes; Biofilm formation - Vibrio choler…	R02780	1
M045	RhizCom	1_High-quality	K02777	PTS system, sugar-specific IIA component [EC:2.7.1.-]	Metabolism; Carbohydrate metabolism; Glycolysis / Gluconeogenesis | Metabolism; Carbohydrate metabolism; Starch and sucrose metabolism | Metabolism; Carbohydrate metabolism; Amino sugar and nucleotide sugar metabolism | Environmental Information Processing; Membrane transport; Phosphotransferase system (PTS) | Cellular Processes; Cellular community - prokaryotes; Biofilm formation - Vibrio choler…	R02780	1
M057	SbRB	1_High-quality	K02777	PTS system, sugar-specific IIA component [EC:2.7.1.-]	Metabolism; Carbohydrate metabolism; Glycolysis / Gluconeogenesis | Metabolism; Carbohydrate metabolism; Starch and sucrose metabolism | Metabolism; Carbohydrate metabolism; Amino sugar and nucleotide sugar metabolism | Environmental Information Processing; Membrane transport; Phosphotransferase system (PTS) | Cellular Processes; Cellular community - prokaryotes; Biofilm formation - Vibrio choler…	R02780	1
M058	SbRB	1_High-quality	K02777	PTS system, sugar-specific IIA component [EC:2.7.1.-]	Metabolism; Carbohydrate metabolism; Glycolysis / Gluconeogenesis | Metabolism; Carbohydrate metabolism; Starch and sucrose metabolism | Metabolism; Carbohydrate metabolism; Amino sugar and nucleotide sugar metabolism | Environmental Information Processing; Membrane transport; Phosphotransferase system (PTS) | Cellular Processes; Cellular community - prokaryotes; Biofilm formation - Vibrio choler…	R02780	1
M004	SbRB	1_High-quality	K01193	beta-fructofuranosidase [EC:3.2.1.26]	Metabolism; Carbohydrate metabolism; Galactose metabolism | Metabolism; Carbohydrate metabolism; Starch and sucrose metabolism	R03921	2
M006	SbRB	2_Good-quality	K01193	beta-fructofuranosidase [EC:3.2.1.26]	Metabolism; Carbohydrate metabolism; Galactose metabolism | Metabolism; Carbohydrate metabolism; Starch and sucrose metabolism	R03921	1
M008	SbRB	1_High-quality	K01193	beta-fructofuranosidase [EC:3.2.1.26]	Metabolism; Carbohydrate metabolism; Galactose metabolism | Metabolism; Carbohydrate metabolism; Starch and sucrose metabolism	R03921	2
M012	SbRB	2_Good-quality	K01193	beta-fructofuranosidase [EC:3.2.1.26]	Metabolism; Carbohydrate metabolism; Galactose metabolism | Metabolism; Carbohydrate metabolism; Starch and sucrose metabolism	R03921	2
M016	RhizCom	1_High-quality	K01193	beta-fructofuranosidase [EC:3.2.1.26]	Metabolism; Carbohydrate metabolism; Galactose metabolism | Metabolism; Carbohydrate metabolism; Starch and sucrose metabolism	R03921	2
M029	RhizCom	2_Good-quality	K01193	beta-fructofuranosidase [EC:3.2.1.26]	Metabolism; Carbohydrate metabolism; Galactose metabolism | Metabolism; Carbohydrate metabolism; Starch and sucrose metabolism	R03921	1
M030	RhizCom	1_High-quality	K01193	beta-fructofuranosidase [EC:3.2.1.26]	Metabolism; Carbohydrate metabolism; Galactose metabolism | Metabolism; Carbohydrate metabolism; Starch and sucrose metabolism	R03921	3
M037	RhizCom	1_High-quality	K01193	beta-fructofuranosidase [EC:3.2.1.26]	Metabolism; Carbohydrate metabolism; Galactose metabolism | Metabolism; Carbohydrate metabolism; Starch and sucrose metabolism	R03921	1
M038	RhizCom	2_Good-quality	K01193	beta-fructofuranosidase [EC:3.2.1.26]	Metabolism; Carbohydrate metabolism; Galactose metabolism | Metabolism; Carbohydrate metabolism; Starch and sucrose metabolism	R03921	5
M039	RhizCom	2_Good-quality	K01193	beta-fructofuranosidase [EC:3.2.1.26]	Metabolism; Carbohydrate metabolism; Galactose metabolism | Metabolism; Carbohydrate metabolism; Starch and sucrose metabolism	R03921	1
M042	RhizCom	3_Medium-quality	K01193	beta-fructofuranosidase [EC:3.2.1.26]	Metabolism; Carbohydrate metabolism; Galactose metabolism | Metabolism; Carbohydrate metabolism; Starch and sucrose metabolism	R03921	2
M045	RhizCom	1_High-quality	K01193	beta-fructofuranosidase [EC:3.2.1.26]	Metabolism; Carbohydrate metabolism; Galactose metabolism | Metabolism; Carbohydrate metabolism; Starch and sucrose metabolism	R03921	4
M057	SbRB	1_High-quality	K01193	beta-fructofuranosidase [EC:3.2.1.26]	Metabolism; Carbohydrate metabolism; Galactose metabolism | Metabolism; Carbohydrate metabolism; Starch and sucrose metabolism	R03921	1
M058	SbRB	1_High-quality	K01193	beta-fructofuranosidase [EC:3.2.1.26]	Metabolism; Carbohydrate metabolism; Galactose metabolism | Metabolism; Carbohydrate metabolism; Starch and sucrose metabolism	R03921	1
M063	SbRB	2_Good-quality	K01193	beta-fructofuranosidase [EC:3.2.1.26]	Metabolism; Carbohydrate metabolism; Galactose metabolism | Metabolism; Carbohydrate metabolism; Starch and sucrose metabolism	R03921	1
M064	SbRB	3_Medium-quality	K01193	beta-fructofuranosidase [EC:3.2.1.26]	Metabolism; Carbohydrate metabolism; Galactose metabolism | Metabolism; Carbohydrate metabolism; Starch and sucrose metabolism	R03921	2
M074	RhizCom	3_Medium-quality	K01193	beta-fructofuranosidase [EC:3.2.1.26]	Metabolism; Carbohydrate metabolism; Galactose metabolism | Metabolism; Carbohydrate metabolism; Starch and sucrose metabolism	R03921	1
M075	SbRB	3_Medium-quality	K01193	beta-fructofuranosidase [EC:3.2.1.26]	Metabolism; Carbohydrate metabolism; Galactose metabolism | Metabolism; Carbohydrate metabolism; Starch and sucrose metabolism	R03921	2
M083	SbRB	3_Medium-quality	K01193	beta-fructofuranosidase [EC:3.2.1.26]	Metabolism; Carbohydrate metabolism; Galactose metabolism | Metabolism; Carbohydrate metabolism; Starch and sucrose metabolism	R03921	1
M085	SbRB	2_Good-quality	K01193	beta-fructofuranosidase [EC:3.2.1.26]	Metabolism; Carbohydrate metabolism; Galactose metabolism | Metabolism; Carbohydrate metabolism; Starch and sucrose metabolism	R03921	2
M099	RhizCom	3_Medium-quality	K01193	beta-fructofuranosidase [EC:3.2.1.26]	Metabolism; Carbohydrate metabolism; Galactose metabolism | Metabolism; Carbohydrate metabolism; Starch and sucrose metabolism	R03921	1
M105	RhizCom	3_Medium-quality	K01193	beta-fructofuranosidase [EC:3.2.1.26]	Metabolism; Carbohydrate metabolism; Galactose metabolism | Metabolism; Carbohydrate metabolism; Starch and sucrose metabolism	R03921	2
M109	RhizCom	3_Medium-quality	K01193	beta-fructofuranosidase [EC:3.2.1.26]	Metabolism; Carbohydrate metabolism; Galactose metabolism | Metabolism; Carbohydrate metabolism; Starch and sucrose metabolism	R03921	4
M004	SbRB	1_High-quality	K06896	maltose 6'-phosphate phosphatase [EC:3.1.3.90]	Metabolism; Carbohydrate metabolism; Starch and sucrose metabolism	R10486	1
M008	SbRB	1_High-quality	K06896	maltose 6'-phosphate phosphatase [EC:3.1.3.90]	Metabolism; Carbohydrate metabolism; Starch and sucrose metabolism	R10486	1
M016	RhizCom	1_High-quality	K06896	maltose 6'-phosphate phosphatase [EC:3.1.3.90]	Metabolism; Carbohydrate metabolism; Starch and sucrose metabolism	R10486	1
M038	RhizCom	2_Good-quality	K06896	maltose 6'-phosphate phosphatase [EC:3.1.3.90]	Metabolism; Carbohydrate metabolism; Starch and sucrose metabolism	R10486	2
M004	SbRB	1_High-quality	K01222	6-phospho-beta-glucosidase [EC:3.2.1.86]	Metabolism; Carbohydrate metabolism; Glycolysis / Gluconeogenesis | Metabolism; Carbohydrate metabolism; Starch and sucrose metabolism	R00839	2
M004	SbRB	1_High-quality	K01223	6-phospho-beta-glucosidase [EC:3.2.1.86]	Metabolism; Carbohydrate metabolism; Glycolysis / Gluconeogenesis | Metabolism; Carbohydrate metabolism; Starch and sucrose metabolism	R00839	4
M008	SbRB	1_High-quality	K01222	6-phospho-beta-glucosidase [EC:3.2.1.86]	Metabolism; Carbohydrate metabolism; Glycolysis / Gluconeogenesis | Metabolism; Carbohydrate metabolism; Starch and sucrose metabolism	R00839	1
M008	SbRB	1_High-quality	K01223	6-phospho-beta-glucosidase [EC:3.2.1.86]	Metabolism; Carbohydrate metabolism; Glycolysis / Gluconeogenesis | Metabolism; Carbohydrate metabolism; Starch and sucrose metabolism	R00839	15
M012	SbRB	2_Good-quality	K01223	6-phospho-beta-glucosidase [EC:3.2.1.86]	Metabolism; Carbohydrate metabolism; Glycolysis / Gluconeogenesis | Metabolism; Carbohydrate metabolism; Starch and sucrose metabolism	R00839	2
M016	RhizCom	1_High-quality	K01223	6-phospho-beta-glucosidase [EC:3.2.1.86]	Metabolism; Carbohydrate metabolism; Glycolysis / Gluconeogenesis | Metabolism; Carbohydrate metabolism; Starch and sucrose metabolism	R00839	12
M023	RhizCom	2_Good-quality	K01222	6-phospho-beta-glucosidase [EC:3.2.1.86]	Metabolism; Carbohydrate metabolism; Glycolysis / Gluconeogenesis | Metabolism; Carbohydrate metabolism; Starch and sucrose metabolism	R00839	1
M029	RhizCom	2_Good-quality	K01222	6-phospho-beta-glucosidase [EC:3.2.1.86]	Metabolism; Carbohydrate metabolism; Glycolysis / Gluconeogenesis | Metabolism; Carbohydrate metabolism; Starch and sucrose metabolism	R00839	2
M029	RhizCom	2_Good-quality	K01223	6-phospho-beta-glucosidase [EC:3.2.1.86]	Metabolism; Carbohydrate metabolism; Glycolysis / Gluconeogenesis | Metabolism; Carbohydrate metabolism; Starch and sucrose metabolism	R00839	5
M030	RhizCom	1_High-quality	K01222	6-phospho-beta-glucosidase [EC:3.2.1.86]	Metabolism; Carbohydrate metabolism; Glycolysis / Gluconeogenesis | Metabolism; Carbohydrate metabolism; Starch and sucrose metabolism	R00839	3
M038	RhizCom	2_Good-quality	K01222	6-phospho-beta-glucosidase [EC:3.2.1.86]	Metabolism; Carbohydrate metabolism; Glycolysis / Gluconeogenesis | Metabolism; Carbohydrate metabolism; Starch and sucrose metabolism	R00839	3
M038	RhizCom	2_Good-quality	K01223	6-phospho-beta-glucosidase [EC:3.2.1.86]	Metabolism; Carbohydrate metabolism; Glycolysis / Gluconeogenesis | Metabolism; Carbohydrate metabolism; Starch and sucrose metabolism	R00839	6
M045	RhizCom	1_High-quality	K01222	6-phospho-beta-glucosidase [EC:3.2.1.86]	Metabolism; Carbohydrate metabolism; Glycolysis / Gluconeogenesis | Metabolism; Carbohydrate metabolism; Starch and sucrose metabolism	R00839	1
M045	RhizCom	1_High-quality	K01223	6-phospho-beta-glucosidase [EC:3.2.1.86]	Metabolism; Carbohydrate metabolism; Glycolysis / Gluconeogenesis | Metabolism; Carbohydrate metabolism; Starch and sucrose metabolism	R00839	4
M047	SbRB	2_Good-quality	K01222	6-phospho-beta-glucosidase [EC:3.2.1.86]	Metabolism; Carbohydrate metabolism; Glycolysis / Gluconeogenesis | Metabolism; Carbohydrate metabolism; Starch and sucrose metabolism	R00839	1
M057	SbRB	1_High-quality	K01223	6-phospho-beta-glucosidase [EC:3.2.1.86]	Metabolism; Carbohydrate metabolism; Glycolysis / Gluconeogenesis | Metabolism; Carbohydrate metabolism; Starch and sucrose metabolism	R00839	5
M058	SbRB	1_High-quality	K01223	6-phospho-beta-glucosidase [EC:3.2.1.86]	Metabolism; Carbohydrate metabolism; Glycolysis / Gluconeogenesis | Metabolism; Carbohydrate metabolism; Starch and sucrose metabolism	R00839	4
M063	SbRB	2_Good-quality	K01223	6-phospho-beta-glucosidase [EC:3.2.1.86]	Metabolism; Carbohydrate metabolism; Glycolysis / Gluconeogenesis | Metabolism; Carbohydrate metabolism; Starch and sucrose metabolism	R00839	1
M064	SbRB	3_Medium-quality	K01223	6-phospho-beta-glucosidase [EC:3.2.1.86]	Metabolism; Carbohydrate metabolism; Glycolysis / Gluconeogenesis | Metabolism; Carbohydrate metabolism; Starch and sucrose metabolism	R00839	1
M073	Soil	2_Good-quality	K01222	6-phospho-beta-glucosidase [EC:3.2.1.86]	Metabolism; Carbohydrate metabolism; Glycolysis / Gluconeogenesis | Metabolism; Carbohydrate metabolism; Starch and sucrose metabolism	R00839	1
M077	SbRB	2_Good-quality	K01222	6-phospho-beta-glucosidase [EC:3.2.1.86]	Metabolism; Carbohydrate metabolism; Glycolysis / Gluconeogenesis | Metabolism; Carbohydrate metabolism; Starch and sucrose metabolism	R00839	1
M077	SbRB	2_Good-quality	K01223	6-phospho-beta-glucosidase [EC:3.2.1.86]	Metabolism; Carbohydrate metabolism; Glycolysis / Gluconeogenesis | Metabolism; Carbohydrate metabolism; Starch and sucrose metabolism	R00839	2
M083	SbRB	3_Medium-quality	K01223	6-phospho-beta-glucosidase [EC:3.2.1.86]	Metabolism; Carbohydrate metabolism; Glycolysis / Gluconeogenesis | Metabolism; Carbohydrate metabolism; Starch and sucrose metabolism	R00839	1
M085	SbRB	2_Good-quality	K01223	6-phospho-beta-glucosidase [EC:3.2.1.86]	Metabolism; Carbohydrate metabolism; Glycolysis / Gluconeogenesis | Metabolism; Carbohydrate metabolism; Starch and sucrose metabolism	R00839	1
M093	Soil	3_Medium-quality	K01222	6-phospho-beta-glucosidase [EC:3.2.1.86]	Metabolism; Carbohydrate metabolism; Glycolysis / Gluconeogenesis | Metabolism; Carbohydrate metabolism; Starch and sucrose metabolism	R00839	1
M004	SbRB	1_High-quality	K01226	trehalose-6-phosphate hydrolase [EC:3.2.1.93]	Metabolism; Carbohydrate metabolism; Starch and sucrose metabolism	R00837	1
M008	SbRB	1_High-quality	K01226	trehalose-6-phosphate hydrolase [EC:3.2.1.93]	Metabolism; Carbohydrate metabolism; Starch and sucrose metabolism	R00837	1
M016	RhizCom	1_High-quality	K01226	trehalose-6-phosphate hydrolase [EC:3.2.1.93]	Metabolism; Carbohydrate metabolism; Starch and sucrose metabolism	R00837	1
M029	RhizCom	2_Good-quality	K01226	trehalose-6-phosphate hydrolase [EC:3.2.1.93]	Metabolism; Carbohydrate metabolism; Starch and sucrose metabolism	R00837	1
M029	RhizCom	2_Good-quality	K01232	maltose-6'-phosphate glucosidase [EC:3.2.1.122]	Metabolism; Carbohydrate metabolism; Starch and sucrose metabolism	R00837	2
M038	RhizCom	2_Good-quality	K01226	trehalose-6-phosphate hydrolase [EC:3.2.1.93]	Metabolism; Carbohydrate metabolism; Starch and sucrose metabolism	R00837	1
M045	RhizCom	1_High-quality	K01226	trehalose-6-phosphate hydrolase [EC:3.2.1.93]	Metabolism; Carbohydrate metabolism; Starch and sucrose metabolism	R00837	2
M058	SbRB	1_High-quality	K01232	maltose-6'-phosphate glucosidase [EC:3.2.1.122]	Metabolism; Carbohydrate metabolism; Starch and sucrose metabolism	R00837	2
M067	RhizCom	2_Good-quality	K01226	trehalose-6-phosphate hydrolase [EC:3.2.1.93]	Metabolism; Carbohydrate metabolism; Starch and sucrose metabolism	R00837	1
M006	SbRB	2_Good-quality	K00045	mannitol 2-dehydrogenase [EC:1.1.1.67]	Metabolism; Carbohydrate metabolism; Fructose and mannose metabolism	R00868	1
M018	RhizCom	2_Good-quality	K00007	D-arabinitol 4-dehydrogenase [EC:1.1.1.11]	Metabolism; Carbohydrate metabolism; Pentose and glucuronate interconversions | Metabolism; Carbohydrate metabolism; Fructose and mannose metabolism	R00868	1
M019	RhizCom	3_Medium-quality	K00007	D-arabinitol 4-dehydrogenase [EC:1.1.1.11]	Metabolism; Carbohydrate metabolism; Pentose and glucuronate interconversions | Metabolism; Carbohydrate metabolism; Fructose and mannose metabolism	R00868	1
M027	RhizCom	2_Good-quality	K00045	mannitol 2-dehydrogenase [EC:1.1.1.67]	Metabolism; Carbohydrate metabolism; Fructose and mannose metabolism	R00868	1
M057	SbRB	1_High-quality	K00007	D-arabinitol 4-dehydrogenase [EC:1.1.1.11]	Metabolism; Carbohydrate metabolism; Pentose and glucuronate interconversions | Metabolism; Carbohydrate metabolism; Fructose and mannose metabolism	R00868	1
M058	SbRB	1_High-quality	K00007	D-arabinitol 4-dehydrogenase [EC:1.1.1.11]	Metabolism; Carbohydrate metabolism; Pentose and glucuronate interconversions | Metabolism; Carbohydrate metabolism; Fructose and mannose metabolism	R00868	1
M063	SbRB	2_Good-quality	K00045	mannitol 2-dehydrogenase [EC:1.1.1.67]	Metabolism; Carbohydrate metabolism; Fructose and mannose metabolism	R00868	1
M064	SbRB	3_Medium-quality	K00045	mannitol 2-dehydrogenase [EC:1.1.1.67]	Metabolism; Carbohydrate metabolism; Fructose and mannose metabolism	R00868	2
M067	RhizCom	2_Good-quality	K00045	mannitol 2-dehydrogenase [EC:1.1.1.67]	Metabolism; Carbohydrate metabolism; Fructose and mannose metabolism	R00868	1
M075	SbRB	3_Medium-quality	K00045	mannitol 2-dehydrogenase [EC:1.1.1.67]	Metabolism; Carbohydrate metabolism; Fructose and mannose metabolism	R00868	1
M077	SbRB	2_Good-quality	K00045	mannitol 2-dehydrogenase [EC:1.1.1.67]	Metabolism; Carbohydrate metabolism; Fructose and mannose metabolism	R00868	1
M079	RhizCom	3_Medium-quality	K00045	mannitol 2-dehydrogenase [EC:1.1.1.67]	Metabolism; Carbohydrate metabolism; Fructose and mannose metabolism	R00868	1
M085	SbRB	2_Good-quality	K00045	mannitol 2-dehydrogenase [EC:1.1.1.67]	Metabolism; Carbohydrate metabolism; Fructose and mannose metabolism	R00868	1
M099	RhizCom	3_Medium-quality	K00045	mannitol 2-dehydrogenase [EC:1.1.1.67]	Metabolism; Carbohydrate metabolism; Fructose and mannose metabolism	R00868	1
M108	SbRB	1_High-quality	K00045	mannitol 2-dehydrogenase [EC:1.1.1.67]	Metabolism; Carbohydrate metabolism; Fructose and mannose metabolism	R00868	1
M004	SbRB	1_High-quality	K02798			R02704	1
M004	SbRB	1_High-quality	K02800			R02704	1
M008	SbRB	1_High-quality	K02798	PTS system, mannitol-specific IIA component [EC:2.7.1.197]	Metabolism; Carbohydrate metabolism; Fructose and mannose metabolism | Environmental Information Processing; Membrane transport; Phosphotransferase system (PTS) | Brite Hierarchies; Protein families: signaling and cellular processes; Transporters	R02704	1
M008	SbRB	1_High-quality	K02800			R02704	1
M011	RhizCom	3_Medium-quality	K02798			R02704	1
M011	RhizCom	3_Medium-quality	K02800			R02704	1
M016	RhizCom	1_High-quality	K02798	PTS system, mannitol-specific IIA component [EC:2.7.1.197]	Metabolism; Carbohydrate metabolism; Fructose and mannose metabolism | Environmental Information Processing; Membrane transport; Phosphotransferase system (PTS) | Brite Hierarchies; Protein families: signaling and cellular processes; Transporters	R02704	1
M016	RhizCom	1_High-quality	K02800			R02704	1
M029	RhizCom	2_Good-quality	K02798			R02704	1
M029	RhizCom	2_Good-quality	K02800			R02704	1
M030	RhizCom	1_High-quality	K02798	PTS system, mannitol-specific IIA component [EC:2.7.1.197]	Metabolism; Carbohydrate metabolism; Fructose and mannose metabolism | Environmental Information Processing; Membrane transport; Phosphotransferase system (PTS) | Brite Hierarchies; Protein families: signaling and cellular processes; Transporters	R02704	1
M030	RhizCom	1_High-quality	K02800			R02704	1
M037	RhizCom	1_High-quality	K02798	PTS system, mannitol-specific IIA component [EC:2.7.1.197]	Metabolism; Carbohydrate metabolism; Fructose and mannose metabolism | Environmental Information Processing; Membrane transport; Phosphotransferase system (PTS) | Brite Hierarchies; Protein families: signaling and cellular processes; Transporters	R02704	1
M037	RhizCom	1_High-quality	K02800			R02704	1
M038	RhizCom	2_Good-quality	K02798			R02704	1
M038	RhizCom	2_Good-quality	K02800			R02704	1
M045	RhizCom	1_High-quality	K02798			R02704	1
M045	RhizCom	1_High-quality	K02800			R02704	1
M047	SbRB	2_Good-quality	K02798	PTS system, mannitol-specific IIA component [EC:2.7.1.197]	Metabolism; Carbohydrate metabolism; Fructose and mannose metabolism | Environmental Information Processing; Membrane transport; Phosphotransferase system (PTS) | Brite Hierarchies; Protein families: signaling and cellular processes; Transporters	R02704	3
M047	SbRB	2_Good-quality	K02800			R02704	2
M057	SbRB	1_High-quality	K02798			R02704	1
M057	SbRB	1_High-quality	K02800			R02704	1
M058	SbRB	1_High-quality	K02798			R02704	1
M058	SbRB	1_High-quality	K02800			R02704	1
M075	SbRB	3_Medium-quality	K02800			R02704	1
M083	SbRB	3_Medium-quality	K02798	PTS system, mannitol-specific IIA component [EC:2.7.1.197]	Metabolism; Carbohydrate metabolism; Fructose and mannose metabolism | Environmental Information Processing; Membrane transport; Phosphotransferase system (PTS) | Brite Hierarchies; Protein families: signaling and cellular processes; Transporters	R02704	1
M083	SbRB	3_Medium-quality	K02800			R02704	1
M004	SbRB	1_High-quality	K00009	mannitol-1-phosphate 5-dehydrogenase [EC:1.1.1.17]	Metabolism; Carbohydrate metabolism; Fructose and mannose metabolism	R00758	1
M008	SbRB	1_High-quality	K00009	mannitol-1-phosphate 5-dehydrogenase [EC:1.1.1.17]	Metabolism; Carbohydrate metabolism; Fructose and mannose metabolism	R00758	2
M016	RhizCom	1_High-quality	K00009	mannitol-1-phosphate 5-dehydrogenase [EC:1.1.1.17]	Metabolism; Carbohydrate metabolism; Fructose and mannose metabolism	R00758	2
M029	RhizCom	2_Good-quality	K00009	mannitol-1-phosphate 5-dehydrogenase [EC:1.1.1.17]	Metabolism; Carbohydrate metabolism; Fructose and mannose metabolism	R00758	1
M030	RhizCom	1_High-quality	K00009	mannitol-1-phosphate 5-dehydrogenase [EC:1.1.1.17]	Metabolism; Carbohydrate metabolism; Fructose and mannose metabolism	R00758	2
M037	RhizCom	1_High-quality	K00009	mannitol-1-phosphate 5-dehydrogenase [EC:1.1.1.17]	Metabolism; Carbohydrate metabolism; Fructose and mannose metabolism	R00758	1
M038	RhizCom	2_Good-quality	K00009	mannitol-1-phosphate 5-dehydrogenase [EC:1.1.1.17]	Metabolism; Carbohydrate metabolism; Fructose and mannose metabolism	R00758	1
M045	RhizCom	1_High-quality	K00009	mannitol-1-phosphate 5-dehydrogenase [EC:1.1.1.17]	Metabolism; Carbohydrate metabolism; Fructose and mannose metabolism	R00758	1
M047	SbRB	2_Good-quality	K00009	mannitol-1-phosphate 5-dehydrogenase [EC:1.1.1.17]	Metabolism; Carbohydrate metabolism; Fructose and mannose metabolism	R00758	2
M057	SbRB	1_High-quality	K00009	mannitol-1-phosphate 5-dehydrogenase [EC:1.1.1.17]	Metabolism; Carbohydrate metabolism; Fructose and mannose metabolism	R00758	1
M058	SbRB	1_High-quality	K00009	mannitol-1-phosphate 5-dehydrogenase [EC:1.1.1.17]	Metabolism; Carbohydrate metabolism; Fructose and mannose metabolism	R00758	1
M083	SbRB	3_Medium-quality	K00009	mannitol-1-phosphate 5-dehydrogenase [EC:1.1.1.17]	Metabolism; Carbohydrate metabolism; Fructose and mannose metabolism	R00758	2
M001	Soil	3_Medium-quality	K00845	glucokinase [EC:2.7.1.2]	Metabolism; Carbohydrate metabolism; Glycolysis / Gluconeogenesis | Metabolism; Carbohydrate metabolism; Galactose metabolism | Metabolism; Carbohydrate metabolism; Starch and sucrose metabolism | Metabolism; Carbohydrate metabolism; Amino sugar and nucleotide sugar metabolism | Metabolism; Biosynthesis of other secondary metabolites; Streptomycin biosynthesis | Metabolism; Biosynthesis of other …	R00299	1
M002	Soil	1_High-quality	K00845	glucokinase [EC:2.7.1.2]	Metabolism; Carbohydrate metabolism; Glycolysis / Gluconeogenesis | Metabolism; Carbohydrate metabolism; Galactose metabolism | Metabolism; Carbohydrate metabolism; Starch and sucrose metabolism | Metabolism; Carbohydrate metabolism; Amino sugar and nucleotide sugar metabolism | Metabolism; Biosynthesis of other secondary metabolites; Streptomycin biosynthesis | Metabolism; Biosynthesis of other …	R00299	4
M003	Soil	3_Medium-quality	K00845	glucokinase [EC:2.7.1.2]	Metabolism; Carbohydrate metabolism; Glycolysis / Gluconeogenesis | Metabolism; Carbohydrate metabolism; Galactose metabolism | Metabolism; Carbohydrate metabolism; Starch and sucrose metabolism | Metabolism; Carbohydrate metabolism; Amino sugar and nucleotide sugar metabolism | Metabolism; Biosynthesis of other secondary metabolites; Streptomycin biosynthesis | Metabolism; Biosynthesis of other …	R00299	1
M004	SbRB	1_High-quality	K00845	glucokinase [EC:2.7.1.2]	Metabolism; Carbohydrate metabolism; Glycolysis / Gluconeogenesis | Metabolism; Carbohydrate metabolism; Galactose metabolism | Metabolism; Carbohydrate metabolism; Starch and sucrose metabolism | Metabolism; Carbohydrate metabolism; Amino sugar and nucleotide sugar metabolism | Metabolism; Biosynthesis of other secondary metabolites; Streptomycin biosynthesis | Metabolism; Biosynthesis of other …	R00299	3
M005	Soil	2_Good-quality	K00845	glucokinase [EC:2.7.1.2]	Metabolism; Carbohydrate metabolism; Glycolysis / Gluconeogenesis | Metabolism; Carbohydrate metabolism; Galactose metabolism | Metabolism; Carbohydrate metabolism; Starch and sucrose metabolism | Metabolism; Carbohydrate metabolism; Amino sugar and nucleotide sugar metabolism | Metabolism; Biosynthesis of other secondary metabolites; Streptomycin biosynthesis | Metabolism; Biosynthesis of other …	R00299	2
M008	SbRB	1_High-quality	K00845	glucokinase [EC:2.7.1.2]	Metabolism; Carbohydrate metabolism; Glycolysis / Gluconeogenesis | Metabolism; Carbohydrate metabolism; Galactose metabolism | Metabolism; Carbohydrate metabolism; Starch and sucrose metabolism | Metabolism; Carbohydrate metabolism; Amino sugar and nucleotide sugar metabolism | Metabolism; Biosynthesis of other secondary metabolites; Streptomycin biosynthesis | Metabolism; Biosynthesis of other …	R00299	5
M011	RhizCom	3_Medium-quality	K00845	glucokinase [EC:2.7.1.2]	Metabolism; Carbohydrate metabolism; Glycolysis / Gluconeogenesis | Metabolism; Carbohydrate metabolism; Galactose metabolism | Metabolism; Carbohydrate metabolism; Starch and sucrose metabolism | Metabolism; Carbohydrate metabolism; Amino sugar and nucleotide sugar metabolism | Metabolism; Biosynthesis of other secondary metabolites; Streptomycin biosynthesis | Metabolism; Biosynthesis of other …	R00299	6
M015	RhizCom	3_Medium-quality	K00845	glucokinase [EC:2.7.1.2]	Metabolism; Carbohydrate metabolism; Glycolysis / Gluconeogenesis | Metabolism; Carbohydrate metabolism; Galactose metabolism | Metabolism; Carbohydrate metabolism; Starch and sucrose metabolism | Metabolism; Carbohydrate metabolism; Amino sugar and nucleotide sugar metabolism | Metabolism; Biosynthesis of other secondary metabolites; Streptomycin biosynthesis | Metabolism; Biosynthesis of other …	R00299	2
M016	RhizCom	1_High-quality	K00845	glucokinase [EC:2.7.1.2]	Metabolism; Carbohydrate metabolism; Glycolysis / Gluconeogenesis | Metabolism; Carbohydrate metabolism; Galactose metabolism | Metabolism; Carbohydrate metabolism; Starch and sucrose metabolism | Metabolism; Carbohydrate metabolism; Amino sugar and nucleotide sugar metabolism | Metabolism; Biosynthesis of other secondary metabolites; Streptomycin biosynthesis | Metabolism; Biosynthesis of other …	R00299	7
M017	RhizCom	1_High-quality	K00845	glucokinase [EC:2.7.1.2]	Metabolism; Carbohydrate metabolism; Glycolysis / Gluconeogenesis | Metabolism; Carbohydrate metabolism; Galactose metabolism | Metabolism; Carbohydrate metabolism; Starch and sucrose metabolism | Metabolism; Carbohydrate metabolism; Amino sugar and nucleotide sugar metabolism | Metabolism; Biosynthesis of other secondary metabolites; Streptomycin biosynthesis | Metabolism; Biosynthesis of other …	R00299	2
M018	RhizCom	2_Good-quality	K00845	glucokinase [EC:2.7.1.2]	Metabolism; Carbohydrate metabolism; Glycolysis / Gluconeogenesis | Metabolism; Carbohydrate metabolism; Galactose metabolism | Metabolism; Carbohydrate metabolism; Starch and sucrose metabolism | Metabolism; Carbohydrate metabolism; Amino sugar and nucleotide sugar metabolism | Metabolism; Biosynthesis of other secondary metabolites; Streptomycin biosynthesis | Metabolism; Biosynthesis of other …	R00299	2
M019	RhizCom	3_Medium-quality	K00845	glucokinase [EC:2.7.1.2]	Metabolism; Carbohydrate metabolism; Glycolysis / Gluconeogenesis | Metabolism; Carbohydrate metabolism; Galactose metabolism | Metabolism; Carbohydrate metabolism; Starch and sucrose metabolism | Metabolism; Carbohydrate metabolism; Amino sugar and nucleotide sugar metabolism | Metabolism; Biosynthesis of other secondary metabolites; Streptomycin biosynthesis | Metabolism; Biosynthesis of other …	R00299	1
M022	RhizCom	2_Good-quality	K00845	glucokinase [EC:2.7.1.2]	Metabolism; Carbohydrate metabolism; Glycolysis / Gluconeogenesis | Metabolism; Carbohydrate metabolism; Galactose metabolism | Metabolism; Carbohydrate metabolism; Starch and sucrose metabolism | Metabolism; Carbohydrate metabolism; Amino sugar and nucleotide sugar metabolism | Metabolism; Biosynthesis of other secondary metabolites; Streptomycin biosynthesis | Metabolism; Biosynthesis of other …	R00299	4
M023	RhizCom	2_Good-quality	K00845	glucokinase [EC:2.7.1.2]	Metabolism; Carbohydrate metabolism; Glycolysis / Gluconeogenesis | Metabolism; Carbohydrate metabolism; Galactose metabolism | Metabolism; Carbohydrate metabolism; Starch and sucrose metabolism | Metabolism; Carbohydrate metabolism; Amino sugar and nucleotide sugar metabolism | Metabolism; Biosynthesis of other secondary metabolites; Streptomycin biosynthesis | Metabolism; Biosynthesis of other …	R00299	3
M024	RhizCom	3_Medium-quality	K00845	glucokinase [EC:2.7.1.2]	Metabolism; Carbohydrate metabolism; Glycolysis / Gluconeogenesis | Metabolism; Carbohydrate metabolism; Galactose metabolism | Metabolism; Carbohydrate metabolism; Starch and sucrose metabolism | Metabolism; Carbohydrate metabolism; Amino sugar and nucleotide sugar metabolism | Metabolism; Biosynthesis of other secondary metabolites; Streptomycin biosynthesis | Metabolism; Biosynthesis of other …	R00299	2
M027	RhizCom	2_Good-quality	K00845	glucokinase [EC:2.7.1.2]	Metabolism; Carbohydrate metabolism; Glycolysis / Gluconeogenesis | Metabolism; Carbohydrate metabolism; Galactose metabolism | Metabolism; Carbohydrate metabolism; Starch and sucrose metabolism | Metabolism; Carbohydrate metabolism; Amino sugar and nucleotide sugar metabolism | Metabolism; Biosynthesis of other secondary metabolites; Streptomycin biosynthesis | Metabolism; Biosynthesis of other …	R00299	2
M028	RhizCom	2_Good-quality	K00845	glucokinase [EC:2.7.1.2]	Metabolism; Carbohydrate metabolism; Glycolysis / Gluconeogenesis | Metabolism; Carbohydrate metabolism; Galactose metabolism | Metabolism; Carbohydrate metabolism; Starch and sucrose metabolism | Metabolism; Carbohydrate metabolism; Amino sugar and nucleotide sugar metabolism | Metabolism; Biosynthesis of other secondary metabolites; Streptomycin biosynthesis | Metabolism; Biosynthesis of other …	R00299	1
M029	RhizCom	2_Good-quality	K00845	glucokinase [EC:2.7.1.2]	Metabolism; Carbohydrate metabolism; Glycolysis / Gluconeogenesis | Metabolism; Carbohydrate metabolism; Galactose metabolism | Metabolism; Carbohydrate metabolism; Starch and sucrose metabolism | Metabolism; Carbohydrate metabolism; Amino sugar and nucleotide sugar metabolism | Metabolism; Biosynthesis of other secondary metabolites; Streptomycin biosynthesis | Metabolism; Biosynthesis of other …	R00299	3
M030	RhizCom	1_High-quality	K00845	glucokinase [EC:2.7.1.2]	Metabolism; Carbohydrate metabolism; Glycolysis / Gluconeogenesis | Metabolism; Carbohydrate metabolism; Galactose metabolism | Metabolism; Carbohydrate metabolism; Starch and sucrose metabolism | Metabolism; Carbohydrate metabolism; Amino sugar and nucleotide sugar metabolism | Metabolism; Biosynthesis of other secondary metabolites; Streptomycin biosynthesis | Metabolism; Biosynthesis of other …	R00299	5
M031	RhizCom	2_Good-quality	K00845	glucokinase [EC:2.7.1.2]	Metabolism; Carbohydrate metabolism; Glycolysis / Gluconeogenesis | Metabolism; Carbohydrate metabolism; Galactose metabolism | Metabolism; Carbohydrate metabolism; Starch and sucrose metabolism | Metabolism; Carbohydrate metabolism; Amino sugar and nucleotide sugar metabolism | Metabolism; Biosynthesis of other secondary metabolites; Streptomycin biosynthesis | Metabolism; Biosynthesis of other …	R00299	3
M033	RhizCom	3_Medium-quality	K00845	glucokinase [EC:2.7.1.2]	Metabolism; Carbohydrate metabolism; Glycolysis / Gluconeogenesis | Metabolism; Carbohydrate metabolism; Galactose metabolism | Metabolism; Carbohydrate metabolism; Starch and sucrose metabolism | Metabolism; Carbohydrate metabolism; Amino sugar and nucleotide sugar metabolism | Metabolism; Biosynthesis of other secondary metabolites; Streptomycin biosynthesis | Metabolism; Biosynthesis of other …	R00299	3
M034	RhizCom	2_Good-quality	K00845	glucokinase [EC:2.7.1.2]	Metabolism; Carbohydrate metabolism; Glycolysis / Gluconeogenesis | Metabolism; Carbohydrate metabolism; Galactose metabolism | Metabolism; Carbohydrate metabolism; Starch and sucrose metabolism | Metabolism; Carbohydrate metabolism; Amino sugar and nucleotide sugar metabolism | Metabolism; Biosynthesis of other secondary metabolites; Streptomycin biosynthesis | Metabolism; Biosynthesis of other …	R00299	1
M035	RhizCom	3_Medium-quality	K00845	glucokinase [EC:2.7.1.2]	Metabolism; Carbohydrate metabolism; Glycolysis / Gluconeogenesis | Metabolism; Carbohydrate metabolism; Galactose metabolism | Metabolism; Carbohydrate metabolism; Starch and sucrose metabolism | Metabolism; Carbohydrate metabolism; Amino sugar and nucleotide sugar metabolism | Metabolism; Biosynthesis of other secondary metabolites; Streptomycin biosynthesis | Metabolism; Biosynthesis of other …	R00299	2
M036	RhizCom	1_High-quality	K00845	glucokinase [EC:2.7.1.2]	Metabolism; Carbohydrate metabolism; Glycolysis / Gluconeogenesis | Metabolism; Carbohydrate metabolism; Galactose metabolism | Metabolism; Carbohydrate metabolism; Starch and sucrose metabolism | Metabolism; Carbohydrate metabolism; Amino sugar and nucleotide sugar metabolism | Metabolism; Biosynthesis of other secondary metabolites; Streptomycin biosynthesis | Metabolism; Biosynthesis of other …	R00299	1
M037	RhizCom	1_High-quality	K00845	glucokinase [EC:2.7.1.2]	Metabolism; Carbohydrate metabolism; Glycolysis / Gluconeogenesis | Metabolism; Carbohydrate metabolism; Galactose metabolism | Metabolism; Carbohydrate metabolism; Starch and sucrose metabolism | Metabolism; Carbohydrate metabolism; Amino sugar and nucleotide sugar metabolism | Metabolism; Biosynthesis of other secondary metabolites; Streptomycin biosynthesis | Metabolism; Biosynthesis of other …	R00299	9
M038	RhizCom	2_Good-quality	K00845	glucokinase [EC:2.7.1.2]	Metabolism; Carbohydrate metabolism; Glycolysis / Gluconeogenesis | Metabolism; Carbohydrate metabolism; Galactose metabolism | Metabolism; Carbohydrate metabolism; Starch and sucrose metabolism | Metabolism; Carbohydrate metabolism; Amino sugar and nucleotide sugar metabolism | Metabolism; Biosynthesis of other secondary metabolites; Streptomycin biosynthesis | Metabolism; Biosynthesis of other …	R00299	7
M039	RhizCom	2_Good-quality	K00845	glucokinase [EC:2.7.1.2]	Metabolism; Carbohydrate metabolism; Glycolysis / Gluconeogenesis | Metabolism; Carbohydrate metabolism; Galactose metabolism | Metabolism; Carbohydrate metabolism; Starch and sucrose metabolism | Metabolism; Carbohydrate metabolism; Amino sugar and nucleotide sugar metabolism | Metabolism; Biosynthesis of other secondary metabolites; Streptomycin biosynthesis | Metabolism; Biosynthesis of other …	R00299	3
M040	Soil	1_High-quality	K00845	glucokinase [EC:2.7.1.2]	Metabolism; Carbohydrate metabolism; Glycolysis / Gluconeogenesis | Metabolism; Carbohydrate metabolism; Galactose metabolism | Metabolism; Carbohydrate metabolism; Starch and sucrose metabolism | Metabolism; Carbohydrate metabolism; Amino sugar and nucleotide sugar metabolism | Metabolism; Biosynthesis of other secondary metabolites; Streptomycin biosynthesis | Metabolism; Biosynthesis of other …	R00299	1
M041	Soil	3_Medium-quality	K00845	glucokinase [EC:2.7.1.2]	Metabolism; Carbohydrate metabolism; Glycolysis / Gluconeogenesis | Metabolism; Carbohydrate metabolism; Galactose metabolism | Metabolism; Carbohydrate metabolism; Starch and sucrose metabolism | Metabolism; Carbohydrate metabolism; Amino sugar and nucleotide sugar metabolism | Metabolism; Biosynthesis of other secondary metabolites; Streptomycin biosynthesis | Metabolism; Biosynthesis of other …	R00299	2
M042	RhizCom	3_Medium-quality	K00845	glucokinase [EC:2.7.1.2]	Metabolism; Carbohydrate metabolism; Glycolysis / Gluconeogenesis | Metabolism; Carbohydrate metabolism; Galactose metabolism | Metabolism; Carbohydrate metabolism; Starch and sucrose metabolism | Metabolism; Carbohydrate metabolism; Amino sugar and nucleotide sugar metabolism | Metabolism; Biosynthesis of other secondary metabolites; Streptomycin biosynthesis | Metabolism; Biosynthesis of other …	R00299	4
M043	Soil	2_Good-quality	K00845	glucokinase [EC:2.7.1.2]	Metabolism; Carbohydrate metabolism; Glycolysis / Gluconeogenesis | Metabolism; Carbohydrate metabolism; Galactose metabolism | Metabolism; Carbohydrate metabolism; Starch and sucrose metabolism | Metabolism; Carbohydrate metabolism; Amino sugar and nucleotide sugar metabolism | Metabolism; Biosynthesis of other secondary metabolites; Streptomycin biosynthesis | Metabolism; Biosynthesis of other …	R00299	1
M044	Soil	2_Good-quality	K00845	glucokinase [EC:2.7.1.2]	Metabolism; Carbohydrate metabolism; Glycolysis / Gluconeogenesis | Metabolism; Carbohydrate metabolism; Galactose metabolism | Metabolism; Carbohydrate metabolism; Starch and sucrose metabolism | Metabolism; Carbohydrate metabolism; Amino sugar and nucleotide sugar metabolism | Metabolism; Biosynthesis of other secondary metabolites; Streptomycin biosynthesis | Metabolism; Biosynthesis of other …	R00299	3
M045	RhizCom	1_High-quality	K00845	glucokinase [EC:2.7.1.2]	Metabolism; Carbohydrate metabolism; Glycolysis / Gluconeogenesis | Metabolism; Carbohydrate metabolism; Galactose metabolism | Metabolism; Carbohydrate metabolism; Starch and sucrose metabolism | Metabolism; Carbohydrate metabolism; Amino sugar and nucleotide sugar metabolism | Metabolism; Biosynthesis of other secondary metabolites; Streptomycin biosynthesis | Metabolism; Biosynthesis of other …	R00299	3
M047	SbRB	2_Good-quality	K00845	glucokinase [EC:2.7.1.2]	Metabolism; Carbohydrate metabolism; Glycolysis / Gluconeogenesis | Metabolism; Carbohydrate metabolism; Galactose metabolism | Metabolism; Carbohydrate metabolism; Starch and sucrose metabolism | Metabolism; Carbohydrate metabolism; Amino sugar and nucleotide sugar metabolism | Metabolism; Biosynthesis of other secondary metabolites; Streptomycin biosynthesis | Metabolism; Biosynthesis of other …	R00299	7
M048	Soil	2_Good-quality	K00845	glucokinase [EC:2.7.1.2]	Metabolism; Carbohydrate metabolism; Glycolysis / Gluconeogenesis | Metabolism; Carbohydrate metabolism; Galactose metabolism | Metabolism; Carbohydrate metabolism; Starch and sucrose metabolism | Metabolism; Carbohydrate metabolism; Amino sugar and nucleotide sugar metabolism | Metabolism; Biosynthesis of other secondary metabolites; Streptomycin biosynthesis | Metabolism; Biosynthesis of other …	R00299	2
M049	Soil	3_Medium-quality	K00845	glucokinase [EC:2.7.1.2]	Metabolism; Carbohydrate metabolism; Glycolysis / Gluconeogenesis | Metabolism; Carbohydrate metabolism; Galactose metabolism | Metabolism; Carbohydrate metabolism; Starch and sucrose metabolism | Metabolism; Carbohydrate metabolism; Amino sugar and nucleotide sugar metabolism | Metabolism; Biosynthesis of other secondary metabolites; Streptomycin biosynthesis | Metabolism; Biosynthesis of other …	R00299	2
M050	Soil	3_Medium-quality	K00845	glucokinase [EC:2.7.1.2]	Metabolism; Carbohydrate metabolism; Glycolysis / Gluconeogenesis | Metabolism; Carbohydrate metabolism; Galactose metabolism | Metabolism; Carbohydrate metabolism; Starch and sucrose metabolism | Metabolism; Carbohydrate metabolism; Amino sugar and nucleotide sugar metabolism | Metabolism; Biosynthesis of other secondary metabolites; Streptomycin biosynthesis | Metabolism; Biosynthesis of other …	R00299	1
M051	RhizCom	3_Medium-quality	K00845	glucokinase [EC:2.7.1.2]	Metabolism; Carbohydrate metabolism; Glycolysis / Gluconeogenesis | Metabolism; Carbohydrate metabolism; Galactose metabolism | Metabolism; Carbohydrate metabolism; Starch and sucrose metabolism | Metabolism; Carbohydrate metabolism; Amino sugar and nucleotide sugar metabolism | Metabolism; Biosynthesis of other secondary metabolites; Streptomycin biosynthesis | Metabolism; Biosynthesis of other …	R00299	2
M052	RhizCom	3_Medium-quality	K00845	glucokinase [EC:2.7.1.2]	Metabolism; Carbohydrate metabolism; Glycolysis / Gluconeogenesis | Metabolism; Carbohydrate metabolism; Galactose metabolism | Metabolism; Carbohydrate metabolism; Starch and sucrose metabolism | Metabolism; Carbohydrate metabolism; Amino sugar and nucleotide sugar metabolism | Metabolism; Biosynthesis of other secondary metabolites; Streptomycin biosynthesis | Metabolism; Biosynthesis of other …	R00299	1
M053	RhizCom	2_Good-quality	K00845	glucokinase [EC:2.7.1.2]	Metabolism; Carbohydrate metabolism; Glycolysis / Gluconeogenesis | Metabolism; Carbohydrate metabolism; Galactose metabolism | Metabolism; Carbohydrate metabolism; Starch and sucrose metabolism | Metabolism; Carbohydrate metabolism; Amino sugar and nucleotide sugar metabolism | Metabolism; Biosynthesis of other secondary metabolites; Streptomycin biosynthesis | Metabolism; Biosynthesis of other …	R00299	4
M054	Soil	3_Medium-quality	K00845	glucokinase [EC:2.7.1.2]	Metabolism; Carbohydrate metabolism; Glycolysis / Gluconeogenesis | Metabolism; Carbohydrate metabolism; Galactose metabolism | Metabolism; Carbohydrate metabolism; Starch and sucrose metabolism | Metabolism; Carbohydrate metabolism; Amino sugar and nucleotide sugar metabolism | Metabolism; Biosynthesis of other secondary metabolites; Streptomycin biosynthesis | Metabolism; Biosynthesis of other …	R00299	1
M055	Soil	2_Good-quality	K00845	glucokinase [EC:2.7.1.2]	Metabolism; Carbohydrate metabolism; Glycolysis / Gluconeogenesis | Metabolism; Carbohydrate metabolism; Galactose metabolism | Metabolism; Carbohydrate metabolism; Starch and sucrose metabolism | Metabolism; Carbohydrate metabolism; Amino sugar and nucleotide sugar metabolism | Metabolism; Biosynthesis of other secondary metabolites; Streptomycin biosynthesis | Metabolism; Biosynthesis of other …	R00299	2
M056	RhizCom	2_Good-quality	K00845	glucokinase [EC:2.7.1.2]	Metabolism; Carbohydrate metabolism; Glycolysis / Gluconeogenesis | Metabolism; Carbohydrate metabolism; Galactose metabolism | Metabolism; Carbohydrate metabolism; Starch and sucrose metabolism | Metabolism; Carbohydrate metabolism; Amino sugar and nucleotide sugar metabolism | Metabolism; Biosynthesis of other secondary metabolites; Streptomycin biosynthesis | Metabolism; Biosynthesis of other …	R00299	2
M057	SbRB	1_High-quality	K00845	glucokinase [EC:2.7.1.2]	Metabolism; Carbohydrate metabolism; Glycolysis / Gluconeogenesis | Metabolism; Carbohydrate metabolism; Galactose metabolism | Metabolism; Carbohydrate metabolism; Starch and sucrose metabolism | Metabolism; Carbohydrate metabolism; Amino sugar and nucleotide sugar metabolism | Metabolism; Biosynthesis of other secondary metabolites; Streptomycin biosynthesis | Metabolism; Biosynthesis of other …	R00299	5
M058	SbRB	1_High-quality	K00845	glucokinase [EC:2.7.1.2]	Metabolism; Carbohydrate metabolism; Glycolysis / Gluconeogenesis | Metabolism; Carbohydrate metabolism; Galactose metabolism | Metabolism; Carbohydrate metabolism; Starch and sucrose metabolism | Metabolism; Carbohydrate metabolism; Amino sugar and nucleotide sugar metabolism | Metabolism; Biosynthesis of other secondary metabolites; Streptomycin biosynthesis | Metabolism; Biosynthesis of other …	R00299	6
M059	RhizCom	2_Good-quality	K00845	glucokinase [EC:2.7.1.2]	Metabolism; Carbohydrate metabolism; Glycolysis / Gluconeogenesis | Metabolism; Carbohydrate metabolism; Galactose metabolism | Metabolism; Carbohydrate metabolism; Starch and sucrose metabolism | Metabolism; Carbohydrate metabolism; Amino sugar and nucleotide sugar metabolism | Metabolism; Biosynthesis of other secondary metabolites; Streptomycin biosynthesis | Metabolism; Biosynthesis of other …	R00299	1
M060	Soil	3_Medium-quality	K00845	glucokinase [EC:2.7.1.2]	Metabolism; Carbohydrate metabolism; Glycolysis / Gluconeogenesis | Metabolism; Carbohydrate metabolism; Galactose metabolism | Metabolism; Carbohydrate metabolism; Starch and sucrose metabolism | Metabolism; Carbohydrate metabolism; Amino sugar and nucleotide sugar metabolism | Metabolism; Biosynthesis of other secondary metabolites; Streptomycin biosynthesis | Metabolism; Biosynthesis of other …	R00299	2
M062	RhizCom	2_Good-quality	K00845	glucokinase [EC:2.7.1.2]	Metabolism; Carbohydrate metabolism; Glycolysis / Gluconeogenesis | Metabolism; Carbohydrate metabolism; Galactose metabolism | Metabolism; Carbohydrate metabolism; Starch and sucrose metabolism | Metabolism; Carbohydrate metabolism; Amino sugar and nucleotide sugar metabolism | Metabolism; Biosynthesis of other secondary metabolites; Streptomycin biosynthesis | Metabolism; Biosynthesis of other …	R00299	1
M063	SbRB	2_Good-quality	K00845	glucokinase [EC:2.7.1.2]	Metabolism; Carbohydrate metabolism; Glycolysis / Gluconeogenesis | Metabolism; Carbohydrate metabolism; Galactose metabolism | Metabolism; Carbohydrate metabolism; Starch and sucrose metabolism | Metabolism; Carbohydrate metabolism; Amino sugar and nucleotide sugar metabolism | Metabolism; Biosynthesis of other secondary metabolites; Streptomycin biosynthesis | Metabolism; Biosynthesis of other …	R00299	2
M064	SbRB	3_Medium-quality	K00845	glucokinase [EC:2.7.1.2]	Metabolism; Carbohydrate metabolism; Glycolysis / Gluconeogenesis | Metabolism; Carbohydrate metabolism; Galactose metabolism | Metabolism; Carbohydrate metabolism; Starch and sucrose metabolism | Metabolism; Carbohydrate metabolism; Amino sugar and nucleotide sugar metabolism | Metabolism; Biosynthesis of other secondary metabolites; Streptomycin biosynthesis | Metabolism; Biosynthesis of other …	R00299	4
M065	RhizCom	3_Medium-quality	K00845	glucokinase [EC:2.7.1.2]	Metabolism; Carbohydrate metabolism; Glycolysis / Gluconeogenesis | Metabolism; Carbohydrate metabolism; Galactose metabolism | Metabolism; Carbohydrate metabolism; Starch and sucrose metabolism | Metabolism; Carbohydrate metabolism; Amino sugar and nucleotide sugar metabolism | Metabolism; Biosynthesis of other secondary metabolites; Streptomycin biosynthesis | Metabolism; Biosynthesis of other …	R00299	2
M066	RhizCom	2_Good-quality	K00845	glucokinase [EC:2.7.1.2]	Metabolism; Carbohydrate metabolism; Glycolysis / Gluconeogenesis | Metabolism; Carbohydrate metabolism; Galactose metabolism | Metabolism; Carbohydrate metabolism; Starch and sucrose metabolism | Metabolism; Carbohydrate metabolism; Amino sugar and nucleotide sugar metabolism | Metabolism; Biosynthesis of other secondary metabolites; Streptomycin biosynthesis | Metabolism; Biosynthesis of other …	R00299	1
M067	RhizCom	2_Good-quality	K00845	glucokinase [EC:2.7.1.2]	Metabolism; Carbohydrate metabolism; Glycolysis / Gluconeogenesis | Metabolism; Carbohydrate metabolism; Galactose metabolism | Metabolism; Carbohydrate metabolism; Starch and sucrose metabolism | Metabolism; Carbohydrate metabolism; Amino sugar and nucleotide sugar metabolism | Metabolism; Biosynthesis of other secondary metabolites; Streptomycin biosynthesis | Metabolism; Biosynthesis of other …	R00299	1
M070	RhizCom	3_Medium-quality	K00845	glucokinase [EC:2.7.1.2]	Metabolism; Carbohydrate metabolism; Glycolysis / Gluconeogenesis | Metabolism; Carbohydrate metabolism; Galactose metabolism | Metabolism; Carbohydrate metabolism; Starch and sucrose metabolism | Metabolism; Carbohydrate metabolism; Amino sugar and nucleotide sugar metabolism | Metabolism; Biosynthesis of other secondary metabolites; Streptomycin biosynthesis | Metabolism; Biosynthesis of other …	R00299	3
M071	SbRB	1_High-quality	K00845	glucokinase [EC:2.7.1.2]	Metabolism; Carbohydrate metabolism; Glycolysis / Gluconeogenesis | Metabolism; Carbohydrate metabolism; Galactose metabolism | Metabolism; Carbohydrate metabolism; Starch and sucrose metabolism | Metabolism; Carbohydrate metabolism; Amino sugar and nucleotide sugar metabolism | Metabolism; Biosynthesis of other secondary metabolites; Streptomycin biosynthesis | Metabolism; Biosynthesis of other …	R00299	3
M072	RhizCom	3_Medium-quality	K00845	glucokinase [EC:2.7.1.2]	Metabolism; Carbohydrate metabolism; Glycolysis / Gluconeogenesis | Metabolism; Carbohydrate metabolism; Galactose metabolism | Metabolism; Carbohydrate metabolism; Starch and sucrose metabolism | Metabolism; Carbohydrate metabolism; Amino sugar and nucleotide sugar metabolism | Metabolism; Biosynthesis of other secondary metabolites; Streptomycin biosynthesis | Metabolism; Biosynthesis of other …	R00299	1
M073	Soil	2_Good-quality	K00845	glucokinase [EC:2.7.1.2]	Metabolism; Carbohydrate metabolism; Glycolysis / Gluconeogenesis | Metabolism; Carbohydrate metabolism; Galactose metabolism | Metabolism; Carbohydrate metabolism; Starch and sucrose metabolism | Metabolism; Carbohydrate metabolism; Amino sugar and nucleotide sugar metabolism | Metabolism; Biosynthesis of other secondary metabolites; Streptomycin biosynthesis | Metabolism; Biosynthesis of other …	R00299	3
M074	RhizCom	3_Medium-quality	K00845	glucokinase [EC:2.7.1.2]	Metabolism; Carbohydrate metabolism; Glycolysis / Gluconeogenesis | Metabolism; Carbohydrate metabolism; Galactose metabolism | Metabolism; Carbohydrate metabolism; Starch and sucrose metabolism | Metabolism; Carbohydrate metabolism; Amino sugar and nucleotide sugar metabolism | Metabolism; Biosynthesis of other secondary metabolites; Streptomycin biosynthesis | Metabolism; Biosynthesis of other …	R00299	1
M075	SbRB	3_Medium-quality	K00845	glucokinase [EC:2.7.1.2]	Metabolism; Carbohydrate metabolism; Glycolysis / Gluconeogenesis | Metabolism; Carbohydrate metabolism; Galactose metabolism | Metabolism; Carbohydrate metabolism; Starch and sucrose metabolism | Metabolism; Carbohydrate metabolism; Amino sugar and nucleotide sugar metabolism | Metabolism; Biosynthesis of other secondary metabolites; Streptomycin biosynthesis | Metabolism; Biosynthesis of other …	R00299	8
M077	SbRB	2_Good-quality	K00845	glucokinase [EC:2.7.1.2]	Metabolism; Carbohydrate metabolism; Glycolysis / Gluconeogenesis | Metabolism; Carbohydrate metabolism; Galactose metabolism | Metabolism; Carbohydrate metabolism; Starch and sucrose metabolism | Metabolism; Carbohydrate metabolism; Amino sugar and nucleotide sugar metabolism | Metabolism; Biosynthesis of other secondary metabolites; Streptomycin biosynthesis | Metabolism; Biosynthesis of other …	R00299	7
M078	Soil	3_Medium-quality	K00845	glucokinase [EC:2.7.1.2]	Metabolism; Carbohydrate metabolism; Glycolysis / Gluconeogenesis | Metabolism; Carbohydrate metabolism; Galactose metabolism | Metabolism; Carbohydrate metabolism; Starch and sucrose metabolism | Metabolism; Carbohydrate metabolism; Amino sugar and nucleotide sugar metabolism | Metabolism; Biosynthesis of other secondary metabolites; Streptomycin biosynthesis | Metabolism; Biosynthesis of other …	R00299	3
M079	RhizCom	3_Medium-quality	K00845	glucokinase [EC:2.7.1.2]	Metabolism; Carbohydrate metabolism; Glycolysis / Gluconeogenesis | Metabolism; Carbohydrate metabolism; Galactose metabolism | Metabolism; Carbohydrate metabolism; Starch and sucrose metabolism | Metabolism; Carbohydrate metabolism; Amino sugar and nucleotide sugar metabolism | Metabolism; Biosynthesis of other secondary metabolites; Streptomycin biosynthesis | Metabolism; Biosynthesis of other …	R00299	2
M080	Soil	3_Medium-quality	K00845	glucokinase [EC:2.7.1.2]	Metabolism; Carbohydrate metabolism; Glycolysis / Gluconeogenesis | Metabolism; Carbohydrate metabolism; Galactose metabolism | Metabolism; Carbohydrate metabolism; Starch and sucrose metabolism | Metabolism; Carbohydrate metabolism; Amino sugar and nucleotide sugar metabolism | Metabolism; Biosynthesis of other secondary metabolites; Streptomycin biosynthesis | Metabolism; Biosynthesis of other …	R00299	1
M083	SbRB	3_Medium-quality	K00845	glucokinase [EC:2.7.1.2]	Metabolism; Carbohydrate metabolism; Glycolysis / Gluconeogenesis | Metabolism; Carbohydrate metabolism; Galactose metabolism | Metabolism; Carbohydrate metabolism; Starch and sucrose metabolism | Metabolism; Carbohydrate metabolism; Amino sugar and nucleotide sugar metabolism | Metabolism; Biosynthesis of other secondary metabolites; Streptomycin biosynthesis | Metabolism; Biosynthesis of other …	R00299	9
M085	SbRB	2_Good-quality	K00845	glucokinase [EC:2.7.1.2]	Metabolism; Carbohydrate metabolism; Glycolysis / Gluconeogenesis | Metabolism; Carbohydrate metabolism; Galactose metabolism | Metabolism; Carbohydrate metabolism; Starch and sucrose metabolism | Metabolism; Carbohydrate metabolism; Amino sugar and nucleotide sugar metabolism | Metabolism; Biosynthesis of other secondary metabolites; Streptomycin biosynthesis | Metabolism; Biosynthesis of other …	R00299	5
M087	RhizCom	2_Good-quality	K00845	glucokinase [EC:2.7.1.2]	Metabolism; Carbohydrate metabolism; Glycolysis / Gluconeogenesis | Metabolism; Carbohydrate metabolism; Galactose metabolism | Metabolism; Carbohydrate metabolism; Starch and sucrose metabolism | Metabolism; Carbohydrate metabolism; Amino sugar and nucleotide sugar metabolism | Metabolism; Biosynthesis of other secondary metabolites; Streptomycin biosynthesis | Metabolism; Biosynthesis of other …	R00299	2
M088	RhizCom	3_Medium-quality	K00845	glucokinase [EC:2.7.1.2]	Metabolism; Carbohydrate metabolism; Glycolysis / Gluconeogenesis | Metabolism; Carbohydrate metabolism; Galactose metabolism | Metabolism; Carbohydrate metabolism; Starch and sucrose metabolism | Metabolism; Carbohydrate metabolism; Amino sugar and nucleotide sugar metabolism | Metabolism; Biosynthesis of other secondary metabolites; Streptomycin biosynthesis | Metabolism; Biosynthesis of other …	R00299	1
M091	Soil	3_Medium-quality	K00845	glucokinase [EC:2.7.1.2]	Metabolism; Carbohydrate metabolism; Glycolysis / Gluconeogenesis | Metabolism; Carbohydrate metabolism; Galactose metabolism | Metabolism; Carbohydrate metabolism; Starch and sucrose metabolism | Metabolism; Carbohydrate metabolism; Amino sugar and nucleotide sugar metabolism | Metabolism; Biosynthesis of other secondary metabolites; Streptomycin biosynthesis | Metabolism; Biosynthesis of other …	R00299	2
M093	Soil	3_Medium-quality	K00845	glucokinase [EC:2.7.1.2]	Metabolism; Carbohydrate metabolism; Glycolysis / Gluconeogenesis | Metabolism; Carbohydrate metabolism; Galactose metabolism | Metabolism; Carbohydrate metabolism; Starch and sucrose metabolism | Metabolism; Carbohydrate metabolism; Amino sugar and nucleotide sugar metabolism | Metabolism; Biosynthesis of other secondary metabolites; Streptomycin biosynthesis | Metabolism; Biosynthesis of other …	R00299	4
M095	Soil	3_Medium-quality	K00845	glucokinase [EC:2.7.1.2]	Metabolism; Carbohydrate metabolism; Glycolysis / Gluconeogenesis | Metabolism; Carbohydrate metabolism; Galactose metabolism | Metabolism; Carbohydrate metabolism; Starch and sucrose metabolism | Metabolism; Carbohydrate metabolism; Amino sugar and nucleotide sugar metabolism | Metabolism; Biosynthesis of other secondary metabolites; Streptomycin biosynthesis | Metabolism; Biosynthesis of other …	R00299	1
M097	RhizCom	3_Medium-quality	K00845	glucokinase [EC:2.7.1.2]	Metabolism; Carbohydrate metabolism; Glycolysis / Gluconeogenesis | Metabolism; Carbohydrate metabolism; Galactose metabolism | Metabolism; Carbohydrate metabolism; Starch and sucrose metabolism | Metabolism; Carbohydrate metabolism; Amino sugar and nucleotide sugar metabolism | Metabolism; Biosynthesis of other secondary metabolites; Streptomycin biosynthesis | Metabolism; Biosynthesis of other …	R00299	3
M099	RhizCom	3_Medium-quality	K00845	glucokinase [EC:2.7.1.2]	Metabolism; Carbohydrate metabolism; Glycolysis / Gluconeogenesis | Metabolism; Carbohydrate metabolism; Galactose metabolism | Metabolism; Carbohydrate metabolism; Starch and sucrose metabolism | Metabolism; Carbohydrate metabolism; Amino sugar and nucleotide sugar metabolism | Metabolism; Biosynthesis of other secondary metabolites; Streptomycin biosynthesis | Metabolism; Biosynthesis of other …	R00299	1
M103	RhizCom	2_Good-quality	K00845	glucokinase [EC:2.7.1.2]	Metabolism; Carbohydrate metabolism; Glycolysis / Gluconeogenesis | Metabolism; Carbohydrate metabolism; Galactose metabolism | Metabolism; Carbohydrate metabolism; Starch and sucrose metabolism | Metabolism; Carbohydrate metabolism; Amino sugar and nucleotide sugar metabolism | Metabolism; Biosynthesis of other secondary metabolites; Streptomycin biosynthesis | Metabolism; Biosynthesis of other …	R00299	3
M104	RhizCom	2_Good-quality	K00845	glucokinase [EC:2.7.1.2]	Metabolism; Carbohydrate metabolism; Glycolysis / Gluconeogenesis | Metabolism; Carbohydrate metabolism; Galactose metabolism | Metabolism; Carbohydrate metabolism; Starch and sucrose metabolism | Metabolism; Carbohydrate metabolism; Amino sugar and nucleotide sugar metabolism | Metabolism; Biosynthesis of other secondary metabolites; Streptomycin biosynthesis | Metabolism; Biosynthesis of other …	R00299	4
M105	RhizCom	3_Medium-quality	K00845	glucokinase [EC:2.7.1.2]	Metabolism; Carbohydrate metabolism; Glycolysis / Gluconeogenesis | Metabolism; Carbohydrate metabolism; Galactose metabolism | Metabolism; Carbohydrate metabolism; Starch and sucrose metabolism | Metabolism; Carbohydrate metabolism; Amino sugar and nucleotide sugar metabolism | Metabolism; Biosynthesis of other secondary metabolites; Streptomycin biosynthesis | Metabolism; Biosynthesis of other …	R00299	4
M106	RhizCom	3_Medium-quality	K00845	glucokinase [EC:2.7.1.2]	Metabolism; Carbohydrate metabolism; Glycolysis / Gluconeogenesis | Metabolism; Carbohydrate metabolism; Galactose metabolism | Metabolism; Carbohydrate metabolism; Starch and sucrose metabolism | Metabolism; Carbohydrate metabolism; Amino sugar and nucleotide sugar metabolism | Metabolism; Biosynthesis of other secondary metabolites; Streptomycin biosynthesis | Metabolism; Biosynthesis of other …	R00299	3
M107	RhizCom	3_Medium-quality	K00845	glucokinase [EC:2.7.1.2]	Metabolism; Carbohydrate metabolism; Glycolysis / Gluconeogenesis | Metabolism; Carbohydrate metabolism; Galactose metabolism | Metabolism; Carbohydrate metabolism; Starch and sucrose metabolism | Metabolism; Carbohydrate metabolism; Amino sugar and nucleotide sugar metabolism | Metabolism; Biosynthesis of other secondary metabolites; Streptomycin biosynthesis | Metabolism; Biosynthesis of other …	R00299	2
M108	SbRB	1_High-quality	K00845	glucokinase [EC:2.7.1.2]	Metabolism; Carbohydrate metabolism; Glycolysis / Gluconeogenesis | Metabolism; Carbohydrate metabolism; Galactose metabolism | Metabolism; Carbohydrate metabolism; Starch and sucrose metabolism | Metabolism; Carbohydrate metabolism; Amino sugar and nucleotide sugar metabolism | Metabolism; Biosynthesis of other secondary metabolites; Streptomycin biosynthesis | Metabolism; Biosynthesis of other …	R00299	1
M109	RhizCom	3_Medium-quality	K00845	glucokinase [EC:2.7.1.2]	Metabolism; Carbohydrate metabolism; Glycolysis / Gluconeogenesis | Metabolism; Carbohydrate metabolism; Galactose metabolism | Metabolism; Carbohydrate metabolism; Starch and sucrose metabolism | Metabolism; Carbohydrate metabolism; Amino sugar and nucleotide sugar metabolism | Metabolism; Biosynthesis of other secondary metabolites; Streptomycin biosynthesis | Metabolism; Biosynthesis of other …	R00299	1
M110	RhizCom	3_Medium-quality	K00845	glucokinase [EC:2.7.1.2]	Metabolism; Carbohydrate metabolism; Glycolysis / Gluconeogenesis | Metabolism; Carbohydrate metabolism; Galactose metabolism | Metabolism; Carbohydrate metabolism; Starch and sucrose metabolism | Metabolism; Carbohydrate metabolism; Amino sugar and nucleotide sugar metabolism | Metabolism; Biosynthesis of other secondary metabolites; Streptomycin biosynthesis | Metabolism; Biosynthesis of other …	R00299	3
M001	Soil	3_Medium-quality	K01187	alpha-glucosidase [EC:3.2.1.20]	Metabolism; Carbohydrate metabolism; Galactose metabolism | Metabolism; Carbohydrate metabolism; Starch and sucrose metabolism	R00028	1
M002	Soil	1_High-quality	K01187	alpha-glucosidase [EC:3.2.1.20]	Metabolism; Carbohydrate metabolism; Galactose metabolism | Metabolism; Carbohydrate metabolism; Starch and sucrose metabolism	R00028	1
M003	Soil	3_Medium-quality	K01187	alpha-glucosidase [EC:3.2.1.20]	Metabolism; Carbohydrate metabolism; Galactose metabolism | Metabolism; Carbohydrate metabolism; Starch and sucrose metabolism	R00028	1
M004	SbRB	1_High-quality	K01187	alpha-glucosidase [EC:3.2.1.20]	Metabolism; Carbohydrate metabolism; Galactose metabolism | Metabolism; Carbohydrate metabolism; Starch and sucrose metabolism	R00028	1
M006	SbRB	2_Good-quality	K01187	alpha-glucosidase [EC:3.2.1.20]	Metabolism; Carbohydrate metabolism; Galactose metabolism | Metabolism; Carbohydrate metabolism; Starch and sucrose metabolism	R00028	1
M007	Soil	2_Good-quality	K01187	alpha-glucosidase [EC:3.2.1.20]	Metabolism; Carbohydrate metabolism; Galactose metabolism | Metabolism; Carbohydrate metabolism; Starch and sucrose metabolism	R00028	1
M008	SbRB	1_High-quality	K01187	alpha-glucosidase [EC:3.2.1.20]	Metabolism; Carbohydrate metabolism; Galactose metabolism | Metabolism; Carbohydrate metabolism; Starch and sucrose metabolism	R00028	1
M010	Soil	2_Good-quality	K01187	alpha-glucosidase [EC:3.2.1.20]	Metabolism; Carbohydrate metabolism; Galactose metabolism | Metabolism; Carbohydrate metabolism; Starch and sucrose metabolism	R00028	5
M011	RhizCom	3_Medium-quality	K01187	alpha-glucosidase [EC:3.2.1.20]	Metabolism; Carbohydrate metabolism; Galactose metabolism | Metabolism; Carbohydrate metabolism; Starch and sucrose metabolism	R00028	2
M015	RhizCom	3_Medium-quality	K01187	alpha-glucosidase [EC:3.2.1.20]	Metabolism; Carbohydrate metabolism; Galactose metabolism | Metabolism; Carbohydrate metabolism; Starch and sucrose metabolism	R00028	3
M017	RhizCom	1_High-quality	K01187	alpha-glucosidase [EC:3.2.1.20]	Metabolism; Carbohydrate metabolism; Galactose metabolism | Metabolism; Carbohydrate metabolism; Starch and sucrose metabolism	R00028	3
M018	RhizCom	2_Good-quality	K01187	alpha-glucosidase [EC:3.2.1.20]	Metabolism; Carbohydrate metabolism; Galactose metabolism | Metabolism; Carbohydrate metabolism; Starch and sucrose metabolism	R00028	1
M020	RhizCom	2_Good-quality	K01187	alpha-glucosidase [EC:3.2.1.20]	Metabolism; Carbohydrate metabolism; Galactose metabolism | Metabolism; Carbohydrate metabolism; Starch and sucrose metabolism	R00028	1
M021	RhizCom	1_High-quality	K01187	alpha-glucosidase [EC:3.2.1.20]	Metabolism; Carbohydrate metabolism; Galactose metabolism | Metabolism; Carbohydrate metabolism; Starch and sucrose metabolism	R00028	5
M022	RhizCom	2_Good-quality	K01187	alpha-glucosidase [EC:3.2.1.20]	Metabolism; Carbohydrate metabolism; Galactose metabolism | Metabolism; Carbohydrate metabolism; Starch and sucrose metabolism	R00028	1
M023	RhizCom	2_Good-quality	K01187	alpha-glucosidase [EC:3.2.1.20]	Metabolism; Carbohydrate metabolism; Galactose metabolism | Metabolism; Carbohydrate metabolism; Starch and sucrose metabolism	R00028	3
M024	RhizCom	3_Medium-quality	K01187	alpha-glucosidase [EC:3.2.1.20]	Metabolism; Carbohydrate metabolism; Galactose metabolism | Metabolism; Carbohydrate metabolism; Starch and sucrose metabolism	R00028	3
M025	RhizCom	2_Good-quality	K01187	alpha-glucosidase [EC:3.2.1.20]	Metabolism; Carbohydrate metabolism; Galactose metabolism | Metabolism; Carbohydrate metabolism; Starch and sucrose metabolism	R00028	1
M026	RhizCom	3_Medium-quality	K01187	alpha-glucosidase [EC:3.2.1.20]	Metabolism; Carbohydrate metabolism; Galactose metabolism | Metabolism; Carbohydrate metabolism; Starch and sucrose metabolism	R00028	2
M027	RhizCom	2_Good-quality	K01187	alpha-glucosidase [EC:3.2.1.20]	Metabolism; Carbohydrate metabolism; Galactose metabolism | Metabolism; Carbohydrate metabolism; Starch and sucrose metabolism	R00028	2
M029	RhizCom	2_Good-quality	K01187	alpha-glucosidase [EC:3.2.1.20]	Metabolism; Carbohydrate metabolism; Galactose metabolism | Metabolism; Carbohydrate metabolism; Starch and sucrose metabolism	R00028	4
M030	RhizCom	1_High-quality	K01187	alpha-glucosidase [EC:3.2.1.20]	Metabolism; Carbohydrate metabolism; Galactose metabolism | Metabolism; Carbohydrate metabolism; Starch and sucrose metabolism	R00028	1
M031	RhizCom	2_Good-quality	K01187	alpha-glucosidase [EC:3.2.1.20]	Metabolism; Carbohydrate metabolism; Galactose metabolism | Metabolism; Carbohydrate metabolism; Starch and sucrose metabolism	R00028	3
M032	RhizCom	1_High-quality	K01187	alpha-glucosidase [EC:3.2.1.20]	Metabolism; Carbohydrate metabolism; Galactose metabolism | Metabolism; Carbohydrate metabolism; Starch and sucrose metabolism	R00028	1
M033	RhizCom	3_Medium-quality	K01187	alpha-glucosidase [EC:3.2.1.20]	Metabolism; Carbohydrate metabolism; Galactose metabolism | Metabolism; Carbohydrate metabolism; Starch and sucrose metabolism	R00028	3
M035	RhizCom	3_Medium-quality	K01187	alpha-glucosidase [EC:3.2.1.20]	Metabolism; Carbohydrate metabolism; Galactose metabolism | Metabolism; Carbohydrate metabolism; Starch and sucrose metabolism	R00028	1
M037	RhizCom	1_High-quality	K01187	alpha-glucosidase [EC:3.2.1.20]	Metabolism; Carbohydrate metabolism; Galactose metabolism | Metabolism; Carbohydrate metabolism; Starch and sucrose metabolism	R00028	2
M038	RhizCom	2_Good-quality	K01187	alpha-glucosidase [EC:3.2.1.20]	Metabolism; Carbohydrate metabolism; Galactose metabolism | Metabolism; Carbohydrate metabolism; Starch and sucrose metabolism	R00028	2
M039	RhizCom	2_Good-quality	K01187	alpha-glucosidase [EC:3.2.1.20]	Metabolism; Carbohydrate metabolism; Galactose metabolism | Metabolism; Carbohydrate metabolism; Starch and sucrose metabolism	R00028	1
M040	Soil	1_High-quality	K01187	alpha-glucosidase [EC:3.2.1.20]	Metabolism; Carbohydrate metabolism; Galactose metabolism | Metabolism; Carbohydrate metabolism; Starch and sucrose metabolism	R00028	1
M041	Soil	3_Medium-quality	K01187	alpha-glucosidase [EC:3.2.1.20]	Metabolism; Carbohydrate metabolism; Galactose metabolism | Metabolism; Carbohydrate metabolism; Starch and sucrose metabolism	R00028	2
M042	RhizCom	3_Medium-quality	K01187	alpha-glucosidase [EC:3.2.1.20]	Metabolism; Carbohydrate metabolism; Galactose metabolism | Metabolism; Carbohydrate metabolism; Starch and sucrose metabolism	R00028	6
M043	Soil	2_Good-quality	K01187	alpha-glucosidase [EC:3.2.1.20]	Metabolism; Carbohydrate metabolism; Galactose metabolism | Metabolism; Carbohydrate metabolism; Starch and sucrose metabolism	R00028	1
M044	Soil	2_Good-quality	K01187	alpha-glucosidase [EC:3.2.1.20]	Metabolism; Carbohydrate metabolism; Galactose metabolism | Metabolism; Carbohydrate metabolism; Starch and sucrose metabolism	R00028	1
M045	RhizCom	1_High-quality	K01187	alpha-glucosidase [EC:3.2.1.20]	Metabolism; Carbohydrate metabolism; Galactose metabolism | Metabolism; Carbohydrate metabolism; Starch and sucrose metabolism	R00028	1
M046	SbRB	2_Good-quality	K01187	alpha-glucosidase [EC:3.2.1.20]	Metabolism; Carbohydrate metabolism; Galactose metabolism | Metabolism; Carbohydrate metabolism; Starch and sucrose metabolism	R00028	3
M047	SbRB	2_Good-quality	K01187	alpha-glucosidase [EC:3.2.1.20]	Metabolism; Carbohydrate metabolism; Galactose metabolism | Metabolism; Carbohydrate metabolism; Starch and sucrose metabolism	R00028	2
M049	Soil	3_Medium-quality	K01187	alpha-glucosidase [EC:3.2.1.20]	Metabolism; Carbohydrate metabolism; Galactose metabolism | Metabolism; Carbohydrate metabolism; Starch and sucrose metabolism	R00028	1
M051	RhizCom	3_Medium-quality	K01187	alpha-glucosidase [EC:3.2.1.20]	Metabolism; Carbohydrate metabolism; Galactose metabolism | Metabolism; Carbohydrate metabolism; Starch and sucrose metabolism	R00028	3
M057	SbRB	1_High-quality	K01187	alpha-glucosidase [EC:3.2.1.20]	Metabolism; Carbohydrate metabolism; Galactose metabolism | Metabolism; Carbohydrate metabolism; Starch and sucrose metabolism	R00028	1
M058	SbRB	1_High-quality	K01187	alpha-glucosidase [EC:3.2.1.20]	Metabolism; Carbohydrate metabolism; Galactose metabolism | Metabolism; Carbohydrate metabolism; Starch and sucrose metabolism	R00028	1
M059	RhizCom	2_Good-quality	K01187	alpha-glucosidase [EC:3.2.1.20]	Metabolism; Carbohydrate metabolism; Galactose metabolism | Metabolism; Carbohydrate metabolism; Starch and sucrose metabolism	R00028	1
M061	RhizCom	2_Good-quality	K01187	alpha-glucosidase [EC:3.2.1.20]	Metabolism; Carbohydrate metabolism; Galactose metabolism | Metabolism; Carbohydrate metabolism; Starch and sucrose metabolism	R00028	2
M062	RhizCom	2_Good-quality	K01187	alpha-glucosidase [EC:3.2.1.20]	Metabolism; Carbohydrate metabolism; Galactose metabolism | Metabolism; Carbohydrate metabolism; Starch and sucrose metabolism	R00028	2
M064	SbRB	3_Medium-quality	K01187	alpha-glucosidase [EC:3.2.1.20]	Metabolism; Carbohydrate metabolism; Galactose metabolism | Metabolism; Carbohydrate metabolism; Starch and sucrose metabolism	R00028	3
M066	RhizCom	2_Good-quality	K01187	alpha-glucosidase [EC:3.2.1.20]	Metabolism; Carbohydrate metabolism; Galactose metabolism | Metabolism; Carbohydrate metabolism; Starch and sucrose metabolism	R00028	1
M068	Soil	3_Medium-quality	K01187	alpha-glucosidase [EC:3.2.1.20]	Metabolism; Carbohydrate metabolism; Galactose metabolism | Metabolism; Carbohydrate metabolism; Starch and sucrose metabolism	R00028	2
M070	RhizCom	3_Medium-quality	K01187	alpha-glucosidase [EC:3.2.1.20]	Metabolism; Carbohydrate metabolism; Galactose metabolism | Metabolism; Carbohydrate metabolism; Starch and sucrose metabolism	R00028	1
M071	SbRB	1_High-quality	K01187	alpha-glucosidase [EC:3.2.1.20]	Metabolism; Carbohydrate metabolism; Galactose metabolism | Metabolism; Carbohydrate metabolism; Starch and sucrose metabolism	R00028	3
M073	Soil	2_Good-quality	K01187	alpha-glucosidase [EC:3.2.1.20]	Metabolism; Carbohydrate metabolism; Galactose metabolism | Metabolism; Carbohydrate metabolism; Starch and sucrose metabolism	R00028	1
M074	RhizCom	3_Medium-quality	K01187	alpha-glucosidase [EC:3.2.1.20]	Metabolism; Carbohydrate metabolism; Galactose metabolism | Metabolism; Carbohydrate metabolism; Starch and sucrose metabolism	R00028	1
M075	SbRB	3_Medium-quality	K01187	alpha-glucosidase [EC:3.2.1.20]	Metabolism; Carbohydrate metabolism; Galactose metabolism | Metabolism; Carbohydrate metabolism; Starch and sucrose metabolism	R00028	1
M077	SbRB	2_Good-quality	K01187	alpha-glucosidase [EC:3.2.1.20]	Metabolism; Carbohydrate metabolism; Galactose metabolism | Metabolism; Carbohydrate metabolism; Starch and sucrose metabolism	R00028	2
M079	RhizCom	3_Medium-quality	K01187	alpha-glucosidase [EC:3.2.1.20]	Metabolism; Carbohydrate metabolism; Galactose metabolism | Metabolism; Carbohydrate metabolism; Starch and sucrose metabolism	R00028	1
M080	Soil	3_Medium-quality	K01187	alpha-glucosidase [EC:3.2.1.20]	Metabolism; Carbohydrate metabolism; Galactose metabolism | Metabolism; Carbohydrate metabolism; Starch and sucrose metabolism	R00028	2
M082	Soil	3_Medium-quality	K01187	alpha-glucosidase [EC:3.2.1.20]	Metabolism; Carbohydrate metabolism; Galactose metabolism | Metabolism; Carbohydrate metabolism; Starch and sucrose metabolism	R00028	3
M083	SbRB	3_Medium-quality	K01187	alpha-glucosidase [EC:3.2.1.20]	Metabolism; Carbohydrate metabolism; Galactose metabolism | Metabolism; Carbohydrate metabolism; Starch and sucrose metabolism	R00028	1
M085	SbRB	2_Good-quality	K01187	alpha-glucosidase [EC:3.2.1.20]	Metabolism; Carbohydrate metabolism; Galactose metabolism | Metabolism; Carbohydrate metabolism; Starch and sucrose metabolism	R00028	2
M089	RhizCom	3_Medium-quality	K01187	alpha-glucosidase [EC:3.2.1.20]	Metabolism; Carbohydrate metabolism; Galactose metabolism | Metabolism; Carbohydrate metabolism; Starch and sucrose metabolism	R00028	4
M090	Soil	3_Medium-quality	K01187	alpha-glucosidase [EC:3.2.1.20]	Metabolism; Carbohydrate metabolism; Galactose metabolism | Metabolism; Carbohydrate metabolism; Starch and sucrose metabolism	R00028	1
M091	Soil	3_Medium-quality	K01187	alpha-glucosidase [EC:3.2.1.20]	Metabolism; Carbohydrate metabolism; Galactose metabolism | Metabolism; Carbohydrate metabolism; Starch and sucrose metabolism	R00028	2
M097	RhizCom	3_Medium-quality	K01187	alpha-glucosidase [EC:3.2.1.20]	Metabolism; Carbohydrate metabolism; Galactose metabolism | Metabolism; Carbohydrate metabolism; Starch and sucrose metabolism	R00028	2
M103	RhizCom	2_Good-quality	K01187	alpha-glucosidase [EC:3.2.1.20]	Metabolism; Carbohydrate metabolism; Galactose metabolism | Metabolism; Carbohydrate metabolism; Starch and sucrose metabolism	R00028	6
M104	RhizCom	2_Good-quality	K01187	alpha-glucosidase [EC:3.2.1.20]	Metabolism; Carbohydrate metabolism; Galactose metabolism | Metabolism; Carbohydrate metabolism; Starch and sucrose metabolism	R00028	4
M105	RhizCom	3_Medium-quality	K01187	alpha-glucosidase [EC:3.2.1.20]	Metabolism; Carbohydrate metabolism; Galactose metabolism | Metabolism; Carbohydrate metabolism; Starch and sucrose metabolism	R00028	5
M107	RhizCom	3_Medium-quality	K01187	alpha-glucosidase [EC:3.2.1.20]	Metabolism; Carbohydrate metabolism; Galactose metabolism | Metabolism; Carbohydrate metabolism; Starch and sucrose metabolism	R00028	1
M109	RhizCom	3_Medium-quality	K01187	alpha-glucosidase [EC:3.2.1.20]	Metabolism; Carbohydrate metabolism; Galactose metabolism | Metabolism; Carbohydrate metabolism; Starch and sucrose metabolism	R00028	5
M002	Soil	1_High-quality	K00847	fructokinase [EC:2.7.1.4]	Metabolism; Carbohydrate metabolism; Fructose and mannose metabolism | Metabolism; Carbohydrate metabolism; Starch and sucrose metabolism | Metabolism; Carbohydrate metabolism; Amino sugar and nucleotide sugar metabolism	R00760	4
M004	SbRB	1_High-quality	K00847	fructokinase [EC:2.7.1.4]	Metabolism; Carbohydrate metabolism; Fructose and mannose metabolism | Metabolism; Carbohydrate metabolism; Starch and sucrose metabolism | Metabolism; Carbohydrate metabolism; Amino sugar and nucleotide sugar metabolism	R00760	3
M005	Soil	2_Good-quality	K00847	fructokinase [EC:2.7.1.4]	Metabolism; Carbohydrate metabolism; Fructose and mannose metabolism | Metabolism; Carbohydrate metabolism; Starch and sucrose metabolism | Metabolism; Carbohydrate metabolism; Amino sugar and nucleotide sugar metabolism	R00760	1
M006	SbRB	2_Good-quality	K00847	fructokinase [EC:2.7.1.4]	Metabolism; Carbohydrate metabolism; Fructose and mannose metabolism | Metabolism; Carbohydrate metabolism; Starch and sucrose metabolism | Metabolism; Carbohydrate metabolism; Amino sugar and nucleotide sugar metabolism	R00760	1
M007	Soil	2_Good-quality	K00847	fructokinase [EC:2.7.1.4]	Metabolism; Carbohydrate metabolism; Fructose and mannose metabolism | Metabolism; Carbohydrate metabolism; Starch and sucrose metabolism | Metabolism; Carbohydrate metabolism; Amino sugar and nucleotide sugar metabolism	R00760	1
M008	SbRB	1_High-quality	K00847	fructokinase [EC:2.7.1.4]	Metabolism; Carbohydrate metabolism; Fructose and mannose metabolism | Metabolism; Carbohydrate metabolism; Starch and sucrose metabolism | Metabolism; Carbohydrate metabolism; Amino sugar and nucleotide sugar metabolism	R00760	2
M010	Soil	2_Good-quality	K00847	fructokinase [EC:2.7.1.4]	Metabolism; Carbohydrate metabolism; Fructose and mannose metabolism | Metabolism; Carbohydrate metabolism; Starch and sucrose metabolism | Metabolism; Carbohydrate metabolism; Amino sugar and nucleotide sugar metabolism	R00760	1
M011	RhizCom	3_Medium-quality	K00847	fructokinase [EC:2.7.1.4]	Metabolism; Carbohydrate metabolism; Fructose and mannose metabolism | Metabolism; Carbohydrate metabolism; Starch and sucrose metabolism | Metabolism; Carbohydrate metabolism; Amino sugar and nucleotide sugar metabolism	R00760	1
M015	RhizCom	3_Medium-quality	K00847	fructokinase [EC:2.7.1.4]	Metabolism; Carbohydrate metabolism; Fructose and mannose metabolism | Metabolism; Carbohydrate metabolism; Starch and sucrose metabolism | Metabolism; Carbohydrate metabolism; Amino sugar and nucleotide sugar metabolism	R00760	1
M016	RhizCom	1_High-quality	K00847	fructokinase [EC:2.7.1.4]	Metabolism; Carbohydrate metabolism; Fructose and mannose metabolism | Metabolism; Carbohydrate metabolism; Starch and sucrose metabolism | Metabolism; Carbohydrate metabolism; Amino sugar and nucleotide sugar metabolism	R00760	2
M017	RhizCom	1_High-quality	K00847	fructokinase [EC:2.7.1.4]	Metabolism; Carbohydrate metabolism; Fructose and mannose metabolism | Metabolism; Carbohydrate metabolism; Starch and sucrose metabolism | Metabolism; Carbohydrate metabolism; Amino sugar and nucleotide sugar metabolism	R00760	1
M018	RhizCom	2_Good-quality	K00847	fructokinase [EC:2.7.1.4]	Metabolism; Carbohydrate metabolism; Fructose and mannose metabolism | Metabolism; Carbohydrate metabolism; Starch and sucrose metabolism | Metabolism; Carbohydrate metabolism; Amino sugar and nucleotide sugar metabolism	R00760	2
M019	RhizCom	3_Medium-quality	K00847	fructokinase [EC:2.7.1.4]	Metabolism; Carbohydrate metabolism; Fructose and mannose metabolism | Metabolism; Carbohydrate metabolism; Starch and sucrose metabolism | Metabolism; Carbohydrate metabolism; Amino sugar and nucleotide sugar metabolism	R00760	1
M021	RhizCom	1_High-quality	K00847	fructokinase [EC:2.7.1.4]	Metabolism; Carbohydrate metabolism; Fructose and mannose metabolism | Metabolism; Carbohydrate metabolism; Starch and sucrose metabolism | Metabolism; Carbohydrate metabolism; Amino sugar and nucleotide sugar metabolism	R00760	1
M022	RhizCom	2_Good-quality	K00847	fructokinase [EC:2.7.1.4]	Metabolism; Carbohydrate metabolism; Fructose and mannose metabolism | Metabolism; Carbohydrate metabolism; Starch and sucrose metabolism | Metabolism; Carbohydrate metabolism; Amino sugar and nucleotide sugar metabolism	R00760	1
M023	RhizCom	2_Good-quality	K00847	fructokinase [EC:2.7.1.4]	Metabolism; Carbohydrate metabolism; Fructose and mannose metabolism | Metabolism; Carbohydrate metabolism; Starch and sucrose metabolism | Metabolism; Carbohydrate metabolism; Amino sugar and nucleotide sugar metabolism	R00760	1
M025	RhizCom	2_Good-quality	K00847	fructokinase [EC:2.7.1.4]	Metabolism; Carbohydrate metabolism; Fructose and mannose metabolism | Metabolism; Carbohydrate metabolism; Starch and sucrose metabolism | Metabolism; Carbohydrate metabolism; Amino sugar and nucleotide sugar metabolism	R00760	2
M026	RhizCom	3_Medium-quality	K00847	fructokinase [EC:2.7.1.4]	Metabolism; Carbohydrate metabolism; Fructose and mannose metabolism | Metabolism; Carbohydrate metabolism; Starch and sucrose metabolism | Metabolism; Carbohydrate metabolism; Amino sugar and nucleotide sugar metabolism	R00760	3
M028	RhizCom	2_Good-quality	K00847	fructokinase [EC:2.7.1.4]	Metabolism; Carbohydrate metabolism; Fructose and mannose metabolism | Metabolism; Carbohydrate metabolism; Starch and sucrose metabolism | Metabolism; Carbohydrate metabolism; Amino sugar and nucleotide sugar metabolism	R00760	1
M029	RhizCom	2_Good-quality	K00847	fructokinase [EC:2.7.1.4]	Metabolism; Carbohydrate metabolism; Fructose and mannose metabolism | Metabolism; Carbohydrate metabolism; Starch and sucrose metabolism | Metabolism; Carbohydrate metabolism; Amino sugar and nucleotide sugar metabolism	R00760	1
M030	RhizCom	1_High-quality	K00847	fructokinase [EC:2.7.1.4]	Metabolism; Carbohydrate metabolism; Fructose and mannose metabolism | Metabolism; Carbohydrate metabolism; Starch and sucrose metabolism | Metabolism; Carbohydrate metabolism; Amino sugar and nucleotide sugar metabolism	R00760	2
M031	RhizCom	2_Good-quality	K00847	fructokinase [EC:2.7.1.4]	Metabolism; Carbohydrate metabolism; Fructose and mannose metabolism | Metabolism; Carbohydrate metabolism; Starch and sucrose metabolism | Metabolism; Carbohydrate metabolism; Amino sugar and nucleotide sugar metabolism	R00760	1
M033	RhizCom	3_Medium-quality	K00847	fructokinase [EC:2.7.1.4]	Metabolism; Carbohydrate metabolism; Fructose and mannose metabolism | Metabolism; Carbohydrate metabolism; Starch and sucrose metabolism | Metabolism; Carbohydrate metabolism; Amino sugar and nucleotide sugar metabolism	R00760	1
M035	RhizCom	3_Medium-quality	K00847	fructokinase [EC:2.7.1.4]	Metabolism; Carbohydrate metabolism; Fructose and mannose metabolism | Metabolism; Carbohydrate metabolism; Starch and sucrose metabolism | Metabolism; Carbohydrate metabolism; Amino sugar and nucleotide sugar metabolism	R00760	1
M037	RhizCom	1_High-quality	K00847	fructokinase [EC:2.7.1.4]	Metabolism; Carbohydrate metabolism; Fructose and mannose metabolism | Metabolism; Carbohydrate metabolism; Starch and sucrose metabolism | Metabolism; Carbohydrate metabolism; Amino sugar and nucleotide sugar metabolism	R00760	2
M038	RhizCom	2_Good-quality	K00847	fructokinase [EC:2.7.1.4]	Metabolism; Carbohydrate metabolism; Fructose and mannose metabolism | Metabolism; Carbohydrate metabolism; Starch and sucrose metabolism | Metabolism; Carbohydrate metabolism; Amino sugar and nucleotide sugar metabolism	R00760	4
M039	RhizCom	2_Good-quality	K00847	fructokinase [EC:2.7.1.4]	Metabolism; Carbohydrate metabolism; Fructose and mannose metabolism | Metabolism; Carbohydrate metabolism; Starch and sucrose metabolism | Metabolism; Carbohydrate metabolism; Amino sugar and nucleotide sugar metabolism	R00760	1
M040	Soil	1_High-quality	K00847	fructokinase [EC:2.7.1.4]	Metabolism; Carbohydrate metabolism; Fructose and mannose metabolism | Metabolism; Carbohydrate metabolism; Starch and sucrose metabolism | Metabolism; Carbohydrate metabolism; Amino sugar and nucleotide sugar metabolism	R00760	1
M041	Soil	3_Medium-quality	K00847	fructokinase [EC:2.7.1.4]	Metabolism; Carbohydrate metabolism; Fructose and mannose metabolism | Metabolism; Carbohydrate metabolism; Starch and sucrose metabolism | Metabolism; Carbohydrate metabolism; Amino sugar and nucleotide sugar metabolism	R00760	1
M042	RhizCom	3_Medium-quality	K00847	fructokinase [EC:2.7.1.4]	Metabolism; Carbohydrate metabolism; Fructose and mannose metabolism | Metabolism; Carbohydrate metabolism; Starch and sucrose metabolism | Metabolism; Carbohydrate metabolism; Amino sugar and nucleotide sugar metabolism	R00760	4
M043	Soil	2_Good-quality	K00847	fructokinase [EC:2.7.1.4]	Metabolism; Carbohydrate metabolism; Fructose and mannose metabolism | Metabolism; Carbohydrate metabolism; Starch and sucrose metabolism | Metabolism; Carbohydrate metabolism; Amino sugar and nucleotide sugar metabolism	R00760	2
M044	Soil	2_Good-quality	K00847	fructokinase [EC:2.7.1.4]	Metabolism; Carbohydrate metabolism; Fructose and mannose metabolism | Metabolism; Carbohydrate metabolism; Starch and sucrose metabolism | Metabolism; Carbohydrate metabolism; Amino sugar and nucleotide sugar metabolism	R00760	4
M045	RhizCom	1_High-quality	K00847	fructokinase [EC:2.7.1.4]	Metabolism; Carbohydrate metabolism; Fructose and mannose metabolism | Metabolism; Carbohydrate metabolism; Starch and sucrose metabolism | Metabolism; Carbohydrate metabolism; Amino sugar and nucleotide sugar metabolism	R00760	3
M046	SbRB	2_Good-quality	K00847	fructokinase [EC:2.7.1.4]	Metabolism; Carbohydrate metabolism; Fructose and mannose metabolism | Metabolism; Carbohydrate metabolism; Starch and sucrose metabolism | Metabolism; Carbohydrate metabolism; Amino sugar and nucleotide sugar metabolism	R00760	1
M047	SbRB	2_Good-quality	K00847	fructokinase [EC:2.7.1.4]	Metabolism; Carbohydrate metabolism; Fructose and mannose metabolism | Metabolism; Carbohydrate metabolism; Starch and sucrose metabolism | Metabolism; Carbohydrate metabolism; Amino sugar and nucleotide sugar metabolism	R00760	1
M048	Soil	2_Good-quality	K00847	fructokinase [EC:2.7.1.4]	Metabolism; Carbohydrate metabolism; Fructose and mannose metabolism | Metabolism; Carbohydrate metabolism; Starch and sucrose metabolism | Metabolism; Carbohydrate metabolism; Amino sugar and nucleotide sugar metabolism	R00760	1
M049	Soil	3_Medium-quality	K00847	fructokinase [EC:2.7.1.4]	Metabolism; Carbohydrate metabolism; Fructose and mannose metabolism | Metabolism; Carbohydrate metabolism; Starch and sucrose metabolism | Metabolism; Carbohydrate metabolism; Amino sugar and nucleotide sugar metabolism	R00760	1
M051	RhizCom	3_Medium-quality	K00847	fructokinase [EC:2.7.1.4]	Metabolism; Carbohydrate metabolism; Fructose and mannose metabolism | Metabolism; Carbohydrate metabolism; Starch and sucrose metabolism | Metabolism; Carbohydrate metabolism; Amino sugar and nucleotide sugar metabolism	R00760	1
M052	RhizCom	3_Medium-quality	K00847	fructokinase [EC:2.7.1.4]	Metabolism; Carbohydrate metabolism; Fructose and mannose metabolism | Metabolism; Carbohydrate metabolism; Starch and sucrose metabolism | Metabolism; Carbohydrate metabolism; Amino sugar and nucleotide sugar metabolism	R00760	2
M053	RhizCom	2_Good-quality	K00847	fructokinase [EC:2.7.1.4]	Metabolism; Carbohydrate metabolism; Fructose and mannose metabolism | Metabolism; Carbohydrate metabolism; Starch and sucrose metabolism | Metabolism; Carbohydrate metabolism; Amino sugar and nucleotide sugar metabolism	R00760	1
M056	RhizCom	2_Good-quality	K00847	fructokinase [EC:2.7.1.4]	Metabolism; Carbohydrate metabolism; Fructose and mannose metabolism | Metabolism; Carbohydrate metabolism; Starch and sucrose metabolism | Metabolism; Carbohydrate metabolism; Amino sugar and nucleotide sugar metabolism	R00760	2
M057	SbRB	1_High-quality	K00847	fructokinase [EC:2.7.1.4]	Metabolism; Carbohydrate metabolism; Fructose and mannose metabolism | Metabolism; Carbohydrate metabolism; Starch and sucrose metabolism | Metabolism; Carbohydrate metabolism; Amino sugar and nucleotide sugar metabolism	R00760	2
M058	SbRB	1_High-quality	K00847	fructokinase [EC:2.7.1.4]	Metabolism; Carbohydrate metabolism; Fructose and mannose metabolism | Metabolism; Carbohydrate metabolism; Starch and sucrose metabolism | Metabolism; Carbohydrate metabolism; Amino sugar and nucleotide sugar metabolism	R00760	3
M060	Soil	3_Medium-quality	K00847	fructokinase [EC:2.7.1.4]	Metabolism; Carbohydrate metabolism; Fructose and mannose metabolism | Metabolism; Carbohydrate metabolism; Starch and sucrose metabolism | Metabolism; Carbohydrate metabolism; Amino sugar and nucleotide sugar metabolism	R00760	1
M062	RhizCom	2_Good-quality	K00847	fructokinase [EC:2.7.1.4]	Metabolism; Carbohydrate metabolism; Fructose and mannose metabolism | Metabolism; Carbohydrate metabolism; Starch and sucrose metabolism | Metabolism; Carbohydrate metabolism; Amino sugar and nucleotide sugar metabolism	R00760	1
M063	SbRB	2_Good-quality	K00847	fructokinase [EC:2.7.1.4]	Metabolism; Carbohydrate metabolism; Fructose and mannose metabolism | Metabolism; Carbohydrate metabolism; Starch and sucrose metabolism | Metabolism; Carbohydrate metabolism; Amino sugar and nucleotide sugar metabolism	R00760	2
M064	SbRB	3_Medium-quality	K00847	fructokinase [EC:2.7.1.4]	Metabolism; Carbohydrate metabolism; Fructose and mannose metabolism | Metabolism; Carbohydrate metabolism; Starch and sucrose metabolism | Metabolism; Carbohydrate metabolism; Amino sugar and nucleotide sugar metabolism	R00760	3
M066	RhizCom	2_Good-quality	K00847	fructokinase [EC:2.7.1.4]	Metabolism; Carbohydrate metabolism; Fructose and mannose metabolism | Metabolism; Carbohydrate metabolism; Starch and sucrose metabolism | Metabolism; Carbohydrate metabolism; Amino sugar and nucleotide sugar metabolism	R00760	2
M067	RhizCom	2_Good-quality	K00847	fructokinase [EC:2.7.1.4]	Metabolism; Carbohydrate metabolism; Fructose and mannose metabolism | Metabolism; Carbohydrate metabolism; Starch and sucrose metabolism | Metabolism; Carbohydrate metabolism; Amino sugar and nucleotide sugar metabolism	R00760	1
M068	Soil	3_Medium-quality	K00847	fructokinase [EC:2.7.1.4]	Metabolism; Carbohydrate metabolism; Fructose and mannose metabolism | Metabolism; Carbohydrate metabolism; Starch and sucrose metabolism | Metabolism; Carbohydrate metabolism; Amino sugar and nucleotide sugar metabolism	R00760	1
M070	RhizCom	3_Medium-quality	K00847	fructokinase [EC:2.7.1.4]	Metabolism; Carbohydrate metabolism; Fructose and mannose metabolism | Metabolism; Carbohydrate metabolism; Starch and sucrose metabolism | Metabolism; Carbohydrate metabolism; Amino sugar and nucleotide sugar metabolism	R00760	2
M071	SbRB	1_High-quality	K00847	fructokinase [EC:2.7.1.4]	Metabolism; Carbohydrate metabolism; Fructose and mannose metabolism | Metabolism; Carbohydrate metabolism; Starch and sucrose metabolism | Metabolism; Carbohydrate metabolism; Amino sugar and nucleotide sugar metabolism	R00760	2
M072	RhizCom	3_Medium-quality	K00847	fructokinase [EC:2.7.1.4]	Metabolism; Carbohydrate metabolism; Fructose and mannose metabolism | Metabolism; Carbohydrate metabolism; Starch and sucrose metabolism | Metabolism; Carbohydrate metabolism; Amino sugar and nucleotide sugar metabolism	R00760	2
M075	SbRB	3_Medium-quality	K00847	fructokinase [EC:2.7.1.4]	Metabolism; Carbohydrate metabolism; Fructose and mannose metabolism | Metabolism; Carbohydrate metabolism; Starch and sucrose metabolism | Metabolism; Carbohydrate metabolism; Amino sugar and nucleotide sugar metabolism	R00760	3
M077	SbRB	2_Good-quality	K00847	fructokinase [EC:2.7.1.4]	Metabolism; Carbohydrate metabolism; Fructose and mannose metabolism | Metabolism; Carbohydrate metabolism; Starch and sucrose metabolism | Metabolism; Carbohydrate metabolism; Amino sugar and nucleotide sugar metabolism	R00760	3
M079	RhizCom	3_Medium-quality	K00847	fructokinase [EC:2.7.1.4]	Metabolism; Carbohydrate metabolism; Fructose and mannose metabolism | Metabolism; Carbohydrate metabolism; Starch and sucrose metabolism | Metabolism; Carbohydrate metabolism; Amino sugar and nucleotide sugar metabolism	R00760	1
M080	Soil	3_Medium-quality	K00847	fructokinase [EC:2.7.1.4]	Metabolism; Carbohydrate metabolism; Fructose and mannose metabolism | Metabolism; Carbohydrate metabolism; Starch and sucrose metabolism | Metabolism; Carbohydrate metabolism; Amino sugar and nucleotide sugar metabolism	R00760	1
M083	SbRB	3_Medium-quality	K00847	fructokinase [EC:2.7.1.4]	Metabolism; Carbohydrate metabolism; Fructose and mannose metabolism | Metabolism; Carbohydrate metabolism; Starch and sucrose metabolism | Metabolism; Carbohydrate metabolism; Amino sugar and nucleotide sugar metabolism	R00760	1
M085	SbRB	2_Good-quality	K00847	fructokinase [EC:2.7.1.4]	Metabolism; Carbohydrate metabolism; Fructose and mannose metabolism | Metabolism; Carbohydrate metabolism; Starch and sucrose metabolism | Metabolism; Carbohydrate metabolism; Amino sugar and nucleotide sugar metabolism	R00760	2
M087	RhizCom	2_Good-quality	K00847	fructokinase [EC:2.7.1.4]	Metabolism; Carbohydrate metabolism; Fructose and mannose metabolism | Metabolism; Carbohydrate metabolism; Starch and sucrose metabolism | Metabolism; Carbohydrate metabolism; Amino sugar and nucleotide sugar metabolism	R00760	2
M089	RhizCom	3_Medium-quality	K00847	fructokinase [EC:2.7.1.4]	Metabolism; Carbohydrate metabolism; Fructose and mannose metabolism | Metabolism; Carbohydrate metabolism; Starch and sucrose metabolism | Metabolism; Carbohydrate metabolism; Amino sugar and nucleotide sugar metabolism	R00760	1
M091	Soil	3_Medium-quality	K00847	fructokinase [EC:2.7.1.4]	Metabolism; Carbohydrate metabolism; Fructose and mannose metabolism | Metabolism; Carbohydrate metabolism; Starch and sucrose metabolism | Metabolism; Carbohydrate metabolism; Amino sugar and nucleotide sugar metabolism	R00760	1
M097	RhizCom	3_Medium-quality	K00847	fructokinase [EC:2.7.1.4]	Metabolism; Carbohydrate metabolism; Fructose and mannose metabolism | Metabolism; Carbohydrate metabolism; Starch and sucrose metabolism | Metabolism; Carbohydrate metabolism; Amino sugar and nucleotide sugar metabolism	R00760	2
M099	RhizCom	3_Medium-quality	K00847	fructokinase [EC:2.7.1.4]	Metabolism; Carbohydrate metabolism; Fructose and mannose metabolism | Metabolism; Carbohydrate metabolism; Starch and sucrose metabolism | Metabolism; Carbohydrate metabolism; Amino sugar and nucleotide sugar metabolism	R00760	1
M103	RhizCom	2_Good-quality	K00847	fructokinase [EC:2.7.1.4]	Metabolism; Carbohydrate metabolism; Fructose and mannose metabolism | Metabolism; Carbohydrate metabolism; Starch and sucrose metabolism | Metabolism; Carbohydrate metabolism; Amino sugar and nucleotide sugar metabolism	R00760	1
M104	RhizCom	2_Good-quality	K00847	fructokinase [EC:2.7.1.4]	Metabolism; Carbohydrate metabolism; Fructose and mannose metabolism | Metabolism; Carbohydrate metabolism; Starch and sucrose metabolism | Metabolism; Carbohydrate metabolism; Amino sugar and nucleotide sugar metabolism	R00760	1
M105	RhizCom	3_Medium-quality	K00847	fructokinase [EC:2.7.1.4]	Metabolism; Carbohydrate metabolism; Fructose and mannose metabolism | Metabolism; Carbohydrate metabolism; Starch and sucrose metabolism | Metabolism; Carbohydrate metabolism; Amino sugar and nucleotide sugar metabolism	R00760	3
M106	RhizCom	3_Medium-quality	K00847	fructokinase [EC:2.7.1.4]	Metabolism; Carbohydrate metabolism; Fructose and mannose metabolism | Metabolism; Carbohydrate metabolism; Starch and sucrose metabolism | Metabolism; Carbohydrate metabolism; Amino sugar and nucleotide sugar metabolism	R00760	1
M107	RhizCom	3_Medium-quality	K00847	fructokinase [EC:2.7.1.4]	Metabolism; Carbohydrate metabolism; Fructose and mannose metabolism | Metabolism; Carbohydrate metabolism; Starch and sucrose metabolism | Metabolism; Carbohydrate metabolism; Amino sugar and nucleotide sugar metabolism	R00760	1
M108	SbRB	1_High-quality	K00847	fructokinase [EC:2.7.1.4]	Metabolism; Carbohydrate metabolism; Fructose and mannose metabolism | Metabolism; Carbohydrate metabolism; Starch and sucrose metabolism | Metabolism; Carbohydrate metabolism; Amino sugar and nucleotide sugar metabolism	R00760	1
M110	RhizCom	3_Medium-quality	K00847	fructokinase [EC:2.7.1.4]	Metabolism; Carbohydrate metabolism; Fructose and mannose metabolism | Metabolism; Carbohydrate metabolism; Starch and sucrose metabolism | Metabolism; Carbohydrate metabolism; Amino sugar and nucleotide sugar metabolism	R00760	1
