# Supplementary material for: Seed-borne bacteria drive wheat rhizosphere microbiome assembly via niche partitioning and facilitation
Source: Nat Microbiol. 2025 Mar 26;10(5):1130–44. doi: 10.1038/s41564-025-01973-1 (PMC12055584; doi:10.1038/s41564-025-01973-1)
Supplement: Supplementary file 10 — Source data. [file 41564_2025_1973_MOESM10_ESM.xlsx]

## Sheet: ED_Fig2,a
step	sample	order	sumSeqs	sumLeng
01_raw	RhizCom_1	1	1013317482	153010939782
01_raw	RhizCom_2	1	975532434	147305397534
01_raw	RhizCom_3	1	1140396670	172199897170
01_raw	STB_1	2	112085538	16924916238
01_raw	STB_2	2	89753430	13552767930
01_raw	STB_3	2	91104298	13756748998
01_raw	Soil_1	3	934290244	141077826844
01_raw	Soil_2	3	881714964	133138959564
01_raw	Soil_3	3	941981032	142239135832
02_filter	RhizCom_1	1	993435036	148002601447
02_filter	RhizCom_2	1	941835578	138265563636
02_filter	RhizCom_3	1	1106505296	162414763154
02_filter	STB_1	2	107151466	15638019310
02_filter	STB_2	2	87329200	12944192253
02_filter	STB_3	2	88721314	13159280219
02_filter	Soil_1	3	922409214	138937037782
02_filter	Soil_2	3	870135520	131094975279
02_filter	Soil_3	3	929792036	140070068492
03_noHost	RhizCom_1	1	940383938	140191892055
03_noHost	RhizCom_2	1	813436788	119702568202
03_noHost	RhizCom_3	1	978755462	143929882564
03_noHost	STB_1	2	77026650	11323606870
03_noHost	STB_2	2	65791700	9794956073
03_noHost	STB_3	2	69002090	10281434920
03_noHost	Soil_1	3	922263322	138916855566
03_noHost	Soil_2	3	870005928	131028241952
03_noHost	Soil_3	3	929657738	140051444244
04_Norm1	RhizCom_1	1	301389778	44948664790
04_Norm1	RhizCom_2	1	296484192	43657993518
04_Norm1	RhizCom_3	1	312702586	46010921896
04_Norm1	STB_1	2	32681372	4805197858
04_Norm1	STB_2	2	34303080	5110251927
04_Norm1	STB_3	2	24581732	3662990892
04_Norm1	Soil_1	3	597917174	90061390891
04_Norm1	Soil_2	3	597875226	90044152549
04_Norm1	Soil_3	3	597004720	89937256216
05_Norm2	RhizCom	1	537866688	79565953325
05_Norm2	STB	2	46776662	6936315996
05_Norm2	Soil	3	1357164930	204476137056
06_Binn	SoilHigh	1	188990112	28467442391
06_Binn	SoilLOW	3	690114726	103959914902
06_Binn	SoilMID	2	478060092	72048779763

## Sheet: ED_Fig2,cd
Stats	order	Param	value
1000	2	contigs	1535233
2000	3	contigs	604715
5000	4	contigs	181645
10000	5	contigs	71742
50000	6	contigs	6606
100000	7	contigs	2088
largest contig	15	legnth	3685350
1000	9	legnth	5200683438
2000	10	legnth	3930439507
5000	11	legnth	2666591068
10000	12	legnth	1913636900
50000	13	legnth	695745529
1000000	14	legnth	388575902
