# Supplementary material for: Seed-borne bacteria drive wheat rhizosphere microbiome assembly via niche partitioning and facilitation
Source: Nat Microbiol. 2025 Mar 26;10(5):1130–44. doi: 10.1038/s41564-025-01973-1 (PMC12055584; doi:10.1038/s41564-025-01973-1)
Supplement: Supplementary file 11 — Source data. [file 41564_2025_1973_MOESM11_ESM.xlsx]

## Sheet: ED_Fig3,a
samples	Axis.1	Axis.2	samp	oAxis1	oAxis2
STB1	-0.13397	0.021441	STB	-0.161324	0.0445174
STB2	-0.160006	0.0454514	STB	-0.161324	0.0445174
STB3	-0.189995	0.0666599	STB	-0.161324	0.0445174
RhizCom1	0.0153097	-0.1012	RhizCom	0.0123806	-0.104031
RhizCom2	0.0108469	-0.104815	RhizCom	0.0123806	-0.104031
RhizCom3	0.0109852	-0.106077	RhizCom	0.0123806	-0.104031
Soil1	0.152905	0.0623644	Soil	0.148943	0.0595133
Soil2	0.140778	0.0538567	Soil	0.148943	0.0595133
Soil3	0.153146	0.0623187	Soil	0.148943	0.0595133

## Sheet: ED3_Fig3,b
STB1	STB2	STB3	RhizCom1	RhizCom2	RhizCom3	Soil1	Soil2	Soil3
3.85054	3.84156	3.84979	3.90905	3.90181	3.89787	3.94147	3.94447	3.93467
4.03452	4.02967	4.03491	4.01139	4.01281	4.01054	3.90047	3.91596	3.89972
4.3124	4.31545	4.32266	4.25143	4.24934	4.24669	4.25465	4.26744	4.24772
3.80746	3.8233	3.84666	3.78803	3.78341	3.77844	3.74652	3.76023	3.73824
3.27469	3.26559	3.26249	3.13982	3.13982	3.13988	3.07198	3.09326	3.06426
3.62192	3.62778	3.6412	3.60055	3.6004	3.59786	3.68101	3.69111	3.66796
3.94374	3.93516	3.93513	3.94459	3.94156	3.93805	4.01202	4.02123	4.00036
2.25898	2.19839	2.15789	2.2529	2.25535	2.25291	1.9587	1.98903	1.94207
4.15419	4.16483	4.18539	4.07421	4.05774	4.03962	4.10281	4.11601	4.08743
4.08576	4.07646	4.07633	3.99529	3.99088	3.99002	3.88456	3.89775	3.8792
4.49591	4.50366	4.51492	4.45201	4.46468	4.45965	4.09389	4.13074	4.10607
3.80873	3.80985	3.80659	3.86281	3.86175	3.84636	4.07177	4.06381	4.06747
4.15582	4.15262	4.15421	4.1187	4.1179	4.12055	4.09974	4.10968	4.08935
3.64072	3.64023	3.64012	3.58729	3.58259	3.57546	3.61762	3.63232	3.60435
3.88645	3.89639	3.90575	3.88142	3.8807	3.88194	3.91849	3.93221	3.90984
3.50255	3.51512	3.52936	3.45704	3.45451	3.45327	3.56962	3.56728	3.56977
3.83918	3.8418	3.85387	3.92675	3.9293	3.93343	3.94985	3.96114	3.94853
3.50326	3.54934	3.58206	3.59751	3.59377	3.60147	3.62139	3.61401	3.6203
4.17595	4.15447	4.13681	4.16308	4.16058	4.1576	4.19419	4.20363	4.19491
3.90815	3.91544	3.92313	3.84331	3.84236	3.84075	3.77437	3.78361	3.77286
3.37574	3.3805	3.39257	3.29887	3.28343	3.27625	3.30629	3.32091	3.29799
3.17361	3.16091	3.15422	3.13466	3.13403	3.13549	3.11566	3.11846	3.10616
3.87379	3.8335	3.79127	3.91232	3.91804	3.92079	4.12547	4.10636	4.1234
3.00414	3.01852	3.05727	3.05212	3.06225	3.06488	3.02109	3.03765	3.01688
3.65885	3.65407	3.65462	3.75576	3.76637	3.77001	3.39507	3.43074	3.4002
4.22531	4.1361	4.04769	4.0989	4.11183	4.115	3.77401	3.79877	3.77228
3.08817	3.08718	3.09736	2.83596	2.83426	2.83455	2.85412	2.86893	2.85598
2.06706	1.75076	0.694116	2.47638	2.46098	2.45122	2.53273	2.55326	2.55895
3.29506	3.27462	3.28011	3.2198	3.22133	3.21872	3.17246	3.18975	3.17161
4.07573	4.07309	4.07815	4.11007	4.11262	4.10996	4.14991	4.16499	4.14154
2.72905	2.79403	2.85742	2.04555	2.10833	2.14585	0.698114	1.16653	0.677341
2.82065	2.77011	2.72677	2.70701	2.69459	2.69273	2.51997	2.53063	2.52758
3.49678	3.47446	3.47135	3.45574	3.4516	3.44911	3.37354	3.37973	3.36313
3.943	3.92274	3.92664	3.89407	3.89425	3.89863	3.89938	3.90674	3.8935
4.96009	4.9473	4.93977	4.91372	4.92276	4.91913	4.83341	4.84871	4.83497
4.24964	4.17085	4.08644	4.28848	4.29307	4.29364	4.19619	4.20809	4.20234
2.40795	2.24714	1.89219	2.79952	2.79477	2.79016	2.58418	2.58586	2.58123
2.8134	2.72851	2.617	3.04182	3.04072	3.03885	2.86171	2.87589	2.854
2.40795	2.24714	1.89219	2.79952	2.79477	2.79016	2.58418	2.58586	2.58123
3.67855	3.62091	3.57054	3.64529	3.64243	3.64421	3.70504	3.71151	3.69794
2.93984	3.00692	3.06853	3.02315	3.03267	3.03123	3.01911	3.04201	3.02425
2.51932	2.40057	2.15385	2.94914	2.97233	2.96303	3.53599	3.50739	3.52202
3.08965	3.1085	3.14928	3.05753	3.06496	3.06786	3.16754	3.17694	3.15956
2.40795	2.24714	1.89219	2.79952	2.79477	2.79016	2.58418	2.58586	2.58123
4.01836	3.92094	3.81628	3.90742	3.9218	3.92541	3.46283	3.49808	3.466
3.82309	3.75683	3.69428	3.65171	3.66704	3.66339	2.97392	3.05371	2.98012
3.55789	3.56693	3.57917	3.63012	3.64758	3.64435	3.48157	3.48594	3.47715
3.57209	3.48862	3.39523	3.72422	3.74666	3.74543	3.77636	3.76608	3.76781
3.3534	3.31741	3.28824	3.56855	3.58271	3.58641	3.58672	3.57956	3.58183
4.35471	4.32594	4.29877	4.28544	4.2996	4.28771	4.30032	4.32146	4.30455
2.91502	2.89455	2.89889	2.94326	2.93363	2.92784	2.56003	2.58805	2.56193
3.2764	3.30121	3.33518	3.38133	3.38946	3.39015	3.32632	3.35154	3.32408
4.45104	4.43082	4.41673	4.31004	4.32822	4.32156	4.24318	4.26394	4.24413
3.56606	3.60707	3.67286	3.61037	3.60429	3.61065	3.62404	3.62982	3.61587
3.14308	3.2176	3.28947	2.53484	2.55303	2.56455	2.53063	2.53362	2.51953
1.68128	1.46725	1.12092	2.19535	2.19606	2.20598	2.44984	2.45852	2.45068
2.83288	2.85939	2.89497	2.70638	2.70572	2.70482	2.62095	2.6542	2.61693
2.97799	2.96514	2.9545	2.94077	2.93206	2.91667	3.02307	3.03511	3.01024
2.48215	2.487	2.47172	2.47202	2.4718	2.46148	2.52815	2.5442	2.52402
2.94914	2.99291	3.03369	2.82893	2.82789	2.83347	2.78934	2.80617	2.78084
2.57644	2.61962	2.68921	2.32655	2.32528	2.33725	1.90517	2.00397	1.90157
2.99777	2.99133	2.98159	2.96329	2.97289	2.95973	2.79904	2.80043	2.791
2.04586	2.07391	2.11224	2.16898	2.17533	2.18278	2.04031	2.0348	2.04074
2.25898	2.19839	2.15789	2.2529	2.25535	2.25291	1.9587	1.98903	1.94207
4.42796	4.37032	4.31565	4.44816	4.45737	4.46044	4.37206	4.38307	4.37341
3.53086	3.55756	3.60174	3.50009	3.48733	3.48478	3.505	3.51322	3.4969
2.51014	2.47842	2.4701	2.55943	2.55117	2.55882	2.75003	2.73676	2.746
3.58716	3.59449	3.60889	3.56329	3.56007	3.55481	3.61838	3.63206	3.60468
3.42378	3.45397	3.47486	3.3757	3.38298	3.38521	3.41111	3.41117	3.40454
3.60463	3.59356	3.58742	3.50929	3.50966	3.51238	3.52768	3.54004	3.52744
3.58997	3.60688	3.62952	3.56185	3.55695	3.55612	3.50054	3.51373	3.49397
3.68411	3.6961	3.71701	3.64788	3.64451	3.64337	3.59776	3.61048	3.59041
3.64083	3.64735	3.66228	3.59427	3.59155	3.59233	3.52063	3.53373	3.51457
2.69706	2.66369	2.66263	2.58985	2.58148	2.5733	3.12	3.1206	3.12364
3.4529	3.46268	3.47938	3.38022	3.38228	3.38212	3.46229	3.47498	3.45099
3.08305	3.1251	3.15526	3.05739	3.0454	3.03153	3.19319	3.20299	3.17181
3.79242	3.78613	3.77844	3.76098	3.76056	3.76058	3.82186	3.83597	3.81175
4.15419	4.16483	4.18539	4.07421	4.05774	4.03962	4.10281	4.11601	4.08743
2.29365	2.29349	2.30538	2.27174	2.26525	2.25148	2.247	2.25003	2.23123
2.62758	2.58945	2.52839	2.50892	2.49491	2.52952	2.69585	2.68145	2.69181
3.78391	3.79832	3.8146	3.7746	3.78086	3.77781	3.81375	3.82971	3.80546
3.64621	3.64086	3.63428	3.66132	3.66828	3.67213	3.7294	3.74389	3.73443
3.54635	3.59583	3.63146	3.53777	3.54582	3.54673	3.52811	3.54824	3.5235
3.80516	3.80875	3.83009	3.78459	3.78829	3.78743	3.81535	3.83195	3.81367
3.875	3.8777	3.89022	3.86654	3.87195	3.87298	3.84712	3.86566	3.84309
3.52573	3.51564	3.50232	3.54533	3.54882	3.55106	3.5062	3.52417	3.50105
3.58733	3.63879	3.68669	3.56019	3.56387	3.56622	3.49891	3.51949	3.49529
3.33571	3.35866	3.38165	3.59286	3.6029	3.60153	3.58469	3.60777	3.57481
3.49794	3.47734	3.45999	3.69769	3.7104	3.71155	3.68375	3.70634	3.68815
3.60488	3.62172	3.63913	3.60958	3.60915	3.60984	3.53594	3.54943	3.52876
3.39317	3.38711	3.38551	3.63879	3.64663	3.65117	3.69408	3.71519	3.69065
3.51561	3.53769	3.56305	3.53636	3.54752	3.54529	3.53149	3.54812	3.53467
3.51751	3.51583	3.52249	3.51849	3.51908	3.51986	3.60244	3.62188	3.59737
3.57925	3.5484	3.51815	3.889	3.8973	3.90201	3.93538	3.95655	3.92991
2.80042	2.8474	2.88106	2.74525	2.73502	2.74142	2.92773	2.935	2.92325
1.76389	1.94515	2.07735	2.39463	2.41338	2.43661	1.62857	1.71693	1.62987
2.73331	2.74563	2.78978	2.85556	2.84684	2.84263	2.74269	2.74908	2.73179
2.68166	2.65752	2.65061	2.59247	2.5948	2.59743	2.43529	2.45469	2.4185
2.48504	2.45106	2.42041	2.48188	2.48271	2.4988	2.53832	2.5661	2.53579
2.46563	2.42278	2.35985	2.73594	2.73702	2.73867	2.7743	2.78841	2.77781
3.13989	3.17819	3.22369	3.1456	3.14684	3.14732	3.13802	3.15524	3.12884
3.18495	3.19263	3.22453	2.77977	2.78759	2.7821	2.5722	2.59663	2.59358
2.84298	2.8406	2.81718	2.93192	2.93288	2.93394	2.88709	2.90093	2.88796
2.23501	2.43888	2.56677	2.5292	2.53578	2.53515	2.39169	2.40177	2.39879
2.80164	2.78999	2.76967	2.84463	2.85005	2.85557	2.78981	2.79835	2.78072
3.10669	3.10994	3.13889	3.06978	3.06684	3.07463	2.76158	2.81582	2.7739
3.56961	3.56203	3.56919	3.54869	3.55063	3.55457	3.6149	3.62296	3.61293
1.79913	1.54076	1.02502	2.52708	2.55522	2.56243	1.25685	1.56218	1.25166
3.65526	3.66578	3.69146	3.47153	3.47268	3.4696	3.485	3.48756	3.48269
2.7391	2.74287	2.72038	2.87622	2.87767	2.87659	2.82303	2.83497	2.82009
3.99616	3.99657	4.01153	3.8857	3.88512	3.88442	3.82911	3.84216	3.82888
3.05166	3.09806	3.1243	3.08494	3.09111	3.09121	3.13978	3.15792	3.13661
3.60323	3.59484	3.59393	3.82666	3.83623	3.84093	3.87907	3.89667	3.87388
3.35911	3.35115	3.35044	3.35698	3.35777	3.36182	3.49623	3.50883	3.49026
3.70948	3.71495	3.72976	3.7067	3.70314	3.70128	3.77887	3.79328	3.76647
3.66365	3.71532	3.7613	3.37445	3.36939	3.37352	3.40349	3.41602	3.39894
3.84628	3.82668	3.8164	3.66577	3.6661	3.66364	3.518	3.53961	3.52163
3.99089	4.01958	4.05225	3.84798	3.85057	3.84893	3.9046	3.92013	3.90124
3.86223	3.84298	3.83501	3.9262	3.93363	3.93545	3.97495	3.99224	3.96881
3.39109	3.43175	3.47741	3.32265	3.32528	3.31733	3.35276	3.36096	3.34956
3.61651	3.63591	3.6578	3.50444	3.50628	3.50163	3.32891	3.35986	3.32999
3.8206	3.86912	3.91821	3.65832	3.66102	3.65831	3.76424	3.77138	3.7609
3.64549	3.62607	3.61046	3.82748	3.83405	3.83796	3.91574	3.93356	3.90716
3.89875	3.89475	3.89603	3.96974	3.97487	3.97378	3.98901	4.00741	3.98324
3.96694	3.97866	4.00173	3.71995	3.72015	3.71766	3.70265	3.71464	3.70639
3.49933	3.55166	3.60322	3.45919	3.4573	3.45178	3.5313	3.54399	3.52125
3.69849	3.6815	3.67414	3.79154	3.7911	3.79237	3.897	3.90824	3.88512
3.69264	3.71627	3.74082	3.59209	3.59413	3.59618	3.72252	3.73916	3.71788
3.49567	3.49446	3.4986	3.52906	3.54142	3.54567	3.47212	3.49761	3.46774
3.90663	3.90313	3.91225	3.95893	3.95009	3.94701	4.06395	4.07079	4.05424
3.33668	3.34456	3.36027	3.26802	3.2502	3.24392	3.29115	3.30526	3.28171
3.63906	3.67417	3.7163	3.64021	3.65278	3.65945	3.57424	3.60048	3.57354
2.34129	2.35549	2.37141	1.8958	1.89672	1.89267	2.18103	2.19486	2.1954
2.6347	2.68931	2.79273	2.7847	2.77815	2.75832	2.54509	2.56529	2.54919
2.3647	2.45395	2.59778	2.43789	2.4285	2.40848	1.88348	1.93485	1.88835
2.85699	2.84343	2.88186	2.86361	2.86112	2.85605	2.26395	2.32718	2.26491
2.44124	2.32094	2.17908	2.32557	2.31629	2.30877	2.67336	2.67827	2.69061
3.14681	3.19944	3.23546	3.37403	3.37	3.3782	3.25407	3.246	3.24109
2.51697	2.6114	2.69226	2.51271	2.49326	2.48196	2.99968	2.98341	2.99314
3.28674	3.26894	3.26525	3.35082	3.34608	3.34004	2.80155	2.86326	2.8095
3.66377	3.68481	3.70958	3.63312	3.63171	3.63013	3.57751	3.5913	3.57703
2.3647	2.45395	2.59778	2.43789	2.4285	2.40848	1.88348	1.93485	1.88835
2.4448	2.59366	2.70979	2.50559	2.51218	2.50872	2.45013	2.48032	2.45381
2.62596	2.58679	2.54615	2.44294	2.43353	2.44174	2.03384	2.07872	1.99946
2.48945	2.46988	2.44832	2.73013	2.73432	2.73932	2.72295	2.7254	2.72024
2.13676	2.12045	2.18264	2.18025	2.18319	2.19447	2.52371	2.54083	2.52527
3.82963	3.8269	3.83544	3.88392	3.88462	3.88602	3.89262	3.90316	3.889
3.60669	3.62642	3.64263	3.86856	3.87844	3.88245	3.89466	3.91653	3.89076
3.42393	3.42072	3.42982	3.40841	3.40877	3.41116	3.2839	3.29976	3.27859
3.58717	3.5881	3.59605	3.58232	3.58961	3.58984	3.47849	3.48725	3.47756
2.38761	2.28899	2.20746	2.48802	2.4955	2.49626	1.89862	1.97222	1.90208
3.10794	3.07377	3.03818	3.25844	3.25605	3.25393	3.03655	3.05336	3.03005
2.04788	2.13899	2.15761	2.76488	2.76983	2.75754	3.00312	3.00288	2.9992
2.64156	2.50747	2.32331	3.20981	3.22456	3.22929	3.17094	3.19307	3.15727
3.67736	3.68847	3.70768	3.72224	3.72345	3.72928	3.74547	3.75198	3.74255
3.61189	3.60032	3.59283	3.5962	3.59463	3.59897	3.55933	3.56183	3.55165
2.63857	2.65972	2.67519	2.61964	2.62596	2.62122	2.60213	2.61884	2.59101
3.61356	3.63241	3.64678	3.55126	3.56087	3.55896	3.49338	3.51007	3.48877
3.52185	3.51016	3.49923	3.48836	3.48863	3.4852	3.4283	3.4429	3.4195
3.63762	3.64619	3.66499	3.58227	3.5838	3.58364	3.62544	3.63915	3.62125
3.56144	3.56507	3.57281	3.56738	3.56537	3.57472	3.47102	3.48441	3.46446
3.18825	3.22302	3.26378	3.03624	3.04568	3.04726	3.09489	3.1062	3.09639
3.26325	3.29163	3.3021	3.11269	3.11472	3.11571	3.04979	3.05968	3.04756
3.41398	3.40934	3.41821	3.40882	3.40833	3.41105	3.29497	3.30057	3.28343
3.41353	3.41629	3.42161	3.46906	3.47033	3.47822	3.53175	3.53617	3.53712
3.17261	3.17682	3.19357	3.18813	3.18245	3.18639	3.14015	3.15477	3.13219
3.32698	3.30747	3.29279	3.58584	3.59468	3.59988	3.62331	3.64808	3.61915
3.40482	3.37905	3.36838	3.28316	3.28631	3.29254	3.19598	3.22445	3.20515
2.88872	2.93138	2.96461	2.75731	2.75181	2.75305	2.74749	2.75623	2.74371
2.94663	2.9746	3.0079	2.94175	2.94162	2.94403	2.88827	2.90001	2.87721
3.67585	3.6537	3.64102	3.69298	3.70059	3.70849	3.59997	3.62935	3.59874
2.842	2.86742	2.89072	2.66072	2.6548	2.64328	2.53279	2.5474	2.53983
3.4959	3.46118	3.45212	3.41265	3.41723	3.412	3.54161	3.55258	3.54022
3.06949	3.04165	2.99897	2.97523	2.97761	2.9929	3.12576	3.13796	3.12517
2.62245	2.75066	2.84542	2.68076	2.68801	2.67452	2.77285	2.78008	2.76064
1.7534	1.75573	1.7821	1.97845	1.97578	1.98308	2.24528	2.26568	2.26512
2.5367	2.58094	2.60617	2.50273	2.49283	2.48738	2.72768	2.73988	2.72718
2.81826	2.77532	2.71504	2.5035	2.50979	2.51053	2.33851	2.36107	2.34588
2.82314	2.87748	2.92809	3.17693	3.19053	3.19232	3.12717	3.1514	3.12283
2.53028	2.49367	2.4384	2.75603	2.75467	2.75523	2.70776	2.73505	2.6947
2.90883	2.90466	2.89133	3.19701	3.20576	3.20625	3.23858	3.26039	3.23142
1.376	1.77213	1.96236	2.36727	2.38964	2.38179	1.99292	2.00079	1.9844
3.12116	3.10931	3.11201	3.03878	3.03555	3.04296	3.08958	3.09527	3.08651
3.38954	3.39701	3.41285	3.44443	3.44963	3.45256	3.48208	3.49333	3.46723
2.33975	2.34327	2.33875	2.32795	2.3251	2.32941	2.23822	2.23698	2.23159
4.07852	4.08365	4.09197	4.01263	4.01574	4.01156	4.096	4.10061	4.08534
3.88954	3.88847	3.89069	3.81789	3.81688	3.81786	3.7834	3.80304	3.77688
2.86666	2.84929	2.81816	3.0487	3.06026	3.07269	3.20288	3.22529	3.21032
2.56823	2.78501	2.86215	2.55969	2.5824	2.59583	2.27047	2.33493	2.26653
3.46337	3.4329	3.41017	3.67846	3.68723	3.68924	3.69459	3.71541	3.69489
2.72892	2.79356	2.82053	3.09384	3.11057	3.11422	3.17343	3.18899	3.1718
3.34098	3.36798	3.39658	3.32616	3.33481	3.34189	3.45052	3.46624	3.45587
2.83689	2.89649	2.92452	3.00947	3.02572	3.04177	3.16491	3.17285	3.16747
2.44362	2.37302	2.27485	2.68228	2.69132	2.69054	2.48516	2.50848	2.4913
3.42193	3.42024	3.42954	3.50651	3.51785	3.52738	3.40006	3.4287	3.40373
3.54935	3.54454	3.54189	3.57677	3.58132	3.58612	3.46495	3.49558	3.4617
2.4448	2.59366	2.70979	2.50559	2.51218	2.50872	2.45013	2.48032	2.45381
2.15497	2.37265	2.4943	2.67986	2.69064	2.7087	2.80712	2.81318	2.80501
3.44858	3.46383	3.48511	3.51378	3.52385	3.53194	3.38736	3.41536	3.38863
3.22024	3.24756	3.28128	3.10677	3.11798	3.12036	3.14123	3.15279	3.14353
2.61823	2.64415	2.68213	2.6269	2.64063	2.65373	2.13113	2.18788	2.13703
2.25377	2.25497	2.25194	2.55177	2.56056	2.56385	2.42445	2.44532	2.43087
2.23496	2.08471	1.81993	2.1502	2.14928	2.17557	1.9495	1.97062	1.95999
2.85164	2.83002	2.77917	2.65145	2.65963	2.67523	2.97213	2.99142	2.98956
2.15497	2.37265	2.4943	2.67986	2.69064	2.7087	2.80712	2.81318	2.80501
2.60605	2.54034	2.41947	2.60888	2.61274	2.60344	2.60724	2.62096	2.61313
4.11249	4.07409	4.04452	4.13645	4.14024	4.13826	4.03288	4.04043	4.03375
3.70077	3.73621	3.77768	3.73379	3.73136	3.73395	3.67011	3.68474	3.67585
