# Supplementary material for: Seed-borne bacteria drive wheat rhizosphere microbiome assembly via niche partitioning and facilitation
Source: Nat Microbiol. 2025 Mar 26;10(5):1130–44. doi: 10.1038/s41564-025-01973-1 (PMC12055584; doi:10.1038/s41564-025-01973-1)
Supplement: Supplementary file 12 — Source data. [file 41564_2025_1973_MOESM12_ESM.xlsx]

## Sheet: ED_Fig4_RhizComEnriched
	Metabolism|Xenobiotics biodegradation and metabolism|Benzoate degradation	Protein families|Protein families: genetic information processing|Chaperones and folding catalysts	Protein families|Protein families: signaling and cellular processes|Transporters	Metabolism|Carbohydrate metabolism|Pentose phosphate pathway	Metabolism|Metabolism of cofactors and vitamins|Porphyrin and chlorophyll metabolism	Metabolism|Metabolism of other amino acids|Selenocompound metabolism	Metabolism|Nucleotide metabolism|Purine metabolism	Poorly characterized or unclassified |metabolism|Enzymes with EC numbers	Poorly characterized or unclassified |signaling and cellular processes|Transport	Protein families|Protein families: genetic information processing|Transcription factors	Poorly characterized or unclassified |Poorly characterized|Function unknown	Protein families|Protein families: metabolism|Peptidases	Protein families|Protein families: metabolism|Peptidoglycan biosynthesis and degradation proteins	Protein families|Protein families: signaling and cellular processes|Antimicrobial resistance genes	Environmental Information Processing|Signal transduction|Two-component system	Protein families|Protein families: metabolism|Glycosyltransferases	Metabolism|Carbohydrate metabolism|Amino sugar and nucleotide sugar metabolism	Metabolism|Carbohydrate metabolism|Starch and sucrose metabolism	Metabolism|Glycan biosynthesis and metabolism|Other glycan degradation	Protein families|Protein families: genetic information processing|Chromosome and associated proteins	Protein families|Protein families: genetic information processing|DNA repair and recombination proteins	Protein families|Protein families: genetic information processing|DNA replication proteins	Protein families|Protein families: genetic information processing|Membrane trafficking	Protein families|Protein families: genetic information processing|Messenger RNA biogenesis	Protein families|Protein families: genetic information processing|Ribosome	Protein families|Protein families: genetic information processing|Ribosome biogenesis	Protein families|Protein families: genetic information processing|Transcription machinery	Protein families|Protein families: genetic information processing|Transfer RNA biogenesis	Protein families|Protein families: genetic information processing|Translation factors	Protein families|Protein families: metabolism|Amino acid related enzymes	Protein families|Protein families: metabolism|Lipid biosynthesis proteins	Protein families|Protein families: metabolism|Lipopolysaccharide biosynthesis proteins	Protein families|Protein families: metabolism|Polyketide biosynthesis proteins	Protein families|Protein families: metabolism|Prenyltransferases	Protein families|Protein families: metabolism|Protein kinases	Protein families|Protein families: metabolism|Protein phosphatases and associated proteins	Protein families|Protein families: signaling and cellular processes|Bacterial motility proteins	Protein families|Protein families: signaling and cellular processes|Bacterial toxins	Protein families|Protein families: signaling and cellular processes|Cytoskeleton proteins	Protein families|Protein families: signaling and cellular processes|Glycosylphosphatidylinositol (GPI)-anchored proteins	Protein families|Protein families: signaling and cellular processes|Prokaryotic defense system	Protein families|Protein families: signaling and cellular processes|Secretion system	Protein families|Protein families: signaling and cellular processes|Two-component system	Cellular Processes|Cell growth and death|Cell cycle - Caulobacter	Cellular Processes|Cell motility|Bacterial chemotaxis	Cellular Processes|Cell motility|Flagellar assembly	Cellular Processes|Cellular community - prokaryotes|Biofilm formation - Escherichia coli	Cellular Processes|Cellular community - prokaryotes|Biofilm formation - Pseudomonas aeruginosa	Cellular Processes|Cellular community - prokaryotes|Biofilm formation - Vibrio cholerae
s_Bacteria;p_Acidobacteria;c_Acidobacteria bacterium (no class in NCBI);o_Acidobacteria bacterium (no order in NCBI);f_Acidobacteria bacterium (no family in NCBI);g_Acidobacteria bacterium (no genus in NCBI)	NA	NA	-7.96578	NA	NA	NA	NA	-10.5507	NA	NA	NA	NA	NA	NA	-4.85031	NA	NA	NA	-9.22882	NA	NA	NA	NA	NA	NA	NA	NA	NA	NA	NA	NA	NA	NA	NA	-10.5507	NA	NA	NA	NA	NA	NA	NA	-4.0509	NA	NA	NA	NA	NA	NA
s_Bacteria;p_Acidobacteria;c_Acidobacteriia;o_Acidobacteriales;f_Acidobacteriaceae;g_Acidobacterium	NA	NA	NA	NA	NA	NA	NA	NA	NA	NA	NA	NA	NA	NA	-4.74339	NA	NA	NA	NA	NA	-4.20202	NA	NA	NA	NA	NA	NA	NA	NA	NA	NA	NA	NA	NA	NA	NA	NA	NA	NA	NA	NA	NA	NA	NA	NA	NA	NA	NA	NA
s_Bacteria;p_Acidobacteria;c_Acidobacteriia;o_Acidobacteriales;f_Acidobacteriaceae;g_Edaphobacter	NA	NA	NA	NA	NA	NA	NA	NA	NA	NA	NA	NA	NA	NA	NA	NA	NA	NA	NA	NA	NA	NA	NA	NA	NA	NA	NA	NA	NA	NA	NA	NA	NA	NA	NA	NA	NA	NA	NA	NA	NA	NA	NA	NA	NA	NA	NA	NA	NA
s_Bacteria;p_Acidobacteria;c_Acidobacteriia;o_Acidobacteriales;f_Acidobacteriaceae;g_Unclassified Acidobacteriaceae	NA	NA	NA	NA	NA	NA	NA	-11.5507	NA	NA	NA	NA	NA	NA	NA	NA	NA	NA	NA	NA	NA	NA	NA	NA	NA	NA	NA	NA	NA	NA	NA	NA	NA	NA	NA	NA	NA	NA	NA	NA	NA	NA	NA	NA	NA	NA	NA	NA	NA
s_Bacteria;p_Acidobacteria;c_Acidobacteriia;o_Acidobacteriales;f_Acidobacteriales bacterium (no family in NCBI);g_Acidobacteriales bacterium (no genus in NCBI)	NA	NA	NA	NA	NA	NA	NA	NA	NA	NA	NA	NA	NA	NA	NA	NA	NA	NA	NA	NA	NA	NA	NA	NA	NA	NA	NA	NA	NA	NA	NA	NA	NA	NA	NA	NA	NA	NA	NA	NA	NA	NA	NA	NA	NA	NA	NA	NA	NA
s_Bacteria;p_Acidobacteria;c_Acidobacteriia;o_Acidobacteriales;f_Unclassified Acidobacteriales;g_Unclassified Acidobacteriales	NA	NA	NA	NA	NA	NA	NA	NA	NA	NA	NA	NA	NA	NA	NA	NA	NA	NA	NA	NA	NA	NA	NA	NA	NA	NA	NA	NA	NA	NA	NA	NA	NA	NA	NA	NA	NA	NA	NA	NA	NA	NA	NA	NA	NA	NA	NA	NA	NA
s_Bacteria;p_Acidobacteria;c_Acidobacteriia;o_Acidobacteriia bacterium (no order in NCBI);f_Acidobacteriia bacterium (no family in NCBI);g_Acidobacteriia bacterium (no genus in NCBI)	NA	NA	NA	NA	NA	NA	NA	NA	NA	-11.5507	NA	NA	NA	-11.5507	NA	NA	NA	NA	NA	NA	-11.5507	NA	NA	NA	NA	NA	NA	NA	NA	NA	NA	NA	NA	NA	NA	NA	NA	NA	NA	NA	NA	NA	NA	NA	NA	NA	NA	NA	NA
s_Bacteria;p_Acidobacteria;c_Acidobacteriia;o_Bryobacterales;f_Bryobacteraceae;g_Paludibaculum	NA	NA	NA	NA	NA	NA	NA	NA	NA	-5.17571	NA	NA	NA	NA	NA	NA	NA	NA	NA	NA	NA	NA	NA	NA	NA	NA	NA	NA	NA	NA	NA	NA	NA	NA	NA	NA	NA	NA	NA	NA	NA	NA	NA	NA	NA	NA	NA	NA	NA
s_Bacteria;p_Acidobacteria;c_Acidobacteriia;o_Bryobacterales;f_Bryobacteraceae;g_Unclassified Bryobacteraceae	NA	NA	NA	NA	NA	NA	NA	NA	NA	NA	NA	NA	NA	NA	NA	NA	NA	NA	NA	NA	NA	NA	NA	NA	NA	NA	NA	NA	NA	NA	NA	NA	NA	NA	NA	NA	NA	NA	NA	NA	NA	NA	NA	NA	NA	NA	NA	NA	NA
s_Bacteria;p_Acidobacteria;c_Acidobacteriia;o_Bryobacterales;f_Bryobacterales bacterium (no family in NCBI);g_Bryobacterales bacterium (no genus in NCBI)	NA	NA	-3.88541	NA	NA	NA	NA	NA	NA	NA	NA	NA	NA	NA	NA	NA	NA	NA	NA	NA	-4.6681	NA	NA	NA	NA	NA	NA	NA	NA	NA	NA	NA	NA	NA	NA	NA	-4.90689	NA	NA	NA	NA	NA	NA	NA	NA	NA	NA	NA	NA
s_Bacteria;p_Acidobacteria;c_Acidobacteriia;o_Bryobacterales;f_Solibacteraceae;g_Candidatus Solibacter	NA	NA	NA	NA	NA	NA	NA	NA	NA	NA	NA	NA	NA	NA	NA	NA	NA	NA	NA	NA	NA	NA	NA	NA	NA	NA	NA	NA	NA	NA	NA	NA	NA	NA	NA	NA	NA	NA	NA	NA	NA	NA	NA	NA	NA	NA	NA	NA	NA
s_Bacteria;p_Acidobacteria;c_Acidobacteriia;o_Bryobacterales;f_Solibacteraceae;g_Candidatus Sulfopaludibacter	NA	NA	NA	NA	NA	NA	NA	NA	NA	NA	NA	NA	NA	NA	NA	NA	NA	NA	NA	NA	NA	NA	NA	NA	NA	NA	NA	NA	NA	NA	NA	NA	NA	NA	NA	NA	NA	NA	NA	NA	NA	NA	NA	NA	NA	NA	NA	NA	NA
s_Bacteria;p_Acidobacteria;c_Acidobacteriia;o_Bryobacterales;f_Unclassified Bryobacterales;g_Unclassified Bryobacterales	NA	NA	-2.88186	NA	NA	NA	NA	-4.60823	NA	-4.49546	-3.60238	NA	NA	NA	NA	NA	NA	NA	-4.82283	NA	-4.74339	NA	NA	NA	NA	NA	NA	NA	NA	NA	NA	NA	NA	NA	NA	NA	NA	NA	NA	NA	NA	NA	NA	NA	NA	NA	NA	NA	NA
s_Bacteria;p_Acidobacteria;c_Acidobacteriia;o_Candidatus Acidoferrales;f_Candidatus Acidoferrum (no family in NCBI);g_Candidatus Acidoferrum	NA	NA	NA	NA	NA	NA	NA	NA	NA	NA	NA	NA	NA	NA	NA	NA	NA	NA	NA	NA	NA	NA	NA	NA	NA	NA	NA	NA	NA	NA	NA	NA	NA	NA	NA	NA	NA	NA	NA	NA	NA	NA	NA	NA	NA	NA	NA	NA	NA
s_Bacteria;p_Acidobacteria;c_Acidobacteriia;o_Unclassified Acidobacteriia;f_Unclassified Acidobacteriia;g_Unclassified Acidobacteriia	NA	NA	NA	-10.5507	NA	NA	NA	-2.17571	NA	NA	NA	NA	NA	-9.55075	-3.85031	NA	NA	NA	-5.05889	NA	NA	NA	NA	NA	NA	NA	NA	NA	NA	NA	NA	NA	NA	NA	-4.71786	NA	-5.05889	NA	NA	NA	NA	NA	-4.42146	NA	NA	-5.05889	NA	NA	NA
s_Bacteria;p_Acidobacteria;c_Blastocatellia;o_Blastocatellales;f_Pyrinomonadaceae;g_Unclassified Pyrinomonadaceae	NA	NA	NA	NA	NA	NA	NA	NA	NA	NA	NA	NA	NA	NA	NA	NA	NA	NA	NA	NA	NA	NA	NA	NA	NA	NA	NA	NA	NA	NA	NA	NA	NA	NA	NA	NA	NA	NA	NA	NA	NA	NA	NA	NA	NA	NA	NA	NA	NA
s_Bacteria;p_Acidobacteria;c_Blastocatellia;o_Blastocatellales;f_Unclassified Blastocatellales;g_Unclassified Blastocatellales	NA	NA	NA	NA	NA	NA	NA	NA	NA	NA	NA	NA	NA	NA	NA	NA	NA	NA	NA	NA	NA	NA	NA	NA	NA	NA	NA	NA	NA	NA	NA	NA	NA	NA	NA	NA	NA	NA	NA	NA	NA	NA	NA	NA	NA	NA	NA	NA	NA
s_Bacteria;p_Acidobacteria;c_Blastocatellia;o_Blastocatellia bacterium (no order in NCBI);f_Blastocatellia bacterium (no family in NCBI);g_Blastocatellia bacterium (no genus in NCBI)	NA	NA	NA	NA	NA	NA	NA	NA	NA	NA	NA	NA	NA	NA	NA	NA	NA	NA	NA	NA	NA	NA	NA	NA	NA	NA	NA	NA	NA	NA	NA	NA	NA	NA	NA	NA	NA	NA	NA	NA	NA	NA	NA	NA	NA	NA	NA	NA	NA
s_Bacteria;p_Acidobacteria;c_Blastocatellia;o_Chloracidobacterium (no order in NCBI);f_Chloracidobacterium (no family in NCBI);g_Chloracidobacterium	NA	NA	NA	NA	NA	NA	NA	NA	NA	NA	NA	NA	NA	NA	-10.5507	NA	NA	NA	NA	NA	NA	NA	NA	NA	NA	NA	NA	NA	NA	NA	NA	NA	NA	NA	NA	NA	NA	NA	NA	NA	NA	NA	NA	NA	NA	NA	NA	NA	NA
s_Bacteria;p_Acidobacteria;c_Blastocatellia;o_Unclassified Blastocatellia;f_Unclassified Blastocatellia;g_Unclassified Blastocatellia	NA	NA	NA	NA	NA	NA	NA	NA	NA	NA	NA	NA	NA	NA	NA	NA	NA	NA	NA	NA	NA	NA	NA	NA	NA	NA	NA	NA	NA	NA	NA	NA	NA	NA	NA	NA	NA	NA	NA	NA	NA	NA	NA	NA	NA	NA	NA	NA	NA
s_Bacteria;p_Acidobacteria;c_Holophagae;o_Holophagales;f_Holophagaceae;g_Unclassified Holophagaceae	NA	NA	NA	NA	NA	NA	NA	NA	NA	NA	NA	NA	NA	NA	NA	NA	NA	NA	NA	NA	NA	NA	NA	NA	NA	NA	NA	NA	NA	NA	NA	NA	NA	NA	NA	NA	NA	NA	NA	NA	NA	NA	NA	NA	NA	NA	NA	NA	NA
s_Bacteria;p_Acidobacteria;c_Holophagae;o_Holophagales;f_Unclassified Holophagales;g_Unclassified Holophagales	NA	NA	NA	NA	NA	NA	NA	NA	NA	NA	NA	NA	NA	NA	NA	NA	NA	NA	NA	NA	NA	NA	NA	NA	NA	NA	NA	NA	NA	NA	NA	NA	NA	NA	NA	NA	NA	NA	NA	NA	NA	NA	NA	NA	NA	NA	NA	NA	NA
s_Bacteria;p_Acidobacteria;c_Holophagae;o_Unclassified Holophagae;f_Unclassified Holophagae;g_Unclassified Holophagae	NA	NA	NA	NA	NA	NA	NA	NA	NA	NA	NA	NA	NA	NA	NA	NA	NA	NA	NA	NA	NA	NA	NA	NA	NA	NA	NA	NA	NA	NA	NA	NA	NA	NA	NA	NA	NA	NA	NA	NA	NA	NA	NA	NA	NA	NA	NA	NA	NA
s_Bacteria;p_Acidobacteria;c_Thermoanaerobaculia;o_Unclassified Thermoanaerobaculia;f_Unclassified Thermoanaerobaculia;g_Unclassified Thermoanaerobaculia	NA	NA	NA	NA	NA	NA	NA	NA	NA	NA	NA	NA	NA	NA	NA	NA	NA	NA	NA	NA	NA	NA	NA	NA	NA	NA	NA	NA	NA	NA	NA	NA	NA	NA	NA	NA	NA	NA	NA	NA	NA	NA	NA	NA	NA	NA	NA	NA	NA
s_Bacteria;p_Acidobacteria;c_Unclassified Acidobacteria;o_Unclassified Acidobacteria;f_Unclassified Acidobacteria;g_Unclassified Acidobacteria	NA	NA	0.592636	-5.07501	NA	NA	NA	-2.11612	NA	-1.79753	-2.70212	0.65962	NA	-1.46461	-0.657445	NA	-3.33158	NA	-2.9105	-3.41632	-11.5507	NA	-4.70526	-10.5507	NA	-10.5507	NA	NA	NA	NA	NA	NA	NA	NA	-6.12448	NA	-0.691212	NA	NA	NA	NA	-2.75958	-0.888078	NA	NA	-1.14348	NA	NA	-3.59074
s_Bacteria;p_Acidobacteria;c_Vicinamibacteria;o_Unclassified Vicinamibacteria;f_Unclassified Vicinamibacteria;g_Unclassified Vicinamibacteria	NA	NA	NA	NA	NA	NA	NA	-11.5507	NA	NA	NA	NA	NA	NA	NA	NA	NA	NA	NA	NA	NA	NA	NA	NA	NA	NA	NA	NA	NA	NA	NA	NA	NA	NA	NA	NA	NA	NA	NA	NA	NA	NA	NA	NA	NA	NA	NA	NA	NA
s_Bacteria;p_Acidobacteria;c_Vicinamibacteria;o_Vicinamibacterales;f_Vicinamibacteraceae;g_Luteitalea	NA	NA	NA	NA	NA	NA	NA	NA	NA	NA	NA	NA	NA	NA	-8.74339	NA	NA	NA	NA	NA	NA	NA	NA	NA	NA	NA	NA	NA	NA	NA	NA	NA	NA	NA	-8.74339	NA	NA	NA	NA	NA	NA	NA	-7.46328	NA	NA	NA	NA	NA	NA
s_Bacteria;p_Acidobacteria;c_Vicinamibacteria;o_Vicinamibacterales;f_Vicinamibacteraceae;g_Unclassified Vicinamibacteraceae	NA	NA	NA	NA	NA	NA	NA	NA	NA	NA	NA	NA	NA	NA	NA	NA	NA	NA	NA	NA	NA	NA	NA	NA	NA	NA	NA	NA	NA	NA	NA	NA	NA	NA	NA	NA	NA	NA	NA	NA	NA	NA	NA	NA	NA	NA	NA	NA	NA
s_Bacteria;p_Actinobacteria;c_Acidimicrobiia;o_Acidimicrobiales;f_Acidimicrobiaceae;g_Unclassified Acidimicrobiaceae	NA	NA	NA	NA	NA	NA	NA	NA	NA	NA	NA	NA	NA	NA	-4.44222	NA	NA	NA	NA	NA	NA	NA	NA	NA	NA	NA	NA	NA	NA	NA	NA	NA	NA	NA	NA	NA	NA	NA	NA	NA	NA	NA	NA	NA	NA	NA	NA	NA	NA
s_Bacteria;p_Actinobacteria;c_Acidimicrobiia;o_Acidimicrobiales;f_Ilumatobacteraceae;g_Unclassified Ilumatobacteraceae	NA	NA	NA	NA	NA	NA	NA	NA	NA	NA	NA	NA	NA	NA	NA	NA	NA	NA	NA	NA	NA	NA	NA	NA	NA	NA	NA	NA	NA	NA	NA	NA	NA	NA	NA	NA	NA	NA	NA	NA	NA	NA	NA	NA	NA	NA	NA	NA	NA
s_Bacteria;p_Actinobacteria;c_Acidimicrobiia;o_Acidimicrobiales;f_Unclassified Acidimicrobiales;g_Unclassified Acidimicrobiales	NA	NA	NA	NA	NA	NA	NA	NA	NA	NA	-4.71786	NA	NA	NA	NA	NA	NA	NA	NA	NA	NA	NA	NA	NA	NA	NA	NA	NA	NA	NA	NA	NA	NA	NA	NA	NA	NA	NA	NA	NA	NA	NA	NA	NA	NA	NA	NA	NA	NA
s_Bacteria;p_Actinobacteria;c_Acidimicrobiia;o_Acidimicrobiia bacterium (no order in NCBI);f_Acidimicrobiia bacterium (no family in NCBI);g_Acidimicrobiia bacterium (no genus in NCBI)	NA	NA	NA	NA	NA	NA	NA	NA	NA	NA	NA	NA	NA	NA	NA	NA	NA	NA	NA	NA	NA	NA	NA	NA	NA	NA	NA	NA	NA	NA	NA	NA	NA	NA	NA	NA	NA	NA	NA	NA	NA	NA	NA	NA	NA	NA	NA	NA	NA
s_Bacteria;p_Actinobacteria;c_Acidimicrobiia;o_Unclassified Acidimicrobiia;f_Unclassified Acidimicrobiia;g_Unclassified Acidimicrobiia	NA	NA	-4.57347	NA	NA	NA	NA	-8.74339	NA	NA	-3.26534	NA	NA	NA	-10.5507	NA	NA	NA	NA	NA	-8.96578	NA	NA	NA	NA	NA	NA	NA	NA	NA	NA	NA	NA	NA	NA	NA	NA	NA	NA	NA	NA	NA	NA	NA	NA	NA	NA	NA	NA
s_Bacteria;p_Actinobacteria;c_Actinomycetia;o_Actinobacteria bacterium (no order in NCBI);f_Actinobacteria bacterium (no family in NCBI);g_Actinobacteria bacterium (no genus in NCBI)	NA	NA	NA	NA	NA	NA	NA	NA	NA	NA	NA	NA	NA	NA	-9.55075	NA	-8.22882	NA	NA	NA	-9.96578	NA	NA	NA	NA	NA	NA	NA	NA	NA	NA	NA	NA	NA	NA	NA	NA	NA	NA	NA	NA	NA	-9.55075	NA	NA	NA	NA	-8.22882	NA
s_Bacteria;p_Actinobacteria;c_Actinomycetia;o_Actinomycetia bacterium (no order in NCBI);f_Actinomycetia bacterium (no family in NCBI);g_Actinomycetia bacterium (no genus in NCBI)	NA	NA	-4.26534	NA	-4.53952	NA	NA	0.879183	NA	NA	-3.63786	NA	NA	NA	NA	NA	NA	NA	NA	NA	NA	NA	NA	NA	NA	NA	NA	NA	NA	NA	NA	NA	NA	NA	NA	NA	-4.0509	NA	NA	NA	NA	NA	NA	NA	NA	-4.0509	NA	NA	NA
s_Bacteria;p_Actinobacteria;c_Actinomycetia;o_Catenulisporales;f_Catenulisporaceae;g_Catenulispora	NA	NA	NA	NA	NA	NA	NA	NA	NA	NA	NA	NA	NA	NA	NA	NA	NA	NA	NA	NA	NA	NA	NA	NA	NA	NA	NA	NA	NA	NA	NA	NA	NA	NA	NA	NA	NA	NA	NA	NA	NA	NA	NA	NA	NA	NA	NA	NA	NA
s_Bacteria;p_Actinobacteria;c_Actinomycetia;o_Catenulisporales;f_Unclassified Catenulisporales;g_Unclassified Catenulisporales	NA	NA	NA	NA	NA	NA	NA	NA	NA	NA	NA	NA	NA	NA	NA	NA	NA	NA	NA	NA	NA	NA	NA	NA	NA	NA	NA	NA	NA	NA	NA	NA	NA	NA	NA	NA	NA	NA	NA	NA	NA	NA	NA	NA	NA	NA	NA	NA	NA
s_Bacteria;p_Actinobacteria;c_Actinomycetia;o_Corynebacteriales;f_Mycobacteriaceae;g_Mycobacterium	NA	NA	NA	NA	NA	NA	NA	NA	NA	NA	NA	NA	NA	NA	NA	NA	NA	NA	NA	NA	NA	NA	NA	NA	NA	NA	NA	NA	NA	NA	NA	NA	NA	NA	NA	NA	NA	NA	NA	NA	NA	NA	NA	NA	NA	NA	NA	NA	NA
s_Bacteria;p_Actinobacteria;c_Actinomycetia;o_Corynebacteriales;f_Mycobacteriaceae;g_Mycolicibacterium	NA	NA	NA	NA	NA	NA	NA	-10.5507	NA	NA	NA	NA	NA	NA	NA	NA	NA	NA	-9.55075	NA	NA	NA	NA	NA	NA	NA	NA	NA	NA	NA	NA	NA	NA	NA	NA	NA	NA	NA	NA	NA	NA	NA	NA	NA	NA	NA	NA	NA	NA
s_Bacteria;p_Actinobacteria;c_Actinomycetia;o_Corynebacteriales;f_Mycobacteriaceae;g_Unclassified Mycobacteriaceae	NA	NA	-10.5507	-11.5507	-10.5507	NA	NA	-11.5507	NA	NA	-10.5507	NA	NA	NA	-9.22882	NA	NA	NA	NA	NA	NA	NA	NA	NA	NA	NA	NA	-10.5507	NA	NA	NA	NA	NA	NA	NA	NA	NA	NA	NA	NA	NA	NA	-9.55075	NA	NA	NA	NA	NA	NA
s_Bacteria;p_Actinobacteria;c_Actinomycetia;o_Corynebacteriales;f_Nocardiaceae;g_Nocardia	NA	NA	NA	NA	NA	NA	NA	NA	NA	NA	NA	NA	NA	NA	NA	NA	NA	NA	NA	NA	NA	NA	NA	NA	NA	NA	NA	NA	NA	NA	NA	NA	NA	NA	NA	NA	NA	NA	NA	NA	NA	NA	NA	NA	NA	NA	NA	NA	NA
s_Bacteria;p_Actinobacteria;c_Actinomycetia;o_Corynebacteriales;f_Nocardiaceae;g_Rhodococcus	NA	NA	-4.03505	-10.5507	NA	NA	NA	NA	NA	NA	NA	NA	NA	NA	NA	NA	NA	NA	NA	NA	NA	NA	NA	NA	NA	NA	NA	NA	NA	NA	NA	NA	NA	NA	NA	NA	NA	NA	NA	NA	NA	NA	NA	NA	NA	NA	NA	NA	NA
s_Bacteria;p_Actinobacteria;c_Actinomycetia;o_Corynebacteriales;f_Nocardiaceae;g_Unclassified Nocardiaceae	NA	NA	NA	NA	NA	NA	NA	NA	NA	NA	NA	NA	NA	NA	NA	NA	NA	NA	NA	NA	NA	NA	NA	NA	NA	NA	NA	NA	NA	NA	NA	NA	NA	NA	NA	NA	NA	NA	NA	NA	NA	NA	NA	NA	NA	NA	NA	NA	NA
s_Bacteria;p_Actinobacteria;c_Actinomycetia;o_Corynebacteriales;f_Nocardiaceae;g_Williamsia	NA	NA	-2.20867	NA	NA	NA	NA	NA	NA	NA	NA	NA	NA	NA	NA	NA	NA	NA	NA	NA	NA	NA	NA	NA	NA	NA	NA	NA	NA	NA	NA	NA	NA	NA	NA	NA	NA	NA	NA	NA	NA	NA	NA	NA	NA	NA	NA	NA	NA
s_Bacteria;p_Actinobacteria;c_Actinomycetia;o_Corynebacteriales;f_Unclassified Corynebacteriales;g_Unclassified Corynebacteriales	-8.74339	NA	-1.63039	NA	NA	NA	NA	-3.58496	NA	NA	NA	NA	NA	NA	NA	NA	NA	NA	NA	NA	NA	NA	NA	NA	NA	NA	NA	NA	NA	NA	NA	NA	NA	NA	NA	NA	NA	NA	NA	NA	NA	NA	NA	NA	NA	NA	NA	NA	NA
s_Bacteria;p_Actinobacteria;c_Actinomycetia;o_Frankiales;f_Frankiaceae;g_Frankia	NA	NA	NA	NA	NA	NA	NA	NA	NA	NA	NA	NA	NA	NA	NA	NA	NA	NA	NA	NA	NA	NA	NA	NA	NA	NA	NA	NA	NA	NA	NA	NA	NA	NA	NA	NA	NA	NA	NA	NA	NA	NA	NA	NA	NA	NA	NA	NA	NA
s_Bacteria;p_Actinobacteria;c_Actinomycetia;o_Frankiales;f_Frankiaceae;g_Unclassified Frankiaceae	NA	NA	NA	NA	NA	NA	NA	NA	NA	NA	NA	-2.09132	NA	NA	NA	NA	NA	NA	NA	NA	NA	NA	NA	NA	NA	NA	NA	NA	NA	NA	NA	NA	NA	NA	NA	NA	NA	NA	NA	NA	NA	NA	NA	NA	NA	NA	NA	NA	NA
s_Bacteria;p_Actinobacteria;c_Actinomycetia;o_Frankiales;f_Frankiales bacterium (no family in NCBI);g_Frankiales bacterium (no genus in NCBI)	NA	NA	NA	NA	NA	NA	NA	-4.31234	NA	NA	NA	NA	NA	NA	NA	NA	NA	NA	NA	NA	NA	NA	NA	NA	NA	NA	NA	NA	NA	NA	NA	NA	NA	NA	NA	NA	NA	NA	NA	NA	NA	NA	NA	NA	NA	NA	NA	NA	NA
s_Bacteria;p_Actinobacteria;c_Actinomycetia;o_Frankiales;f_Unclassified Frankiales;g_Unclassified Frankiales	NA	NA	NA	NA	NA	NA	NA	NA	NA	NA	-2.85031	0.932817	NA	NA	-4.53952	NA	NA	NA	NA	NA	NA	NA	NA	NA	NA	NA	-4.63188	NA	NA	NA	NA	NA	NA	NA	NA	NA	-4.45271	NA	NA	NA	NA	NA	NA	NA	NA	NA	NA	NA	NA
s_Bacteria;p_Actinobacteria;c_Actinomycetia;o_Geodermatophilales;f_Geodermatophilaceae;g_Blastococcus	NA	NA	NA	NA	NA	NA	NA	NA	NA	NA	-4.74339	NA	NA	NA	NA	NA	NA	NA	NA	NA	NA	NA	NA	NA	NA	NA	NA	NA	NA	NA	NA	NA	NA	NA	NA	NA	NA	NA	NA	NA	NA	NA	NA	NA	NA	NA	NA	NA	NA
s_Bacteria;p_Actinobacteria;c_Actinomycetia;o_Geodermatophilales;f_Geodermatophilaceae;g_Unclassified Geodermatophilaceae	NA	NA	NA	NA	NA	NA	NA	NA	NA	NA	NA	NA	NA	NA	-5.14136	NA	NA	NA	NA	NA	NA	NA	NA	NA	NA	NA	NA	NA	NA	NA	NA	NA	NA	NA	NA	NA	NA	NA	NA	NA	NA	NA	NA	NA	NA	NA	NA	NA	NA
s_Bacteria;p_Actinobacteria;c_Actinomycetia;o_Geodermatophilales;f_Unclassified Geodermatophilales;g_Unclassified Geodermatophilales	NA	NA	NA	NA	NA	NA	NA	NA	NA	NA	NA	NA	NA	NA	1.11526	NA	NA	NA	NA	NA	NA	NA	NA	NA	NA	NA	NA	NA	NA	NA	NA	NA	NA	NA	NA	NA	NA	NA	NA	NA	NA	NA	NA	NA	NA	NA	NA	NA	NA
s_Bacteria;p_Actinobacteria;c_Actinomycetia;o_Kineosporiales;f_Kineosporiaceae;g_Kineosporia	NA	NA	NA	NA	NA	NA	NA	NA	NA	NA	NA	NA	NA	NA	NA	NA	NA	NA	NA	NA	NA	NA	NA	NA	NA	NA	NA	NA	NA	NA	NA	NA	NA	NA	NA	NA	NA	NA	NA	NA	NA	NA	NA	NA	NA	NA	NA	NA	NA
s_Bacteria;p_Actinobacteria;c_Actinomycetia;o_Micrococcales;f_Intrasporangiaceae;g_Unclassified Intrasporangiaceae	NA	NA	NA	-9.55075	NA	NA	NA	NA	NA	NA	NA	NA	NA	NA	NA	NA	NA	NA	NA	NA	NA	NA	NA	NA	NA	NA	NA	NA	NA	NA	NA	NA	NA	NA	NA	NA	NA	NA	NA	NA	NA	NA	NA	NA	NA	NA	NA	NA	NA
s_Bacteria;p_Actinobacteria;c_Actinomycetia;o_Micrococcales;f_Microbacteriaceae;g_Clavibacter	NA	NA	-6.79586	NA	NA	NA	NA	-8.38082	NA	-5.59655	-5.36092	NA	NA	NA	NA	NA	NA	NA	NA	NA	-5.96578	-6.74339	NA	NA	NA	NA	NA	NA	NA	NA	NA	NA	NA	NA	NA	NA	NA	NA	NA	NA	NA	NA	NA	NA	NA	NA	NA	NA	NA
s_Bacteria;p_Actinobacteria;c_Actinomycetia;o_Micrococcales;f_Microbacteriaceae;g_Conyzicola	NA	NA	-3.82965	NA	NA	NA	NA	NA	NA	NA	NA	NA	NA	NA	NA	NA	NA	NA	NA	NA	NA	NA	NA	NA	NA	NA	NA	NA	NA	NA	NA	NA	NA	NA	NA	NA	NA	NA	NA	NA	NA	NA	NA	NA	NA	NA	NA	NA	NA
s_Bacteria;p_Actinobacteria;c_Actinomycetia;o_Micrococcales;f_Microbacteriaceae;g_Curtobacterium	NA	-3.23333	0.412872	NA	NA	NA	NA	-3.00771	NA	0.245293	0.798534	NA	NA	-8.96578	0.712229	NA	NA	NA	-1.2969	-5.07501	0.607547	0.0210059	NA	NA	NA	NA	NA	NA	NA	NA	NA	NA	NA	NA	-0.254978	NA	1.20247	NA	NA	NA	-2.36339	-1.04494	-0.254978	NA	NA	1.20247	NA	NA	NA
s_Bacteria;p_Actinobacteria;c_Actinomycetia;o_Micrococcales;f_Microbacteriaceae;g_Frigoribacterium	NA	NA	-9.96578	NA	NA	NA	NA	-10.5507	NA	NA	NA	NA	NA	NA	-10.5507	NA	NA	NA	NA	NA	-6.38082	-7.64386	NA	NA	NA	NA	NA	NA	NA	NA	NA	NA	NA	NA	NA	NA	-8.38082	NA	NA	NA	NA	NA	NA	NA	NA	-8.38082	NA	NA	NA
s_Bacteria;p_Actinobacteria;c_Actinomycetia;o_Micrococcales;f_Microbacteriaceae;g_Herbiconiux	NA	NA	NA	NA	NA	NA	NA	NA	NA	NA	NA	NA	NA	NA	NA	NA	NA	NA	NA	NA	NA	NA	NA	NA	NA	NA	NA	NA	NA	NA	NA	NA	NA	NA	NA	NA	NA	NA	NA	NA	NA	NA	NA	NA	NA	NA	NA	NA	NA
s_Bacteria;p_Actinobacteria;c_Actinomycetia;o_Micrococcales;f_Microbacteriaceae;g_Labedella	NA	NA	NA	NA	NA	NA	NA	NA	NA	NA	NA	NA	NA	NA	NA	NA	NA	NA	NA	NA	NA	-9.96578	NA	NA	NA	NA	NA	NA	NA	NA	NA	NA	NA	NA	NA	NA	NA	NA	NA	NA	NA	NA	NA	NA	NA	NA	NA	NA	NA
s_Bacteria;p_Actinobacteria;c_Actinomycetia;o_Micrococcales;f_Microbacteriaceae;g_Leifsonia	NA	NA	NA	NA	NA	NA	NA	NA	NA	NA	NA	NA	NA	NA	NA	NA	NA	NA	NA	NA	NA	NA	NA	NA	NA	NA	NA	NA	NA	NA	NA	NA	NA	NA	NA	NA	-3.74985	NA	NA	NA	NA	-3.74985	NA	NA	NA	-3.74985	NA	NA	NA
s_Bacteria;p_Actinobacteria;c_Actinomycetia;o_Micrococcales;f_Microbacteriaceae;g_Microbacterium	-0.784218	NA	-0.0795797	NA	NA	NA	NA	-0.113515	NA	-1.866	-0.384584	-3.22882	NA	-1.15736	-0.862496	NA	-1.90689	NA	-2.83994	-3.42663	-1.06996	-0.987551	NA	NA	NA	-1.8997	NA	NA	NA	NA	NA	NA	NA	NA	-3.07097	NA	-0.0995357	NA	NA	NA	NA	-1.5649	-0.790859	NA	NA	-0.0995357	NA	NA	NA
s_Bacteria;p_Actinobacteria;c_Actinomycetia;o_Micrococcales;f_Microbacteriaceae;g_Okibacterium	NA	NA	NA	NA	NA	NA	NA	NA	NA	NA	NA	NA	NA	NA	NA	NA	NA	NA	NA	NA	NA	NA	NA	NA	-6.74339	NA	NA	NA	NA	NA	NA	NA	NA	NA	NA	NA	NA	NA	NA	NA	NA	NA	NA	NA	NA	NA	NA	NA	NA
s_Bacteria;p_Actinobacteria;c_Actinomycetia;o_Micrococcales;f_Microbacteriaceae;g_Plantibacter	NA	NA	-1.90509	NA	NA	NA	NA	-2.88186	NA	-3.90689	-3.33643	NA	NA	-3.75633	-4.52838	NA	-3.6681	NA	-3.07501	NA	-4.63188	-4.58496	NA	NA	NA	NA	NA	NA	NA	NA	NA	NA	NA	NA	-4.52838	NA	NA	NA	NA	NA	NA	NA	-4.52838	NA	NA	NA	NA	NA	-4.73057
s_Bacteria;p_Actinobacteria;c_Actinomycetia;o_Micrococcales;f_Microbacteriaceae;g_Unclassified Microbacteriaceae	-5.32193	NA	-2.22882	-4.95083	NA	NA	NA	-5.85031	NA	-3.95083	-2.49005	-6.38082	NA	-7.30282	-6.05889	-4.02718	NA	NA	NA	NA	-3.40609	-3.91412	NA	NA	NA	-6.55075	NA	-2.1016	NA	NA	NA	-4.02718	NA	NA	-6.22882	NA	-9.22882	NA	NA	NA	NA	NA	-6.22882	NA	NA	-9.22882	NA	NA	NA
s_Bacteria;p_Actinobacteria;c_Actinomycetia;o_Micrococcales;f_Microbacteriaceae;g_Yonghaparkia	NA	NA	-3.4112	NA	NA	NA	NA	-3.38082	NA	-3.82965	-3.44746	NA	NA	NA	-4.09954	NA	NA	NA	NA	NA	-3.51183	-3.57347	NA	NA	NA	NA	NA	NA	NA	NA	NA	NA	NA	NA	NA	NA	NA	NA	NA	NA	NA	NA	-2.0609	NA	NA	NA	NA	NA	NA
s_Bacteria;p_Actinobacteria;c_Actinomycetia;o_Micrococcales;f_Micrococcaceae;g_Arthrobacter	NA	NA	-5.24697	NA	NA	NA	NA	NA	NA	NA	NA	NA	NA	-5.24697	NA	NA	-5.12448	NA	NA	NA	NA	NA	NA	NA	NA	NA	NA	NA	NA	NA	NA	NA	NA	NA	NA	NA	NA	NA	NA	NA	NA	NA	NA	NA	NA	NA	NA	NA	NA
s_Bacteria;p_Actinobacteria;c_Actinomycetia;o_Micrococcales;f_Micrococcaceae;g_Pseudarthrobacter	NA	NA	NA	NA	NA	NA	NA	NA	NA	NA	NA	NA	NA	NA	NA	NA	NA	NA	NA	NA	NA	NA	NA	NA	NA	NA	NA	NA	NA	NA	NA	NA	NA	NA	NA	NA	-4.60823	NA	NA	NA	NA	-5.57347	NA	NA	NA	-4.60823	NA	NA	NA
s_Bacteria;p_Actinobacteria;c_Actinomycetia;o_Micrococcales;f_Micrococcaceae;g_Unclassified Micrococcaceae	NA	NA	-5.82283	NA	NA	NA	NA	NA	NA	-5.38082	-5.15843	NA	NA	NA	-4.26534	NA	NA	NA	NA	NA	NA	NA	NA	NA	NA	NA	NA	NA	NA	NA	NA	NA	NA	NA	NA	NA	NA	NA	NA	NA	NA	NA	NA	NA	NA	NA	NA	NA	NA
s_Bacteria;p_Actinobacteria;c_Actinomycetia;o_Micrococcales;f_Sanguibacteraceae;g_Sanguibacter	NA	NA	0.534726	NA	NA	NA	NA	-1.16812	NA	NA	-1.28045	NA	NA	NA	-4.0509	NA	-0.60165	NA	NA	NA	-1.37957	NA	NA	NA	NA	NA	NA	NA	NA	NA	NA	NA	NA	NA	NA	NA	0.016734	NA	NA	NA	NA	-1.18006	NA	NA	NA	0.016734	NA	NA	NA
s_Bacteria;p_Actinobacteria;c_Actinomycetia;o_Micrococcales;f_Unclassified Micrococcales;g_Unclassified Micrococcales	NA	NA	NA	NA	NA	NA	NA	NA	NA	NA	NA	NA	NA	NA	-1.31593	NA	NA	NA	NA	NA	-8.09132	NA	NA	NA	NA	NA	NA	NA	NA	NA	NA	NA	NA	NA	NA	NA	-1.64085	NA	NA	NA	NA	NA	NA	NA	NA	-1.64085	NA	NA	NA
s_Bacteria;p_Actinobacteria;c_Actinomycetia;o_Micromonosporales;f_Micromonosporaceae;g_Dactylosporangium	NA	NA	NA	NA	NA	NA	NA	NA	NA	NA	NA	NA	NA	NA	-8.96578	NA	NA	NA	NA	NA	NA	NA	NA	NA	NA	NA	NA	NA	NA	NA	NA	NA	NA	NA	NA	NA	-8.96578	NA	NA	NA	NA	NA	NA	NA	NA	-8.96578	NA	NA	NA
s_Bacteria;p_Actinobacteria;c_Actinomycetia;o_Micromonosporales;f_Micromonosporaceae;g_Micromonospora	NA	NA	NA	NA	NA	NA	NA	NA	NA	NA	NA	NA	NA	NA	NA	NA	NA	NA	NA	NA	NA	NA	NA	NA	NA	NA	NA	NA	NA	NA	NA	NA	NA	NA	NA	NA	NA	NA	NA	NA	NA	NA	NA	NA	NA	NA	NA	NA	NA
s_Bacteria;p_Actinobacteria;c_Actinomycetia;o_Micromonosporales;f_Micromonosporaceae;g_Plantactinospora	NA	NA	NA	NA	NA	NA	NA	NA	NA	NA	NA	NA	NA	NA	NA	NA	NA	NA	NA	NA	NA	NA	NA	NA	NA	NA	NA	NA	NA	NA	NA	NA	NA	NA	NA	NA	NA	NA	NA	NA	NA	NA	NA	NA	NA	NA	NA	NA	NA
s_Bacteria;p_Actinobacteria;c_Actinomycetia;o_Micromonosporales;f_Micromonosporaceae;g_Unclassified Micromonosporaceae	NA	NA	NA	NA	NA	NA	NA	NA	NA	NA	NA	NA	NA	NA	-9.22882	NA	NA	NA	NA	NA	NA	NA	NA	NA	NA	NA	NA	NA	NA	NA	NA	NA	NA	NA	NA	NA	-9.22882	NA	NA	NA	NA	NA	NA	NA	NA	-9.22882	NA	NA	NA
s_Bacteria;p_Actinobacteria;c_Actinomycetia;o_Micromonosporales;f_Unclassified Micromonosporales;g_Unclassified Micromonosporales	NA	NA	NA	NA	NA	NA	NA	NA	NA	NA	NA	NA	NA	NA	NA	NA	NA	NA	NA	NA	NA	NA	NA	NA	NA	NA	NA	NA	NA	NA	NA	NA	NA	NA	NA	NA	NA	NA	NA	NA	NA	NA	NA	NA	NA	NA	NA	NA	NA
s_Bacteria;p_Actinobacteria;c_Actinomycetia;o_Nakamurellales;f_Nakamurellaceae;g_Unclassified Nakamurellaceae	NA	NA	NA	NA	NA	NA	NA	NA	NA	NA	NA	NA	NA	NA	NA	NA	NA	NA	NA	NA	NA	NA	NA	NA	NA	NA	NA	NA	NA	NA	NA	NA	NA	NA	NA	NA	NA	NA	NA	NA	NA	NA	NA	NA	NA	NA	NA	NA	NA
s_Bacteria;p_Actinobacteria;c_Actinomycetia;o_Propionibacteriales;f_Kribbellaceae;g_Kribbella	NA	NA	NA	NA	NA	NA	NA	NA	NA	NA	NA	NA	NA	NA	NA	NA	NA	NA	NA	NA	NA	NA	NA	NA	NA	NA	NA	NA	NA	NA	NA	NA	NA	NA	NA	NA	NA	NA	NA	NA	NA	NA	NA	NA	NA	NA	NA	NA	NA
s_Bacteria;p_Actinobacteria;c_Actinomycetia;o_Propionibacteriales;f_Kribbellaceae;g_Unclassified Kribbellaceae	NA	NA	NA	NA	NA	NA	NA	NA	NA	NA	NA	NA	NA	NA	NA	NA	NA	NA	NA	NA	NA	NA	NA	NA	NA	NA	NA	NA	NA	NA	NA	NA	NA	NA	NA	NA	NA	NA	NA	NA	NA	NA	NA	NA	NA	NA	NA	NA	NA
s_Bacteria;p_Actinobacteria;c_Actinomycetia;o_Propionibacteriales;f_Nocardioidaceae;g_Aeromicrobium	NA	NA	NA	NA	NA	NA	NA	NA	NA	NA	NA	NA	NA	NA	NA	NA	NA	NA	NA	NA	NA	NA	NA	NA	NA	NA	NA	NA	NA	NA	NA	NA	NA	NA	NA	NA	NA	NA	NA	NA	NA	NA	NA	NA	NA	NA	NA	NA	NA
s_Bacteria;p_Actinobacteria;c_Actinomycetia;o_Propionibacteriales;f_Nocardioidaceae;g_Nocardioides	NA	NA	-0.79753	-3.699	-3.27462	NA	NA	-2.65896	NA	-2.39846	-1.89075	NA	NA	-4.76939	-1.31354	NA	-4.32193	NA	NA	NA	-2.96578	NA	NA	NA	NA	NA	NA	-6.74339	NA	NA	NA	NA	NA	NA	NA	NA	NA	NA	NA	NA	NA	NA	-3.53952	NA	NA	NA	NA	NA	NA
s_Bacteria;p_Actinobacteria;c_Actinomycetia;o_Propionibacteriales;f_Nocardioidaceae;g_Unclassified Nocardioidaceae	NA	NA	NA	-7.15843	1.04404	NA	NA	NA	NA	NA	NA	NA	NA	NA	-3.401	NA	-9.55075	NA	NA	NA	-8.55075	NA	NA	NA	NA	NA	NA	NA	NA	NA	NA	NA	NA	NA	NA	NA	-5.22882	NA	NA	NA	NA	NA	NA	NA	NA	-5.22882	NA	-9.55075	NA
s_Bacteria;p_Actinobacteria;c_Actinomycetia;o_Propionibacteriales;f_Unclassified Propionibacteriales;g_Unclassified Propionibacteriales	NA	NA	NA	NA	NA	NA	NA	NA	NA	NA	NA	NA	NA	NA	NA	NA	NA	NA	NA	NA	NA	NA	NA	NA	NA	NA	NA	NA	NA	NA	NA	NA	NA	NA	NA	NA	NA	NA	NA	NA	NA	NA	NA	NA	NA	NA	NA	NA	NA
s_Bacteria;p_Actinobacteria;c_Actinomycetia;o_Pseudonocardiales;f_Pseudonocardiaceae;g_Amycolatopsis	NA	NA	NA	NA	NA	NA	NA	NA	NA	NA	NA	NA	NA	NA	NA	NA	NA	NA	NA	NA	NA	NA	NA	NA	NA	NA	NA	NA	NA	NA	NA	NA	NA	NA	NA	NA	NA	NA	NA	NA	NA	NA	NA	NA	NA	NA	NA	NA	NA
s_Bacteria;p_Actinobacteria;c_Actinomycetia;o_Pseudonocardiales;f_Pseudonocardiaceae;g_Kutzneria	NA	NA	-11.5507	NA	NA	NA	NA	NA	NA	NA	NA	NA	NA	NA	NA	NA	NA	NA	NA	NA	NA	NA	NA	NA	NA	NA	NA	NA	NA	NA	NA	NA	NA	NA	NA	NA	NA	NA	NA	NA	NA	NA	NA	NA	NA	NA	NA	NA	NA
s_Bacteria;p_Actinobacteria;c_Actinomycetia;o_Pseudonocardiales;f_Pseudonocardiaceae;g_Pseudonocardia	NA	NA	NA	NA	NA	NA	NA	NA	NA	NA	NA	NA	NA	NA	NA	NA	NA	NA	NA	NA	NA	NA	NA	NA	NA	NA	NA	NA	NA	NA	NA	NA	NA	NA	NA	NA	NA	NA	NA	NA	NA	NA	NA	NA	NA	NA	NA	NA	NA
s_Bacteria;p_Actinobacteria;c_Actinomycetia;o_Pseudonocardiales;f_Pseudonocardiaceae;g_Unclassified Pseudonocardiaceae	NA	NA	NA	-2.68656	NA	NA	NA	-11.5507	NA	NA	NA	NA	NA	NA	NA	NA	NA	NA	NA	NA	NA	NA	NA	NA	NA	NA	NA	NA	NA	NA	NA	NA	NA	NA	NA	NA	NA	NA	NA	NA	NA	NA	NA	NA	NA	NA	NA	NA	NA
s_Bacteria;p_Actinobacteria;c_Actinomycetia;o_Pseudonocardiales;f_Unclassified Pseudonocardiales;g_Unclassified Pseudonocardiales	NA	NA	NA	NA	NA	NA	NA	NA	NA	NA	NA	NA	NA	NA	NA	NA	NA	NA	NA	NA	NA	NA	NA	NA	NA	NA	NA	NA	NA	NA	NA	NA	NA	NA	NA	NA	NA	NA	NA	NA	NA	NA	NA	NA	NA	NA	NA	NA	NA
s_Bacteria;p_Actinobacteria;c_Actinomycetia;o_Sporichthyales;f_Sporichthyaceae;g_Sporichthya	NA	NA	NA	NA	NA	NA	NA	NA	NA	NA	NA	NA	NA	NA	NA	NA	NA	NA	NA	NA	NA	NA	NA	NA	NA	NA	NA	NA	NA	NA	NA	NA	NA	NA	NA	NA	NA	NA	NA	NA	NA	NA	NA	NA	NA	NA	NA	NA	NA
s_Bacteria;p_Actinobacteria;c_Actinomycetia;o_Sporichthyales;f_Sporichthyaceae;g_Unclassified Sporichthyaceae	NA	NA	NA	NA	NA	NA	NA	NA	NA	NA	NA	NA	NA	NA	NA	NA	NA	NA	NA	NA	NA	NA	NA	NA	NA	NA	NA	NA	NA	NA	NA	NA	NA	NA	NA	NA	NA	NA	NA	NA	NA	NA	NA	NA	NA	NA	NA	NA	NA
s_Bacteria;p_Actinobacteria;c_Actinomycetia;o_Sporichthyales;f_Unclassified Sporichthyales;g_Unclassified Sporichthyales	NA	NA	NA	NA	NA	NA	NA	NA	NA	NA	NA	NA	NA	NA	NA	NA	NA	NA	NA	NA	NA	NA	NA	NA	NA	NA	NA	NA	NA	NA	NA	NA	NA	NA	NA	NA	NA	NA	NA	NA	NA	NA	NA	NA	NA	NA	NA	NA	NA
s_Bacteria;p_Actinobacteria;c_Actinomycetia;o_Streptomycetales;f_Streptomycetaceae;g_Streptomyces	NA	NA	NA	NA	NA	NA	NA	NA	NA	NA	0.782129	NA	NA	NA	-1.49954	NA	NA	NA	-4.78256	NA	NA	NA	NA	NA	NA	NA	NA	NA	NA	NA	NA	NA	NA	NA	NA	NA	NA	NA	NA	NA	NA	NA	NA	NA	NA	NA	NA	NA	NA
s_Bacteria;p_Actinobacteria;c_Actinomycetia;o_Streptomycetales;f_Streptomycetaceae;g_Unclassified Streptomycetaceae	NA	NA	NA	NA	NA	NA	NA	-2.47928	NA	NA	NA	NA	NA	NA	-5.04295	NA	-8.09132	NA	-3.82283	NA	NA	NA	NA	NA	NA	NA	NA	NA	NA	NA	NA	NA	NA	NA	NA	NA	NA	NA	NA	NA	NA	NA	NA	NA	NA	NA	NA	NA	NA
s_Bacteria;p_Actinobacteria;c_Actinomycetia;o_Streptomycetales;f_Unclassified Streptomycetales;g_Unclassified Streptomycetales	NA	NA	NA	NA	NA	NA	NA	1.00432	NA	NA	NA	NA	NA	NA	NA	NA	NA	NA	NA	NA	NA	NA	NA	NA	NA	NA	NA	NA	NA	NA	NA	NA	NA	NA	NA	NA	NA	NA	NA	NA	NA	NA	NA	NA	NA	NA	NA	NA	NA
s_Bacteria;p_Actinobacteria;c_Actinomycetia;o_Streptosporangiales;f_Streptosporangiaceae;g_Microbispora	NA	NA	NA	NA	NA	NA	NA	NA	NA	NA	NA	NA	NA	NA	NA	NA	NA	NA	NA	NA	NA	NA	NA	NA	NA	NA	NA	NA	NA	NA	NA	NA	NA	NA	NA	NA	NA	NA	NA	NA	NA	NA	NA	NA	NA	NA	NA	NA	NA
s_Bacteria;p_Actinobacteria;c_Actinomycetia;o_Streptosporangiales;f_Streptosporangiaceae;g_Streptosporangiaceae bacterium (no genus in NCBI)	NA	NA	NA	NA	NA	NA	NA	NA	NA	NA	NA	NA	NA	NA	NA	NA	NA	NA	NA	NA	NA	NA	NA	NA	NA	NA	NA	NA	NA	NA	NA	NA	NA	NA	NA	NA	NA	NA	NA	NA	NA	NA	NA	NA	NA	NA	NA	NA	NA
s_Bacteria;p_Actinobacteria;c_Actinomycetia;o_Streptosporangiales;f_Streptosporangiaceae;g_Unclassified Streptosporangiaceae	NA	NA	NA	NA	NA	NA	NA	NA	NA	NA	-8.74339	NA	NA	NA	NA	NA	NA	NA	NA	NA	NA	NA	NA	-4.15843	NA	NA	NA	NA	NA	NA	NA	NA	NA	NA	NA	NA	NA	NA	NA	NA	NA	NA	NA	NA	NA	NA	NA	NA	NA
s_Bacteria;p_Actinobacteria;c_Actinomycetia;o_Streptosporangiales;f_Thermomonosporaceae;g_Actinomadura	NA	NA	NA	NA	NA	NA	NA	NA	NA	NA	NA	NA	NA	NA	NA	NA	NA	NA	NA	NA	NA	NA	NA	NA	NA	NA	NA	NA	NA	NA	NA	NA	NA	NA	NA	NA	NA	NA	NA	NA	NA	NA	NA	NA	NA	NA	NA	NA	NA
s_Bacteria;p_Actinobacteria;c_Actinomycetia;o_Streptosporangiales;f_Thermomonosporaceae;g_Unclassified Thermomonosporaceae	NA	NA	NA	NA	NA	NA	NA	NA	NA	NA	NA	NA	NA	NA	NA	NA	NA	NA	NA	NA	NA	NA	NA	NA	NA	NA	NA	NA	NA	NA	NA	NA	NA	NA	NA	NA	NA	NA	NA	NA	NA	NA	NA	NA	NA	NA	NA	NA	NA
s_Bacteria;p_Actinobacteria;c_Actinomycetia;o_Streptosporangiales;f_Treboniaceae;g_Trebonia	NA	NA	NA	NA	NA	NA	NA	NA	NA	NA	NA	NA	NA	NA	NA	NA	NA	NA	NA	NA	NA	NA	NA	NA	NA	NA	NA	NA	NA	NA	NA	NA	NA	NA	NA	NA	NA	NA	NA	NA	NA	NA	NA	NA	NA	NA	NA	NA	NA
s_Bacteria;p_Actinobacteria;c_Actinomycetia;o_Streptosporangiales;f_Unclassified Streptosporangiales;g_Unclassified Streptosporangiales	NA	NA	NA	NA	NA	NA	NA	NA	NA	NA	NA	NA	NA	NA	NA	NA	NA	NA	NA	NA	NA	NA	NA	NA	NA	NA	NA	NA	NA	NA	NA	NA	NA	NA	NA	NA	NA	NA	NA	NA	NA	NA	NA	NA	NA	NA	NA	NA	NA
s_Bacteria;p_Actinobacteria;c_Actinomycetia;o_Unclassified Actinomycetia;f_Unclassified Actinomycetia;g_Unclassified Actinomycetia	-3.699	NA	1.54019	-9.96578	NA	NA	NA	2.62371	NA	-1.93972	1.10769	NA	NA	-2.80591	1.42116	NA	NA	NA	-5.15843	-1.72738	2.14883	-3.67423	NA	-7.64386	NA	-1.52838	0.659925	NA	NA	NA	NA	-4.09954	-0.954557	NA	-7.96578	NA	1.74014	NA	NA	NA	-5.6681	-4.92139	-4.06693	NA	NA	1.30898	NA	NA	NA
s_Bacteria;p_Actinobacteria;c_Coriobacteriia;o_Unclassified Coriobacteriia;f_Unclassified Coriobacteriia;g_Unclassified Coriobacteriia	NA	NA	NA	NA	NA	NA	NA	NA	NA	NA	NA	NA	NA	NA	NA	NA	NA	NA	NA	NA	NA	NA	NA	NA	NA	NA	NA	NA	NA	NA	NA	NA	NA	NA	NA	NA	NA	NA	NA	NA	NA	NA	NA	NA	NA	NA	NA	NA	NA
s_Bacteria;p_Actinobacteria;c_Rubrobacteria;o_Rubrobacterales;f_Rubrobacteraceae;g_Unclassified Rubrobacteraceae	NA	NA	NA	NA	NA	NA	NA	NA	NA	NA	NA	NA	NA	NA	NA	NA	NA	NA	NA	NA	NA	NA	NA	NA	NA	NA	NA	NA	NA	NA	NA	NA	NA	NA	NA	NA	NA	NA	NA	NA	NA	NA	NA	NA	NA	NA	NA	NA	NA
s_Bacteria;p_Actinobacteria;c_Thermoleophilia;o_Solirubrobacterales;f_Solirubrobacteraceae;g_Solirubrobacter	NA	NA	NA	NA	NA	NA	NA	NA	NA	NA	NA	NA	NA	NA	NA	NA	NA	NA	NA	NA	NA	NA	NA	NA	NA	NA	NA	NA	NA	NA	NA	NA	NA	NA	NA	NA	NA	NA	NA	NA	NA	NA	NA	NA	NA	NA	NA	NA	-11.5507
s_Bacteria;p_Actinobacteria;c_Thermoleophilia;o_Solirubrobacterales;f_Solirubrobacteraceae;g_Unclassified Solirubrobacteraceae	NA	NA	NA	NA	NA	NA	NA	NA	NA	NA	NA	NA	NA	NA	NA	NA	NA	NA	NA	NA	NA	NA	NA	NA	NA	NA	NA	NA	NA	NA	NA	NA	NA	NA	NA	NA	-11.5507	NA	NA	NA	NA	NA	NA	NA	NA	-11.5507	NA	NA	NA
s_Bacteria;p_Actinobacteria;c_Thermoleophilia;o_Solirubrobacterales;f_Solirubrobacterales bacterium (no family in NCBI);g_Solirubrobacterales bacterium (no genus in NCBI)	NA	NA	NA	NA	NA	NA	NA	NA	NA	NA	NA	NA	NA	NA	NA	NA	NA	NA	NA	NA	NA	NA	NA	NA	NA	NA	NA	NA	NA	NA	NA	NA	NA	NA	NA	NA	NA	NA	NA	NA	NA	NA	NA	NA	NA	NA	NA	NA	NA
s_Bacteria;p_Actinobacteria;c_Thermoleophilia;o_Solirubrobacterales;f_Unclassified Solirubrobacterales;g_Unclassified Solirubrobacterales	NA	NA	NA	NA	NA	NA	NA	NA	NA	NA	NA	NA	NA	NA	NA	NA	NA	NA	NA	NA	NA	NA	NA	NA	NA	NA	NA	NA	NA	NA	NA	NA	NA	NA	NA	NA	NA	NA	NA	NA	NA	NA	NA	NA	NA	NA	NA	NA	NA
s_Bacteria;p_Actinobacteria;c_Thermoleophilia;o_Thermoleophilales;f_Thermoleophilaceae;g_Unclassified Thermoleophilaceae	NA	NA	NA	NA	NA	NA	NA	NA	NA	NA	NA	NA	NA	NA	NA	NA	NA	NA	NA	NA	NA	NA	NA	NA	NA	NA	NA	NA	NA	NA	NA	NA	NA	NA	NA	NA	NA	NA	NA	NA	NA	NA	NA	NA	NA	NA	NA	NA	NA
s_Bacteria;p_Actinobacteria;c_Thermoleophilia;o_Thermoleophilia bacterium (no order in NCBI);f_Thermoleophilia bacterium (no family in NCBI);g_Thermoleophilia bacterium (no genus in NCBI)	NA	NA	NA	NA	NA	NA	NA	NA	NA	NA	NA	NA	NA	NA	NA	NA	NA	NA	NA	NA	NA	NA	NA	NA	NA	NA	NA	NA	NA	NA	NA	NA	NA	NA	NA	NA	NA	NA	NA	NA	NA	NA	NA	NA	NA	NA	NA	NA	NA
s_Bacteria;p_Actinobacteria;c_Thermoleophilia;o_Unclassified Thermoleophilia;f_Unclassified Thermoleophilia;g_Unclassified Thermoleophilia	NA	NA	NA	NA	NA	NA	NA	NA	NA	NA	-11.5507	NA	NA	NA	-9.96578	NA	NA	NA	NA	NA	NA	NA	NA	NA	NA	NA	NA	NA	NA	NA	NA	NA	NA	NA	NA	NA	NA	NA	NA	NA	NA	NA	NA	NA	NA	NA	NA	NA	NA
s_Bacteria;p_Actinobacteria;c_Unclassified Actinobacteria;o_Unclassified Actinobacteria;f_Unclassified Actinobacteria;g_Unclassified Actinobacteria	NA	NA	-4.87832	NA	NA	NA	NA	-4.12448	NA	NA	-0.148801	0.709585	NA	-4.87832	0.841839	NA	2.23981	NA	NA	NA	-8.74339	NA	-11.5507	NA	NA	NA	-3.21536	NA	NA	-4.63188	NA	NA	NA	NA	-4.98089	NA	-3.73057	NA	NA	NA	NA	-4.29336	-4.98089	NA	NA	-3.73057	NA	2.23981	NA
s_Bacteria;p_Armatimonadetes;c_Armatimonadetes bacterium (no class in NCBI);o_Armatimonadetes bacterium (no order in NCBI);f_Armatimonadetes bacterium (no family in NCBI);g_Armatimonadetes bacterium (no genus in NCBI)	NA	NA	NA	NA	NA	NA	NA	NA	NA	-4.48466	NA	NA	NA	-4.48466	NA	NA	NA	NA	NA	NA	NA	NA	NA	NA	NA	NA	NA	NA	NA	NA	NA	NA	NA	NA	NA	NA	NA	NA	NA	NA	NA	NA	NA	NA	NA	NA	NA	NA	NA
s_Bacteria;p_Armatimonadetes;c_Fimbriimonadia;o_Fimbriimonadales;f_Fimbriimonadaceae;g_Fimbriimonas	NA	NA	NA	-0.0345543	NA	NA	NA	0.395063	NA	0.163928	NA	NA	NA	NA	NA	NA	NA	NA	0.173767	NA	NA	NA	NA	NA	NA	NA	NA	NA	NA	NA	NA	NA	NA	NA	NA	NA	NA	NA	NA	NA	NA	NA	NA	NA	NA	NA	NA	NA	NA
s_Bacteria;p_Armatimonadetes;c_Fimbriimonadia;o_Fimbriimonadales;f_Unclassified Fimbriimonadales;g_Unclassified Fimbriimonadales	NA	NA	NA	NA	NA	NA	NA	0.273018	NA	NA	NA	NA	NA	NA	NA	NA	NA	NA	NA	NA	NA	NA	NA	NA	NA	NA	NA	NA	NA	NA	NA	NA	NA	NA	NA	NA	NA	NA	NA	NA	NA	NA	NA	NA	NA	NA	NA	NA	NA
s_Bacteria;p_Armatimonadetes;c_Unclassified Armatimonadetes;o_Unclassified Armatimonadetes;f_Unclassified Armatimonadetes;g_Unclassified Armatimonadetes	NA	NA	1.86341	NA	NA	NA	NA	1.23	NA	NA	1.34559	0.242857	NA	0.441129	2.24509	NA	0.330367	-4.2109	0.159629	NA	-11.5507	NA	NA	NA	NA	0.548601	NA	NA	NA	NA	NA	NA	NA	NA	NA	NA	2.80261	NA	NA	NA	-11.5507	1.2193	0.441129	NA	NA	2.80261	NA	NA	0.21205
s_Bacteria;p_Bacteroidetes;c_Bacteroidetes bacterium (no class in NCBI);o_Bacteroidetes bacterium (no order in NCBI);f_Bacteroidetes bacterium (no family in NCBI);g_Bacteroidetes bacterium (no genus in NCBI)	NA	NA	-0.658963	NA	NA	NA	NA	NA	NA	NA	NA	NA	NA	NA	-11.5507	NA	-8.96578	NA	NA	NA	NA	-0.620009	NA	NA	NA	NA	NA	NA	NA	NA	NA	NA	NA	NA	-11.5507	NA	NA	NA	NA	NA	NA	NA	0.154454	NA	NA	NA	NA	NA	NA
s_Bacteria;p_Bacteroidetes;c_Bacteroidia;o_Bacteroidales;f_Odoribacteraceae;g_Odoribacter	NA	NA	-5.2109	NA	NA	NA	NA	NA	NA	NA	NA	NA	NA	NA	NA	NA	NA	NA	NA	NA	NA	NA	NA	NA	NA	NA	NA	NA	NA	NA	NA	NA	NA	NA	NA	NA	NA	NA	NA	NA	NA	NA	NA	NA	NA	NA	NA	NA	NA
s_Bacteria;p_Bacteroidetes;c_Bacteroidia;o_Bacteroidales;f_Prevotellaceae;g_Prevotella	NA	NA	NA	NA	NA	NA	NA	NA	NA	NA	NA	NA	NA	NA	NA	NA	NA	NA	NA	NA	NA	NA	NA	NA	NA	NA	NA	NA	NA	NA	NA	NA	NA	NA	NA	NA	NA	NA	NA	NA	NA	NA	NA	NA	NA	NA	NA	NA	NA
s_Bacteria;p_Bacteroidetes;c_Bacteroidia;o_Bacteroidales;f_Prevotellaceae;g_Unclassified Prevotellaceae	NA	NA	NA	NA	NA	NA	NA	NA	NA	NA	NA	NA	NA	NA	NA	NA	NA	NA	NA	NA	NA	NA	NA	NA	NA	NA	NA	NA	NA	NA	NA	NA	NA	NA	NA	NA	NA	NA	NA	NA	NA	NA	NA	NA	NA	NA	NA	NA	NA
s_Bacteria;p_Bacteroidetes;c_Bacteroidia;o_Bacteroidales;f_Tannerellaceae;g_Parabacteroides	NA	NA	-5.24697	NA	NA	NA	NA	NA	NA	NA	NA	NA	NA	NA	NA	NA	NA	NA	NA	NA	NA	NA	NA	NA	NA	NA	NA	NA	NA	NA	NA	NA	NA	NA	NA	NA	NA	NA	NA	NA	NA	NA	NA	NA	NA	NA	NA	NA	NA
s_Bacteria;p_Bacteroidetes;c_Bacteroidia;o_Bacteroidales;f_Unclassified Bacteroidales;g_Unclassified Bacteroidales	NA	NA	1.68855	NA	NA	NA	NA	NA	NA	NA	NA	NA	NA	NA	NA	NA	-1.44484	NA	NA	NA	NA	NA	NA	NA	NA	NA	NA	NA	NA	NA	NA	2.00456	NA	NA	NA	NA	NA	NA	NA	NA	NA	NA	NA	NA	NA	NA	NA	NA	NA
s_Bacteria;p_Bacteroidetes;c_Bacteroidia;o_Bacteroidia bacterium (no order in NCBI);f_Bacteroidia bacterium (no family in NCBI);g_Bacteroidia bacterium (no genus in NCBI)	NA	NA	NA	NA	NA	NA	NA	NA	NA	-3.28396	NA	NA	NA	NA	NA	NA	NA	NA	NA	NA	NA	NA	NA	NA	NA	NA	NA	NA	NA	NA	NA	NA	NA	NA	NA	NA	NA	NA	NA	NA	NA	NA	NA	NA	NA	NA	NA	NA	NA
s_Bacteria;p_Bacteroidetes;c_Bacteroidia;o_Unclassified Bacteroidia;f_Unclassified Bacteroidia;g_Unclassified Bacteroidia	NA	NA	-0.636362	NA	NA	NA	NA	-2.81943	NA	-2.24697	-4.42146	NA	NA	NA	NA	NA	-2.85726	NA	-1.6727	NA	NA	NA	NA	NA	NA	NA	NA	NA	NA	NA	NA	NA	NA	NA	NA	NA	NA	NA	NA	NA	NA	NA	NA	NA	NA	NA	NA	NA	NA
s_Bacteria;p_Bacteroidetes;c_Chitinophagia;o_Chitinophagales;f_Chitinophagaceae;g_Chitinophaga	NA	NA	7.58632	-0.0790716	NA	NA	NA	4.05699	NA	5.2549	2.92726	0.82239	NA	2.18428	3.96996	NA	1.91048	0.745309	2.9296	0.998557	-0.343732	-0.356606	NA	-0.189351	NA	1.46728	-0.479284	-0.197049	0.100305	NA	NA	-0.227129	NA	NA	3.59443	-0.479284	-0.179515	NA	NA	NA	0.796598	NA	5.28778	NA	NA	NA	NA	1.75759	NA
s_Bacteria;p_Bacteroidetes;c_Chitinophagia;o_Chitinophagales;f_Chitinophagaceae;g_Chitinophagaceae bacterium (no genus in NCBI)	NA	NA	-0.414396	NA	NA	NA	NA	NA	NA	NA	-3.90689	-5.19319	NA	NA	-5.401	NA	-4.92139	NA	NA	NA	-5.46328	NA	NA	NA	NA	NA	NA	NA	NA	NA	NA	NA	NA	NA	-5.401	NA	-5.07501	NA	NA	NA	NA	NA	-2.71154	NA	NA	NA	NA	-4.14136	NA
s_Bacteria;p_Bacteroidetes;c_Chitinophagia;o_Chitinophagales;f_Chitinophagaceae;g_Ferruginibacter	NA	NA	-0.0340618	NA	NA	NA	NA	NA	NA	NA	NA	NA	NA	NA	NA	NA	NA	NA	NA	NA	-0.348623	NA	NA	NA	NA	0.658097	NA	NA	NA	NA	NA	NA	NA	NA	NA	NA	NA	NA	NA	NA	NA	2.49885	NA	NA	NA	NA	NA	NA	NA
s_Bacteria;p_Bacteroidetes;c_Chitinophagia;o_Chitinophagales;f_Chitinophagaceae;g_Filimonas	NA	NA	6.11401	NA	NA	NA	NA	1.9175	NA	3.16371	1.09604	NA	NA	1.09333	2.94086	NA	1.90175	NA	0.234706	-0.888969	0.195768	-0.885411	NA	-0.712331	NA	0.619804	NA	0.265837	-0.869508	NA	NA	-0.936037	NA	NA	2.5824	-0.753085	-1.04196	NA	NA	NA	-1.04891	NA	4.132	NA	NA	NA	NA	0.540358	NA
s_Bacteria;p_Bacteroidetes;c_Chitinophagia;o_Chitinophagales;f_Chitinophagaceae;g_Flavihumibacter	NA	NA	-2.62593	NA	NA	NA	NA	NA	NA	NA	NA	NA	NA	NA	NA	NA	NA	NA	NA	NA	NA	NA	NA	NA	NA	NA	NA	NA	NA	NA	NA	NA	NA	NA	NA	NA	NA	NA	NA	NA	NA	NA	NA	NA	NA	NA	NA	NA	NA
s_Bacteria;p_Bacteroidetes;c_Chitinophagia;o_Chitinophagales;f_Chitinophagaceae;g_Flavisolibacter	NA	NA	-1.59364	NA	NA	NA	NA	NA	NA	NA	NA	NA	NA	NA	NA	NA	NA	NA	NA	NA	NA	NA	NA	NA	NA	NA	NA	NA	NA	NA	NA	NA	NA	NA	NA	NA	NA	NA	NA	NA	NA	NA	NA	NA	NA	NA	NA	NA	NA
s_Bacteria;p_Bacteroidetes;c_Chitinophagia;o_Chitinophagales;f_Chitinophagaceae;g_Hanamia	NA	NA	-1.97143	NA	NA	NA	NA	NA	NA	NA	NA	NA	NA	NA	NA	NA	NA	NA	NA	NA	NA	NA	NA	NA	NA	NA	NA	NA	NA	NA	NA	NA	NA	NA	NA	NA	NA	NA	NA	NA	NA	NA	NA	NA	NA	NA	NA	NA	NA
s_Bacteria;p_Bacteroidetes;c_Chitinophagia;o_Chitinophagales;f_Chitinophagaceae;g_Lacibacter	NA	NA	-1.86775	NA	NA	NA	NA	-5.6681	NA	NA	NA	NA	NA	NA	NA	NA	-5.26534	NA	NA	NA	NA	NA	NA	NA	NA	-5.401	NA	NA	NA	NA	NA	NA	NA	NA	NA	NA	NA	NA	NA	NA	NA	NA	NA	NA	NA	NA	NA	NA	NA
s_Bacteria;p_Bacteroidetes;c_Chitinophagia;o_Chitinophagales;f_Chitinophagaceae;g_Niabella	NA	NA	0.131809	NA	NA	NA	NA	NA	NA	NA	NA	NA	NA	NA	NA	NA	NA	NA	NA	NA	NA	NA	NA	NA	NA	NA	NA	NA	NA	NA	NA	NA	NA	NA	NA	NA	NA	NA	NA	NA	NA	NA	NA	NA	NA	NA	NA	NA	NA
s_Bacteria;p_Bacteroidetes;c_Chitinophagia;o_Chitinophagales;f_Chitinophagaceae;g_Niastella	NA	NA	-1.34251	NA	NA	NA	NA	NA	NA	NA	NA	NA	NA	NA	NA	NA	NA	NA	NA	NA	NA	NA	NA	NA	NA	NA	NA	NA	NA	NA	NA	NA	NA	NA	NA	NA	NA	NA	NA	NA	NA	NA	NA	NA	NA	NA	NA	NA	NA
s_Bacteria;p_Bacteroidetes;c_Chitinophagia;o_Chitinophagales;f_Chitinophagaceae;g_Paraflavitalea	NA	NA	-0.872147	NA	NA	NA	NA	NA	NA	NA	NA	NA	NA	NA	NA	NA	NA	NA	NA	NA	NA	NA	NA	NA	NA	NA	NA	NA	NA	NA	NA	NA	NA	NA	NA	NA	NA	NA	NA	NA	NA	NA	NA	NA	NA	NA	NA	NA	NA
s_Bacteria;p_Bacteroidetes;c_Chitinophagia;o_Chitinophagales;f_Chitinophagaceae;g_Pseudobacter	NA	NA	NA	NA	NA	NA	NA	NA	NA	NA	NA	NA	NA	NA	-2.90329	NA	NA	NA	NA	NA	NA	NA	NA	NA	NA	NA	NA	NA	NA	NA	NA	NA	NA	NA	-2.90329	NA	NA	NA	NA	NA	NA	NA	-2.90329	NA	NA	NA	NA	NA	NA
s_Bacteria;p_Bacteroidetes;c_Chitinophagia;o_Chitinophagales;f_Chitinophagaceae;g_Puia	NA	NA	NA	NA	NA	NA	NA	NA	NA	NA	NA	NA	NA	NA	NA	NA	NA	NA	NA	NA	NA	NA	NA	NA	NA	NA	NA	NA	NA	NA	NA	NA	NA	NA	NA	NA	NA	NA	NA	NA	NA	NA	NA	NA	NA	NA	NA	NA	NA
s_Bacteria;p_Bacteroidetes;c_Chitinophagia;o_Chitinophagales;f_Chitinophagaceae;g_Sediminibacterium	NA	-1.25958	4.53897	NA	NA	NA	NA	1.79549	NA	0.295527	0.78129	NA	NA	0.641238	2.18047	NA	0.610385	NA	0.664179	-1.30519	-0.260152	NA	NA	-1.36216	NA	0.412149	NA	-1.32433	NA	NA	NA	NA	NA	NA	1.99023	-1.32916	-1.34985	-1.11195	NA	NA	-0.203125	NA	3.37624	NA	NA	NA	NA	0.664179	NA
s_Bacteria;p_Bacteroidetes;c_Chitinophagia;o_Chitinophagales;f_Chitinophagaceae;g_Segetibacter	NA	NA	-3.39088	NA	NA	NA	NA	NA	NA	NA	NA	NA	NA	NA	NA	NA	NA	NA	NA	NA	NA	NA	NA	NA	NA	NA	NA	NA	NA	NA	NA	NA	NA	NA	NA	NA	NA	NA	NA	NA	NA	NA	NA	NA	NA	NA	NA	NA	NA
s_Bacteria;p_Bacteroidetes;c_Chitinophagia;o_Chitinophagales;f_Chitinophagaceae;g_Taibaiella	NA	NA	1.31904	NA	NA	NA	NA	-2.10366	NA	-1.13924	-1.58785	-3.04692	NA	-1.30163	0.242044	NA	NA	NA	NA	NA	NA	-3.22432	NA	NA	NA	-1.31115	NA	NA	-2.76939	NA	NA	-2.98469	NA	NA	-0.364013	NA	-3.15414	NA	NA	NA	-3.91412	NA	1.39689	NA	NA	NA	NA	NA	NA
s_Bacteria;p_Bacteroidetes;c_Chitinophagia;o_Chitinophagales;f_Chitinophagaceae;g_Terrimonas	NA	NA	-0.643105	NA	NA	NA	NA	NA	NA	NA	NA	NA	NA	NA	NA	NA	NA	NA	NA	NA	NA	NA	NA	NA	NA	NA	NA	NA	NA	NA	NA	NA	NA	NA	NA	NA	NA	NA	NA	NA	NA	NA	NA	NA	NA	NA	NA	NA	NA
s_Bacteria;p_Bacteroidetes;c_Chitinophagia;o_Chitinophagales;f_Chitinophagaceae;g_Unclassified Chitinophagaceae	NA	NA	5.43188	NA	NA	NA	NA	2.09547	NA	2.45829	0.58368	-0.494787	NA	0.207476	2.04742	-1.2109	0.178449	0.16178	0.327687	-2.13924	-0.0169304	-2.80928	NA	-3.09954	NA	-0.53952	NA	-1.1888	NA	NA	NA	-0.957356	-0.28279	NA	1.14991	-2.87127	NA	NA	-2.8365	NA	-1.07704	NA	3.04585	NA	NA	NA	NA	-2.35353	NA
s_Bacteria;p_Bacteroidetes;c_Chitinophagia;o_Chitinophagales;f_Unclassified Chitinophagales;g_Unclassified Chitinophagales	NA	NA	3.10322	NA	NA	NA	NA	-1.0599	NA	-0.464611	-3.42146	NA	NA	NA	-3.69277	NA	-4.93604	NA	-1.95829	NA	NA	-1.66505	NA	NA	NA	NA	NA	NA	NA	NA	NA	NA	NA	NA	-3.69277	NA	-2.92869	NA	NA	NA	NA	NA	-1.30757	NA	NA	NA	NA	NA	NA
s_Bacteria;p_Bacteroidetes;c_Chitinophagia;o_Unclassified Chitinophagia;f_Unclassified Chitinophagia;g_Unclassified Chitinophagia	NA	NA	1.56039	NA	NA	NA	NA	-2.50362	NA	-4.18442	-2.6529	NA	NA	NA	-1.44746	NA	NA	NA	NA	NA	NA	NA	NA	NA	NA	NA	NA	NA	NA	NA	NA	NA	NA	NA	-1.44746	NA	-2.20202	NA	NA	NA	NA	NA	-0.105732	NA	NA	NA	NA	NA	NA
s_Bacteria;p_Bacteroidetes;c_Cytophagia;o_Cytophagales;f_Cyclobacteriaceae;g_Cyclobacterium	NA	NA	-4.92139	NA	NA	NA	NA	NA	NA	NA	NA	NA	NA	NA	NA	NA	NA	NA	NA	NA	NA	NA	NA	NA	NA	NA	NA	NA	NA	NA	NA	NA	NA	NA	NA	NA	NA	NA	NA	NA	NA	NA	NA	NA	NA	NA	NA	NA	NA
s_Bacteria;p_Bacteroidetes;c_Cytophagia;o_Cytophagales;f_Cytophagaceae;g_Rhodocytophaga	NA	NA	NA	NA	NA	NA	NA	NA	NA	NA	NA	NA	NA	NA	NA	NA	NA	NA	NA	NA	NA	NA	NA	NA	NA	NA	NA	NA	NA	NA	NA	NA	NA	NA	NA	NA	NA	NA	NA	NA	NA	NA	-1.25728	NA	NA	NA	NA	NA	NA
s_Bacteria;p_Bacteroidetes;c_Cytophagia;o_Cytophagales;f_Cytophagaceae;g_Spirosoma	NA	NA	1.09671	NA	NA	NA	NA	NA	NA	NA	NA	NA	NA	NA	NA	NA	NA	NA	NA	NA	NA	NA	NA	NA	NA	NA	NA	NA	NA	NA	NA	NA	NA	NA	NA	NA	NA	NA	NA	NA	NA	NA	0.640312	NA	NA	NA	NA	NA	NA
s_Bacteria;p_Bacteroidetes;c_Cytophagia;o_Cytophagales;f_Cytophagaceae;g_Unclassified Cytophagaceae	NA	NA	-0.678072	NA	NA	NA	NA	NA	NA	NA	NA	NA	NA	NA	NA	NA	NA	NA	NA	-2.55075	NA	-2.55075	NA	NA	NA	NA	NA	NA	NA	NA	NA	NA	NA	NA	NA	NA	NA	NA	NA	NA	NA	NA	NA	NA	NA	NA	NA	NA	NA
s_Bacteria;p_Bacteroidetes;c_Cytophagia;o_Cytophagales;f_Fulvivirgaceae;g_Chryseolinea	NA	NA	-3.56775	NA	NA	NA	NA	NA	NA	NA	NA	NA	NA	NA	NA	NA	NA	NA	NA	NA	NA	NA	NA	NA	NA	NA	NA	NA	NA	NA	NA	NA	NA	NA	NA	NA	NA	NA	NA	NA	NA	NA	NA	NA	NA	NA	NA	NA	NA
s_Bacteria;p_Bacteroidetes;c_Cytophagia;o_Cytophagales;f_Fulvivirgaceae;g_Ohtaekwangia	NA	NA	1.03045	NA	NA	NA	NA	NA	NA	NA	NA	NA	NA	NA	NA	NA	NA	NA	NA	NA	NA	NA	NA	NA	NA	NA	NA	NA	NA	NA	NA	NA	NA	NA	NA	NA	NA	NA	NA	NA	NA	NA	NA	NA	NA	NA	NA	NA	NA
s_Bacteria;p_Bacteroidetes;c_Cytophagia;o_Cytophagales;f_Fulvivirgaceae;g_Unclassified Fulvivirgaceae	NA	NA	-2.87832	NA	NA	NA	NA	NA	NA	NA	NA	NA	NA	NA	NA	NA	NA	NA	NA	NA	NA	NA	NA	NA	NA	NA	NA	NA	NA	NA	NA	NA	NA	NA	NA	NA	NA	NA	NA	NA	NA	NA	NA	NA	NA	NA	NA	NA	NA
s_Bacteria;p_Bacteroidetes;c_Cytophagia;o_Cytophagales;f_Hymenobacteraceae;g_Hymenobacter	NA	NA	-5.38082	NA	NA	NA	NA	NA	NA	NA	NA	NA	NA	NA	NA	NA	-1.25728	NA	NA	NA	NA	NA	NA	NA	NA	NA	NA	NA	NA	NA	NA	NA	NA	NA	NA	-2.57347	NA	NA	NA	NA	NA	NA	NA	NA	NA	NA	NA	NA	NA
s_Bacteria;p_Bacteroidetes;c_Cytophagia;o_Cytophagales;f_Hymenobacteraceae;g_Pontibacter	NA	NA	NA	NA	NA	NA	NA	NA	NA	NA	NA	NA	NA	NA	NA	NA	-8.22882	NA	NA	NA	NA	NA	NA	NA	NA	NA	NA	NA	NA	NA	NA	-8.22882	NA	NA	NA	NA	NA	NA	NA	NA	NA	NA	NA	NA	NA	NA	NA	NA	NA
s_Bacteria;p_Bacteroidetes;c_Cytophagia;o_Cytophagales;f_Hymenobacteraceae;g_Unclassified Hymenobacteraceae	NA	NA	NA	NA	NA	NA	NA	NA	NA	NA	NA	NA	NA	NA	NA	NA	-3.27462	NA	NA	NA	NA	NA	NA	NA	NA	NA	NA	NA	NA	NA	NA	NA	NA	NA	NA	NA	NA	NA	NA	NA	NA	NA	-0.92778	NA	NA	NA	NA	NA	NA
s_Bacteria;p_Bacteroidetes;c_Cytophagia;o_Cytophagales;f_Spirosomaceae;g_Dyadobacter	NA	0.616044	9.40253	NA	NA	NA	1.71282	5.50039	NA	6.03201	4.49187	-0.865998	NA	4.27035	6.28456	3.19419	3.14328	3.06815	4.06028	NA	3.31875	1.3787	-3.662	NA	NA	2.8502	NA	1.28668	NA	0.259825	1.80502	2.94841	NA	NA	5.32721	1.37388	NA	NA	NA	NA	2.51509	2.32587	7.19118	NA	NA	NA	NA	3.45044	NA
s_Bacteria;p_Bacteroidetes;c_Cytophagia;o_Cytophagales;f_Spirosomaceae;g_Emticicia	NA	2.94386	8.31248	NA	NA	NA	1.96987	6.08785	NA	5.73249	4.27937	2.94386	NA	4.8412	6.7638	3.61777	2.93973	3.39703	4.02388	2.90169	3.37402	2.66107	2.15359	1.99603	NA	NA	NA	NA	NA	NA	NA	3.0753	1.74961	NA	5.9896	NA	NA	NA	NA	NA	3.62281	NA	8.3535	NA	NA	NA	NA	5.19026	NA
s_Bacteria;p_Bacteroidetes;c_Cytophagia;o_Cytophagales;f_Spirosomaceae;g_Larkinella	NA	NA	0.263836	NA	NA	NA	NA	NA	NA	NA	NA	NA	NA	NA	NA	NA	NA	NA	NA	NA	NA	NA	NA	NA	NA	NA	NA	NA	NA	NA	NA	NA	NA	NA	NA	NA	NA	NA	NA	NA	NA	NA	NA	NA	NA	NA	NA	NA	NA
s_Bacteria;p_Bacteroidetes;c_Cytophagia;o_Cytophagales;f_Spirosomaceae;g_Pseudarcicella	NA	NA	NA	NA	NA	NA	NA	NA	NA	NA	NA	NA	NA	NA	NA	NA	NA	NA	NA	NA	NA	NA	NA	NA	NA	NA	NA	NA	NA	NA	NA	NA	NA	NA	NA	NA	NA	NA	NA	NA	NA	NA	NA	NA	NA	NA	NA	NA	NA
s_Bacteria;p_Bacteroidetes;c_Cytophagia;o_Cytophagales;f_Spirosomaceae;g_Unclassified Spirosomaceae	NA	NA	5.23285	NA	NA	NA	NA	2.65985	NA	1.31015	0.532068	NA	NA	NA	1.02645	NA	2.05346	NA	NA	NA	0.328836	NA	NA	NA	NA	NA	NA	NA	NA	NA	NA	NA	NA	NA	-0.533938	NA	NA	NA	NA	NA	0.328836	NA	3.00648	NA	NA	NA	NA	-0.745003	NA
s_Bacteria;p_Bacteroidetes;c_Cytophagia;o_Cytophagales;f_Unclassified Cytophagales;g_Unclassified Cytophagales	NA	NA	5.71951	NA	NA	NA	NA	1.22959	NA	2.48843	0.558104	NA	NA	NA	3.0216	NA	2.27103	NA	NA	NA	-1.13606	NA	NA	NA	NA	-3.33158	NA	NA	NA	NA	NA	-0.936037	NA	NA	0.967415	NA	NA	NA	NA	NA	1.31208	NA	3.53734	NA	NA	NA	NA	-0.528379	NA
s_Bacteria;p_Bacteroidetes;c_Cytophagia;o_Unclassified Cytophagia;f_Unclassified Cytophagia;g_Unclassified Cytophagia	NA	NA	NA	NA	NA	NA	NA	1.1987	NA	0.419359	NA	NA	NA	-2.9105	NA	NA	NA	NA	NA	NA	NA	NA	NA	NA	NA	NA	NA	NA	NA	NA	NA	NA	0.794104	NA	NA	NA	NA	NA	NA	NA	0.983313	NA	2.22507	NA	NA	NA	NA	NA	NA
s_Bacteria;p_Bacteroidetes;c_Flavobacteriia;o_Flavobacteriales;f_Crocinitomicaceae;g_Fluviicola	NA	NA	3.35849	NA	NA	NA	NA	0.713989	NA	1.22877	0.022427	-0.877438	NA	-0.149867	1.92941	NA	-0.787534	NA	-0.87479	-0.967664	0.0105412	-1.1182	-0.0394883	NA	NA	-1.18442	NA	-0.914122	-0.714696	NA	NA	NA	NA	NA	2.29885	NA	-1.28396	NA	NA	NA	NA	NA	3.68639	NA	NA	NA	NA	1.33457	NA
s_Bacteria;p_Bacteroidetes;c_Flavobacteriia;o_Flavobacteriales;f_Crocinitomicaceae;g_Unclassified Crocinitomicaceae	NA	NA	-1.22319	NA	NA	NA	NA	NA	NA	NA	NA	NA	NA	NA	NA	NA	-0.846843	NA	NA	NA	NA	NA	NA	NA	NA	NA	NA	NA	NA	NA	NA	-0.846843	NA	NA	NA	NA	NA	NA	NA	NA	NA	NA	NA	NA	NA	NA	NA	NA	NA
s_Bacteria;p_Bacteroidetes;c_Flavobacteriia;o_Flavobacteriales;f_Flavobacteriaceae;g_Flavobacterium	NA	NA	11.0484	NA	NA	NA	NA	7.53303	NA	8.41341	6.70753	4.23223	NA	6.31874	7.95041	3.30251	6.98503	5.63808	6.1879	5.78355	5.49302	4.1918	4.95689	4.03339	NA	5.07562	NA	5.55245	3.94151	-2.59946	NA	4.83766	5.91667	NA	6.5682	4.14937	-1.21312	4.07542	-2.77267	NA	6.20735	NA	8.91753	NA	NA	NA	NA	3.99624	NA
s_Bacteria;p_Bacteroidetes;c_Flavobacteriia;o_Flavobacteriales;f_Flavobacteriaceae;g_Polaribacter	NA	NA	-2.37084	NA	NA	NA	NA	NA	NA	NA	NA	NA	NA	NA	NA	NA	NA	NA	NA	NA	NA	NA	NA	NA	NA	NA	NA	NA	NA	NA	NA	NA	NA	NA	NA	NA	NA	NA	NA	NA	NA	NA	NA	NA	NA	NA	NA	NA	NA
s_Bacteria;p_Bacteroidetes;c_Flavobacteriia;o_Flavobacteriales;f_Flavobacteriaceae;g_Unclassified Flavobacteriaceae	NA	NA	4.87894	NA	NA	NA	NA	NA	NA	2.61243	0.892197	NA	NA	NA	-4.01159	NA	0.616358	NA	4.46771	NA	0.644625	NA	NA	NA	NA	NA	NA	NA	NA	NA	NA	-3.41632	NA	NA	-5.24697	NA	0.849599	NA	NA	NA	4.21005	NA	1.5244	NA	NA	NA	NA	NA	NA
s_Bacteria;p_Bacteroidetes;c_Flavobacteriia;o_Flavobacteriales;f_Flavobacteriales bacterium (no family in NCBI);g_Flavobacteriales bacterium (no genus in NCBI)	NA	NA	-1.30045	NA	NA	NA	NA	NA	NA	NA	NA	NA	NA	NA	NA	NA	NA	NA	NA	NA	NA	NA	NA	NA	NA	NA	NA	NA	NA	NA	NA	NA	NA	NA	NA	NA	NA	NA	NA	NA	NA	NA	NA	NA	NA	NA	NA	NA	NA
s_Bacteria;p_Bacteroidetes;c_Flavobacteriia;o_Flavobacteriales;f_Unclassified Flavobacteriales;g_Unclassified Flavobacteriales	NA	NA	4.12121	NA	NA	NA	NA	2.36933	NA	2.65076	1.72988	NA	NA	NA	1.43563	NA	NA	NA	NA	0.16135	NA	NA	NA	NA	NA	NA	NA	NA	NA	NA	NA	NA	NA	NA	1.43563	NA	NA	NA	NA	NA	5.36673	NA	1.79258	NA	NA	NA	NA	-0.228255	NA
s_Bacteria;p_Bacteroidetes;c_Flavobacteriia;o_Flavobacteriales;f_Weeksellaceae;g_Chryseobacterium	NA	NA	-0.381448	NA	NA	NA	NA	NA	NA	NA	0.108803	NA	NA	NA	-3.49546	NA	NA	NA	NA	NA	NA	NA	NA	NA	NA	NA	NA	NA	NA	NA	NA	NA	NA	NA	-3.49546	NA	NA	NA	NA	NA	0.131809	NA	-3.49546	NA	NA	NA	NA	NA	NA
s_Bacteria;p_Bacteroidetes;c_Flavobacteriia;o_Flavobacteriales;f_Weeksellaceae;g_Unclassified Weeksellaceae	NA	NA	NA	NA	NA	NA	NA	-2.24013	NA	NA	NA	NA	NA	NA	NA	NA	-2.14348	NA	NA	NA	NA	NA	NA	NA	NA	NA	NA	NA	NA	NA	NA	NA	NA	NA	NA	NA	NA	NA	NA	NA	NA	NA	NA	NA	NA	NA	NA	NA	NA
s_Bacteria;p_Bacteroidetes;c_Flavobacteriia;o_Unclassified Flavobacteriia;f_Unclassified Flavobacteriia;g_Unclassified Flavobacteriia	NA	NA	1.91635	NA	NA	NA	NA	NA	NA	0.367744	NA	NA	NA	NA	NA	NA	NA	NA	NA	NA	NA	NA	NA	NA	NA	NA	NA	NA	NA	NA	NA	NA	NA	NA	NA	NA	NA	NA	NA	NA	NA	NA	NA	NA	NA	NA	NA	NA	NA
s_Bacteria;p_Bacteroidetes;c_Saprospiria;o_Saprospirales;f_Unclassified Saprospirales;g_Unclassified Saprospirales	NA	NA	NA	NA	NA	NA	NA	-2.03899	NA	NA	NA	NA	NA	NA	NA	NA	NA	NA	NA	NA	NA	NA	NA	NA	NA	NA	NA	NA	NA	NA	NA	-2.41632	NA	NA	NA	NA	NA	NA	NA	NA	NA	NA	NA	NA	NA	NA	NA	NA	NA
s_Bacteria;p_Bacteroidetes;c_Sphingobacteriia;o_Sphingobacteriales;f_Sphingobacteriaceae;g_Daejeonella	NA	NA	0.921182	NA	NA	NA	NA	-2.68966	NA	-1.63786	NA	NA	NA	NA	-0.357838	NA	NA	NA	NA	NA	NA	NA	NA	NA	NA	NA	NA	NA	NA	NA	NA	NA	NA	NA	-2.15414	NA	NA	NA	NA	NA	NA	NA	-1.00289	NA	NA	NA	NA	-3.65593	NA
s_Bacteria;p_Bacteroidetes;c_Sphingobacteriia;o_Sphingobacteriales;f_Sphingobacteriaceae;g_Mucilaginibacter	NA	NA	3.27729	NA	NA	NA	NA	-2.17137	NA	-1.09645	-1.89254	NA	NA	-2.17788	0.556143	NA	-1.38961	-6.09132	-1.56918	-3.42663	-1.67116	-3.77596	NA	-3.38082	NA	-7.74339	NA	-2.59364	-3.22432	NA	NA	-6.55075	NA	NA	-1.08009	NA	-6.90689	NA	NA	NA	-8.38082	NA	0.45628	NA	NA	NA	NA	-2.96578	NA
s_Bacteria;p_Bacteroidetes;c_Sphingobacteriia;o_Sphingobacteriales;f_Sphingobacteriaceae;g_Olivibacter	NA	NA	-1.03013	NA	NA	NA	NA	NA	NA	NA	NA	NA	NA	NA	NA	NA	NA	NA	NA	NA	NA	NA	NA	NA	NA	NA	NA	NA	NA	NA	NA	NA	NA	NA	NA	NA	NA	NA	NA	NA	NA	NA	NA	NA	NA	NA	NA	NA	NA
s_Bacteria;p_Bacteroidetes;c_Sphingobacteriia;o_Sphingobacteriales;f_Sphingobacteriaceae;g_Parapedobacter	NA	NA	-0.105732	NA	NA	NA	NA	NA	NA	NA	NA	NA	NA	NA	NA	NA	NA	NA	NA	NA	NA	NA	NA	NA	NA	NA	NA	NA	NA	NA	NA	NA	NA	NA	NA	NA	NA	NA	NA	NA	NA	NA	NA	NA	NA	NA	NA	NA	NA
s_Bacteria;p_Bacteroidetes;c_Sphingobacteriia;o_Sphingobacteriales;f_Sphingobacteriaceae;g_Pedobacter	NA	-4.45271	10.2963	NA	NA	NA	NA	6.40421	NA	6.12888	5.91805	3.94963	NA	5.40515	6.53075	2.10545	6.16281	3.97704	6.46118	3.34918	4.05302	3.70388	1.66782	3.26223	NA	2.74459	NA	3.0162	NA	NA	NA	4.64875	-3.34618	NA	6.05828	NA	-2.13712	NA	NA	NA	3.41454	NA	7.88683	NA	NA	NA	NA	4.91022	NA
s_Bacteria;p_Bacteroidetes;c_Sphingobacteriia;o_Sphingobacteriales;f_Sphingobacteriaceae;g_Pseudopedobacter	NA	NA	-3.29808	NA	NA	NA	NA	-5.59655	NA	NA	NA	NA	NA	NA	NA	NA	NA	NA	NA	NA	NA	NA	NA	NA	NA	NA	NA	NA	NA	NA	NA	NA	NA	NA	NA	NA	NA	NA	NA	NA	NA	NA	NA	NA	NA	NA	NA	NA	NA
s_Bacteria;p_Bacteroidetes;c_Sphingobacteriia;o_Sphingobacteriales;f_Sphingobacteriaceae;g_Solitalea	NA	NA	NA	NA	NA	NA	NA	NA	NA	NA	NA	NA	NA	NA	NA	NA	NA	NA	NA	NA	NA	NA	NA	NA	NA	NA	NA	NA	NA	NA	NA	NA	NA	NA	NA	NA	NA	NA	NA	NA	NA	NA	NA	NA	NA	NA	NA	NA	NA
s_Bacteria;p_Bacteroidetes;c_Sphingobacteriia;o_Sphingobacteriales;f_Sphingobacteriaceae;g_Sphingobacteriaceae bacterium (no genus in NCBI)	NA	NA	1.22836	NA	NA	NA	NA	NA	NA	-3.27462	-2.2109	-3.95083	NA	-4.05889	-0.961096	NA	-3.20202	-3.64386	-3.81604	NA	NA	NA	NA	-3.78256	NA	-3.26998	NA	NA	NA	NA	NA	NA	NA	NA	-3.32193	NA	NA	NA	NA	NA	-4.04295	NA	-1.40992	NA	NA	NA	NA	-4.99616	NA
s_Bacteria;p_Bacteroidetes;c_Sphingobacteriia;o_Sphingobacteriales;f_Sphingobacteriaceae;g_Sphingobacterium	NA	NA	-0.92139	NA	NA	NA	NA	-3.63786	NA	NA	NA	NA	NA	NA	NA	NA	-3.32193	NA	-3.662	NA	NA	NA	NA	NA	NA	NA	NA	NA	NA	NA	NA	-3.32193	NA	NA	NA	NA	NA	NA	NA	NA	NA	NA	NA	NA	NA	NA	NA	NA	NA
s_Bacteria;p_Bacteroidetes;c_Sphingobacteriia;o_Sphingobacteriales;f_Sphingobacteriaceae;g_Unclassified Sphingobacteriaceae	NA	NA	6.33145	NA	NA	NA	NA	2.78548	NA	2.31373	-0.55498	2.58207	NA	-1.21424	2.12135	NA	1.57143	NA	2.07861	-3.95083	-3.8365	NA	NA	NA	NA	NA	NA	NA	-2.53673	NA	NA	-2.49546	NA	NA	1.93584	NA	NA	NA	NA	NA	-0.493432	NA	3.40127	NA	NA	NA	NA	-0.872147	NA
s_Bacteria;p_Bacteroidetes;c_Sphingobacteriia;o_Sphingobacteriales;f_Sphingobacteriales bacterium (no family in NCBI);g_Sphingobacteriales bacterium (no genus in NCBI)	NA	NA	0.254191	NA	NA	NA	NA	NA	NA	NA	NA	NA	NA	NA	NA	NA	-2.93604	NA	NA	NA	NA	NA	NA	NA	NA	NA	NA	NA	NA	NA	NA	NA	NA	NA	NA	NA	NA	NA	NA	NA	NA	NA	NA	NA	NA	NA	NA	NA	NA
s_Bacteria;p_Bacteroidetes;c_Sphingobacteriia;o_Sphingobacteriales;f_Unclassified Sphingobacteriales;g_Unclassified Sphingobacteriales	NA	NA	3.73039	NA	NA	NA	NA	-5.46328	NA	0.219091	-5.44222	NA	NA	-4.11612	0.057508	NA	NA	NA	-2.07097	NA	NA	NA	NA	NA	NA	-2.82283	NA	NA	NA	NA	-2.74018	NA	NA	NA	0.612274	NA	NA	NA	NA	NA	NA	NA	1.325	NA	NA	NA	NA	-1.03505	NA
s_Bacteria;p_Bacteroidetes;c_Sphingobacteriia;o_Unclassified Sphingobacteriia;f_Unclassified Sphingobacteriia;g_Unclassified Sphingobacteriia	NA	NA	2.6691	NA	NA	NA	NA	-2.90689	NA	-0.736164	-3.32675	NA	NA	NA	-2.62593	NA	NA	NA	-3.54512	NA	-3.1078	NA	NA	NA	NA	NA	NA	NA	NA	NA	NA	NA	NA	NA	-1.85726	NA	NA	NA	NA	NA	NA	NA	-1.85726	NA	NA	NA	NA	-3.13289	NA
s_Bacteria;p_Bacteroidetes;c_Unclassified Bacteroidetes;o_Unclassified Bacteroidetes;f_Unclassified Bacteroidetes;g_Unclassified Bacteroidetes	NA	0.473354	7.8432	-2.63487	NA	NA	NA	5.07928	NA	6.52262	4.1479	0.405266	NA	1.66053	4.60316	0.341417	6.24259	0.419359	4.48046	2.26943	1.46954	-3.36092	-1.437	1.94261	NA	1.44767	NA	-0.932361	-0.117683	-3.31234	1.31092	2.16092	NA	NA	4.81542	-1.5009	-2.23786	-1.12239	NA	NA	2.38008	NA	6.52928	NA	NA	NA	NA	3.70583	-2.88186
s_Bacteria;p_Candidatus Aminicenantes;c_Unclassified Candidatus Aminicenantes;o_Unclassified Candidatus Aminicenantes;f_Unclassified Candidatus Aminicenantes;g_Unclassified Candidatus Aminicenantes	NA	NA	NA	NA	NA	NA	NA	NA	NA	NA	NA	NA	NA	NA	NA	NA	NA	NA	NA	NA	NA	NA	NA	NA	NA	NA	NA	NA	NA	NA	NA	NA	NA	NA	-1.35969	NA	NA	NA	NA	NA	NA	NA	-1.35969	NA	NA	NA	NA	-1.35969	NA
s_Bacteria;p_Candidatus Dormibacteraeota;c_Unclassified Candidatus Dormibacteraeota;o_Unclassified Candidatus Dormibacteraeota;f_Unclassified Candidatus Dormibacteraeota;g_Unclassified Candidatus Dormibacteraeota	NA	NA	NA	NA	NA	NA	NA	NA	NA	NA	NA	NA	NA	NA	NA	NA	NA	NA	NA	NA	NA	NA	NA	NA	NA	NA	NA	NA	NA	NA	NA	NA	NA	NA	NA	NA	NA	NA	NA	NA	NA	NA	NA	NA	NA	NA	NA	NA	NA
s_Bacteria;p_Candidatus Doudnabacteria;c_Unclassified Candidatus Doudnabacteria;o_Unclassified Candidatus Doudnabacteria;f_Unclassified Candidatus Doudnabacteria;g_Unclassified Candidatus Doudnabacteria	NA	NA	NA	NA	NA	NA	NA	NA	NA	NA	NA	NA	NA	NA	NA	NA	NA	NA	NA	NA	NA	NA	NA	NA	NA	NA	NA	NA	NA	NA	NA	NA	NA	NA	NA	NA	NA	NA	NA	NA	NA	NA	NA	NA	NA	NA	NA	NA	NA
s_Bacteria;p_Candidatus Eisenbacteria;c_Unclassified Candidatus Eisenbacteria;o_Unclassified Candidatus Eisenbacteria;f_Unclassified Candidatus Eisenbacteria;g_Unclassified Candidatus Eisenbacteria	NA	NA	NA	NA	NA	NA	NA	-9.96578	NA	NA	NA	NA	NA	NA	NA	NA	NA	NA	NA	NA	NA	NA	NA	NA	NA	NA	NA	NA	NA	NA	NA	NA	NA	NA	NA	NA	NA	NA	NA	NA	NA	NA	NA	NA	NA	NA	NA	NA	NA
s_Bacteria;p_Candidatus Eremiobacteraeota;c_Unclassified Candidatus Eremiobacteraeota;o_Unclassified Candidatus Eremiobacteraeota;f_Unclassified Candidatus Eremiobacteraeota;g_Unclassified Candidatus Eremiobacteraeota	NA	NA	NA	NA	NA	NA	NA	NA	NA	NA	NA	NA	NA	NA	NA	NA	NA	NA	NA	NA	NA	NA	NA	NA	NA	NA	NA	NA	NA	NA	NA	NA	NA	NA	NA	NA	NA	NA	NA	NA	NA	NA	NA	NA	NA	NA	NA	NA	NA
s_Bacteria;p_Candidatus Hydrogenedentes;c_Unclassified Candidatus Hydrogenedentes;o_Unclassified Candidatus Hydrogenedentes;f_Unclassified Candidatus Hydrogenedentes;g_Unclassified Candidatus Hydrogenedentes	NA	NA	NA	NA	NA	NA	NA	NA	NA	NA	NA	NA	NA	NA	NA	NA	NA	NA	NA	NA	NA	NA	NA	NA	NA	NA	NA	NA	NA	NA	NA	NA	NA	NA	NA	NA	NA	NA	NA	NA	NA	NA	NA	NA	NA	NA	NA	NA	NA
s_Bacteria;p_Candidatus Melainabacteria;c_Unclassified Candidatus Melainabacteria;o_Unclassified Candidatus Melainabacteria;f_Unclassified Candidatus Melainabacteria;g_Unclassified Candidatus Melainabacteria	NA	NA	-4.02718	NA	NA	NA	NA	NA	NA	NA	NA	NA	NA	NA	NA	NA	NA	NA	NA	NA	NA	NA	NA	NA	NA	NA	NA	NA	NA	NA	NA	-1.01839	NA	NA	NA	NA	NA	NA	NA	NA	NA	NA	NA	NA	NA	NA	NA	NA	NA
s_Bacteria;p_Candidatus Parcubacteria;c_Unclassified Candidatus Parcubacteria;o_Unclassified Candidatus Parcubacteria;f_Unclassified Candidatus Parcubacteria;g_Unclassified Candidatus Parcubacteria	NA	NA	NA	NA	NA	NA	NA	NA	NA	NA	NA	NA	NA	NA	NA	NA	NA	NA	NA	NA	NA	NA	NA	NA	NA	NA	NA	NA	NA	NA	NA	NA	NA	NA	NA	NA	NA	NA	NA	NA	NA	NA	NA	NA	NA	NA	NA	NA	NA
s_Bacteria;p_Candidatus Peregrinibacteria;c_Candidatus Peribacteria;o_Candidatus Peribacterales;f_Unclassified Candidatus Peribacterales;g_Unclassified Candidatus Peribacterales	NA	NA	NA	NA	NA	NA	NA	NA	NA	NA	NA	NA	NA	NA	NA	NA	NA	NA	NA	NA	NA	NA	NA	NA	NA	NA	NA	NA	NA	NA	NA	NA	NA	NA	NA	NA	NA	NA	NA	NA	NA	NA	NA	NA	NA	NA	NA	NA	NA
s_Bacteria;p_Candidatus Peregrinibacteria;c_Candidatus Peribacteria;o_Unclassified Candidatus Peribacteria;f_Unclassified Candidatus Peribacteria;g_Unclassified Candidatus Peribacteria	NA	NA	NA	NA	NA	NA	NA	NA	NA	NA	NA	NA	NA	NA	NA	NA	-10.5507	NA	NA	NA	NA	NA	NA	NA	NA	NA	NA	NA	NA	NA	NA	-10.5507	NA	NA	NA	NA	NA	NA	NA	NA	NA	NA	NA	NA	NA	NA	NA	NA	NA
s_Bacteria;p_Candidatus Peregrinibacteria;c_Unclassified Candidatus Peregrinibacteria;o_Unclassified Candidatus Peregrinibacteria;f_Unclassified Candidatus Peregrinibacteria;g_Unclassified Candidatus Peregrinibacteria	NA	NA	NA	NA	NA	NA	NA	NA	NA	NA	NA	NA	NA	NA	NA	NA	-10.5507	NA	NA	NA	NA	NA	NA	NA	NA	NA	NA	NA	NA	NA	NA	-10.5507	NA	NA	NA	NA	NA	NA	NA	NA	NA	NA	NA	NA	NA	NA	NA	NA	NA
s_Bacteria;p_Candidatus Poribacteria;c_Unclassified Candidatus Poribacteria;o_Unclassified Candidatus Poribacteria;f_Unclassified Candidatus Poribacteria;g_Unclassified Candidatus Poribacteria	NA	NA	NA	NA	NA	NA	NA	NA	NA	NA	NA	NA	NA	NA	NA	NA	NA	NA	NA	NA	NA	NA	NA	NA	NA	NA	NA	NA	NA	NA	NA	NA	NA	NA	NA	NA	NA	NA	NA	NA	NA	NA	NA	NA	NA	NA	NA	NA	NA
s_Bacteria;p_Candidatus Rokubacteria;c_Candidatus Rokubacteria bacterium (no class in NCBI);o_Candidatus Rokubacteria bacterium (no order in NCBI);f_Candidatus Rokubacteria bacterium (no family in NCBI);g_Candidatus Rokubacteria bacterium (no genus in NCBI)	NA	NA	NA	NA	NA	NA	NA	NA	NA	NA	NA	NA	NA	NA	NA	NA	NA	NA	NA	NA	NA	NA	NA	NA	NA	NA	NA	NA	NA	NA	NA	NA	NA	NA	NA	NA	NA	NA	NA	NA	NA	NA	NA	NA	NA	NA	NA	NA	NA
s_Bacteria;p_Candidatus Rokubacteria;c_Unclassified Candidatus Rokubacteria;o_Unclassified Candidatus Rokubacteria;f_Unclassified Candidatus Rokubacteria;g_Unclassified Candidatus Rokubacteria	NA	NA	-8.96578	-9.96578	NA	NA	NA	-7.96578	NA	NA	NA	NA	NA	-9.55075	-8.96578	NA	NA	NA	NA	NA	NA	NA	NA	NA	NA	NA	NA	NA	NA	NA	NA	NA	NA	NA	NA	NA	NA	NA	NA	NA	NA	NA	-9.55075	NA	NA	NA	NA	NA	NA
s_Bacteria;p_Candidatus Saccharibacteria;c_Candidatus Saccharibacteria bacterium (no class in NCBI);o_Candidatus Saccharibacteria bacterium (no order in NCBI);f_Candidatus Saccharibacteria bacterium (no family in NCBI);g_Candidatus Saccharibacteria bacterium (no genus in NCBI)	NA	NA	NA	NA	NA	NA	NA	NA	NA	NA	NA	NA	NA	NA	1.40781	NA	NA	NA	NA	NA	NA	NA	NA	NA	NA	NA	NA	NA	NA	NA	NA	NA	NA	NA	1.40781	NA	NA	NA	NA	NA	NA	1.06947	1.40781	NA	NA	NA	NA	NA	1.06947
s_Bacteria;p_Candidatus Saccharibacteria;c_Unclassified Candidatus Saccharibacteria;o_Unclassified Candidatus Saccharibacteria;f_Unclassified Candidatus Saccharibacteria;g_Unclassified Candidatus Saccharibacteria	NA	NA	NA	NA	-5.19319	NA	NA	NA	NA	NA	NA	NA	NA	-10.5507	-10.5507	NA	NA	NA	NA	NA	NA	NA	NA	NA	NA	NA	NA	NA	NA	NA	NA	NA	NA	NA	NA	NA	NA	NA	NA	NA	NA	NA	-10.5507	NA	NA	NA	NA	NA	NA
s_Bacteria;p_Candidatus Sericytochromatia (no phylum in NCBI);c_Candidatus Sericytochromatia;o_Unclassified Candidatus Sericytochromatia;f_Unclassified Candidatus Sericytochromatia;g_Unclassified Candidatus Sericytochromatia	NA	NA	-3.6681	NA	NA	NA	NA	NA	NA	NA	NA	-5.09132	NA	NA	-1.13501	NA	NA	NA	NA	NA	NA	NA	NA	NA	NA	-6.09132	NA	NA	NA	NA	NA	NA	NA	NA	NA	NA	-1.1888	NA	NA	NA	NA	-1.29572	NA	NA	NA	-1.1888	NA	-3.53394	NA
s_Bacteria;p_Candidatus Sumerlaeota;c_Unclassified Candidatus Sumerlaeota;o_Unclassified Candidatus Sumerlaeota;f_Unclassified Candidatus Sumerlaeota;g_Unclassified Candidatus Sumerlaeota	NA	NA	NA	NA	NA	NA	NA	-3.86425	NA	NA	NA	NA	NA	NA	NA	NA	NA	NA	NA	NA	NA	NA	NA	NA	NA	NA	NA	NA	NA	NA	NA	NA	NA	NA	NA	NA	NA	NA	NA	NA	NA	NA	NA	NA	NA	NA	NA	NA	NA
s_Bacteria;p_Candidatus Tectomicrobia;c_Unclassified Candidatus Tectomicrobia;o_Unclassified Candidatus Tectomicrobia;f_Unclassified Candidatus Tectomicrobia;g_Unclassified Candidatus Tectomicrobia	NA	NA	NA	NA	NA	NA	NA	NA	NA	NA	NA	NA	NA	NA	NA	NA	NA	NA	NA	NA	NA	NA	NA	NA	NA	NA	NA	NA	NA	NA	NA	NA	NA	NA	NA	NA	NA	NA	NA	NA	NA	NA	NA	NA	NA	NA	NA	NA	NA
s_Bacteria;p_Chlamydiae;c_Chlamydiia;o_Chlamydiales;f_Chlamydiales bacterium (no family in NCBI);g_Chlamydiales bacterium (no genus in NCBI)	NA	NA	NA	NA	NA	NA	NA	NA	NA	NA	NA	NA	NA	NA	NA	NA	NA	NA	NA	NA	NA	NA	NA	NA	NA	NA	NA	NA	NA	NA	NA	NA	NA	NA	NA	NA	NA	NA	NA	NA	NA	NA	NA	NA	NA	NA	NA	NA	NA
s_Bacteria;p_Chlamydiae;c_Chlamydiia;o_Parachlamydiales;f_Parachlamydiaceae;g_Parachlamydiaceae bacterium (no genus in NCBI)	NA	NA	NA	NA	NA	NA	NA	NA	NA	NA	NA	NA	NA	NA	NA	NA	NA	NA	NA	NA	NA	NA	NA	NA	NA	NA	NA	NA	NA	NA	NA	NA	NA	NA	NA	NA	NA	NA	NA	NA	NA	NA	NA	NA	NA	NA	NA	NA	NA
s_Bacteria;p_Chlamydiae;c_Chlamydiia;o_Parachlamydiales;f_Parachlamydiaceae;g_Unclassified Parachlamydiaceae	NA	NA	NA	NA	NA	NA	NA	NA	NA	NA	NA	NA	NA	NA	NA	NA	NA	NA	NA	NA	NA	NA	NA	NA	NA	NA	NA	NA	NA	NA	NA	NA	NA	NA	NA	NA	NA	NA	NA	NA	NA	NA	NA	NA	NA	NA	NA	NA	NA
s_Bacteria;p_Chlamydiae;c_Chlamydiia;o_Unclassified Chlamydiia;f_Unclassified Chlamydiia;g_Unclassified Chlamydiia	NA	NA	NA	NA	NA	NA	NA	NA	NA	NA	NA	-2.81604	NA	NA	NA	NA	NA	NA	NA	NA	NA	NA	NA	NA	NA	NA	NA	NA	NA	NA	NA	NA	NA	NA	NA	NA	NA	NA	NA	NA	NA	NA	NA	NA	NA	NA	NA	NA	NA
s_Bacteria;p_Chlamydiae;c_Unclassified Chlamydiae;o_Unclassified Chlamydiae;f_Unclassified Chlamydiae;g_Unclassified Chlamydiae	NA	NA	NA	NA	NA	NA	NA	NA	NA	NA	NA	NA	NA	NA	NA	NA	NA	NA	NA	NA	NA	NA	-2.14136	NA	NA	NA	NA	NA	NA	NA	NA	NA	NA	NA	NA	NA	NA	NA	NA	NA	NA	NA	NA	NA	NA	NA	NA	NA	NA
s_Bacteria;p_Chlorobi;c_Chlorobia;o_Chlorobiales;f_Unclassified Chlorobiales;g_Unclassified Chlorobiales	NA	NA	NA	NA	NA	NA	NA	NA	NA	NA	NA	NA	NA	NA	NA	-11.5507	NA	NA	NA	-11.5507	NA	NA	NA	NA	NA	NA	NA	NA	NA	NA	NA	NA	NA	NA	NA	NA	NA	NA	NA	NA	NA	NA	NA	NA	NA	NA	NA	NA	NA
s_Bacteria;p_Chloroflexi;c_Anaerolineae;o_Anaerolineales;f_Unclassified Anaerolineales;g_Unclassified Anaerolineales	NA	NA	NA	NA	NA	NA	NA	NA	NA	NA	NA	NA	NA	NA	NA	NA	NA	NA	NA	NA	NA	NA	NA	NA	NA	NA	NA	NA	NA	NA	NA	NA	NA	NA	NA	NA	NA	NA	NA	NA	NA	NA	NA	NA	NA	NA	NA	NA	NA
s_Bacteria;p_Chloroflexi;c_Anaerolineae;o_Unclassified Anaerolineae;f_Unclassified Anaerolineae;g_Unclassified Anaerolineae	NA	NA	NA	NA	NA	NA	NA	NA	NA	NA	NA	NA	NA	NA	NA	NA	NA	NA	NA	NA	NA	NA	NA	NA	NA	NA	NA	NA	NA	NA	NA	NA	NA	NA	NA	NA	NA	NA	NA	NA	NA	NA	NA	NA	NA	NA	NA	NA	NA
s_Bacteria;p_Chloroflexi;c_Caldilineae;o_Unclassified Caldilineae;f_Unclassified Caldilineae;g_Unclassified Caldilineae	NA	NA	NA	NA	NA	-5.48466	NA	NA	NA	NA	NA	NA	NA	NA	NA	NA	NA	NA	NA	NA	NA	NA	NA	NA	NA	NA	NA	NA	NA	-5.48466	NA	NA	NA	NA	NA	NA	NA	NA	NA	NA	NA	NA	NA	NA	NA	NA	NA	NA	NA
s_Bacteria;p_Chloroflexi;c_Candidatus Thermofonsia;o_Unclassified Candidatus Thermofonsia;f_Unclassified Candidatus Thermofonsia;g_Unclassified Candidatus Thermofonsia	NA	NA	NA	NA	NA	NA	NA	NA	NA	NA	NA	NA	NA	NA	NA	NA	NA	NA	NA	NA	NA	NA	NA	NA	NA	NA	NA	NA	NA	NA	NA	NA	NA	NA	NA	NA	NA	NA	NA	NA	NA	NA	NA	NA	NA	NA	NA	NA	NA
s_Bacteria;p_Chloroflexi;c_Chloroflexi bacterium (no class in NCBI);o_Chloroflexi bacterium (no order in NCBI);f_Chloroflexi bacterium (no family in NCBI);g_Chloroflexi bacterium (no genus in NCBI)	NA	NA	NA	-7.96578	NA	NA	NA	-4.44222	NA	NA	NA	NA	NA	NA	NA	NA	NA	NA	NA	NA	NA	NA	NA	NA	NA	NA	NA	NA	NA	NA	NA	NA	NA	NA	NA	NA	NA	NA	NA	NA	NA	NA	NA	NA	NA	NA	NA	NA	NA
s_Bacteria;p_Chloroflexi;c_Chloroflexia;o_Chloroflexales;f_Unclassified Chloroflexales;g_Unclassified Chloroflexales	NA	NA	NA	NA	NA	NA	NA	NA	NA	NA	NA	NA	NA	NA	NA	NA	NA	NA	NA	NA	NA	NA	NA	NA	NA	NA	NA	NA	NA	NA	NA	NA	NA	NA	NA	NA	NA	NA	NA	NA	NA	NA	NA	NA	NA	NA	NA	NA	NA
s_Bacteria;p_Chloroflexi;c_Chloroflexia;o_Unclassified Chloroflexia;f_Unclassified Chloroflexia;g_Unclassified Chloroflexia	NA	NA	NA	NA	NA	NA	NA	NA	NA	NA	NA	NA	NA	NA	NA	NA	NA	NA	NA	NA	NA	NA	NA	NA	NA	NA	NA	NA	NA	NA	NA	NA	NA	NA	NA	NA	NA	NA	NA	NA	NA	NA	NA	NA	NA	NA	NA	NA	NA
s_Bacteria;p_Chloroflexi;c_Ktedonobacteria;o_Unclassified Ktedonobacteria;f_Unclassified Ktedonobacteria;g_Unclassified Ktedonobacteria	NA	NA	NA	NA	NA	NA	NA	NA	NA	NA	NA	NA	NA	-10.5507	-10.5507	NA	NA	NA	NA	NA	NA	NA	NA	NA	NA	NA	NA	NA	NA	NA	NA	NA	NA	NA	NA	NA	NA	NA	NA	NA	NA	NA	-10.5507	NA	NA	NA	NA	NA	NA
s_Bacteria;p_Chloroflexi;c_Thermomicrobia;o_Thermomicrobia bacterium (no order in NCBI);f_Thermomicrobia bacterium (no family in NCBI);g_Thermomicrobia bacterium (no genus in NCBI)	NA	NA	NA	NA	NA	NA	NA	NA	NA	NA	NA	NA	NA	NA	NA	NA	NA	NA	NA	NA	NA	NA	NA	NA	NA	NA	NA	NA	NA	NA	NA	NA	NA	NA	NA	NA	NA	NA	NA	NA	NA	NA	NA	NA	NA	NA	NA	NA	NA
s_Bacteria;p_Chloroflexi;c_Thermomicrobia;o_Unclassified Thermomicrobia;f_Unclassified Thermomicrobia;g_Unclassified Thermomicrobia	NA	NA	NA	NA	NA	NA	NA	NA	NA	NA	NA	NA	NA	NA	NA	NA	NA	NA	NA	NA	NA	NA	NA	NA	NA	NA	NA	NA	NA	NA	NA	NA	NA	NA	NA	NA	NA	NA	NA	NA	NA	NA	NA	NA	NA	NA	NA	NA	NA
s_Bacteria;p_Chloroflexi;c_Unclassified Chloroflexi;o_Unclassified Chloroflexi;f_Unclassified Chloroflexi;g_Unclassified Chloroflexi	NA	NA	-8.09132	NA	NA	NA	NA	-8.74339	NA	NA	NA	NA	NA	-8.55075	-6.74339	NA	NA	NA	-8.96578	NA	NA	NA	NA	NA	NA	NA	NA	NA	NA	NA	NA	NA	NA	NA	-10.5507	NA	-7.64386	NA	NA	NA	NA	NA	-7.85031	NA	NA	-7.64386	NA	NA	NA
s_Bacteria;p_Cyanobacteria;c_Chroococcales (no class in NCBI);o_Chroococcales;f_Microcystaceae;g_Unclassified Microcystaceae	NA	NA	NA	NA	NA	NA	NA	NA	NA	NA	NA	NA	NA	NA	NA	NA	NA	NA	NA	NA	NA	NA	NA	NA	NA	NA	NA	NA	NA	NA	NA	NA	NA	NA	NA	NA	NA	NA	NA	NA	NA	NA	NA	NA	NA	NA	NA	NA	NA
s_Bacteria;p_Cyanobacteria;c_Chroococcales (no class in NCBI);o_Chroococcales;f_Unclassified Chroococcales;g_Unclassified Chroococcales	NA	NA	NA	NA	NA	NA	NA	NA	NA	NA	NA	NA	NA	NA	NA	NA	NA	NA	NA	NA	NA	NA	NA	NA	NA	NA	NA	NA	NA	NA	NA	NA	NA	NA	NA	NA	NA	NA	NA	NA	NA	NA	NA	NA	NA	NA	NA	NA	NA
s_Bacteria;p_Cyanobacteria;c_Nostocales (no class in NCBI);o_Nostocales;f_Nostocaceae;g_Unclassified Nostocaceae	NA	NA	NA	NA	NA	NA	NA	NA	NA	NA	NA	NA	NA	NA	NA	NA	NA	NA	NA	NA	NA	NA	NA	NA	NA	NA	NA	NA	NA	NA	NA	NA	NA	NA	NA	NA	NA	NA	NA	NA	NA	NA	NA	NA	NA	NA	NA	NA	NA
s_Bacteria;p_Cyanobacteria;c_Nostocales (no class in NCBI);o_Nostocales;f_Unclassified Nostocales;g_Unclassified Nostocales	NA	NA	NA	NA	NA	NA	NA	NA	NA	NA	NA	NA	NA	NA	-7.64386	NA	NA	NA	NA	NA	NA	NA	NA	NA	NA	NA	NA	NA	NA	NA	NA	NA	NA	NA	NA	NA	NA	NA	NA	NA	NA	NA	NA	NA	NA	NA	NA	NA	NA
s_Bacteria;p_Cyanobacteria;c_Pseudanabaenales (no class in NCBI);o_Pseudanabaenales;f_Leptolyngbyaceae;g_Phormidesmis	NA	NA	-1.5792	NA	NA	NA	NA	NA	NA	NA	NA	NA	NA	NA	NA	NA	NA	NA	NA	NA	NA	NA	NA	NA	NA	NA	NA	NA	NA	NA	NA	NA	NA	NA	NA	NA	NA	NA	NA	NA	NA	NA	NA	NA	NA	NA	NA	NA	NA
s_Bacteria;p_Cyanobacteria;c_Pseudanabaenales (no class in NCBI);o_Pseudanabaenales;f_Leptolyngbyaceae;g_Unclassified Leptolyngbyaceae	NA	NA	NA	NA	NA	NA	NA	NA	NA	NA	NA	NA	NA	NA	NA	NA	NA	NA	NA	NA	NA	NA	NA	NA	NA	NA	NA	NA	NA	NA	NA	NA	NA	NA	NA	NA	NA	NA	NA	NA	NA	NA	NA	NA	NA	NA	NA	NA	NA
s_Bacteria;p_Cyanobacteria;c_Unclassified Cyanobacteria;o_Unclassified Cyanobacteria;f_Unclassified Cyanobacteria;g_Unclassified Cyanobacteria	NA	NA	-2.6053	NA	NA	NA	NA	NA	NA	NA	NA	NA	NA	NA	-4.1078	NA	NA	NA	NA	NA	NA	NA	NA	NA	NA	-2.15628	NA	NA	NA	NA	NA	NA	-2.79586	NA	-3.437	NA	-1.14561	NA	NA	NA	NA	NA	-3.437	NA	NA	-1.14561	NA	-4.85031	NA
s_Bacteria;p_Deinococcus-Thermus;c_Deinococci;o_Deinococcales;f_Deinococcaceae;g_Unclassified Deinococcaceae	NA	NA	NA	NA	NA	NA	NA	NA	NA	NA	NA	NA	NA	NA	NA	NA	NA	NA	NA	NA	NA	NA	NA	NA	NA	NA	NA	NA	NA	NA	NA	NA	NA	NA	NA	NA	NA	NA	NA	NA	NA	NA	NA	NA	NA	NA	NA	NA	NA
s_Bacteria;p_Deinococcus-Thermus;c_Deinococci;o_Unclassified Deinococci;f_Unclassified Deinococci;g_Unclassified Deinococci	NA	NA	NA	NA	NA	NA	NA	NA	NA	NA	NA	NA	NA	NA	NA	NA	NA	NA	NA	NA	NA	NA	NA	NA	NA	NA	NA	NA	NA	NA	NA	NA	NA	NA	NA	NA	NA	NA	NA	NA	NA	NA	NA	NA	NA	NA	NA	NA	NA
s_Bacteria;p_Elusimicrobia;c_Unclassified Elusimicrobia;o_Unclassified Elusimicrobia;f_Unclassified Elusimicrobia;g_Unclassified Elusimicrobia	NA	NA	NA	NA	NA	NA	NA	-10.5507	NA	NA	NA	NA	NA	NA	NA	NA	-4.46328	NA	NA	NA	NA	NA	NA	NA	NA	NA	NA	NA	NA	NA	NA	-4.46328	NA	NA	NA	NA	NA	NA	NA	NA	NA	NA	NA	NA	NA	NA	NA	NA	NA
s_Bacteria;p_Fibrobacteres;c_Fibrobacteria;o_Fibrobacteria bacterium (no order in NCBI);f_Fibrobacteria bacterium (no family in NCBI);g_Fibrobacteria bacterium (no genus in NCBI)	NA	NA	NA	NA	NA	NA	NA	NA	NA	-1.0145	NA	NA	NA	NA	NA	NA	NA	NA	NA	NA	NA	NA	NA	NA	NA	NA	NA	NA	NA	NA	NA	NA	NA	NA	NA	NA	NA	NA	NA	NA	NA	NA	NA	NA	NA	NA	NA	NA	NA
s_Bacteria;p_Fibrobacteres;c_Fibrobacteria;o_Unclassified Fibrobacteria;f_Unclassified Fibrobacteria;g_Unclassified Fibrobacteria	NA	NA	-1.07704	NA	NA	NA	NA	0.867633	NA	NA	0.546956	NA	NA	NA	-0.0237586	NA	NA	NA	NA	-1.01547	NA	NA	NA	NA	NA	NA	NA	NA	NA	NA	NA	NA	NA	NA	NA	NA	NA	NA	NA	NA	NA	NA	NA	NA	NA	NA	NA	NA	NA
s_Bacteria;p_Fibrobacteres;c_Unclassified Fibrobacteres;o_Unclassified Fibrobacteres;f_Unclassified Fibrobacteres;g_Unclassified Fibrobacteres	NA	NA	NA	NA	NA	NA	NA	NA	NA	NA	-2.95456	NA	NA	NA	0.954817	NA	NA	NA	NA	NA	NA	NA	NA	NA	NA	NA	NA	-1.00578	NA	NA	NA	NA	NA	NA	NA	NA	NA	NA	NA	NA	NA	NA	NA	NA	NA	NA	NA	NA	NA
s_Bacteria;p_Firmicutes;c_Bacilli;o_Bacillales;f_Bacillaceae;g_Bacillus	NA	NA	NA	NA	NA	NA	NA	NA	NA	NA	NA	NA	NA	NA	NA	NA	NA	NA	NA	NA	NA	NA	NA	NA	NA	NA	NA	NA	NA	NA	NA	NA	NA	NA	NA	NA	NA	NA	NA	NA	NA	NA	NA	NA	NA	NA	NA	NA	NA
s_Bacteria;p_Firmicutes;c_Bacilli;o_Bacillales;f_Bacillaceae;g_Lysinibacillus	NA	NA	NA	NA	NA	NA	NA	NA	NA	NA	NA	NA	NA	NA	NA	NA	NA	NA	NA	NA	NA	NA	NA	NA	NA	NA	NA	NA	NA	NA	NA	NA	NA	NA	NA	NA	NA	NA	NA	NA	NA	NA	NA	NA	NA	NA	NA	NA	NA
s_Bacteria;p_Firmicutes;c_Bacilli;o_Bacillales;f_Bacillaceae;g_Priestia	NA	NA	NA	NA	NA	NA	NA	NA	NA	NA	NA	NA	NA	NA	-9.22882	NA	NA	NA	NA	NA	NA	NA	NA	NA	NA	NA	NA	NA	NA	NA	NA	NA	NA	NA	NA	NA	-9.22882	NA	NA	NA	NA	NA	NA	NA	NA	-9.22882	NA	NA	NA
s_Bacteria;p_Firmicutes;c_Bacilli;o_Bacillales;f_Bacillaceae;g_Unclassified Bacillaceae	NA	NA	NA	NA	NA	NA	NA	NA	NA	-11.5507	NA	NA	NA	NA	-8.96578	NA	NA	NA	NA	NA	NA	NA	NA	NA	NA	NA	NA	NA	NA	NA	NA	NA	NA	NA	NA	NA	-8.96578	NA	NA	NA	NA	NA	NA	NA	NA	-8.96578	-8.96578	-8.96578	NA
s_Bacteria;p_Firmicutes;c_Bacilli;o_Bacillales;f_Paenibacillaceae;g_Paenibacillus	NA	NA	0.849332	-1.34008	NA	NA	NA	1.94661	NA	1.3892	1.86631	NA	NA	-1.00482	1.89453	NA	2.17387	NA	1.45119	-1.68656	0.751321	NA	NA	-1.68656	NA	-0.111435	NA	NA	NA	NA	NA	-3.78256	-0.829648	NA	-1.45535	NA	2.83579	NA	-3.09132	NA	0.359521	0.325386	1.49927	NA	NA	2.38451	0.184386	0.263034	-0.12291
s_Bacteria;p_Firmicutes;c_Bacilli;o_Bacillales;f_Paenibacillaceae;g_Saccharibacillus	NA	NA	-0.305194	NA	NA	NA	NA	0.745022	NA	-0.295128	0.509611	NA	NA	-1.17029	2.11392	-0.974262	-1.36216	-1.35353	0.759582	NA	-1.49682	NA	NA	NA	NA	-1.48063	NA	NA	NA	NA	NA	NA	-0.561352	NA	0.62293	NA	2.21692	NA	NA	NA	-0.639355	-1.45667	2.15316	NA	NA	2.01138	-0.494787	0.592636	NA
s_Bacteria;p_Firmicutes;c_Bacilli;o_Bacillales;f_Paenibacillaceae;g_Unclassified Paenibacillaceae	NA	NA	NA	NA	NA	NA	NA	-4.02718	NA	NA	NA	NA	NA	NA	-0.650635	NA	NA	NA	NA	NA	NA	NA	NA	NA	NA	NA	NA	NA	NA	NA	NA	NA	NA	NA	NA	NA	-0.51939	NA	NA	NA	-2.45535	NA	NA	NA	NA	-0.650635	NA	NA	NA
s_Bacteria;p_Firmicutes;c_Bacilli;o_Bacillales;f_Planococcaceae;g_Planococcus	NA	NA	NA	NA	NA	NA	NA	NA	NA	NA	NA	NA	NA	NA	NA	NA	NA	NA	NA	NA	NA	NA	NA	NA	NA	NA	NA	NA	NA	NA	NA	NA	NA	NA	NA	NA	NA	NA	NA	NA	-3.47928	NA	NA	NA	NA	NA	NA	NA	NA
s_Bacteria;p_Firmicutes;c_Bacilli;o_Bacillales;f_Unclassified Bacillales;g_Unclassified Bacillales	NA	NA	-4.46328	NA	NA	NA	NA	-3.57347	NA	-3.2109	NA	NA	NA	NA	NA	NA	-2.01353	NA	NA	NA	NA	NA	NA	NA	NA	NA	NA	NA	NA	NA	NA	NA	NA	NA	NA	NA	NA	NA	-4.64386	NA	NA	NA	NA	NA	NA	NA	NA	NA	NA
s_Bacteria;p_Firmicutes;c_Bacilli;o_Unclassified Bacilli;f_Unclassified Bacilli;g_Unclassified Bacilli	NA	NA	NA	NA	NA	NA	NA	NA	NA	NA	NA	NA	NA	NA	NA	NA	NA	NA	NA	NA	NA	NA	NA	NA	NA	-4.63188	NA	NA	NA	NA	NA	NA	NA	NA	NA	NA	-3.74339	NA	NA	NA	NA	NA	NA	NA	NA	NA	NA	NA	NA
s_Bacteria;p_Firmicutes;c_Clostridia;o_Unclassified Clostridia;f_Unclassified Clostridia;g_Unclassified Clostridia	NA	NA	NA	NA	NA	NA	NA	NA	NA	NA	NA	NA	NA	NA	NA	NA	NA	NA	NA	NA	NA	NA	NA	NA	NA	NA	NA	NA	NA	NA	NA	NA	NA	NA	NA	NA	NA	NA	NA	NA	NA	NA	NA	NA	NA	NA	NA	NA	NA
s_Bacteria;p_Firmicutes;c_Unclassified Firmicutes;o_Unclassified Firmicutes;f_Unclassified Firmicutes;g_Unclassified Firmicutes	NA	-4.74339	NA	NA	NA	NA	NA	NA	NA	NA	NA	-4.74339	NA	NA	0.301393	NA	-3.18442	NA	NA	NA	NA	NA	NA	NA	NA	NA	NA	NA	NA	NA	NA	NA	NA	NA	NA	NA	0.818851	NA	-2.42921	NA	NA	NA	NA	NA	NA	0.301393	NA	NA	NA
s_Bacteria;p_Gemmatimonadetes;c_Gemmatimonadetes bacterium (no class in NCBI);o_Gemmatimonadetes bacterium (no order in NCBI);f_Gemmatimonadetes bacterium (no family in NCBI);g_Gemmatimonadetes bacterium (no genus in NCBI)	NA	NA	-9.22882	NA	NA	NA	NA	NA	NA	NA	NA	NA	NA	NA	NA	NA	NA	NA	NA	NA	NA	NA	NA	NA	NA	NA	NA	NA	NA	NA	NA	NA	NA	NA	NA	NA	NA	NA	NA	NA	NA	NA	NA	NA	NA	NA	NA	NA	NA
s_Bacteria;p_Gemmatimonadetes;c_Gemmatimonadetes;o_Gemmatimonadales;f_Gemmatimonadaceae;g_Gemmatimonadaceae bacterium (no genus in NCBI)	NA	NA	-4.87832	NA	NA	NA	NA	NA	NA	NA	NA	NA	NA	NA	NA	NA	NA	NA	NA	NA	NA	NA	NA	NA	NA	NA	NA	NA	NA	NA	NA	NA	NA	NA	NA	NA	NA	NA	NA	NA	NA	NA	NA	NA	NA	NA	NA	NA	NA
s_Bacteria;p_Gemmatimonadetes;c_Gemmatimonadetes;o_Gemmatimonadales;f_Gemmatimonadaceae;g_Gemmatimonas	NA	NA	-3.40609	NA	-4.75633	NA	NA	NA	NA	NA	NA	-5.09132	NA	-4.65593	-4.65593	NA	NA	NA	NA	NA	NA	NA	NA	NA	NA	NA	NA	NA	NA	NA	NA	NA	NA	NA	NA	NA	NA	NA	NA	NA	NA	NA	-4.65593	NA	NA	NA	NA	NA	NA
s_Bacteria;p_Gemmatimonadetes;c_Gemmatimonadetes;o_Gemmatimonadales;f_Gemmatimonadaceae;g_Gemmatirosa	NA	NA	NA	NA	NA	NA	NA	NA	NA	NA	NA	NA	NA	NA	NA	NA	NA	NA	NA	NA	NA	NA	NA	NA	NA	NA	NA	NA	NA	NA	NA	NA	NA	NA	NA	NA	NA	NA	NA	NA	NA	NA	NA	NA	NA	NA	NA	NA	NA
s_Bacteria;p_Gemmatimonadetes;c_Gemmatimonadetes;o_Gemmatimonadales;f_Gemmatimonadaceae;g_Unclassified Gemmatimonadaceae	NA	NA	0.523729	-3.31234	-4.73057	NA	NA	-2.04692	NA	NA	-2.84684	NA	NA	NA	-2.42921	NA	NA	NA	NA	NA	-3.07097	NA	NA	NA	NA	NA	NA	NA	NA	NA	NA	NA	NA	NA	NA	NA	-0.825381	NA	NA	NA	NA	NA	-2.98089	NA	NA	-1.30282	-2.71786	-2.71786	NA
s_Bacteria;p_Gemmatimonadetes;c_Gemmatimonadetes;o_Gemmatimonadales;f_Unclassified Gemmatimonadales;g_Unclassified Gemmatimonadales	NA	NA	-1.59801	NA	NA	NA	NA	NA	NA	NA	NA	NA	NA	NA	NA	NA	NA	NA	NA	NA	NA	NA	NA	NA	NA	NA	NA	NA	NA	NA	NA	NA	NA	NA	NA	NA	NA	NA	NA	NA	NA	NA	NA	NA	NA	NA	NA	NA	NA
s_Bacteria;p_Gemmatimonadetes;c_Unclassified Gemmatimonadetes;o_Unclassified Gemmatimonadetes;f_Unclassified Gemmatimonadetes;g_Unclassified Gemmatimonadetes	NA	NA	0.586244	NA	NA	NA	NA	-0.865122	NA	NA	NA	-3.06291	NA	-8.22882	-0.915029	NA	-4.17571	NA	-2.84339	-2.87127	NA	NA	NA	NA	NA	NA	NA	NA	NA	NA	NA	-3.30282	NA	NA	-1.0862	NA	-0.751465	NA	NA	NA	NA	-1.09132	-0.388355	NA	NA	-1.191	NA	-3.68038	-1.96016
s_Bacteria;p_Ignavibacteriae;c_Unclassified Ignavibacteriae;o_Unclassified Ignavibacteriae;f_Unclassified Ignavibacteriae;g_Unclassified Ignavibacteriae	NA	NA	NA	NA	NA	NA	NA	NA	NA	-3.1888	NA	NA	NA	NA	NA	NA	NA	NA	NA	NA	NA	NA	NA	NA	NA	NA	NA	NA	NA	NA	NA	NA	NA	NA	NA	NA	NA	NA	NA	NA	NA	NA	NA	NA	NA	NA	NA	NA	NA
s_Bacteria;p_Kiritimatiellaeota;c_Kiritimatiellae;o_Unclassified Kiritimatiellae;f_Unclassified Kiritimatiellae;g_Unclassified Kiritimatiellae	NA	NA	NA	NA	NA	NA	NA	NA	NA	NA	NA	NA	NA	NA	NA	NA	NA	NA	NA	NA	NA	NA	NA	NA	NA	NA	NA	NA	NA	NA	NA	NA	NA	NA	NA	NA	NA	NA	NA	NA	NA	NA	NA	NA	NA	NA	NA	NA	NA
s_Bacteria;p_Nitrospirae;c_Nitrospira;o_Nitrospirales;f_Nitrospiraceae;g_Nitrospira	NA	NA	NA	NA	NA	NA	NA	NA	NA	NA	NA	NA	NA	NA	NA	NA	NA	NA	NA	NA	NA	NA	NA	NA	NA	NA	NA	NA	NA	NA	NA	NA	NA	NA	NA	NA	NA	NA	NA	NA	NA	NA	NA	NA	NA	NA	NA	NA	NA
s_Bacteria;p_Nitrospirae;c_Nitrospira;o_Nitrospirales;f_Nitrospiraceae;g_Unclassified Nitrospiraceae	NA	NA	NA	NA	NA	NA	NA	NA	NA	NA	NA	NA	NA	NA	NA	NA	NA	NA	NA	NA	NA	NA	NA	NA	NA	NA	NA	NA	NA	NA	NA	NA	NA	NA	NA	NA	NA	NA	NA	NA	NA	NA	NA	NA	NA	NA	NA	NA	NA
s_Bacteria;p_Nitrospirae;c_Nitrospira;o_Nitrospirales;f_Unclassified Nitrospirales;g_Unclassified Nitrospirales	NA	NA	NA	NA	NA	NA	NA	NA	NA	NA	NA	NA	NA	NA	NA	NA	NA	NA	NA	NA	NA	NA	NA	NA	NA	NA	NA	NA	NA	NA	NA	NA	NA	NA	NA	NA	NA	NA	NA	NA	NA	NA	NA	NA	NA	NA	NA	NA	NA
s_Bacteria;p_Nitrospirae;c_Nitrospira;o_Unclassified Nitrospira;f_Unclassified Nitrospira;g_Unclassified Nitrospira	NA	NA	NA	NA	NA	NA	NA	NA	NA	NA	NA	-11.5507	NA	NA	NA	NA	NA	NA	NA	NA	NA	NA	NA	NA	NA	NA	NA	NA	NA	NA	NA	NA	NA	NA	NA	NA	NA	NA	NA	NA	NA	NA	NA	NA	NA	NA	NA	NA	NA
s_Bacteria;p_Nitrospirae;c_Nitrospirae bacterium (no class in NCBI);o_Nitrospirae bacterium (no order in NCBI);f_Nitrospirae bacterium (no family in NCBI);g_Nitrospirae bacterium (no genus in NCBI)	NA	NA	NA	NA	NA	NA	NA	NA	NA	NA	NA	NA	NA	NA	NA	NA	NA	NA	NA	NA	NA	NA	NA	NA	NA	NA	NA	NA	NA	NA	NA	NA	NA	NA	NA	NA	NA	NA	NA	NA	NA	NA	NA	NA	NA	NA	NA	NA	NA
s_Bacteria;p_Nitrospirae;c_Unclassified Nitrospirae;o_Unclassified Nitrospirae;f_Unclassified Nitrospirae;g_Unclassified Nitrospirae	NA	NA	NA	NA	NA	NA	NA	NA	NA	NA	NA	NA	NA	NA	NA	NA	-2.76284	NA	NA	NA	NA	NA	NA	NA	NA	NA	NA	NA	NA	NA	NA	NA	NA	NA	NA	NA	NA	NA	NA	NA	NA	NA	NA	NA	NA	NA	NA	-2.76284	NA
s_Bacteria;p_Planctomycetes;c_Phycisphaerae;o_Unclassified Phycisphaerae;f_Unclassified Phycisphaerae;g_Unclassified Phycisphaerae	NA	NA	NA	NA	NA	NA	NA	NA	NA	NA	-5.24697	NA	NA	NA	-3.21983	NA	NA	NA	NA	NA	NA	NA	NA	NA	NA	NA	NA	NA	NA	NA	NA	NA	NA	NA	NA	NA	-3.21983	NA	NA	NA	NA	NA	NA	NA	NA	-3.21983	NA	NA	NA
s_Bacteria;p_Planctomycetes;c_Planctomycetes bacterium (no class in NCBI);o_Planctomycetes bacterium (no order in NCBI);f_Planctomycetes bacterium (no family in NCBI);g_Planctomycetes bacterium (no genus in NCBI)	NA	NA	NA	NA	NA	NA	NA	NA	NA	-8.96578	NA	NA	NA	NA	NA	NA	NA	NA	-7.96578	NA	NA	NA	NA	NA	NA	NA	NA	NA	NA	NA	NA	NA	NA	NA	NA	NA	NA	NA	NA	NA	NA	NA	NA	NA	NA	NA	NA	NA	NA
s_Bacteria;p_Planctomycetes;c_Planctomycetia;o_Gemmatales;f_Gemmataceae;g_Fimbriiglobus	NA	NA	NA	NA	NA	NA	NA	NA	NA	NA	NA	NA	NA	NA	NA	NA	NA	NA	NA	NA	NA	NA	NA	NA	NA	NA	NA	NA	NA	NA	NA	NA	NA	NA	NA	NA	NA	NA	NA	NA	NA	NA	NA	NA	NA	NA	NA	NA	NA
s_Bacteria;p_Planctomycetes;c_Planctomycetia;o_Gemmatales;f_Gemmataceae;g_Gemmata	NA	NA	NA	NA	NA	NA	NA	NA	NA	NA	NA	NA	NA	NA	NA	NA	NA	NA	NA	NA	NA	NA	NA	NA	NA	NA	NA	NA	NA	NA	NA	NA	NA	NA	NA	NA	NA	NA	NA	NA	NA	NA	NA	NA	NA	NA	NA	NA	NA
s_Bacteria;p_Planctomycetes;c_Planctomycetia;o_Gemmatales;f_Gemmataceae;g_Gemmataceae bacterium (no genus in NCBI)	NA	NA	NA	NA	NA	NA	NA	NA	NA	NA	NA	NA	NA	NA	NA	NA	NA	NA	NA	NA	NA	NA	NA	NA	NA	NA	NA	NA	NA	NA	NA	NA	NA	NA	NA	NA	NA	NA	NA	NA	NA	NA	NA	NA	NA	NA	NA	NA	NA
s_Bacteria;p_Planctomycetes;c_Planctomycetia;o_Gemmatales;f_Gemmataceae;g_Limnoglobus	NA	NA	NA	NA	NA	NA	NA	NA	NA	NA	NA	NA	NA	NA	NA	NA	NA	NA	NA	NA	NA	NA	NA	NA	NA	NA	NA	NA	NA	NA	NA	NA	NA	NA	NA	NA	NA	NA	NA	NA	NA	NA	NA	NA	NA	NA	NA	NA	NA
s_Bacteria;p_Planctomycetes;c_Planctomycetia;o_Gemmatales;f_Gemmataceae;g_Unclassified Gemmataceae	NA	NA	-10.5507	NA	NA	NA	NA	-11.5507	NA	NA	NA	NA	NA	-10.5507	-8.09132	NA	NA	NA	NA	NA	NA	NA	NA	NA	NA	NA	NA	NA	NA	NA	NA	NA	NA	NA	-10.5507	NA	NA	NA	NA	NA	-10.5507	NA	-9.55075	NA	NA	NA	NA	NA	NA
s_Bacteria;p_Planctomycetes;c_Planctomycetia;o_Gemmatales;f_Gemmataceae;g_Zavarzinella	NA	NA	NA	NA	NA	NA	NA	NA	NA	NA	NA	NA	NA	NA	NA	NA	NA	NA	NA	NA	NA	NA	NA	NA	NA	NA	NA	NA	NA	NA	NA	NA	-10.5507	NA	NA	NA	NA	NA	NA	NA	NA	NA	NA	NA	NA	NA	NA	NA	NA
s_Bacteria;p_Planctomycetes;c_Planctomycetia;o_Gemmatales;f_Unclassified Gemmatales;g_Unclassified Gemmatales	NA	NA	NA	NA	NA	NA	NA	NA	NA	NA	NA	NA	NA	NA	NA	NA	NA	NA	NA	NA	NA	NA	NA	NA	NA	NA	NA	NA	NA	NA	NA	NA	NA	NA	NA	NA	NA	NA	NA	NA	NA	NA	NA	NA	NA	NA	NA	NA	NA
s_Bacteria;p_Planctomycetes;c_Planctomycetia;o_Isosphaerales;f_Isosphaeraceae;g_Isosphaera	NA	NA	NA	NA	NA	NA	NA	NA	NA	NA	NA	NA	NA	NA	NA	NA	NA	NA	NA	NA	NA	NA	NA	NA	NA	NA	NA	NA	NA	NA	NA	NA	NA	NA	NA	NA	NA	NA	NA	NA	NA	NA	NA	NA	NA	NA	NA	NA	NA
s_Bacteria;p_Planctomycetes;c_Planctomycetia;o_Isosphaerales;f_Isosphaeraceae;g_Tautonia	NA	NA	NA	NA	NA	NA	NA	NA	NA	NA	NA	NA	NA	NA	NA	NA	NA	NA	NA	NA	NA	NA	NA	NA	NA	NA	NA	NA	NA	NA	NA	NA	NA	NA	NA	NA	NA	NA	NA	NA	NA	NA	NA	NA	NA	NA	NA	NA	NA
s_Bacteria;p_Planctomycetes;c_Planctomycetia;o_Isosphaerales;f_Isosphaeraceae;g_Unclassified Isosphaeraceae	NA	NA	NA	NA	NA	NA	NA	NA	NA	NA	NA	NA	NA	NA	NA	NA	NA	NA	NA	NA	NA	NA	NA	NA	NA	NA	NA	NA	NA	NA	NA	NA	NA	NA	NA	NA	NA	NA	NA	NA	NA	NA	NA	NA	NA	NA	NA	NA	NA
s_Bacteria;p_Planctomycetes;c_Planctomycetia;o_Isosphaerales;f_Unclassified Isosphaerales;g_Unclassified Isosphaerales	NA	NA	NA	NA	NA	NA	NA	NA	NA	NA	NA	NA	NA	NA	NA	NA	NA	NA	NA	NA	NA	NA	NA	NA	NA	NA	NA	NA	NA	NA	NA	NA	NA	NA	NA	NA	NA	NA	NA	NA	NA	NA	NA	NA	NA	NA	NA	NA	NA
s_Bacteria;p_Planctomycetes;c_Planctomycetia;o_Pirellulales;f_Pirellulaceae;g_Anatilimnocola	NA	NA	NA	NA	NA	NA	NA	NA	NA	-4.19319	NA	NA	NA	NA	NA	NA	NA	NA	NA	NA	NA	NA	NA	NA	NA	NA	NA	NA	NA	NA	NA	NA	NA	NA	NA	NA	NA	NA	NA	NA	NA	NA	NA	NA	NA	NA	NA	NA	NA
s_Bacteria;p_Planctomycetes;c_Planctomycetia;o_Pirellulales;f_Unclassified Pirellulales;g_Unclassified Pirellulales	NA	NA	NA	NA	NA	NA	NA	NA	NA	NA	NA	NA	NA	NA	NA	NA	NA	NA	NA	NA	NA	NA	NA	NA	NA	NA	NA	NA	NA	NA	NA	NA	NA	NA	NA	NA	NA	NA	NA	NA	NA	NA	NA	NA	NA	NA	NA	NA	NA
s_Bacteria;p_Planctomycetes;c_Planctomycetia;o_Planctomycetales;f_Planctomycetaceae;g_Caulifigura	NA	NA	NA	NA	NA	NA	NA	NA	NA	NA	NA	NA	NA	NA	-5.24697	NA	NA	NA	NA	NA	NA	NA	NA	NA	NA	NA	NA	NA	NA	NA	NA	NA	NA	NA	NA	NA	-5.24697	NA	NA	NA	NA	NA	NA	NA	NA	-5.24697	NA	NA	NA
s_Bacteria;p_Planctomycetes;c_Planctomycetia;o_Planctomycetales;f_Planctomycetaceae;g_Planctomicrobium	NA	NA	-3.82965	NA	NA	NA	NA	NA	NA	NA	NA	NA	NA	NA	NA	NA	NA	NA	NA	NA	NA	NA	NA	NA	NA	NA	NA	NA	NA	NA	NA	NA	NA	NA	NA	NA	NA	NA	NA	NA	NA	NA	NA	NA	NA	NA	NA	NA	NA
s_Bacteria;p_Planctomycetes;c_Planctomycetia;o_Planctomycetales;f_Planctomycetaceae;g_Planctomyces	NA	-3.55639	-2.16704	-3.42663	NA	NA	NA	-3.47928	NA	-1.41376	-3.18442	NA	NA	-0.878321	-1.3523	NA	NA	NA	NA	NA	-4.06693	NA	NA	NA	NA	NA	NA	-2.34618	NA	NA	NA	-3.09132	NA	NA	NA	NA	-1.40864	NA	NA	NA	NA	-0.66505	-2.27928	NA	NA	-2.152	NA	NA	-0.823677
s_Bacteria;p_Planctomycetes;c_Planctomycetia;o_Planctomycetales;f_Planctomycetaceae;g_Planctomycetaceae bacterium (no genus in NCBI)	NA	NA	NA	NA	NA	NA	NA	NA	NA	NA	NA	NA	NA	NA	NA	NA	NA	NA	NA	NA	NA	NA	NA	NA	NA	NA	NA	NA	NA	NA	NA	NA	NA	NA	NA	NA	NA	NA	NA	NA	NA	NA	NA	NA	NA	NA	NA	NA	NA
s_Bacteria;p_Planctomycetes;c_Planctomycetia;o_Planctomycetales;f_Planctomycetaceae;g_Schlesneria	NA	NA	-3.85031	NA	NA	NA	NA	-11.5507	NA	NA	-4.38082	NA	NA	NA	-5.55075	NA	NA	NA	NA	NA	NA	NA	NA	NA	NA	NA	NA	NA	NA	NA	NA	NA	NA	NA	NA	NA	NA	NA	NA	NA	NA	NA	NA	NA	NA	NA	NA	NA	NA
s_Bacteria;p_Planctomycetes;c_Planctomycetia;o_Planctomycetales;f_Planctomycetaceae;g_Unclassified Planctomycetaceae	NA	NA	-0.0969617	NA	NA	NA	NA	-2.89254	NA	-2.87127	NA	NA	NA	-1.54934	-1.16596	NA	NA	NA	-4.75633	-3.30282	-5.50635	NA	NA	NA	NA	NA	NA	NA	NA	NA	NA	NA	NA	NA	NA	NA	-2.24241	NA	NA	NA	-5.50635	-1.73536	-2.12029	NA	NA	-2.24241	NA	NA	-1.73536
s_Bacteria;p_Planctomycetes;c_Planctomycetia;o_Planctomycetales;f_Unclassified Planctomycetales;g_Unclassified Planctomycetales	NA	NA	-2.70526	NA	NA	NA	NA	NA	NA	NA	-3.25154	NA	NA	NA	-2.94712	-4.21983	NA	NA	NA	-4.21983	-1.49818	NA	NA	NA	NA	NA	NA	NA	NA	NA	NA	NA	NA	NA	NA	NA	-2.7147	NA	NA	NA	-1.7147	-5.02718	NA	NA	NA	-3.33643	NA	NA	-5.02718
s_Bacteria;p_Planctomycetes;c_Planctomycetia;o_Planctomycetia bacterium (no order in NCBI);f_Planctomycetia bacterium (no family in NCBI);g_Planctomycetia bacterium (no genus in NCBI)	NA	NA	NA	NA	NA	NA	NA	NA	NA	NA	NA	NA	NA	NA	-8.55075	NA	NA	NA	NA	NA	NA	NA	NA	NA	NA	NA	NA	NA	NA	NA	NA	NA	NA	NA	NA	NA	NA	NA	NA	NA	NA	NA	NA	NA	NA	NA	NA	NA	NA
s_Bacteria;p_Planctomycetes;c_Planctomycetia;o_Unclassified Planctomycetia;f_Unclassified Planctomycetia;g_Unclassified Planctomycetia	NA	NA	0.78157	-5.22882	NA	NA	NA	0.0989585	NA	1.88817	0.0417103	-4.64386	NA	2.13016	1.21267	-11.5507	NA	NA	-3.51183	-4.50635	-1.47393	NA	-1.55922	NA	NA	NA	-1.75958	NA	NA	NA	NA	NA	NA	NA	NA	-1.75958	-3.78256	NA	NA	NA	-1.57347	-1.49276	0.126532	NA	NA	-3.78256	NA	NA	-1.49276
s_Bacteria;p_Planctomycetes;c_Unclassified Planctomycetes;o_Unclassified Planctomycetes;f_Unclassified Planctomycetes;g_Unclassified Planctomycetes	NA	NA	1.59248	-0.568466	NA	NA	NA	0.5324	NA	1.17802	-3.63786	-4.12448	NA	1.5182	1.72872	-4.68038	-4.74339	NA	-0.149334	-4.68038	-5.50635	NA	NA	NA	NA	-4.79586	NA	NA	-0.454032	NA	NA	NA	NA	NA	-9.55075	NA	0.682873	NA	NA	NA	-11.5507	-0.78339	0.794936	NA	NA	-0.101082	-0.365871	-0.365871	-0.195946
s_Bacteria;p_Proteobacteria;c_Alphaproteobacteria;o_Alphaproteobacteria bacterium (no order in NCBI);f_Alphaproteobacteria bacterium (no family in NCBI);g_Alphaproteobacteria bacterium (no genus in NCBI)	NA	NA	0.640621	-11.5507	NA	NA	NA	-5.05889	NA	-1.32795	-9.96578	-4.401	NA	-1.33764	0.215368	-4.2109	-8.09132	NA	NA	-4.2109	NA	-8.96578	NA	NA	-1.38584	NA	NA	NA	NA	NA	NA	-8.55075	NA	NA	NA	NA	-5.15843	NA	NA	NA	NA	-3.5792	NA	-4.18442	NA	-5.15843	NA	-9.96578	-8.96578
s_Bacteria;p_Proteobacteria;c_Alphaproteobacteria;o_Caulobacterales;f_Caulobacteraceae;g_Asticcacaulis	NA	-5.44222	2.33075	-2.98089	NA	NA	NA	-0.29277	NA	-1.08212	-0.24127	-5.55075	NA	-1.83822	0.175471	-3.2109	-1.53116	NA	-0.957356	-2.04692	-3.42146	NA	NA	-5.55075	-3.6681	NA	NA	-2.5792	NA	-3.71786	NA	NA	NA	NA	NA	NA	0.0186342	NA	NA	NA	NA	-1.29218	-1.24811	-2.36835	NA	-0.256126	NA	-2.4344	-4.01159
s_Bacteria;p_Proteobacteria;c_Alphaproteobacteria;o_Caulobacterales;f_Caulobacteraceae;g_Brevundimonas	NA	NA	8.28227	3.24479	NA	NA	NA	5.93489	NA	6.27256	6.15084	5.057	NA	5.49723	6.25359	NA	4.27272	NA	3.16264	NA	3.03157	NA	NA	0.458732	0.367744	NA	NA	NA	NA	NA	2.81325	3.09153	-1.74662	NA	1.46658	NA	6.43572	NA	NA	NA	NA	5.46834	4.32092	4.29753	NA	6.03662	NA	3.39268	4.38945
s_Bacteria;p_Proteobacteria;c_Alphaproteobacteria;o_Caulobacterales;f_Caulobacteraceae;g_Caulobacter	NA	3.58123	9.40604	4.05415	NA	NA	-4.93604	6.45824	NA	7.33384	6.62187	5.6562	-10.5507	6.51851	7.16152	4.12626	4.79275	-4.93604	3.00372	4.9106	2.47768	NA	NA	2.70583	2.49825	NA	-1.98089	2.66137	0.451365	2.46928	NA	3.708	NA	NA	5.07016	NA	6.116	NA	2.64078	NA	2.76617	6.10343	6.42738	4.34303	NA	5.84908	NA	4.25965	3.95506
s_Bacteria;p_Proteobacteria;c_Alphaproteobacteria;o_Caulobacterales;f_Caulobacteraceae;g_Caulobacteraceae bacterium (no genus in NCBI)	NA	NA	2.40045	NA	NA	NA	NA	NA	NA	-3.62001	NA	-4.82283	NA	-3.62001	-0.0785637	NA	0.169925	NA	NA	NA	NA	NA	NA	NA	NA	NA	NA	NA	NA	NA	NA	NA	NA	NA	NA	NA	0.152724	NA	NA	NA	NA	0.183963	NA	NA	NA	0.152724	NA	NA	0.183963
s_Bacteria;p_Proteobacteria;c_Alphaproteobacteria;o_Caulobacterales;f_Caulobacteraceae;g_Phenylobacterium	NA	NA	2.88453	-1.61706	NA	NA	NA	0.197446	NA	0.436873	0.565272	-3.03899	NA	-0.643105	0.639078	-3.51732	-1.03899	NA	-4.17571	-2.6053	-3.55639	NA	NA	-3.01159	NA	NA	NA	-2.57061	NA	-3.39088	NA	-1.66048	NA	NA	-3.86425	NA	0.0935602	NA	NA	NA	NA	-0.993283	-1.00192	-2.10573	NA	-0.025226	NA	-2.24697	-3.57347
s_Bacteria;p_Proteobacteria;c_Alphaproteobacteria;o_Caulobacterales;f_Caulobacteraceae;g_Unclassified Caulobacteraceae	NA	NA	5.10769	1.36457	NA	NA	NA	3.83915	NA	4.21925	3.16312	3.49523	NA	3.57994	3.42268	NA	-0.557808	NA	0.536385	NA	0.117695	NA	NA	NA	NA	NA	NA	-1.64235	NA	NA	NA	-2.24013	NA	NA	-0.00578235	NA	4.22335	NA	NA	NA	NA	1.28195	1.98671	0.589124	NA	4.09218	NA	-3.87832	0.419359
s_Bacteria;p_Proteobacteria;c_Alphaproteobacteria;o_Caulobacterales;f_Caulobacterales bacterium (no family in NCBI);g_Caulobacterales bacterium (no genus in NCBI)	NA	NA	NA	NA	NA	NA	NA	NA	NA	NA	NA	NA	NA	NA	-4.56206	NA	NA	NA	NA	NA	NA	NA	NA	NA	NA	NA	NA	NA	NA	NA	NA	NA	NA	NA	-4.56206	NA	NA	NA	NA	NA	NA	NA	-4.56206	NA	NA	NA	NA	NA	NA
s_Bacteria;p_Proteobacteria;c_Alphaproteobacteria;o_Caulobacterales;f_Unclassified Caulobacterales;g_Unclassified Caulobacterales	NA	NA	3.66706	-4.55075	NA	NA	NA	1.01197	NA	-1.86075	2.89969	3.34132	NA	-2.26998	0.531402	-3.62001	-1.61264	NA	NA	-4.79586	NA	NA	NA	NA	NA	NA	NA	NA	NA	NA	NA	-2.60238	NA	NA	-5.02718	NA	0.794658	NA	NA	NA	NA	2.96101	-0.854649	-4.95083	NA	0.713989	NA	-2.55357	2.89763
s_Bacteria;p_Proteobacteria;c_Alphaproteobacteria;o_Hyphomicrobiales;f_Aurantimonadaceae;g_Aureimonas	NA	NA	NA	NA	NA	NA	NA	-3.5792	NA	NA	NA	NA	NA	NA	NA	NA	NA	NA	NA	NA	NA	NA	NA	NA	NA	NA	NA	NA	NA	NA	NA	NA	NA	NA	NA	NA	NA	NA	NA	NA	NA	NA	NA	NA	NA	NA	NA	NA	NA
s_Bacteria;p_Proteobacteria;c_Alphaproteobacteria;o_Hyphomicrobiales;f_Aurantimonadaceae;g_Unclassified Aurantimonadaceae	NA	NA	-2.84684	NA	NA	NA	NA	NA	NA	NA	NA	NA	NA	NA	NA	NA	NA	NA	NA	NA	NA	NA	NA	NA	NA	NA	NA	NA	NA	NA	NA	NA	NA	NA	NA	NA	NA	NA	NA	NA	NA	NA	NA	NA	NA	NA	NA	NA	NA
s_Bacteria;p_Proteobacteria;c_Alphaproteobacteria;o_Hyphomicrobiales;f_Beijerinckiaceae;g_Beijerinckia	NA	NA	0.61416	-2.02718	NA	NA	NA	-1.79586	NA	2.2557	-0.476605	NA	NA	1.37314	-0.480626	-1.83478	0.119024	NA	NA	NA	-2.57061	NA	NA	NA	NA	NA	NA	NA	NA	NA	NA	-1.49546	NA	NA	-1.7242	NA	-0.0805964	NA	NA	NA	NA	NA	-0.655172	NA	NA	-0.0805964	NA	-1.02817	NA
s_Bacteria;p_Proteobacteria;c_Alphaproteobacteria;o_Hyphomicrobiales;f_Beijerinckiaceae;g_Beijerinckiaceae bacterium (no genus in NCBI)	NA	NA	-1.58064	-1.82794	0.311503	NA	NA	-2.20202	NA	-0.370216	-0.492079	NA	NA	-2.24013	1.28234	NA	-2.03505	NA	NA	NA	-2.50635	NA	NA	NA	NA	NA	NA	-2.36587	NA	NA	NA	NA	NA	NA	-1.78588	NA	NA	NA	NA	NA	NA	NA	-1.02425	NA	NA	NA	NA	-0.905088	NA
s_Bacteria;p_Proteobacteria;c_Alphaproteobacteria;o_Hyphomicrobiales;f_Beijerinckiaceae;g_Methylocapsa	NA	NA	NA	NA	NA	NA	NA	NA	NA	NA	NA	NA	NA	NA	NA	NA	NA	NA	NA	NA	NA	NA	NA	NA	NA	NA	NA	NA	NA	NA	NA	NA	NA	NA	NA	NA	NA	NA	NA	NA	NA	NA	NA	NA	NA	NA	NA	NA	NA
s_Bacteria;p_Proteobacteria;c_Alphaproteobacteria;o_Hyphomicrobiales;f_Beijerinckiaceae;g_Unclassified Beijerinckiaceae	NA	NA	-0.850307	NA	-1.44222	NA	NA	-1.81604	NA	0.339517	-1.03013	-1.62891	NA	-2.62001	-0.0578922	NA	-2.42404	NA	NA	NA	-1.36092	NA	NA	NA	NA	NA	NA	NA	NA	NA	NA	NA	NA	NA	NA	NA	-3.93604	NA	NA	NA	NA	NA	-3.26998	NA	NA	-3.93604	NA	-2.42404	NA
s_Bacteria;p_Proteobacteria;c_Alphaproteobacteria;o_Hyphomicrobiales;f_Boseaceae;g_Bosea	-4.38082	NA	2.7923	-1.4176	-1.48466	NA	NA	1.5244	NA	2.89943	1.65932	NA	NA	1.79147	2.02845	NA	-1.42146	NA	NA	NA	-3.32193	NA	NA	NA	-2.81604	NA	NA	NA	NA	NA	NA	-3.00771	NA	NA	-0.112475	NA	1.33476	-1.93604	NA	NA	NA	-1.95456	0.148826	NA	NA	1.00911	NA	-0.636362	-0.435703
s_Bacteria;p_Proteobacteria;c_Alphaproteobacteria;o_Hyphomicrobiales;f_Boseaceae;g_Unclassified Boseaceae	NA	NA	NA	NA	NA	NA	NA	NA	NA	NA	NA	NA	NA	NA	NA	NA	NA	NA	NA	NA	NA	NA	NA	NA	NA	NA	NA	NA	NA	NA	NA	NA	NA	NA	NA	NA	NA	NA	NA	NA	NA	0.709291	NA	NA	NA	NA	NA	NA	0.709291
s_Bacteria;p_Proteobacteria;c_Alphaproteobacteria;o_Hyphomicrobiales;f_Brucellaceae;g_Brucellaceae bacterium (no genus in NCBI)	NA	NA	-5.12448	NA	NA	NA	NA	NA	NA	NA	NA	NA	NA	NA	NA	NA	NA	NA	NA	NA	NA	NA	NA	NA	NA	NA	NA	NA	NA	NA	NA	NA	NA	NA	NA	NA	NA	NA	NA	NA	NA	NA	NA	NA	NA	NA	NA	NA	NA
s_Bacteria;p_Proteobacteria;c_Alphaproteobacteria;o_Hyphomicrobiales;f_Brucellaceae;g_Unclassified Brucellaceae	NA	NA	-2.49818	NA	NA	NA	NA	NA	NA	-3.46328	NA	NA	NA	-5.79586	-3.46328	NA	NA	NA	NA	NA	NA	NA	NA	NA	NA	NA	NA	NA	NA	NA	NA	NA	NA	NA	NA	NA	NA	NA	NA	NA	NA	NA	NA	NA	NA	NA	NA	NA	NA
s_Bacteria;p_Proteobacteria;c_Alphaproteobacteria;o_Hyphomicrobiales;f_Chelatococcaceae;g_Chelatococcus	NA	NA	-3.15843	NA	NA	NA	NA	NA	NA	NA	NA	NA	NA	NA	NA	NA	NA	NA	NA	NA	NA	NA	NA	NA	NA	NA	NA	NA	NA	NA	NA	NA	NA	NA	NA	NA	NA	NA	NA	NA	NA	NA	NA	NA	NA	NA	NA	NA	NA
s_Bacteria;p_Proteobacteria;c_Alphaproteobacteria;o_Hyphomicrobiales;f_Devosiaceae;g_Devosia	-4.63188	-0.0619024	7.15419	4.81868	2.49476	NA	NA	3.86348	NA	5.74894	5.90416	1.67536	NA	5.17915	5.55087	2.78694	1.89711	NA	0.529738	-3.4112	-0.246966	NA	NA	-1.11299	NA	-2.80255	NA	NA	2.42653	3.63769	NA	2.27858	NA	NA	4.16749	NA	5.4879	-0.630394	NA	NA	0.892715	2.99186	4.77879	NA	NA	5.48253	NA	2.23174	3.43305
s_Bacteria;p_Proteobacteria;c_Alphaproteobacteria;o_Hyphomicrobiales;f_Devosiaceae;g_Paradevosia	NA	NA	NA	NA	NA	NA	NA	NA	NA	NA	0.763836	NA	NA	NA	NA	NA	NA	NA	NA	NA	NA	NA	NA	NA	NA	NA	NA	NA	NA	NA	NA	NA	NA	NA	NA	NA	NA	NA	NA	NA	NA	NA	NA	NA	NA	NA	NA	NA	NA
s_Bacteria;p_Proteobacteria;c_Alphaproteobacteria;o_Hyphomicrobiales;f_Devosiaceae;g_Pelagibacterium	NA	NA	NA	NA	NA	NA	NA	NA	NA	NA	-2.51732	NA	NA	NA	-3.39593	NA	NA	NA	NA	NA	NA	NA	NA	NA	NA	NA	NA	NA	NA	NA	NA	NA	NA	NA	NA	NA	-3.39593	NA	NA	NA	NA	NA	NA	NA	NA	-3.39593	NA	NA	NA
s_Bacteria;p_Proteobacteria;c_Alphaproteobacteria;o_Hyphomicrobiales;f_Devosiaceae;g_Unclassified Devosiaceae	NA	NA	4.3066	1.1776	-3.31713	NA	NA	0.21371	NA	2.71399	-0.372704	-3.98089	NA	0.766383	2.98295	NA	-3.26534	NA	NA	NA	-0.785875	NA	NA	-3.96578	NA	NA	NA	NA	NA	-1.55498	NA	NA	NA	NA	2.4302	NA	0.665393	2.31615	NA	NA	-4.68038	-2.3934	2.71326	NA	NA	0.594867	NA	2.24499	0.27858
s_Bacteria;p_Proteobacteria;c_Alphaproteobacteria;o_Hyphomicrobiales;f_Devosiaceae;g_Youhaiella	NA	NA	NA	NA	NA	NA	NA	-1.87127	NA	NA	NA	NA	NA	NA	NA	NA	NA	NA	NA	NA	NA	NA	NA	NA	NA	NA	NA	NA	NA	NA	NA	NA	NA	NA	NA	NA	NA	NA	NA	NA	NA	NA	NA	NA	NA	NA	NA	NA	NA
s_Bacteria;p_Proteobacteria;c_Alphaproteobacteria;o_Hyphomicrobiales;f_Hyphomicrobiaceae;g_Hyphomicrobium	NA	NA	NA	NA	NA	NA	NA	NA	NA	NA	NA	NA	NA	NA	-9.22882	NA	NA	NA	NA	NA	NA	NA	NA	NA	NA	NA	NA	NA	NA	NA	NA	NA	NA	NA	NA	NA	NA	NA	NA	NA	NA	NA	NA	NA	NA	NA	NA	NA	NA
s_Bacteria;p_Proteobacteria;c_Alphaproteobacteria;o_Hyphomicrobiales;f_Hyphomicrobiaceae;g_Methyloceanibacter	NA	NA	-8.09132	-8.96578	NA	NA	NA	NA	NA	NA	NA	NA	NA	NA	NA	NA	NA	NA	NA	NA	NA	NA	NA	NA	NA	NA	NA	NA	NA	NA	NA	NA	NA	NA	NA	NA	NA	NA	NA	NA	NA	NA	NA	NA	NA	NA	NA	NA	NA
s_Bacteria;p_Proteobacteria;c_Alphaproteobacteria;o_Hyphomicrobiales;f_Hyphomicrobiaceae;g_Rhodoplanes	NA	NA	NA	NA	NA	NA	NA	NA	NA	NA	NA	-8.38082	NA	NA	NA	NA	NA	NA	NA	NA	NA	NA	NA	NA	NA	NA	NA	NA	NA	NA	NA	NA	NA	NA	NA	NA	NA	NA	NA	NA	NA	NA	NA	NA	NA	NA	NA	NA	NA
s_Bacteria;p_Proteobacteria;c_Alphaproteobacteria;o_Hyphomicrobiales;f_Hyphomicrobiaceae;g_Unclassified Hyphomicrobiaceae	NA	NA	-8.38082	NA	NA	NA	NA	NA	NA	-3.28865	NA	NA	NA	-5.02718	NA	NA	NA	NA	NA	NA	NA	NA	NA	NA	NA	NA	NA	NA	NA	NA	NA	NA	NA	NA	NA	NA	NA	NA	NA	NA	NA	NA	NA	NA	NA	NA	NA	NA	NA
s_Bacteria;p_Proteobacteria;c_Alphaproteobacteria;o_Hyphomicrobiales;f_Hyphomicrobiales bacterium (no family in NCBI);g_Hyphomicrobiales bacterium (no genus in NCBI)	NA	NA	-1.7892	NA	NA	NA	NA	-3.01159	NA	-1.97143	0.641238	NA	NA	-1.87832	-2.30045	-4.73057	-2.9885	NA	NA	NA	-2.97332	NA	NA	NA	-3.85726	NA	NA	NA	NA	NA	NA	NA	NA	NA	-4.44222	NA	-2.48197	NA	NA	NA	NA	NA	-4.44222	NA	NA	-2.48197	NA	-2.9885	-5.05889
s_Bacteria;p_Proteobacteria;c_Alphaproteobacteria;o_Hyphomicrobiales;f_Kaistiaceae;g_Bauldia	NA	NA	NA	NA	NA	NA	NA	NA	NA	-10.5507	NA	NA	NA	NA	NA	NA	NA	NA	NA	NA	NA	NA	NA	NA	NA	NA	NA	NA	NA	NA	NA	NA	NA	NA	NA	NA	NA	NA	NA	NA	NA	NA	NA	NA	NA	NA	NA	NA	NA
s_Bacteria;p_Proteobacteria;c_Alphaproteobacteria;o_Hyphomicrobiales;f_Kaistiaceae;g_Kaistia	NA	-4.29336	2.22332	0.624803	NA	NA	NA	-0.224879	NA	1.98623	1.94873	NA	NA	-0.906891	-2.04692	-4.03505	0.869213	-4.03505	NA	-0.155748	-2.75309	NA	NA	NA	-0.226566	NA	NA	NA	NA	NA	NA	NA	NA	NA	NA	NA	NA	NA	NA	NA	NA	NA	-2.37832	NA	NA	NA	NA	-0.259001	-0.435703
s_Bacteria;p_Proteobacteria;c_Alphaproteobacteria;o_Hyphomicrobiales;f_Kaistiaceae;g_Unclassified Kaistiaceae	NA	NA	NA	NA	NA	NA	NA	NA	NA	NA	NA	NA	NA	NA	NA	NA	NA	NA	NA	NA	NA	NA	NA	NA	NA	NA	NA	NA	NA	NA	NA	NA	NA	NA	NA	NA	NA	NA	NA	NA	NA	NA	NA	NA	NA	NA	NA	NA	NA
s_Bacteria;p_Proteobacteria;c_Alphaproteobacteria;o_Hyphomicrobiales;f_Methylobacteriaceae;g_Methylobacteriaceae bacterium (no genus in NCBI)	NA	NA	-9.22882	NA	NA	NA	NA	-10.5507	NA	NA	NA	NA	NA	NA	NA	NA	-9.55075	NA	NA	NA	NA	NA	NA	NA	NA	NA	NA	NA	NA	NA	NA	NA	NA	NA	NA	NA	NA	NA	NA	NA	NA	NA	NA	NA	NA	NA	NA	-9.55075	NA
s_Bacteria;p_Proteobacteria;c_Alphaproteobacteria;o_Hyphomicrobiales;f_Methylobacteriaceae;g_Methylobacterium	NA	NA	-3.30757	-6.09132	-3.27462	NA	NA	-5.48466	NA	-2.24013	-5.38082	-10.5507	NA	-5.71786	-3.24241	NA	-6.42146	NA	NA	-8.96578	-7.74339	NA	NA	NA	NA	NA	NA	NA	NA	NA	NA	NA	NA	NA	-6.59655	NA	-4.96578	NA	-9.55075	NA	NA	-7.96578	-6.59655	NA	NA	-4.96578	NA	-5.71786	-6.90689
s_Bacteria;p_Proteobacteria;c_Alphaproteobacteria;o_Hyphomicrobiales;f_Methylobacteriaceae;g_Methylorubrum	NA	NA	NA	NA	NA	NA	NA	NA	NA	NA	NA	NA	NA	NA	-5.69277	NA	NA	NA	NA	NA	NA	NA	NA	NA	NA	NA	NA	NA	NA	NA	NA	NA	NA	NA	-9.96578	NA	NA	NA	NA	NA	NA	NA	-9.96578	NA	NA	NA	NA	-9.96578	NA
s_Bacteria;p_Proteobacteria;c_Alphaproteobacteria;o_Hyphomicrobiales;f_Methylobacteriaceae;g_Microvirga	NA	NA	-7.64386	NA	NA	NA	NA	NA	NA	NA	NA	-3.80928	NA	NA	NA	-8.09132	NA	NA	NA	NA	NA	NA	NA	NA	NA	NA	NA	NA	NA	NA	NA	NA	NA	NA	NA	NA	NA	NA	NA	NA	NA	NA	NA	NA	NA	NA	NA	NA	NA
s_Bacteria;p_Proteobacteria;c_Alphaproteobacteria;o_Hyphomicrobiales;f_Methylobacteriaceae;g_Unclassified Methylobacteriaceae	NA	NA	-4.6681	-8.22882	-3.60823	NA	NA	-7.96578	NA	-8.22882	-7.55075	-1.52008	NA	-10.5507	-5.28396	NA	NA	NA	NA	NA	-10.5507	NA	NA	NA	NA	NA	NA	NA	NA	NA	NA	-10.5507	NA	NA	NA	NA	-5.22882	NA	NA	NA	NA	NA	NA	NA	NA	-5.22882	NA	NA	NA
s_Bacteria;p_Proteobacteria;c_Alphaproteobacteria;o_Hyphomicrobiales;f_Methylocystaceae;g_Unclassified Methylocystaceae	NA	NA	NA	NA	NA	NA	NA	NA	NA	NA	NA	NA	NA	NA	-4.401	NA	NA	NA	NA	NA	NA	NA	NA	NA	NA	NA	NA	NA	NA	NA	NA	NA	NA	NA	NA	NA	NA	NA	NA	NA	NA	NA	NA	NA	NA	NA	NA	NA	NA
s_Bacteria;p_Proteobacteria;c_Alphaproteobacteria;o_Hyphomicrobiales;f_Nitrobacteraceae;g_Afipia	NA	NA	-3	NA	NA	NA	NA	-4.08314	NA	NA	-3.30757	NA	NA	NA	NA	NA	NA	NA	NA	NA	NA	NA	NA	NA	NA	NA	NA	NA	NA	NA	NA	NA	NA	NA	NA	NA	-3.93604	NA	NA	NA	NA	NA	NA	NA	NA	-3.93604	NA	NA	NA
s_Bacteria;p_Proteobacteria;c_Alphaproteobacteria;o_Hyphomicrobiales;f_Nitrobacteraceae;g_Bradyrhizobiaceae bacterium (no genus in NCBI)	NA	NA	-0.0887558	NA	-1.85204	NA	NA	-1.9087	NA	-0.478614	-1.5132	NA	NA	-1.06794	-0.845979	NA	NA	NA	NA	NA	NA	NA	NA	NA	NA	NA	NA	NA	NA	NA	NA	NA	NA	NA	-3.25613	NA	-1.59074	NA	NA	NA	NA	-2.95456	NA	NA	NA	-1.59074	NA	NA	NA
s_Bacteria;p_Proteobacteria;c_Alphaproteobacteria;o_Hyphomicrobiales;f_Nitrobacteraceae;g_Bradyrhizobium	NA	NA	-1.61264	-5.57347	NA	NA	NA	-2.54512	NA	2.92524	-4.17571	NA	NA	2.62309	-3.0509	NA	-5.79586	NA	NA	NA	-4.68038	NA	NA	NA	-3.95829	NA	NA	NA	NA	NA	NA	-8.55075	NA	NA	-4.71786	NA	-2.81943	NA	NA	NA	NA	-3.22882	-4.57347	NA	NA	-2.81943	NA	-4.26534	0.189877
s_Bacteria;p_Proteobacteria;c_Alphaproteobacteria;o_Hyphomicrobiales;f_Nitrobacteraceae;g_Nitrobacter	NA	NA	NA	NA	NA	NA	NA	NA	NA	NA	NA	NA	NA	NA	NA	NA	NA	NA	NA	NA	NA	NA	NA	NA	NA	NA	NA	NA	NA	NA	NA	NA	NA	NA	NA	NA	NA	NA	NA	NA	NA	NA	NA	NA	NA	NA	NA	NA	NA
s_Bacteria;p_Proteobacteria;c_Alphaproteobacteria;o_Hyphomicrobiales;f_Nitrobacteraceae;g_Rhodopseudomonas	NA	NA	NA	NA	NA	NA	NA	NA	NA	NA	NA	NA	NA	NA	-11.5507	NA	NA	NA	NA	NA	NA	NA	NA	NA	NA	NA	NA	NA	NA	NA	NA	NA	NA	NA	NA	NA	NA	NA	NA	NA	NA	NA	NA	NA	NA	NA	NA	NA	NA
s_Bacteria;p_Proteobacteria;c_Alphaproteobacteria;o_Hyphomicrobiales;f_Nitrobacteraceae;g_Tardiphaga	NA	NA	NA	NA	NA	NA	NA	NA	NA	-3.55639	NA	NA	NA	-3.55639	NA	NA	NA	NA	NA	NA	NA	NA	NA	NA	NA	NA	NA	NA	NA	NA	NA	NA	NA	NA	NA	NA	NA	NA	NA	NA	NA	NA	NA	NA	NA	NA	NA	NA	NA
s_Bacteria;p_Proteobacteria;c_Alphaproteobacteria;o_Hyphomicrobiales;f_Nitrobacteraceae;g_Unclassified Nitrobacteraceae	NA	NA	0.252981	-1.53812	-1.31473	NA	NA	-2.31473	NA	0.206226	-0.195946	-9.96578	NA	-0.120294	-0.287478	-3.49546	-2.27695	NA	NA	-3.49546	-2.8997	NA	NA	NA	NA	NA	NA	NA	NA	NA	-10.5507	-4.49546	NA	NA	-3.31234	NA	-0.952694	NA	NA	NA	NA	NA	-3.31234	NA	NA	-1.07501	NA	-1.93053	-4.36092
s_Bacteria;p_Proteobacteria;c_Alphaproteobacteria;o_Hyphomicrobiales;f_Nitrobacteraceae;g_Variibacter	NA	NA	-4.6681	NA	NA	NA	NA	NA	NA	NA	NA	NA	NA	NA	NA	NA	NA	NA	NA	NA	NA	NA	NA	NA	NA	NA	NA	NA	NA	NA	NA	NA	NA	NA	NA	NA	NA	NA	NA	NA	NA	NA	NA	NA	NA	NA	NA	NA	NA
s_Bacteria;p_Proteobacteria;c_Alphaproteobacteria;o_Hyphomicrobiales;f_Phreatobacteraceae;g_Phreatobacter	NA	NA	NA	NA	NA	NA	NA	NA	NA	-5.46328	NA	NA	NA	NA	-3.33643	NA	NA	NA	NA	NA	NA	NA	NA	NA	NA	NA	NA	NA	NA	NA	NA	NA	NA	NA	NA	NA	-4.78256	NA	NA	NA	-3.82283	NA	NA	NA	NA	NA	NA	NA	NA
s_Bacteria;p_Proteobacteria;c_Alphaproteobacteria;o_Hyphomicrobiales;f_Phyllobacteriaceae;g_Aminobacter	NA	NA	-3.75633	NA	NA	NA	NA	NA	NA	NA	NA	NA	NA	NA	NA	-2.85726	NA	-2.85726	NA	NA	NA	NA	NA	-4.74339	NA	NA	NA	NA	NA	NA	NA	NA	NA	NA	NA	NA	NA	NA	NA	NA	NA	NA	NA	NA	NA	NA	NA	NA	NA
s_Bacteria;p_Proteobacteria;c_Alphaproteobacteria;o_Hyphomicrobiales;f_Phyllobacteriaceae;g_Hoeflea	NA	NA	NA	NA	NA	NA	NA	NA	NA	NA	NA	NA	NA	NA	NA	NA	NA	NA	NA	NA	NA	NA	NA	NA	-5.6681	NA	NA	NA	NA	NA	NA	NA	NA	NA	NA	NA	NA	NA	NA	NA	NA	NA	NA	NA	NA	NA	NA	NA	NA
s_Bacteria;p_Proteobacteria;c_Alphaproteobacteria;o_Hyphomicrobiales;f_Phyllobacteriaceae;g_Mesorhizobium	NA	NA	3.81048	0.413955	-7.55075	-2.59364	NA	3.53186	NA	3.96104	2.78694	2.49655	NA	2.92985	2.29504	NA	0.382575	NA	NA	-0.800877	-3.31713	NA	NA	NA	-0.665813	NA	NA	NA	NA	-2.59364	NA	-0.194295	NA	NA	1.56104	NA	1.63351	NA	NA	NA	-1.31953	1.96889	1.47768	-1.14987	NA	1.514	NA	0.585924	0.954072
s_Bacteria;p_Proteobacteria;c_Alphaproteobacteria;o_Hyphomicrobiales;f_Phyllobacteriaceae;g_Nitratireductor	NA	NA	NA	NA	NA	NA	NA	NA	NA	1.43865	NA	NA	NA	NA	NA	NA	NA	NA	NA	NA	NA	NA	NA	NA	NA	NA	NA	NA	NA	NA	NA	NA	NA	NA	NA	NA	NA	NA	NA	NA	NA	NA	NA	NA	NA	NA	NA	NA	NA
s_Bacteria;p_Proteobacteria;c_Alphaproteobacteria;o_Hyphomicrobiales;f_Phyllobacteriaceae;g_Oryzicola	NA	NA	NA	NA	NA	NA	NA	NA	NA	-4.14987	NA	NA	NA	-5.57347	NA	NA	NA	NA	NA	NA	NA	NA	NA	NA	NA	NA	NA	NA	NA	NA	NA	NA	NA	NA	NA	NA	NA	NA	NA	NA	NA	NA	NA	NA	NA	NA	NA	NA	NA
s_Bacteria;p_Proteobacteria;c_Alphaproteobacteria;o_Hyphomicrobiales;f_Phyllobacteriaceae;g_Phyllobacterium	NA	NA	-2.71786	NA	NA	NA	NA	NA	NA	NA	NA	NA	NA	NA	-2.94712	NA	NA	NA	NA	NA	NA	NA	NA	NA	NA	NA	NA	NA	NA	NA	NA	NA	NA	NA	-2.94712	NA	NA	NA	NA	NA	NA	NA	-2.94712	NA	NA	NA	NA	-2.94712	NA
s_Bacteria;p_Proteobacteria;c_Alphaproteobacteria;o_Hyphomicrobiales;f_Phyllobacteriaceae;g_Pseudaminobacter	NA	NA	NA	NA	NA	NA	NA	NA	NA	-3.56775	NA	NA	NA	NA	NA	NA	NA	NA	NA	NA	NA	NA	NA	NA	NA	NA	NA	NA	NA	NA	NA	NA	NA	NA	NA	NA	NA	NA	NA	NA	NA	NA	NA	NA	NA	NA	NA	NA	NA
s_Bacteria;p_Proteobacteria;c_Alphaproteobacteria;o_Hyphomicrobiales;f_Phyllobacteriaceae;g_Unclassified Phyllobacteriaceae	NA	NA	1.34274	-0.821126	NA	NA	NA	-0.620749	NA	1.40762	0.815302	NA	NA	-0.4975	-1.4686	-3.5009	-1.93053	NA	NA	NA	-1.48331	NA	NA	NA	NA	NA	NA	NA	-0.158429	NA	NA	-2.55922	NA	NA	NA	NA	-1.02327	NA	NA	NA	-2.93604	-3.92139	NA	NA	NA	-1.02327	NA	-2.02132	-0.163268
s_Bacteria;p_Proteobacteria;c_Alphaproteobacteria;o_Hyphomicrobiales;f_Pseudorhodoplanes (no family in NCBI);g_Pseudorhodoplanes	NA	NA	NA	NA	NA	NA	NA	NA	NA	NA	NA	NA	NA	NA	NA	NA	NA	NA	NA	NA	NA	NA	NA	NA	NA	NA	NA	NA	NA	NA	NA	NA	NA	NA	NA	NA	NA	NA	NA	NA	NA	NA	NA	NA	NA	NA	NA	NA	NA
s_Bacteria;p_Proteobacteria;c_Alphaproteobacteria;o_Hyphomicrobiales;f_Reyranellaceae;g_Reyranella	NA	NA	1.48577	NA	NA	NA	NA	1.26103	NA	-1.62742	-9.55075	0.873944	NA	-6.42146	-0.538122	-5.85031	NA	NA	NA	-5.85031	NA	NA	NA	NA	NA	NA	NA	NA	NA	NA	NA	NA	NA	NA	-3.11195	NA	-2.35353	NA	NA	NA	NA	NA	-3.09542	NA	NA	NA	NA	-4.25613	NA
s_Bacteria;p_Proteobacteria;c_Alphaproteobacteria;o_Hyphomicrobiales;f_Reyranellaceae;g_Unclassified Reyranellaceae	NA	NA	NA	NA	NA	NA	NA	NA	NA	NA	NA	-1.72738	NA	NA	NA	NA	NA	NA	NA	NA	NA	NA	NA	NA	NA	NA	NA	NA	NA	NA	NA	NA	NA	NA	NA	NA	NA	NA	NA	NA	NA	NA	NA	NA	NA	NA	NA	NA	NA
s_Bacteria;p_Proteobacteria;c_Alphaproteobacteria;o_Hyphomicrobiales;f_Rhizobiaceae;g_Agrobacterium	NA	NA	6.09861	2.63792	NA	NA	NA	4.06494	NA	5.87505	3.61651	NA	NA	4.62236	2.6349	-1.08722	3.08168	NA	NA	NA	1.36961	NA	NA	NA	-1.9771	NA	NA	NA	NA	NA	NA	-1.08722	3.00982	NA	2.45005	NA	0.662661	NA	-0.457329	NA	-2.15843	4.24899	1.61432	NA	NA	0.636296	NA	2.64931	0.615102
s_Bacteria;p_Proteobacteria;c_Alphaproteobacteria;o_Hyphomicrobiales;f_Rhizobiaceae;g_Ensifer	NA	NA	-3.76284	NA	NA	NA	NA	NA	NA	-2.94712	NA	NA	NA	-3.98089	-2.88541	NA	NA	NA	NA	NA	NA	NA	NA	NA	NA	NA	NA	NA	NA	NA	NA	NA	NA	NA	-2.88541	NA	NA	NA	NA	NA	NA	NA	-2.88541	NA	NA	NA	NA	NA	-3.91412
s_Bacteria;p_Proteobacteria;c_Alphaproteobacteria;o_Hyphomicrobiales;f_Rhizobiaceae;g_Neorhizobium	NA	NA	-6.22882	NA	NA	NA	NA	NA	NA	NA	NA	NA	NA	NA	NA	NA	NA	NA	NA	NA	NA	NA	NA	NA	NA	NA	NA	NA	NA	NA	NA	NA	NA	NA	NA	NA	NA	NA	NA	NA	NA	NA	NA	NA	NA	NA	NA	NA	NA
s_Bacteria;p_Proteobacteria;c_Alphaproteobacteria;o_Hyphomicrobiales;f_Rhizobiaceae;g_Pararhizobium	NA	NA	-0.430509	-1.27928	NA	NA	NA	0.331514	NA	0.245293	0.734944	0.180572	NA	-1.42533	1.7556	NA	NA	NA	NA	NA	NA	NA	NA	NA	NA	NA	NA	NA	NA	NA	NA	NA	NA	NA	-0.439611	NA	1.00024	NA	NA	NA	NA	NA	-0.439611	NA	NA	1.00024	NA	-0.439611	NA
s_Bacteria;p_Proteobacteria;c_Alphaproteobacteria;o_Hyphomicrobiales;f_Rhizobiaceae;g_Pseudorhizobium	NA	NA	NA	NA	NA	NA	NA	NA	NA	NA	NA	NA	NA	NA	1.21164	NA	NA	NA	NA	NA	NA	NA	NA	NA	NA	NA	NA	NA	NA	NA	NA	NA	NA	NA	1.21164	NA	NA	NA	NA	NA	NA	NA	1.21164	NA	NA	NA	NA	NA	NA
s_Bacteria;p_Proteobacteria;c_Alphaproteobacteria;o_Hyphomicrobiales;f_Rhizobiaceae;g_Rhizobiaceae bacterium (no genus in NCBI)	NA	NA	-1.44746	NA	NA	NA	NA	NA	NA	NA	-0.721817	-3.21983	NA	NA	-4.79586	NA	NA	NA	NA	NA	NA	NA	NA	NA	NA	NA	NA	NA	NA	NA	NA	NA	NA	NA	NA	NA	-1.74662	NA	NA	NA	NA	NA	NA	NA	NA	-1.74662	NA	NA	NA
s_Bacteria;p_Proteobacteria;c_Alphaproteobacteria;o_Hyphomicrobiales;f_Rhizobiaceae;g_Rhizobium	-4.60823	1.52874	5.89776	2.176	1.68137	NA	NA	4.31574	NA	6.71205	4.65298	4.39465	NA	5.11291	5.05084	2.7948	2.89414	NA	2.35783	2.79438	1.35389	NA	0.89866	1.45013	-3.30282	-0.784218	NA	NA	NA	-0.00819852	NA	-1.52146	NA	NA	3.31798	NA	4.76121	-1.38082	NA	NA	2.71421	2.58199	3.31798	NA	NA	4.74832	NA	3.065	4.02411
s_Bacteria;p_Proteobacteria;c_Alphaproteobacteria;o_Hyphomicrobiales;f_Rhizobiaceae;g_Shinella	-3.64386	NA	0.759014	-3.68038	-2.95083	NA	NA	0.640312	NA	1.31383	-0.462621	1.29062	NA	-0.0301281	0.923973	-2.67116	-3.47393	NA	NA	-3.38082	NA	NA	NA	NA	NA	NA	NA	NA	NA	-3.12868	NA	-4.03505	2.64693	NA	-0.968605	NA	-1.21201	NA	NA	NA	NA	NA	-0.805913	NA	NA	-1.21201	NA	-1.52977	-3.5792
s_Bacteria;p_Proteobacteria;c_Alphaproteobacteria;o_Hyphomicrobiales;f_Rhizobiaceae;g_Sinorhizobium	NA	NA	-2.16488	NA	NA	NA	NA	NA	NA	-4.09132	-3.70526	-1.16704	NA	-4.09132	NA	NA	NA	NA	NA	NA	NA	NA	NA	NA	NA	NA	NA	NA	NA	NA	NA	NA	NA	NA	NA	NA	NA	NA	NA	NA	NA	NA	NA	NA	NA	NA	NA	NA	NA
s_Bacteria;p_Proteobacteria;c_Alphaproteobacteria;o_Hyphomicrobiales;f_Rhizobiaceae;g_Unclassified Rhizobiaceae	-1.63337	1.67882	6.71719	3.1059	1.21806	NA	NA	5.09498	NA	7.11923	5.47259	4.37687	NA	5.81211	5.80365	-0.304006	3.60526	-2.95083	NA	-0.606035	0.0143553	NA	-2.18442	2.37879	1.16328	NA	NA	NA	-0.155213	-2.66505	NA	NA	0.0514881	NA	2.28264	NA	5.58125	NA	NA	NA	2.82734	3.79656	2.28323	NA	NA	5.4607	NA	2.94117	4.07912
s_Bacteria;p_Proteobacteria;c_Alphaproteobacteria;o_Hyphomicrobiales;f_Rhizobiales bacterium (no family in NCBI);g_Rhizobiales bacterium (no genus in NCBI)	NA	NA	NA	NA	NA	NA	NA	NA	NA	NA	NA	NA	NA	NA	NA	NA	NA	NA	NA	NA	NA	NA	NA	NA	NA	NA	NA	NA	NA	NA	NA	NA	NA	NA	NA	NA	NA	NA	NA	NA	NA	NA	NA	NA	NA	NA	NA	NA	NA
s_Bacteria;p_Proteobacteria;c_Alphaproteobacteria;o_Hyphomicrobiales;f_Unclassified Hyphomicrobiales;g_Unclassified Hyphomicrobiales	-0.845979	-0.170827	5.93653	1.22074	1.55303	NA	NA	4.41963	NA	6.97514	4.13895	2.95575	NA	6.4963	4.48566	0.364012	2.57781	-0.00771497	-0.21927	0.912522	1.20977	-9.22882	-1.39214	-2.76939	-0.066931	NA	NA	NA	-5.42146	NA	NA	1.12565	-1.58496	NA	2.07952	2.84953	3.11148	-4.35107	-5.30282	NA	3.03756	2.51332	3.20482	NA	NA	3.09581	NA	1.49484	2.34407
s_Bacteria;p_Proteobacteria;c_Alphaproteobacteria;o_Hyphomicrobiales;f_Xanthobacteraceae;g_Labrys	NA	NA	NA	NA	NA	NA	NA	NA	NA	NA	NA	NA	NA	NA	NA	NA	NA	NA	NA	NA	NA	NA	NA	NA	NA	NA	NA	NA	NA	NA	NA	NA	NA	NA	NA	NA	NA	NA	NA	NA	NA	NA	NA	NA	NA	NA	NA	NA	NA
s_Bacteria;p_Proteobacteria;c_Alphaproteobacteria;o_Hyphomicrobiales;f_Xanthobacteraceae;g_Pseudolabrys	NA	NA	NA	NA	NA	NA	NA	NA	NA	NA	NA	NA	NA	NA	NA	NA	NA	NA	NA	NA	NA	NA	NA	NA	NA	NA	NA	NA	NA	NA	NA	NA	NA	NA	NA	NA	NA	NA	NA	NA	NA	NA	NA	NA	NA	NA	NA	NA	NA
s_Bacteria;p_Proteobacteria;c_Alphaproteobacteria;o_Hyphomicrobiales;f_Xanthobacteraceae;g_Unclassified Xanthobacteraceae	NA	NA	NA	NA	NA	NA	NA	-9.96578	NA	1.4763	NA	NA	NA	NA	-4.52838	NA	NA	NA	NA	NA	-8.96578	NA	NA	NA	NA	NA	NA	NA	NA	NA	NA	NA	-8.74339	NA	-8.96578	NA	NA	NA	NA	NA	NA	NA	-8.96578	NA	NA	NA	NA	-8.96578	NA
s_Bacteria;p_Proteobacteria;c_Alphaproteobacteria;o_Hyphomicrobiales;f_Xanthobacteraceae;g_Xanthobacteraceae bacterium (no genus in NCBI)	NA	NA	-8.96578	NA	NA	NA	NA	-7.85031	NA	-9.96578	-8.09132	NA	NA	NA	-6.55075	NA	-8.38082	NA	NA	NA	NA	NA	NA	NA	NA	NA	NA	NA	NA	NA	NA	NA	NA	NA	-8.96578	NA	NA	NA	NA	NA	NA	-8.96578	-8.96578	NA	NA	NA	NA	-7.64386	-8.96578
s_Bacteria;p_Proteobacteria;c_Alphaproteobacteria;o_Hyphomonadales;f_Hyphomonadaceae;g_Unclassified Hyphomonadaceae	NA	NA	0.57757	NA	NA	NA	NA	NA	NA	NA	NA	NA	NA	NA	NA	NA	NA	NA	NA	NA	NA	NA	NA	NA	NA	NA	NA	NA	NA	NA	NA	NA	NA	NA	NA	NA	NA	NA	NA	NA	NA	NA	NA	NA	NA	NA	NA	NA	NA
s_Bacteria;p_Proteobacteria;c_Alphaproteobacteria;o_Micropepsales;f_Micropepsaceae;g_Rhizomicrobium	NA	NA	-4.4112	NA	NA	NA	NA	-4.26534	NA	NA	-2.4686	NA	NA	NA	-5.04295	-3.56206	-4.04295	NA	NA	-3.56206	NA	NA	NA	NA	NA	NA	NA	NA	NA	NA	NA	NA	NA	NA	-5.04295	NA	NA	NA	NA	NA	NA	NA	-5.04295	NA	NA	NA	NA	-4.04295	NA
s_Bacteria;p_Proteobacteria;c_Alphaproteobacteria;o_Rhodobacterales;f_Rhodobacteraceae;g_Aliiroseovarius	NA	NA	NA	NA	NA	NA	NA	NA	NA	NA	NA	NA	NA	NA	NA	-5.15843	NA	NA	NA	NA	NA	NA	NA	NA	NA	NA	NA	NA	NA	NA	NA	-5.15843	NA	NA	NA	NA	NA	NA	NA	NA	NA	NA	NA	NA	NA	NA	NA	NA	NA
s_Bacteria;p_Proteobacteria;c_Alphaproteobacteria;o_Rhodobacterales;f_Rhodobacteraceae;g_Cypionkella	NA	NA	3.62613	NA	NA	NA	NA	3.49395	NA	3.46684	3.82212	3.67544	NA	NA	4.09094	-1.5649	-2.69588	NA	NA	NA	1.25741	NA	NA	NA	NA	NA	NA	NA	NA	NA	NA	1.75075	NA	NA	3.15925	NA	NA	NA	NA	NA	NA	4.2955	3.15925	NA	NA	NA	NA	-0.089779	0.0795203
s_Bacteria;p_Proteobacteria;c_Alphaproteobacteria;o_Rhodobacterales;f_Rhodobacteraceae;g_Fuscovulum	NA	NA	NA	NA	NA	NA	NA	NA	NA	-2.89254	NA	NA	NA	NA	NA	NA	NA	NA	NA	NA	NA	NA	NA	NA	NA	NA	NA	NA	NA	NA	NA	NA	NA	NA	NA	NA	NA	NA	NA	NA	NA	NA	NA	NA	NA	NA	NA	NA	NA
s_Bacteria;p_Proteobacteria;c_Alphaproteobacteria;o_Rhodobacterales;f_Rhodobacteraceae;g_Gemmobacter	NA	NA	-0.248108	NA	-3.54512	NA	NA	-3.95083	NA	-0.578485	-2.08518	-3.12868	NA	-3.96578	-2.34373	NA	-4.52838	NA	NA	NA	-3.98089	NA	NA	NA	NA	NA	NA	NA	NA	NA	NA	NA	NA	NA	-3.50635	NA	-4.02718	NA	NA	NA	NA	-3.56775	-3.50635	NA	NA	-4.02718	NA	-4.52838	-4.16704
s_Bacteria;p_Proteobacteria;c_Alphaproteobacteria;o_Rhodobacterales;f_Rhodobacteraceae;g_Paracoccus	1.84398	NA	NA	NA	NA	NA	NA	NA	NA	NA	NA	NA	NA	NA	-5.22882	NA	NA	NA	NA	NA	NA	NA	NA	NA	NA	NA	NA	NA	NA	NA	NA	NA	NA	NA	-5.22882	NA	NA	NA	NA	NA	NA	NA	-5.22882	NA	NA	NA	NA	NA	NA
s_Bacteria;p_Proteobacteria;c_Alphaproteobacteria;o_Rhodobacterales;f_Rhodobacteraceae;g_Pseudorhodobacter	NA	NA	2.25268	NA	NA	NA	NA	-2.65593	NA	2.35445	-0.153072	2.02668	NA	2.03245	3.22358	NA	NA	NA	NA	NA	NA	NA	NA	NA	NA	NA	NA	NA	NA	NA	NA	NA	NA	NA	2.00324	NA	1.92473	NA	NA	NA	NA	-0.959224	2.25812	NA	NA	1.92473	NA	-4.95083	1.26504
s_Bacteria;p_Proteobacteria;c_Alphaproteobacteria;o_Rhodobacterales;f_Rhodobacteraceae;g_Rhodobacter	NA	NA	1.92486	-1.70683	0.257815	NA	NA	0.128733	NA	1.40907	0.936842	-1.75958	NA	-0.417605	1.8504	-1.5792	1.96815	NA	NA	NA	0.0105412	NA	NA	NA	NA	NA	NA	NA	-4.90689	NA	NA	NA	NA	NA	1.02408	NA	-0.42082	NA	NA	NA	0.84773	-1.34862	1.25157	NA	NA	-1.34862	NA	0.0379679	-0.60238
s_Bacteria;p_Proteobacteria;c_Alphaproteobacteria;o_Rhodobacterales;f_Rhodobacteraceae;g_Rhodobacteraceae bacterium (no genus in NCBI)	NA	NA	NA	NA	NA	NA	NA	NA	NA	-4.14136	NA	-4.12448	NA	NA	NA	NA	NA	NA	NA	NA	NA	NA	NA	NA	NA	NA	NA	NA	NA	NA	NA	NA	NA	NA	NA	NA	NA	NA	NA	NA	NA	-4.57347	NA	NA	NA	NA	NA	NA	NA
s_Bacteria;p_Proteobacteria;c_Alphaproteobacteria;o_Rhodobacterales;f_Rhodobacteraceae;g_Tabrizicola	NA	NA	-4.36092	NA	NA	NA	NA	NA	NA	1.51501	NA	-4.95083	NA	-3.4112	-2.70526	NA	NA	NA	NA	NA	NA	NA	NA	NA	NA	NA	NA	NA	NA	NA	NA	-1.33158	NA	NA	-3.44746	NA	NA	NA	NA	NA	NA	NA	-2.42921	NA	NA	NA	NA	-4.95083	-4.98089
s_Bacteria;p_Proteobacteria;c_Alphaproteobacteria;o_Rhodobacterales;f_Rhodobacteraceae;g_Unclassified Rhodobacteraceae	2.5373	NA	6.72699	4.35532	4.8449	NA	NA	5.91484	NA	6.84302	5.65684	4.43122	NA	3.94217	6.17388	2.01495	4.0871	NA	NA	NA	3.89352	NA	NA	3.25641	NA	-3.44222	1.48405	NA	NA	2.85778	NA	NA	NA	NA	4.4653	NA	5.06192	NA	NA	NA	-2.50635	1.02904	4.85539	NA	NA	4.85494	1.93105	4.49271	3.07565
s_Bacteria;p_Proteobacteria;c_Alphaproteobacteria;o_Rhodobacterales;f_Rhodobacterales bacterium (no family in NCBI);g_Rhodobacterales bacterium (no genus in NCBI)	NA	NA	NA	NA	NA	NA	NA	NA	NA	NA	NA	NA	NA	NA	NA	NA	NA	NA	NA	NA	NA	NA	NA	NA	NA	NA	NA	NA	NA	NA	NA	NA	NA	NA	NA	NA	NA	NA	NA	NA	NA	-5.07501	NA	NA	NA	NA	NA	NA	NA
s_Bacteria;p_Proteobacteria;c_Alphaproteobacteria;o_Rhodobacterales;f_Roseobacteraceae;g_Rubellimicrobium	NA	NA	NA	NA	NA	NA	NA	NA	NA	NA	NA	-4.78256	NA	NA	NA	NA	NA	NA	NA	NA	NA	NA	NA	NA	NA	NA	NA	NA	NA	NA	NA	NA	NA	NA	NA	NA	NA	NA	NA	NA	NA	NA	NA	NA	NA	NA	NA	NA	NA
s_Bacteria;p_Proteobacteria;c_Alphaproteobacteria;o_Rhodobacterales;f_Roseobacteraceae;g_Ruegeria	NA	NA	NA	NA	NA	NA	NA	NA	NA	NA	NA	NA	NA	NA	NA	NA	NA	NA	NA	NA	NA	NA	NA	NA	NA	NA	NA	NA	NA	NA	NA	NA	NA	NA	NA	NA	NA	NA	NA	NA	NA	NA	NA	NA	NA	NA	NA	NA	NA
s_Bacteria;p_Proteobacteria;c_Alphaproteobacteria;o_Rhodobacterales;f_Roseobacteraceae;g_Sulfitobacter	NA	NA	-0.652901	NA	NA	NA	NA	NA	NA	NA	NA	NA	NA	NA	NA	NA	NA	NA	NA	NA	NA	NA	NA	NA	NA	NA	NA	NA	NA	NA	NA	NA	NA	NA	NA	NA	NA	NA	NA	NA	NA	NA	NA	NA	NA	NA	NA	NA	NA
s_Bacteria;p_Proteobacteria;c_Alphaproteobacteria;o_Rhodobacterales;f_Roseobacteraceae;g_Unclassified Roseobacteraceae	NA	NA	NA	NA	NA	NA	NA	NA	NA	NA	NA	NA	NA	NA	NA	NA	2.66888	NA	NA	NA	NA	NA	NA	NA	NA	NA	NA	NA	NA	NA	NA	NA	NA	NA	NA	NA	NA	NA	NA	NA	NA	NA	NA	NA	NA	NA	NA	2.66888	NA
s_Bacteria;p_Proteobacteria;c_Alphaproteobacteria;o_Rhodobacterales;f_Unclassified Rhodobacterales;g_Unclassified Rhodobacterales	NA	NA	4.61824	1.86341	2.83741	NA	NA	-0.760398	NA	3.16328	2.88954	2.27501	NA	-6.15843	3.83589	-5.44222	1.44378	NA	NA	NA	-0.298081	NA	NA	-4.79586	NA	NA	1.64016	NA	NA	NA	NA	NA	1.61117	NA	-0.384584	NA	3.31793	NA	NA	NA	3.16076	4.35469	-0.384584	NA	NA	3.30694	NA	1.46275	1.8417
s_Bacteria;p_Proteobacteria;c_Alphaproteobacteria;o_Rhodospirillales;f_Acetobacteraceae;g_Acetobacteraceae bacterium (no genus in NCBI)	NA	NA	-4.44222	NA	NA	NA	NA	-5.36092	NA	-1.53673	-5.26534	NA	NA	-1.53673	NA	NA	NA	NA	NA	NA	NA	NA	NA	NA	NA	NA	NA	NA	NA	NA	NA	NA	NA	NA	NA	NA	NA	NA	NA	NA	NA	NA	NA	NA	NA	NA	NA	NA	NA
s_Bacteria;p_Proteobacteria;c_Alphaproteobacteria;o_Rhodospirillales;f_Acetobacteraceae;g_Falsiroseomonas	NA	NA	NA	NA	NA	NA	NA	NA	NA	NA	NA	NA	NA	NA	NA	NA	NA	NA	NA	NA	NA	NA	NA	NA	NA	NA	NA	NA	NA	NA	NA	NA	NA	NA	NA	NA	NA	NA	NA	NA	NA	-3.24241	NA	NA	NA	NA	NA	NA	NA
s_Bacteria;p_Proteobacteria;c_Alphaproteobacteria;o_Rhodospirillales;f_Acetobacteraceae;g_Humitalea	NA	NA	NA	NA	NA	NA	NA	NA	NA	NA	NA	NA	NA	NA	NA	NA	NA	NA	NA	NA	NA	NA	NA	NA	NA	NA	NA	NA	NA	NA	NA	NA	NA	NA	NA	NA	NA	NA	NA	NA	NA	NA	NA	NA	NA	NA	NA	NA	NA
s_Bacteria;p_Proteobacteria;c_Alphaproteobacteria;o_Rhodospirillales;f_Acetobacteraceae;g_Rhodovarius	NA	NA	NA	NA	NA	NA	NA	NA	NA	-0.639355	NA	NA	NA	NA	NA	NA	NA	NA	NA	NA	NA	NA	NA	NA	NA	NA	NA	NA	NA	NA	NA	NA	NA	NA	NA	NA	NA	NA	NA	NA	NA	NA	NA	NA	NA	NA	NA	NA	NA
s_Bacteria;p_Proteobacteria;c_Alphaproteobacteria;o_Rhodospirillales;f_Acetobacteraceae;g_Roseococcus	NA	NA	2.8364	-0.9388	NA	NA	NA	2.17505	NA	1.23634	2.8247	NA	NA	1.23634	2.30256	0.0588937	-0.854649	NA	NA	-0.326745	NA	NA	NA	NA	NA	NA	NA	NA	NA	NA	NA	-2.03308	NA	NA	-0.953625	NA	2.40345	NA	NA	NA	-0.444184	1.19682	-0.953625	NA	NA	2.12002	NA	-0.854649	NA
s_Bacteria;p_Proteobacteria;c_Alphaproteobacteria;o_Rhodospirillales;f_Acetobacteraceae;g_Roseomonas	NA	NA	2.00312	-0.537424	NA	NA	NA	0.627296	NA	1.6349	2.08009	1.05797	NA	0.258217	1.81106	0.830796	-1.31115	NA	NA	0.901752	-1.30996	NA	NA	-4.79586	NA	-4.79586	NA	NA	-4.79586	NA	NA	NA	NA	NA	-1.20645	NA	1.71736	-2.74018	NA	NA	-1.71628	0.116808	-1.20645	NA	NA	1.46362	NA	-0.28396	-2.48735
s_Bacteria;p_Proteobacteria;c_Alphaproteobacteria;o_Rhodospirillales;f_Acetobacteraceae;g_Unclassified Acetobacteraceae	NA	NA	2.05855	NA	1.1059	NA	NA	0.943359	NA	0.643087	-0.129734	-0.408002	NA	-0.96016	1.34407	NA	-5.55075	NA	NA	NA	NA	NA	NA	NA	NA	NA	NA	NA	NA	NA	NA	NA	NA	NA	-1.20756	NA	-2.9885	NA	NA	NA	-0.338858	-0.112475	0.575312	NA	NA	-4.76939	NA	-5.55075	0.0799754
s_Bacteria;p_Proteobacteria;c_Alphaproteobacteria;o_Rhodospirillales;f_Azospirillaceae;g_Azospirillum	NA	NA	-4.01937	-4.09132	NA	NA	NA	NA	NA	-3.82965	-4.73057	NA	NA	-4.90689	NA	NA	NA	NA	NA	NA	NA	NA	NA	NA	NA	NA	NA	NA	NA	NA	NA	NA	NA	NA	NA	NA	NA	NA	NA	NA	NA	NA	NA	NA	NA	NA	NA	NA	NA
s_Bacteria;p_Proteobacteria;c_Alphaproteobacteria;o_Rhodospirillales;f_Azospirillaceae;g_Unclassified Azospirillaceae	NA	NA	-4.96578	NA	NA	NA	NA	NA	NA	NA	-4.22882	NA	NA	NA	-4.99616	NA	NA	NA	NA	NA	NA	NA	NA	NA	NA	NA	NA	NA	NA	NA	NA	NA	NA	NA	NA	NA	-4.93604	NA	NA	NA	NA	NA	-4.99616	NA	NA	NA	NA	NA	-4.99616
s_Bacteria;p_Proteobacteria;c_Alphaproteobacteria;o_Rhodospirillales;f_Rhodospirillaceae;g_Hypericibacter	NA	NA	NA	NA	NA	NA	NA	NA	NA	NA	NA	NA	NA	NA	NA	NA	NA	NA	NA	NA	NA	NA	NA	NA	NA	NA	NA	NA	NA	NA	NA	NA	NA	NA	NA	NA	NA	NA	NA	NA	NA	NA	NA	NA	NA	NA	NA	NA	NA
s_Bacteria;p_Proteobacteria;c_Alphaproteobacteria;o_Rhodospirillales;f_Rhodospirillaceae;g_Magnetospirillum	NA	NA	-3.7892	NA	NA	NA	NA	NA	NA	NA	NA	NA	NA	NA	NA	NA	-3.1976	NA	NA	NA	NA	NA	NA	NA	NA	NA	NA	NA	NA	NA	NA	-4.02718	NA	NA	NA	NA	NA	NA	NA	NA	NA	NA	NA	NA	NA	NA	NA	-4.39088	NA
s_Bacteria;p_Proteobacteria;c_Alphaproteobacteria;o_Rhodospirillales;f_Rhodospirillaceae;g_Rhodospirillaceae bacterium (no genus in NCBI)	NA	NA	-1.34618	NA	NA	NA	NA	-4.90689	NA	-4.39088	-4.90689	NA	NA	-4.39088	-5.09132	NA	NA	NA	NA	NA	NA	NA	NA	NA	NA	NA	NA	NA	NA	NA	NA	NA	NA	NA	NA	NA	-2.86775	NA	NA	NA	NA	NA	NA	NA	NA	-3.26073	NA	NA	NA
s_Bacteria;p_Proteobacteria;c_Alphaproteobacteria;o_Rhodospirillales;f_Rhodospirillaceae;g_Telmatospirillum	NA	NA	NA	NA	NA	NA	NA	NA	NA	NA	NA	NA	NA	NA	-4.98089	NA	NA	NA	NA	NA	NA	NA	NA	NA	NA	NA	NA	NA	NA	NA	NA	NA	NA	NA	-4.98089	NA	NA	NA	NA	NA	NA	NA	-4.98089	NA	NA	NA	NA	-4.98089	NA
s_Bacteria;p_Proteobacteria;c_Alphaproteobacteria;o_Rhodospirillales;f_Rhodospirillaceae;g_Unclassified Rhodospirillaceae	NA	NA	0.691832	-5.05889	NA	NA	NA	-3.74985	NA	-3.25154	-5.01159	NA	NA	-5.09132	0.0071955	-1.48063	-2.23333	NA	NA	-1.48063	-4.96578	NA	NA	-4.74339	NA	NA	NA	NA	NA	NA	NA	NA	NA	NA	NA	NA	0.743874	NA	NA	NA	NA	-3.35599	NA	NA	NA	0.462227	NA	-2.23333	-3.70526
s_Bacteria;p_Proteobacteria;c_Alphaproteobacteria;o_Rhodospirillales;f_Rhodospirillales bacterium (no family in NCBI);g_Rhodospirillales bacterium (no genus in NCBI)	NA	NA	-3.4686	-4.33158	NA	NA	NA	NA	NA	-3.74985	-4.24697	NA	NA	-3.74985	-2.56775	NA	-3.27462	NA	NA	NA	NA	NA	NA	NA	NA	NA	NA	-4.32193	NA	NA	NA	NA	NA	NA	NA	NA	-2.2109	NA	NA	NA	NA	NA	-3.23333	NA	NA	-2.67423	NA	-3.27462	NA
s_Bacteria;p_Proteobacteria;c_Alphaproteobacteria;o_Rhodospirillales;f_Unclassified Rhodospirillales;g_Unclassified Rhodospirillales	NA	NA	-1.17029	-2.47393	NA	NA	NA	-2.80255	NA	0.646163	-1.79086	-0.343122	NA	-1.30996	0.0813396	-1.21424	-11.5507	NA	NA	-1.21424	-3.23786	NA	NA	NA	NA	-3.9885	NA	NA	NA	NA	NA	-11.5507	NA	NA	-2.22432	NA	-2.75633	NA	NA	NA	NA	NA	-2.1976	NA	NA	-2.75633	NA	-2.22432	-3.93604
s_Bacteria;p_Proteobacteria;c_Alphaproteobacteria;o_Sneathiellales;f_Unclassified Sneathiellales;g_Unclassified Sneathiellales	NA	NA	NA	NA	NA	NA	NA	-4.25613	NA	NA	NA	NA	NA	NA	NA	NA	NA	NA	NA	NA	NA	NA	NA	NA	NA	NA	NA	NA	NA	NA	NA	NA	NA	NA	NA	NA	NA	NA	NA	NA	NA	NA	NA	NA	NA	NA	NA	NA	NA
s_Bacteria;p_Proteobacteria;c_Alphaproteobacteria;o_Sphingomonadales;f_Erythrobacteraceae;g_Alteraurantiacibacter	NA	NA	-2.91775	NA	NA	NA	NA	NA	NA	NA	NA	NA	NA	NA	NA	NA	NA	NA	NA	NA	NA	NA	NA	NA	NA	NA	NA	NA	NA	NA	NA	NA	NA	NA	NA	NA	NA	NA	NA	NA	NA	NA	NA	NA	NA	NA	NA	NA	NA
s_Bacteria;p_Proteobacteria;c_Alphaproteobacteria;o_Sphingomonadales;f_Erythrobacteraceae;g_Altererythrobacter	NA	NA	-2.77267	NA	NA	NA	NA	NA	NA	NA	NA	NA	NA	NA	NA	NA	NA	NA	NA	NA	NA	NA	NA	NA	NA	NA	NA	NA	NA	NA	NA	NA	NA	NA	NA	NA	NA	NA	NA	NA	NA	NA	NA	NA	NA	NA	NA	NA	NA
s_Bacteria;p_Proteobacteria;c_Alphaproteobacteria;o_Sphingomonadales;f_Erythrobacteraceae;g_Altericroceibacterium	NA	NA	-4.08314	NA	NA	NA	NA	NA	NA	NA	NA	NA	NA	NA	NA	NA	NA	NA	NA	NA	NA	NA	NA	NA	NA	NA	NA	NA	NA	NA	NA	NA	NA	NA	NA	NA	NA	NA	NA	NA	NA	NA	NA	NA	NA	NA	NA	NA	NA
s_Bacteria;p_Proteobacteria;c_Alphaproteobacteria;o_Sphingomonadales;f_Erythrobacteraceae;g_Croceibacterium	NA	NA	-3.76284	NA	NA	NA	NA	NA	NA	NA	NA	NA	NA	NA	NA	NA	NA	NA	NA	NA	NA	NA	NA	NA	NA	NA	NA	NA	NA	NA	NA	NA	NA	NA	NA	NA	NA	NA	NA	NA	NA	-4.24697	NA	NA	NA	NA	NA	NA	NA
s_Bacteria;p_Proteobacteria;c_Alphaproteobacteria;o_Sphingomonadales;f_Erythrobacteraceae;g_Unclassified Erythrobacteraceae	NA	-3.73057	1.43705	-2.56206	NA	NA	NA	-3.15843	NA	-2.83307	-0.981841	NA	NA	-2.83307	-1.38836	NA	NA	NA	NA	NA	NA	NA	NA	NA	NA	NA	NA	NA	NA	NA	NA	NA	NA	NA	-3.30282	NA	-1.291	NA	NA	NA	NA	-1.17354	-1.79419	NA	NA	-1.291	NA	NA	NA
s_Bacteria;p_Proteobacteria;c_Alphaproteobacteria;o_Sphingomonadales;f_Sphingomonadaceae;g_Novosphingobium	NA	NA	2.37109	NA	NA	NA	NA	-3.401	NA	-3.47393	-3.74985	NA	NA	-3.47393	-2.16273	NA	-4.42146	NA	NA	NA	NA	NA	NA	NA	NA	-5.1078	NA	NA	NA	-5.04295	NA	-4.42146	NA	NA	NA	NA	-3.86425	NA	NA	NA	NA	NA	-3.42663	NA	NA	-3.86425	NA	NA	NA
s_Bacteria;p_Proteobacteria;c_Alphaproteobacteria;o_Sphingomonadales;f_Sphingomonadaceae;g_Rhizorhabdus	NA	NA	-0.269396	NA	NA	NA	NA	NA	NA	-3.86425	-5.19319	NA	NA	NA	NA	-4.53952	NA	NA	NA	-4.53952	NA	NA	NA	NA	NA	NA	NA	NA	NA	NA	NA	NA	NA	NA	NA	NA	NA	NA	NA	NA	NA	NA	NA	NA	NA	NA	NA	NA	NA
s_Bacteria;p_Proteobacteria;c_Alphaproteobacteria;o_Sphingomonadales;f_Sphingomonadaceae;g_Sphingobium	NA	NA	4.49386	-1.33886	NA	NA	NA	0.771181	NA	1.77231	1.30859	NA	NA	-0.359071	1.13794	-3.64988	-3.26998	NA	NA	-2.68966	NA	NA	NA	NA	NA	-0.612637	NA	NA	NA	-5.59655	NA	NA	NA	NA	-1.0519	NA	1.65673	NA	NA	NA	NA	0.519039	-0.801715	NA	NA	1.18163	-2.06895	-2.06895	0.462227
s_Bacteria;p_Proteobacteria;c_Alphaproteobacteria;o_Sphingomonadales;f_Sphingomonadaceae;g_Sphingomonadaceae bacterium (no genus in NCBI)	NA	NA	-4.96578	NA	NA	NA	NA	NA	NA	NA	NA	NA	NA	NA	NA	NA	NA	NA	NA	NA	NA	NA	NA	NA	NA	NA	NA	NA	NA	NA	NA	NA	NA	NA	NA	NA	NA	NA	NA	NA	NA	NA	NA	NA	NA	NA	NA	NA	NA
s_Bacteria;p_Proteobacteria;c_Alphaproteobacteria;o_Sphingomonadales;f_Sphingomonadaceae;g_Sphingomonas	-3.95083	-8.96578	6.18269	0.221155	-2.74018	NA	NA	2.9481	NA	3.62897	4.04124	-2.09748	NA	1.04031	3.58316	-4.52838	2.684	NA	-0.0614005	0.329219	0.219917	NA	NA	-2.5792	NA	-5.71786	-2.38584	0.210389	NA	-2.94712	NA	-2.82965	NA	NA	0.804604	NA	3.48065	NA	NA	NA	-2.55639	3.33061	3.00258	NA	NA	3.24286	0.561693	0.703101	2.35643
s_Bacteria;p_Proteobacteria;c_Alphaproteobacteria;o_Sphingomonadales;f_Sphingomonadaceae;g_Sphingopyxis	NA	NA	4.61119	-1.3523	NA	NA	NA	1.62012	NA	2.11814	2.39534	-2.41376	NA	0.86341	2.23634	NA	-1.41889	NA	-3.75633	NA	-0.466603	NA	NA	NA	NA	-3.60238	-1.75147	-1.3523	-3.5792	NA	NA	-1.41889	NA	NA	0.468496	-1.75147	1.82144	NA	NA	NA	-0.0227811	2.23716	1.38828	NA	NA	1.59391	-1.41247	-0.817731	0.838885
s_Bacteria;p_Proteobacteria;c_Alphaproteobacteria;o_Sphingomonadales;f_Sphingomonadaceae;g_Sphingorhabdus	NA	NA	NA	NA	NA	NA	NA	NA	NA	NA	NA	NA	NA	NA	NA	NA	NA	NA	NA	NA	NA	NA	NA	NA	NA	NA	NA	NA	NA	NA	NA	NA	NA	NA	NA	NA	NA	NA	NA	NA	NA	NA	NA	NA	NA	NA	NA	NA	NA
s_Bacteria;p_Proteobacteria;c_Alphaproteobacteria;o_Sphingomonadales;f_Sphingomonadaceae;g_Unclassified Sphingomonadaceae	-2.04494	-5.02718	5.26876	-0.130787	-3.51732	NA	NA	1.87394	NA	3.17717	2.89317	-0.963907	NA	2.03469	2.67747	-3.33643	-1.9885	NA	-4.62001	-1.63786	-1.90329	-3.29336	NA	NA	NA	1.26043	NA	NA	0.328836	-0.861622	NA	-1.9885	NA	NA	0.622618	NA	1.72072	NA	NA	NA	0.711642	2.05681	2.04928	NA	NA	1.55663	-1.49682	0.462227	0.627296
s_Bacteria;p_Proteobacteria;c_Alphaproteobacteria;o_Sphingomonadales;f_Sphingomonadales bacterium (no family in NCBI);g_Sphingomonadales bacterium (no genus in NCBI)	NA	NA	-1.49818	NA	NA	NA	NA	NA	NA	-1.38333	3.35793	NA	NA	-5.26534	-3.90689	NA	NA	NA	NA	NA	NA	NA	NA	NA	NA	NA	NA	NA	NA	NA	NA	NA	NA	NA	NA	NA	-3.13712	NA	NA	NA	NA	NA	2.0197	NA	NA	-3.13712	-3.90689	-3.90689	NA
s_Bacteria;p_Proteobacteria;c_Alphaproteobacteria;o_Sphingomonadales;f_Sphingosinicellaceae;g_Sphingosinicella	NA	NA	-1.51183	NA	NA	NA	NA	NA	NA	NA	NA	NA	NA	NA	NA	NA	NA	NA	NA	NA	NA	NA	NA	NA	NA	NA	NA	NA	NA	NA	NA	NA	NA	NA	NA	NA	NA	NA	NA	NA	NA	NA	NA	NA	NA	NA	NA	NA	NA
s_Bacteria;p_Proteobacteria;c_Alphaproteobacteria;o_Sphingomonadales;f_Unclassified Sphingomonadales;g_Unclassified Sphingomonadales	-3.24241	-4.65593	5.03871	-0.884523	NA	NA	NA	1.9782	NA	2.11814	1.9695	-2.1976	NA	1.1088	1.89233	-3.12448	-2.5792	NA	NA	-4.48466	-4.42146	NA	NA	NA	NA	1.89142	NA	-4.69277	NA	-2.88897	NA	-3.18442	NA	NA	-1.87127	NA	2.27868	NA	NA	NA	0.769772	1.4775	-2.34129	NA	NA	2.23899	-0.64988	-0.64988	-1.06895
s_Bacteria;p_Proteobacteria;c_Alphaproteobacteria;o_Unclassified Alphaproteobacteria;f_Unclassified Alphaproteobacteria;g_Unclassified Alphaproteobacteria	-1.23107	NA	6.17784	1.66751	-1.10573	NA	-4.45271	4.53817	NA	6.53732	5.08528	4.5532	-0.425333	5.4413	4.97566	2.50309	3.59701	-4.45271	0.356519	2.25298	0.66175	NA	NA	-1.93788	-1.0519	1.26863	0.156181	2.97134	-1.11092	-4.89254	NA	2.06546	0.187345	NA	2.48414	0.156181	3.09901	-2.94342	-4.50635	NA	2.87355	3.27878	4.28543	-1.0862	NA	2.80536	-4.02718	3.52331	4.06342
s_Bacteria;p_Proteobacteria;c_Betaproteobacteria;o_Betaproteobacteria bacterium (no order in NCBI);f_Betaproteobacteria bacterium (no family in NCBI);g_Betaproteobacteria bacterium (no genus in NCBI)	NA	NA	-8.96578	-9.55075	NA	NA	NA	-7.02718	NA	-10.5507	-6.09132	NA	NA	-10.5507	-6.19319	NA	-9.22882	NA	NA	NA	NA	NA	NA	NA	NA	NA	NA	NA	NA	NA	NA	-9.96578	NA	NA	NA	NA	NA	NA	NA	NA	NA	NA	-8.22882	NA	NA	NA	NA	-10.5507	NA
s_Bacteria;p_Proteobacteria;c_Betaproteobacteria;o_Burkholderiales;f_Alcaligenaceae;g_Achromobacter	NA	NA	2.26103	NA	-3.31713	NA	NA	0.62605	-0.119249	2.77463	0.806805	-2.31953	-1.64837	2.04229	1.64093	NA	-0.388985	NA	NA	-2.88897	-3.35599	NA	NA	NA	NA	-1.59074	-3.47393	NA	-3.24241	-3.15414	NA	-0.923213	NA	NA	0.0625823	NA	0.43189	-2.61706	NA	NA	NA	-0.412475	0.698367	NA	NA	-0.354145	-2.81943	-1.18661	-0.167583
s_Bacteria;p_Proteobacteria;c_Betaproteobacteria;o_Burkholderiales;f_Alcaligenaceae;g_Alcaligenes	NA	NA	NA	NA	NA	NA	NA	NA	NA	NA	NA	NA	NA	-4.65593	NA	NA	NA	NA	NA	NA	NA	NA	NA	NA	NA	NA	NA	NA	NA	NA	NA	NA	NA	NA	NA	NA	NA	NA	NA	NA	NA	NA	NA	NA	NA	NA	NA	NA	NA
s_Bacteria;p_Proteobacteria;c_Betaproteobacteria;o_Burkholderiales;f_Alcaligenaceae;g_Bordetella	NA	NA	NA	NA	NA	NA	NA	NA	NA	-3.92139	-2.71154	NA	NA	NA	NA	NA	NA	NA	NA	NA	NA	NA	NA	NA	NA	NA	NA	NA	NA	NA	NA	NA	NA	NA	NA	NA	NA	NA	NA	NA	NA	NA	NA	NA	NA	NA	NA	NA	NA
s_Bacteria;p_Proteobacteria;c_Betaproteobacteria;o_Burkholderiales;f_Alcaligenaceae;g_Paenalcaligenes	NA	NA	NA	NA	NA	NA	NA	NA	NA	-3.75633	NA	NA	NA	-3.75633	NA	NA	NA	NA	NA	NA	NA	NA	NA	NA	NA	NA	NA	NA	NA	NA	NA	NA	NA	NA	NA	NA	NA	NA	NA	NA	NA	NA	NA	NA	NA	NA	NA	NA	NA
s_Bacteria;p_Proteobacteria;c_Betaproteobacteria;o_Burkholderiales;f_Alcaligenaceae;g_Pigmentiphaga	NA	NA	-0.854649	-2.85378	-3.38584	NA	NA	-3.22432	-1.24241	0.576925	-0.867752	NA	-3.12868	-0.22095	-0.951764	NA	-2.4686	NA	NA	NA	-4.05889	NA	NA	NA	NA	-2.98089	-4.14987	NA	NA	-3.74339	NA	-4.28396	NA	NA	-2.31234	NA	-1.84684	NA	NA	NA	NA	-2.8997	-2.08314	NA	NA	-2.15414	NA	-4.99616	-1.8625
s_Bacteria;p_Proteobacteria;c_Betaproteobacteria;o_Burkholderiales;f_Alcaligenaceae;g_Unclassified Alcaligenaceae	NA	NA	-1.3523	NA	NA	NA	NA	NA	-2.49818	0.623243	-1.61558	-3.68038	-3.68038	-0.101598	-0.805913	NA	-2.47661	NA	NA	-3.50635	NA	NA	NA	NA	NA	NA	NA	NA	NA	NA	NA	-4.22882	NA	NA	-4.23786	NA	-1.29218	NA	NA	NA	NA	-2.93236	-3.09542	NA	NA	-1.90329	-3.77596	-3.77596	-2.99616
s_Bacteria;p_Proteobacteria;c_Betaproteobacteria;o_Burkholderiales;f_Burkholderiaceae;g_Burkholderia	NA	NA	-2.35353	NA	NA	NA	NA	-2.31234	NA	1.31325	NA	NA	NA	-1.32916	NA	NA	NA	NA	NA	NA	NA	NA	NA	NA	NA	NA	NA	NA	NA	NA	NA	NA	NA	NA	NA	NA	NA	NA	NA	NA	0.328836	NA	NA	NA	NA	NA	NA	NA	-0.618532
s_Bacteria;p_Proteobacteria;c_Betaproteobacteria;o_Burkholderiales;f_Burkholderiaceae;g_Burkholderiaceae bacterium (no genus in NCBI)	NA	NA	-1.76448	NA	NA	NA	NA	-4.50635	NA	3.32519	-1.1403	NA	NA	-2.76939	-0.9771	NA	NA	NA	NA	-2.49276	NA	NA	NA	NA	NA	NA	NA	NA	NA	NA	NA	NA	NA	NA	-2.53673	NA	-1.78422	NA	NA	NA	NA	-2.83994	-2.53673	NA	NA	-2.61706	NA	-2.51183	NA
s_Bacteria;p_Proteobacteria;c_Betaproteobacteria;o_Burkholderiales;f_Burkholderiaceae;g_Chitinimonas	NA	NA	NA	NA	NA	NA	NA	NA	NA	-2.88186	NA	NA	NA	NA	NA	NA	NA	NA	NA	NA	NA	NA	NA	NA	NA	NA	NA	NA	NA	NA	NA	NA	NA	NA	NA	NA	NA	NA	NA	NA	NA	NA	NA	NA	NA	NA	NA	NA	-2.88186
s_Bacteria;p_Proteobacteria;c_Betaproteobacteria;o_Burkholderiales;f_Burkholderiaceae;g_Cupriavidus	-3.80255	NA	0.923213	-1.55639	-5.2109	NA	NA	1.70679	-0.894322	1.21122	0.0890461	NA	NA	-0.463284	0.045443	NA	-2.02915	NA	NA	-2.21759	NA	NA	NA	-2.55639	NA	-2.04097	-3.75633	NA	NA	-5.32193	NA	-5.01159	NA	NA	-0.888078	NA	-1.80591	NA	NA	NA	NA	-2.96203	-0.721024	NA	NA	-2.14773	NA	-1.45931	-2.86775
s_Bacteria;p_Proteobacteria;c_Betaproteobacteria;o_Burkholderiales;f_Burkholderiaceae;g_Lautropia	NA	NA	NA	NA	NA	NA	NA	NA	NA	NA	NA	NA	NA	NA	NA	NA	NA	NA	NA	NA	NA	NA	NA	NA	NA	NA	NA	NA	NA	NA	NA	NA	NA	NA	NA	NA	NA	NA	NA	NA	NA	NA	NA	NA	NA	NA	NA	NA	NA
s_Bacteria;p_Proteobacteria;c_Betaproteobacteria;o_Burkholderiales;f_Burkholderiaceae;g_Pandoraea	NA	NA	NA	NA	NA	NA	NA	NA	NA	-2.9771	NA	NA	NA	NA	NA	NA	NA	NA	NA	NA	NA	NA	NA	NA	NA	NA	NA	NA	NA	NA	NA	NA	NA	NA	NA	NA	NA	NA	NA	NA	NA	NA	NA	NA	NA	NA	NA	NA	NA
s_Bacteria;p_Proteobacteria;c_Betaproteobacteria;o_Burkholderiales;f_Burkholderiaceae;g_Paraburkholderia	NA	NA	NA	NA	NA	NA	NA	-10.5507	NA	1.7627	NA	NA	NA	1.7627	NA	NA	NA	NA	NA	NA	NA	NA	NA	NA	NA	NA	NA	NA	NA	-9.55075	NA	NA	NA	NA	NA	NA	NA	NA	NA	NA	NA	NA	NA	NA	NA	NA	NA	NA	NA
s_Bacteria;p_Proteobacteria;c_Betaproteobacteria;o_Burkholderiales;f_Burkholderiaceae;g_Polynucleobacter	NA	NA	NA	NA	NA	NA	NA	NA	NA	NA	-2.14773	NA	NA	NA	NA	NA	NA	NA	NA	NA	NA	NA	NA	NA	NA	NA	NA	NA	NA	NA	NA	NA	NA	NA	NA	NA	NA	NA	NA	NA	NA	NA	NA	NA	NA	NA	NA	NA	NA
s_Bacteria;p_Proteobacteria;c_Betaproteobacteria;o_Burkholderiales;f_Burkholderiaceae;g_Ralstonia	NA	NA	NA	-2.27695	NA	NA	NA	-1.70526	-2.7992	0.108803	-2.9885	NA	NA	-1.73216	NA	NA	NA	NA	NA	NA	NA	NA	NA	NA	NA	NA	NA	NA	NA	NA	NA	NA	NA	NA	NA	NA	-4.71786	NA	NA	NA	NA	NA	NA	NA	NA	-4.71786	NA	NA	NA
s_Bacteria;p_Proteobacteria;c_Betaproteobacteria;o_Burkholderiales;f_Burkholderiaceae;g_Unclassified Burkholderiaceae	-4.28396	NA	1.50437	-2.28162	-2.81943	NA	NA	1.42957	0.0767871	4.38306	3.95568	3.82477	-4.74339	4.15543	0.560063	-4.55075	0.663269	NA	NA	-4.55075	-2.67116	NA	NA	NA	-4.80928	-0.951764	-2.97332	NA	NA	-2.78256	NA	0.501142	NA	NA	-2.34862	NA	0.448196	-0.162191	0.355016	NA	-1.28162	-0.0800879	-0.628162	NA	NA	0.0967116	-2.42146	-0.13026	-0.227129
s_Bacteria;p_Proteobacteria;c_Betaproteobacteria;o_Burkholderiales;f_Burkholderiales bacterium (no family in NCBI);g_Burkholderiales bacterium (no genus in NCBI)	NA	NA	4.54457	NA	NA	NA	NA	2.28875	-4.401	4.55906	3.06907	-3.93604	-3.93604	2.49995	4.58726	NA	1.29788	NA	NA	1.49944	NA	NA	NA	NA	NA	-2.94712	NA	NA	NA	NA	NA	-7.96578	NA	NA	3.25238	NA	2.20768	NA	NA	NA	2.8508	-2.94342	4.09455	NA	NA	2.20768	NA	1.32826	3.1975
s_Bacteria;p_Proteobacteria;c_Betaproteobacteria;o_Burkholderiales;f_Comamonadaceae;g_Acidovorax	6.25826	NA	8.86745	6.01601	4.45029	NA	3.16114	8.10149	6.63739	9.66789	8.49342	5.84821	5.30115	8.62482	8.63502	4.80118	4.50167	NA	NA	6.14931	4.19317	NA	NA	5.03959	NA	6.49404	4.13384	NA	NA	4.13378	NA	-3.1888	NA	NA	7.73718	0.809003	7.354	3.56832	NA	NA	NA	6.81172	8.14963	NA	NA	6.91894	2.98526	5.5794	7.1945
s_Bacteria;p_Proteobacteria;c_Betaproteobacteria;o_Burkholderiales;f_Comamonadaceae;g_Alicycliphilus	NA	NA	NA	-5.26534	NA	NA	NA	NA	NA	NA	NA	NA	NA	NA	NA	NA	NA	NA	NA	NA	NA	NA	NA	NA	NA	NA	NA	NA	NA	NA	NA	NA	NA	NA	NA	NA	NA	NA	NA	NA	NA	-4.39088	NA	NA	NA	NA	NA	NA	NA
s_Bacteria;p_Proteobacteria;c_Betaproteobacteria;o_Burkholderiales;f_Comamonadaceae;g_Azohydromonas	NA	NA	NA	NA	NA	NA	NA	NA	NA	NA	NA	NA	NA	NA	NA	NA	NA	NA	NA	NA	NA	NA	NA	NA	NA	NA	NA	NA	NA	NA	NA	NA	NA	NA	NA	NA	NA	NA	NA	NA	NA	NA	NA	NA	NA	NA	NA	NA	NA
s_Bacteria;p_Proteobacteria;c_Betaproteobacteria;o_Burkholderiales;f_Comamonadaceae;g_Caenimonas	NA	NA	-1.5009	NA	NA	NA	NA	NA	NA	-5.36092	NA	NA	NA	-5.36092	NA	NA	NA	NA	NA	NA	NA	NA	NA	NA	NA	NA	NA	NA	NA	NA	NA	NA	NA	NA	NA	NA	NA	NA	NA	NA	NA	NA	NA	NA	NA	NA	NA	NA	NA
s_Bacteria;p_Proteobacteria;c_Betaproteobacteria;o_Burkholderiales;f_Comamonadaceae;g_Comamonadaceae bacterium (no genus in NCBI)	NA	NA	-1.27462	NA	-3.95829	NA	NA	-2.47393	NA	-0.830503	-3.12448	NA	NA	-1.10573	-1.79586	NA	-6.64386	NA	NA	NA	-4.05889	NA	NA	NA	NA	-3.99616	NA	NA	NA	NA	NA	-6.64386	NA	NA	-2.24013	NA	NA	NA	NA	NA	NA	-3.39088	-1.76611	NA	NA	NA	NA	-3.97332	-3.39088
s_Bacteria;p_Proteobacteria;c_Betaproteobacteria;o_Burkholderiales;f_Comamonadaceae;g_Comamonas	NA	NA	3.09525	NA	-1.11925	NA	NA	1.3117	0.0449769	2.94035	1.99398	-2.437	-2.437	1.60122	2.20737	-2.32193	-2.28865	NA	NA	-0.854649	NA	NA	-2.04692	-2.07299	NA	0.181845	NA	NA	NA	-2.50362	NA	-1.63786	NA	NA	0.478195	NA	2.63483	NA	NA	NA	NA	-0.181149	0.685566	NA	NA	2.36046	-0.323131	0.776244	1.79299
s_Bacteria;p_Proteobacteria;c_Betaproteobacteria;o_Burkholderiales;f_Comamonadaceae;g_Curvibacter	NA	NA	NA	NA	NA	NA	NA	NA	NA	NA	NA	NA	NA	NA	NA	NA	NA	NA	NA	NA	NA	NA	NA	NA	NA	NA	NA	NA	NA	NA	NA	NA	NA	NA	NA	NA	-1.699	NA	NA	NA	NA	NA	NA	NA	NA	-1.699	NA	NA	NA
s_Bacteria;p_Proteobacteria;c_Betaproteobacteria;o_Burkholderiales;f_Comamonadaceae;g_Delftia	NA	NA	-0.961096	NA	NA	NA	NA	NA	-2.34862	2.02101	0.655046	NA	NA	2.02101	NA	NA	NA	NA	NA	NA	NA	NA	NA	NA	NA	NA	NA	NA	NA	NA	NA	NA	NA	NA	NA	NA	NA	NA	NA	NA	NA	NA	NA	NA	NA	NA	NA	NA	-1.84339
s_Bacteria;p_Proteobacteria;c_Betaproteobacteria;o_Burkholderiales;f_Comamonadaceae;g_Diaphorobacter	0.46641	0.922705	6.46153	NA	NA	NA	NA	4.61922	4.15159	6.28732	5.03898	-4.63188	NA	5.50579	6.18487	-3.87832	-2.95456	NA	NA	3.51454	4.07744	NA	NA	-0.972374	NA	1.25942	0.343692	NA	NA	NA	-4.68038	1.5928	-4.07501	NA	5.35493	NA	4.13013	NA	NA	NA	-4.18442	1.01935	5.61666	NA	NA	4.09173	3.62819	4.09598	2.49748
s_Bacteria;p_Proteobacteria;c_Betaproteobacteria;o_Burkholderiales;f_Comamonadaceae;g_Hydrogenophaga	-0.634121	NA	2.31421	-1.92139	-1.41376	NA	NA	1.74588	1.57451	3.30017	2.22177	-1.74339	-1.74339	1.61808	3.1289	NA	0.261431	NA	NA	-0.414396	-1.49818	NA	NA	NA	NA	0.0365619	-1.68347	NA	NA	NA	NA	NA	NA	NA	2.19745	NA	1.97147	NA	NA	NA	-2.40354	1.32577	2.49288	NA	NA	1.59519	-0.583521	1.54794	1.26604
s_Bacteria;p_Proteobacteria;c_Betaproteobacteria;o_Burkholderiales;f_Comamonadaceae;g_Kinneretia	NA	NA	NA	NA	NA	NA	NA	NA	NA	NA	NA	NA	NA	NA	NA	NA	NA	NA	NA	NA	NA	NA	NA	NA	NA	NA	NA	NA	NA	NA	NA	NA	NA	NA	NA	NA	NA	NA	NA	NA	NA	NA	NA	NA	NA	NA	NA	NA	NA
s_Bacteria;p_Proteobacteria;c_Betaproteobacteria;o_Burkholderiales;f_Comamonadaceae;g_Limnohabitans	NA	NA	NA	NA	NA	NA	NA	NA	NA	NA	NA	NA	NA	NA	NA	NA	NA	NA	NA	NA	NA	NA	NA	NA	NA	NA	NA	NA	NA	NA	NA	NA	NA	NA	NA	NA	-3.35599	NA	NA	NA	NA	NA	NA	NA	NA	-3.35599	NA	NA	NA
s_Bacteria;p_Proteobacteria;c_Betaproteobacteria;o_Burkholderiales;f_Comamonadaceae;g_Pelomonas	NA	NA	5.86295	NA	NA	NA	NA	4.572	-3.28396	3.2943	-2.05689	2.53115	2.53115	2.43838	3.51168	-1.79252	-3.63188	NA	2.45768	-4.19319	-3.8997	NA	NA	-3.31713	NA	-4.56206	NA	2.49578	NA	NA	NA	-1.57777	NA	NA	2.48757	NA	3.83697	NA	NA	NA	-2.02132	-1.89611	2.54778	NA	NA	3.83697	-3.84339	-2.00771	NA
s_Bacteria;p_Proteobacteria;c_Betaproteobacteria;o_Burkholderiales;f_Comamonadaceae;g_Polaromonas	NA	-3.78256	0.4172	-1.68811	-2.71786	NA	NA	-0.011588	-2.24925	1.9152	0.74932	-3.14561	-3.14561	0.769208	2.27083	NA	-2.68656	NA	NA	-2.50362	-4.11612	NA	NA	-3.98089	NA	-0.978994	-3.6681	NA	NA	-3.49005	NA	NA	NA	NA	2.13378	NA	-1.60238	-4.00385	NA	NA	-1.93972	NA	2.15704	NA	NA	-2.53116	NA	-1.14773	-0.163807
s_Bacteria;p_Proteobacteria;c_Betaproteobacteria;o_Burkholderiales;f_Comamonadaceae;g_Pseudacidovorax	NA	NA	NA	NA	NA	NA	NA	NA	NA	-5.71786	NA	NA	NA	NA	NA	NA	NA	NA	NA	NA	NA	NA	NA	NA	NA	NA	NA	NA	NA	NA	NA	NA	NA	NA	NA	NA	NA	NA	NA	NA	NA	NA	NA	NA	NA	NA	NA	NA	NA
s_Bacteria;p_Proteobacteria;c_Betaproteobacteria;o_Burkholderiales;f_Comamonadaceae;g_Pseudorhodoferax	NA	NA	-1.90509	NA	NA	NA	NA	NA	NA	-2.52838	NA	-3.38082	NA	-2.81265	-2.73697	-4.93604	NA	NA	NA	-4.93604	-4.62001	NA	NA	NA	NA	NA	NA	NA	NA	NA	NA	NA	NA	NA	-2.73697	NA	NA	NA	NA	NA	NA	NA	-2.73697	NA	NA	NA	NA	-2.73697	NA
s_Bacteria;p_Proteobacteria;c_Betaproteobacteria;o_Burkholderiales;f_Comamonadaceae;g_Ramlibacter	-1.75796	NA	5.40111	2.55917	-0.0394883	NA	NA	4.15661	0.515679	4.5991	4.4665	2.68721	0.88336	3.27083	5.07908	0.11014	2.98489	NA	NA	1.66554	0.239602	NA	NA	NA	-3.80928	0.77961	0.427964	NA	NA	0.15056	NA	1.22177	NA	NA	4.05713	NA	3.53377	0.102098	NA	NA	NA	3.0271	4.63699	NA	NA	3.01768	0.496377	2.76185	2.50097
s_Bacteria;p_Proteobacteria;c_Betaproteobacteria;o_Burkholderiales;f_Comamonadaceae;g_Rhodoferax	NA	NA	6.85891	2.80164	1.30782	NA	NA	6.08206	4.13493	7.80931	5.6463	2.2765	2.2765	6.46895	6.45063	2.90535	3.56625	NA	NA	3.34941	2.82992	1.52857	NA	NA	NA	3.40227	1.17377	NA	-0.182786	NA	0.70044	2.7186	NA	NA	5.73572	NA	4.7306	1.75517	NA	NA	0.471968	3.50101	5.93496	NA	NA	4.16232	1.22938	6.15997	4.20922
s_Bacteria;p_Proteobacteria;c_Betaproteobacteria;o_Burkholderiales;f_Comamonadaceae;g_Simplicispira	NA	NA	NA	NA	NA	NA	NA	NA	NA	0.949099	NA	NA	NA	NA	NA	NA	NA	NA	NA	NA	NA	NA	NA	NA	NA	NA	NA	NA	NA	NA	NA	NA	NA	NA	NA	NA	NA	NA	NA	NA	NA	NA	NA	NA	NA	NA	NA	NA	NA
s_Bacteria;p_Proteobacteria;c_Betaproteobacteria;o_Burkholderiales;f_Comamonadaceae;g_Unclassified Comamonadaceae	-0.118727	-2.35845	8.48098	4.51162	5.08903	NA	NA	6.40465	4.53192	8.20184	6.68592	2.90593	2.60581	6.85044	7.96459	-0.906891	5.42604	NA	NA	1.4163	3.58484	NA	NA	-0.174079	NA	5.96622	-0.157356	NA	NA	4.23769	4.55209	3.73241	-1.52284	NA	6.02546	1.38073	7.12052	5.38222	NA	NA	4.61141	6.52302	6.67501	NA	NA	6.80081	1.32615	5.85636	6.42869
s_Bacteria;p_Proteobacteria;c_Betaproteobacteria;o_Burkholderiales;f_Comamonadaceae;g_Variovorax	2.69992	NA	6.49951	2.38534	1.15294	NA	NA	4.81813	4.57737	7.02567	5.26517	1.00336	0.969381	6.44042	6.11934	-2.68347	2.76348	NA	NA	1.4892	0.926253	NA	NA	NA	NA	3.3811	0.864203	NA	NA	1.2918	NA	0.98234	NA	NA	5.27227	0.950095	4.212	-1.82623	NA	NA	-0.142948	3.37379	5.76236	NA	NA	3.56523	1.04568	4.16404	3.44842
s_Bacteria;p_Proteobacteria;c_Betaproteobacteria;o_Burkholderiales;f_Comamonadaceae;g_Verminephrobacter	NA	NA	NA	NA	NA	NA	NA	NA	NA	NA	NA	NA	NA	NA	NA	NA	NA	NA	NA	NA	NA	NA	NA	NA	NA	NA	NA	NA	NA	NA	NA	NA	NA	NA	NA	NA	NA	NA	NA	NA	NA	NA	NA	NA	NA	NA	NA	NA	NA
s_Bacteria;p_Proteobacteria;c_Betaproteobacteria;o_Burkholderiales;f_Comamonadaceae;g_Xenophilus	NA	NA	NA	NA	NA	NA	NA	NA	NA	NA	NA	NA	NA	NA	NA	NA	NA	NA	NA	NA	NA	NA	NA	NA	NA	NA	NA	NA	NA	NA	NA	NA	NA	NA	NA	NA	NA	NA	NA	NA	NA	NA	NA	NA	NA	NA	NA	NA	NA
s_Bacteria;p_Proteobacteria;c_Betaproteobacteria;o_Burkholderiales;f_Methylibium (no family in NCBI);g_Methylibium	NA	NA	-2.01547	NA	NA	NA	NA	-4.46328	-5.50635	-5.04295	-2.56206	NA	NA	NA	-3.03899	NA	NA	NA	NA	-5.14136	NA	NA	NA	NA	NA	NA	-5.32193	NA	NA	-4.8365	NA	NA	NA	NA	-3.7892	NA	-3.36587	NA	NA	NA	NA	-4.30282	-3.7892	NA	NA	-3.92139	NA	NA	-4.60823
s_Bacteria;p_Proteobacteria;c_Betaproteobacteria;o_Burkholderiales;f_Mitsuaria (no family in NCBI);g_Mitsuaria	NA	NA	5.45827	-0.101598	0.0252651	NA	NA	3.58139	1.46798	4.31574	3.39552	-0.460634	-0.460634	3.60427	3.96138	1.49194	0.0262099	NA	3.52565	1.91214	-0.0887558	NA	NA	0.275404	NA	0.851732	NA	0.0519521	NA	NA	NA	0.264236	NA	NA	3.19519	NA	1.95034	NA	NA	NA	-0.646865	1.21475	3.80546	NA	NA	1.54942	NA	NA	1.49467
s_Bacteria;p_Proteobacteria;c_Betaproteobacteria;o_Burkholderiales;f_Oxalobacteraceae;g_Collimonas	NA	NA	1.94947	-2.84684	-4.02718	NA	NA	-0.212568	-0.883635	2.27689	-0.169204	-3.10366	-3.10366	1.46013	0.731473	-4.12448	-2.4112	NA	NA	-2.83994	-3.98089	NA	NA	-2.98089	NA	-1.38961	-4.24697	-4.22882	NA	-3.50635	NA	NA	NA	NA	-0.562062	NA	-0.086201	NA	NA	NA	-2.36092	-1.1488	0.347099	NA	NA	-0.636362	-4.16704	-2.49818	-0.664288
s_Bacteria;p_Proteobacteria;c_Betaproteobacteria;o_Burkholderiales;f_Oxalobacteraceae;g_Duganella	-7.74339	NA	7.4146	-2.94712	-3.28865	NA	NA	5.41215	3.04078	6.14921	4.60901	1.91571	NA	5.50694	5.8566	-0.242977	3.91399	NA	0.150126	-0.0523962	-2.191	NA	NA	2.06477	NA	1.84211	NA	2.06959	-2.86075	NA	NA	2.51054	-3.31713	NA	4.05436	NA	4.54424	NA	NA	NA	-2.24469	4.50188	4.55886	NA	NA	3.25666	2.64139	3.00845	3.61663
s_Bacteria;p_Proteobacteria;c_Betaproteobacteria;o_Burkholderiales;f_Oxalobacteraceae;g_Glaciimonas	NA	NA	-1.30519	NA	NA	NA	NA	-0.962969	NA	NA	NA	NA	NA	NA	NA	NA	NA	NA	NA	NA	NA	NA	NA	NA	NA	NA	NA	NA	NA	NA	NA	NA	NA	NA	NA	NA	NA	NA	NA	NA	NA	NA	NA	NA	NA	NA	NA	NA	NA
s_Bacteria;p_Proteobacteria;c_Betaproteobacteria;o_Burkholderiales;f_Oxalobacteraceae;g_Herbaspirillum	NA	NA	5.0651	0.455579	-0.117161	NA	NA	3.33624	3.32361	5.52687	3.90233	0.0849713	-0.0659239	4.58546	4.39691	NA	1.64616	NA	NA	1.22692	-0.066931	NA	NA	-0.0974762	NA	1.88609	-0.323733	NA	NA	0.809552	-0.343122	-0.106767	NA	NA	2.98956	NA	3.40122	-0.685787	NA	NA	NA	0.19996	3.58852	NA	NA	2.96045	-0.0306192	1.45821	2.7822
s_Bacteria;p_Proteobacteria;c_Betaproteobacteria;o_Burkholderiales;f_Oxalobacteraceae;g_Herminiimonas	NA	NA	4.79046	0.509611	-3.15414	NA	NA	2.61887	2.28451	4.5279	4.00513	-0.598734	-0.598734	3.62515	4.10302	-5.04295	2.04253	NA	NA	1.31904	0.578536	NA	NA	NA	NA	2.00791	-0.323131	NA	NA	-3.73697	NA	-1.70683	NA	NA	3.18888	NA	3.89866	NA	NA	NA	NA	3.24052	3.34113	NA	NA	3.26023	0.135316	2.13038	2.09356
s_Bacteria;p_Proteobacteria;c_Betaproteobacteria;o_Burkholderiales;f_Oxalobacteraceae;g_Janthinobacterium	NA	NA	5.32068	0.436873	-1.38082	NA	NA	2.77111	2.47231	4.55127	3.03744	NA	NA	3.86215	3.77452	-2.68966	0.757308	NA	NA	-0.390875	-1.35476	NA	NA	-1.13289	NA	0.958533	NA	NA	NA	-1.34618	NA	-0.92048	NA	NA	1.77273	NA	3.48495	NA	NA	NA	NA	2.34908	3.10154	NA	NA	3.12653	-0.198152	0.309564	2.07142
s_Bacteria;p_Proteobacteria;c_Betaproteobacteria;o_Burkholderiales;f_Oxalobacteraceae;g_Lacisediminimonas	NA	NA	-0.6951	NA	-3.38082	NA	NA	-2.65593	NA	-2.55357	-2.13079	NA	NA	-3.39088	-1.97521	NA	-3.85726	NA	NA	NA	NA	NA	NA	NA	NA	NA	-3.63786	NA	NA	NA	NA	NA	NA	NA	-2.74339	NA	NA	NA	NA	NA	NA	NA	-1.97521	NA	NA	NA	NA	NA	-3.73697
s_Bacteria;p_Proteobacteria;c_Betaproteobacteria;o_Burkholderiales;f_Oxalobacteraceae;g_Massilia	1.14034	NA	7.38772	2.35793	-1.12448	NA	NA	5.14704	4.63268	6.63907	5.47148	2.54679	NA	5.90166	5.87934	1.27401	4.9613	NA	1.62059	2.65291	1.12079	NA	NA	2.9875	NA	3.27332	NA	-9.55075	-1.30996	1.11392	NA	2.7761	NA	NA	4.50146	NA	5.27606	NA	0.887525	NA	2.97563	3.83579	5.11476	NA	NA	4.89168	2.10042	3.05641	3.68833
s_Bacteria;p_Proteobacteria;c_Betaproteobacteria;o_Burkholderiales;f_Oxalobacteraceae;g_Noviherbaspirillum	NA	NA	-3.10366	NA	NA	NA	NA	-5.34129	NA	NA	NA	NA	NA	NA	NA	NA	NA	NA	NA	NA	NA	NA	NA	NA	NA	NA	NA	NA	NA	NA	NA	NA	NA	NA	NA	NA	NA	NA	NA	NA	NA	NA	NA	NA	NA	NA	NA	NA	NA
s_Bacteria;p_Proteobacteria;c_Betaproteobacteria;o_Burkholderiales;f_Oxalobacteraceae;g_Oxalobacteraceae bacterium (no genus in NCBI)	NA	NA	0.0935602	NA	NA	NA	NA	-3.05489	-2.18442	2.71969	-2.85378	NA	NA	0.405266	-1.30519	NA	NA	NA	NA	NA	NA	NA	NA	NA	NA	NA	NA	NA	NA	NA	NA	NA	NA	NA	-2.78256	NA	NA	NA	NA	NA	NA	-5.52838	-2.78256	NA	NA	NA	NA	NA	NA
s_Bacteria;p_Proteobacteria;c_Betaproteobacteria;o_Burkholderiales;f_Oxalobacteraceae;g_Oxalobacteraceae sp. (no genus in NCBI)	NA	NA	-0.318326	NA	-4.6681	NA	NA	-2.80255	-4.00385	-1.27695	-3.55639	NA	NA	-2.26303	-1.59219	NA	NA	NA	NA	NA	NA	NA	NA	NA	NA	-4.69277	NA	-4.38082	NA	NA	NA	NA	NA	NA	-3.45799	NA	-1.09954	NA	NA	NA	NA	-2.65896	-2.02523	NA	NA	-1.5792	NA	NA	-5.01159
s_Bacteria;p_Proteobacteria;c_Betaproteobacteria;o_Burkholderiales;f_Oxalobacteraceae;g_Pseudoduganella	NA	NA	NA	NA	NA	NA	NA	NA	NA	NA	NA	NA	NA	NA	NA	NA	NA	NA	NA	NA	NA	NA	NA	NA	NA	NA	NA	NA	NA	NA	NA	NA	NA	NA	NA	NA	NA	NA	NA	NA	NA	NA	NA	NA	NA	NA	NA	NA	NA
s_Bacteria;p_Proteobacteria;c_Betaproteobacteria;o_Burkholderiales;f_Oxalobacteraceae;g_Rugamonas	NA	NA	0.957543	NA	NA	NA	NA	-2.68038	NA	0.955809	-0.457329	1.61793	NA	0.955809	0.223217	-1.49546	NA	NA	NA	-1.49546	NA	NA	NA	NA	NA	NA	NA	NA	NA	NA	NA	NA	-1.46063	NA	-0.301633	NA	-0.135533	NA	NA	NA	NA	0.955313	-0.301633	NA	NA	-0.468598	NA	-1.09029	-1.32675
s_Bacteria;p_Proteobacteria;c_Betaproteobacteria;o_Burkholderiales;f_Oxalobacteraceae;g_Sapientia	NA	NA	-0.83736	NA	NA	NA	NA	NA	NA	NA	NA	NA	NA	NA	NA	NA	NA	NA	NA	NA	NA	NA	NA	NA	NA	NA	NA	NA	NA	NA	NA	NA	NA	NA	NA	NA	NA	NA	NA	NA	NA	NA	NA	NA	NA	NA	NA	NA	NA
s_Bacteria;p_Proteobacteria;c_Betaproteobacteria;o_Burkholderiales;f_Oxalobacteraceae;g_Unclassified Oxalobacteraceae	-0.370216	NA	8.84071	3.78761	3.22064	NA	NA	6.72974	5.47571	8.00502	6.61859	2.93282	-2.20202	7.34399	7.71551	3.9309	5.64708	NA	3.14628	4.60828	2.72028	NA	NA	3.09193	NA	5.24648	0.461529	2.3914	-4.01159	3.208	-8.74339	1.89814	NA	NA	6.16928	2.13892	6.77771	1.43064	-0.984693	NA	2.63165	5.99129	7.25236	NA	-1.42275	6.40063	3.08321	4.39133	5.79011
s_Bacteria;p_Proteobacteria;c_Betaproteobacteria;o_Burkholderiales;f_Oxalobacteraceae;g_Undibacterium	NA	NA	3.99642	NA	NA	NA	NA	-1.96766	NA	-8.96578	-1.9771	NA	NA	-2.6681	-0.199808	NA	-11.5507	NA	NA	-2.82623	NA	NA	NA	NA	NA	-7.85031	NA	NA	NA	-9.55075	NA	NA	NA	NA	-0.0380063	NA	-0.0111033	NA	NA	NA	NA	-1.866	0.965199	NA	NA	-0.50567	NA	-0.871267	-1.866
s_Bacteria;p_Proteobacteria;c_Betaproteobacteria;o_Burkholderiales;f_Paucibacter (no family in NCBI);g_Paucibacter	NA	NA	-0.897902	NA	NA	NA	NA	NA	NA	NA	NA	NA	NA	NA	NA	NA	NA	NA	NA	NA	NA	NA	NA	NA	NA	NA	NA	NA	NA	NA	NA	NA	NA	NA	NA	NA	NA	NA	NA	NA	NA	NA	NA	NA	NA	NA	NA	NA	NA
s_Bacteria;p_Proteobacteria;c_Betaproteobacteria;o_Burkholderiales;f_Rhizobacter (no family in NCBI);g_Rhizobacter	NA	NA	-7.64386	-5.05889	NA	NA	NA	-0.908695	NA	-9.55075	-4.74339	NA	NA	NA	NA	-5.28396	NA	NA	NA	-5.28396	NA	NA	NA	NA	NA	NA	NA	NA	NA	NA	NA	NA	NA	NA	NA	NA	NA	NA	NA	NA	NA	NA	NA	NA	NA	NA	NA	NA	NA
s_Bacteria;p_Proteobacteria;c_Betaproteobacteria;o_Burkholderiales;f_Roseateles (no family in NCBI);g_Roseateles	NA	NA	1.48663	NA	NA	NA	NA	NA	NA	-1.42275	NA	NA	NA	-1.42275	-0.84944	NA	NA	NA	NA	NA	NA	NA	NA	NA	NA	NA	0.00767393	NA	NA	NA	NA	NA	NA	NA	-0.205896	0.00767393	NA	NA	NA	NA	NA	NA	-0.205896	NA	NA	NA	NA	-1.68038	NA
s_Bacteria;p_Proteobacteria;c_Betaproteobacteria;o_Burkholderiales;f_Rubrivivax (no family in NCBI);g_Rubrivivax	NA	NA	3.92175	NA	NA	NA	NA	NA	NA	-4.70526	3.59288	NA	NA	-4.70526	3.60027	NA	NA	NA	NA	NA	NA	NA	NA	NA	NA	NA	NA	NA	NA	NA	NA	NA	NA	NA	2.46432	NA	2.1021	NA	NA	NA	NA	NA	2.46432	NA	NA	1.61887	0.309564	2.7566	NA
s_Bacteria;p_Proteobacteria;c_Betaproteobacteria;o_Burkholderiales;f_Unclassified Burkholderiales;g_Unclassified Burkholderiales	0.0229004	-1.37707	9.07981	5.05784	4.57117	NA	NA	8.49489	5.21112	8.99383	8.12566	4.7767	4.9763	7.96673	8.65632	3.85213	6.33928	NA	4.03416	6.18989	4.87097	NA	-3.55639	4.98322	-4.42146	6.13901	3.87833	1.38957	1.47612	4.69068	NA	4.24917	-0.23051	NA	7.94065	4.02577	7.46672	-0.0573917	NA	NA	4.898	7.73422	8.41531	NA	NA	7.28515	4.71765	6.69409	7.67713
s_Bacteria;p_Proteobacteria;c_Betaproteobacteria;o_Burkholderiales;f_Xylophilus (no family in NCBI);g_Xylophilus	NA	NA	-0.631139	NA	NA	NA	NA	NA	NA	NA	NA	NA	NA	NA	NA	NA	NA	NA	NA	NA	NA	NA	NA	NA	NA	NA	NA	NA	NA	NA	NA	NA	NA	NA	NA	NA	NA	NA	NA	NA	NA	NA	NA	NA	NA	NA	NA	NA	NA
s_Bacteria;p_Proteobacteria;c_Betaproteobacteria;o_Candidatus Accumulibacter (no order in NCBI);f_Candidatus Accumulibacter (no family in NCBI);g_Candidatus Accumulibacter	NA	NA	-2.1976	NA	NA	NA	NA	NA	NA	NA	NA	NA	NA	NA	NA	NA	NA	NA	NA	NA	NA	NA	NA	NA	NA	NA	NA	NA	NA	NA	NA	NA	NA	NA	NA	NA	NA	NA	NA	NA	NA	NA	NA	NA	NA	NA	NA	NA	NA
s_Bacteria;p_Proteobacteria;c_Betaproteobacteria;o_Neisseriales;f_Chromobacteriaceae;g_Formivibrio	NA	NA	NA	NA	NA	NA	NA	NA	NA	NA	NA	NA	NA	NA	NA	NA	NA	NA	NA	NA	NA	NA	NA	NA	NA	NA	NA	NA	NA	NA	NA	NA	NA	NA	NA	NA	NA	NA	NA	NA	NA	NA	NA	NA	NA	NA	NA	NA	NA
s_Bacteria;p_Proteobacteria;c_Betaproteobacteria;o_Neisseriales;f_Chromobacteriaceae;g_Unclassified Chromobacteriaceae	NA	NA	-3.64988	NA	NA	NA	NA	NA	NA	NA	NA	NA	NA	NA	-2.76939	NA	NA	NA	NA	NA	NA	NA	NA	NA	NA	NA	NA	NA	NA	NA	NA	NA	NA	NA	NA	NA	NA	NA	NA	NA	NA	NA	NA	NA	NA	NA	NA	NA	NA
s_Bacteria;p_Proteobacteria;c_Betaproteobacteria;o_Neisseriales;f_Neisseriaceae;g_Neisseria	NA	NA	NA	NA	NA	NA	NA	NA	NA	NA	-2.4686	NA	NA	NA	NA	NA	NA	NA	NA	NA	NA	NA	NA	NA	NA	NA	NA	NA	NA	NA	NA	NA	NA	NA	NA	NA	NA	NA	NA	NA	NA	NA	NA	NA	NA	NA	NA	NA	NA
s_Bacteria;p_Proteobacteria;c_Betaproteobacteria;o_Neisseriales;f_Unclassified Neisseriales;g_Unclassified Neisseriales	NA	NA	-4.33158	NA	NA	NA	NA	NA	NA	NA	NA	NA	NA	NA	-4.23786	NA	NA	NA	NA	NA	NA	NA	NA	NA	NA	NA	NA	NA	NA	NA	NA	NA	NA	NA	NA	NA	NA	NA	NA	NA	NA	NA	NA	NA	NA	NA	NA	NA	NA
s_Bacteria;p_Proteobacteria;c_Betaproteobacteria;o_Nitrosomonadales;f_Methylophilaceae;g_Methylobacillus	NA	NA	-5.24697	NA	NA	NA	NA	NA	NA	NA	NA	NA	NA	NA	NA	NA	NA	NA	NA	NA	NA	NA	NA	NA	NA	NA	NA	NA	NA	NA	NA	NA	NA	NA	NA	NA	NA	NA	NA	NA	NA	NA	NA	NA	NA	NA	NA	NA	NA
s_Bacteria;p_Proteobacteria;c_Betaproteobacteria;o_Nitrosomonadales;f_Methylophilaceae;g_Methylophilus	NA	NA	-4.82283	NA	NA	NA	NA	NA	NA	NA	NA	NA	NA	NA	NA	NA	NA	NA	NA	NA	NA	NA	NA	NA	NA	NA	NA	NA	NA	NA	NA	NA	NA	NA	NA	NA	NA	NA	NA	NA	NA	NA	NA	NA	NA	NA	NA	NA	NA
s_Bacteria;p_Proteobacteria;c_Betaproteobacteria;o_Nitrosomonadales;f_Methylophilaceae;g_Methylotenera	NA	0.403813	4.86625	0.383313	0.54135	NA	NA	1.49757	NA	2.53605	3.63676	NA	NA	1.47457	3.52899	2.28264	1.86882	NA	NA	2.00672	1.49723	NA	0.403813	NA	NA	2.2561	0.323466	NA	NA	NA	NA	1.14817	NA	NA	0.441483	NA	4.09536	NA	NA	NA	NA	2.19335	1.87289	NA	NA	3.33838	0.605968	1.82389	1.47681
s_Bacteria;p_Proteobacteria;c_Betaproteobacteria;o_Nitrosomonadales;f_Methylophilaceae;g_Methylovorus	NA	NA	1.61933	-3.49546	-3.36092	NA	NA	-0.806754	NA	0.319618	-0.988504	NA	NA	-0.296899	0.234297	-2.14136	-2.38082	NA	NA	-1.37208	-2.63188	NA	NA	NA	NA	-1.401	-3.5009	NA	NA	NA	NA	-4.48466	NA	NA	-2.0811	NA	-0.108322	-2.81604	NA	NA	NA	-1.62445	-0.897006	NA	NA	-0.638606	-3.32675	-2.437	-1.35107
s_Bacteria;p_Proteobacteria;c_Betaproteobacteria;o_Nitrosomonadales;f_Methylophilaceae;g_Novimethylophilus	NA	NA	NA	NA	NA	NA	NA	NA	NA	NA	NA	NA	NA	0.882056	NA	NA	NA	NA	NA	NA	NA	NA	NA	NA	NA	NA	NA	NA	NA	NA	NA	NA	NA	NA	NA	NA	NA	NA	NA	NA	NA	NA	NA	NA	NA	NA	NA	NA	NA
s_Bacteria;p_Proteobacteria;c_Betaproteobacteria;o_Nitrosomonadales;f_Methylophilaceae;g_Unclassified Methylophilaceae	NA	NA	1.78646	NA	NA	NA	NA	NA	NA	-0.529073	NA	NA	NA	-0.721817	-3.41632	NA	NA	NA	NA	NA	NA	NA	NA	NA	NA	0.411065	NA	NA	NA	NA	NA	NA	NA	NA	NA	NA	NA	NA	NA	NA	NA	NA	NA	NA	NA	NA	NA	NA	NA
s_Bacteria;p_Proteobacteria;c_Betaproteobacteria;o_Nitrosomonadales;f_Nitrosomonadaceae;g_Nitrosomonas	NA	NA	-4.92139	NA	NA	NA	NA	NA	NA	NA	NA	NA	NA	NA	NA	NA	NA	NA	NA	NA	NA	NA	NA	NA	NA	NA	NA	NA	NA	NA	NA	NA	NA	NA	NA	NA	NA	NA	NA	NA	NA	NA	NA	NA	NA	NA	NA	NA	NA
s_Bacteria;p_Proteobacteria;c_Betaproteobacteria;o_Nitrosomonadales;f_Nitrosomonadaceae;g_Unclassified Nitrosomonadaceae	NA	NA	NA	NA	NA	NA	NA	-8.96578	NA	NA	NA	NA	NA	NA	NA	NA	NA	NA	NA	NA	NA	NA	NA	NA	NA	NA	NA	NA	NA	NA	NA	NA	NA	NA	NA	NA	NA	NA	NA	NA	NA	NA	NA	NA	NA	NA	NA	NA	NA
s_Bacteria;p_Proteobacteria;c_Betaproteobacteria;o_Nitrosomonadales;f_Sterolibacteriaceae;g_Methyloversatilis	NA	NA	NA	NA	NA	NA	NA	NA	NA	NA	NA	NA	NA	NA	-0.681924	NA	NA	NA	NA	NA	NA	NA	NA	NA	NA	NA	NA	NA	NA	NA	NA	NA	NA	NA	NA	NA	NA	NA	NA	NA	NA	NA	NA	NA	NA	NA	NA	NA	NA
s_Bacteria;p_Proteobacteria;c_Betaproteobacteria;o_Nitrosomonadales;f_Sterolibacteriaceae;g_Unclassified Sterolibacteriaceae	NA	NA	NA	NA	NA	NA	NA	NA	NA	NA	NA	NA	NA	NA	NA	NA	NA	NA	NA	NA	NA	NA	NA	NA	NA	NA	NA	NA	NA	NA	NA	NA	NA	NA	NA	NA	NA	NA	NA	NA	NA	NA	NA	NA	NA	NA	NA	NA	NA
s_Bacteria;p_Proteobacteria;c_Betaproteobacteria;o_Nitrosomonadales;f_Unclassified Nitrosomonadales;g_Unclassified Nitrosomonadales	NA	NA	1.34502	0.454878	NA	NA	NA	NA	NA	NA	NA	NA	NA	NA	NA	-3.56775	NA	NA	NA	-4.43181	NA	NA	NA	NA	NA	NA	NA	NA	NA	NA	NA	-4.71786	NA	NA	NA	NA	NA	NA	NA	NA	NA	-1.40227	NA	NA	NA	NA	NA	NA	-1.40227
s_Bacteria;p_Proteobacteria;c_Betaproteobacteria;o_Nitrosomonadales;f_Usitatibacteraceae;g_Usitatibacter	NA	NA	NA	NA	NA	NA	NA	NA	NA	NA	NA	NA	NA	NA	NA	NA	NA	NA	NA	NA	NA	NA	NA	NA	NA	NA	NA	NA	NA	NA	NA	NA	NA	NA	NA	NA	NA	NA	NA	NA	NA	NA	-8.55075	NA	NA	NA	NA	NA	NA
s_Bacteria;p_Proteobacteria;c_Betaproteobacteria;o_Rhodocyclales;f_Azonexaceae;g_Dechloromonas	NA	NA	NA	NA	NA	NA	NA	NA	NA	NA	NA	NA	NA	NA	NA	NA	-4.27462	NA	NA	NA	NA	NA	NA	NA	NA	NA	NA	NA	NA	NA	NA	NA	NA	NA	NA	NA	NA	NA	NA	NA	NA	NA	NA	NA	NA	NA	NA	NA	NA
s_Bacteria;p_Proteobacteria;c_Betaproteobacteria;o_Rhodocyclales;f_Rhodocyclaceae;g_Propionivibrio	NA	NA	NA	NA	NA	NA	NA	NA	NA	-1.1976	NA	NA	NA	-1.1976	NA	NA	NA	NA	NA	NA	NA	NA	NA	NA	NA	NA	NA	NA	NA	NA	NA	NA	NA	NA	NA	NA	NA	NA	NA	NA	NA	NA	NA	NA	NA	NA	NA	NA	NA
s_Bacteria;p_Proteobacteria;c_Betaproteobacteria;o_Rhodocyclales;f_Rhodocyclaceae;g_Unclassified Rhodocyclaceae	NA	NA	NA	NA	NA	NA	NA	NA	NA	NA	NA	NA	NA	NA	NA	NA	NA	NA	NA	NA	NA	NA	NA	NA	NA	NA	NA	NA	NA	NA	NA	NA	NA	NA	NA	NA	NA	NA	NA	NA	NA	NA	NA	NA	NA	NA	NA	NA	NA
s_Bacteria;p_Proteobacteria;c_Betaproteobacteria;o_Rhodocyclales;f_Unclassified Rhodocyclales;g_Unclassified Rhodocyclales	-5.02718	NA	-2.65593	NA	NA	NA	NA	-4.47393	NA	NA	NA	NA	NA	NA	NA	NA	NA	NA	NA	NA	NA	NA	NA	NA	NA	NA	NA	NA	NA	NA	NA	NA	NA	NA	NA	NA	NA	NA	NA	NA	NA	-3.5792	NA	NA	NA	NA	NA	NA	-3.5792
s_Bacteria;p_Proteobacteria;c_Betaproteobacteria;o_Unclassified Betaproteobacteria;f_Unclassified Betaproteobacteria;g_Unclassified Betaproteobacteria	NA	-3.92869	6.34624	-0.575615	-0.931444	NA	NA	4.2439	-0.575615	5.034	5.02624	-0.327952	-1.26998	4.40533	5.10822	1.75018	1.90753	-5.401	NA	0.584	-0.40227	NA	-2.73057	NA	NA	4.02645	-1.55216	NA	NA	1.16564	NA	2.96391	NA	NA	1.95655	NA	4.40461	0.655352	NA	NA	2.91329	6.28911	2.39213	NA	NA	4.28264	4.09626	4.2605	4.6685
s_Bacteria;p_Proteobacteria;c_Candidatus Muproteobacteria;o_Unclassified Candidatus Muproteobacteria;f_Unclassified Candidatus Muproteobacteria;g_Unclassified Candidatus Muproteobacteria	NA	NA	NA	NA	NA	NA	NA	NA	NA	NA	NA	NA	NA	NA	NA	NA	NA	NA	NA	NA	NA	NA	NA	NA	NA	NA	NA	NA	NA	NA	NA	NA	NA	NA	NA	NA	NA	NA	NA	NA	NA	NA	NA	NA	NA	NA	NA	NA	NA
s_Bacteria;p_Proteobacteria;c_Deltaproteobacteria;o_Deltaproteobacteria bacterium (no order in NCBI);f_Deltaproteobacteria bacterium (no family in NCBI);g_Deltaproteobacteria bacterium (no genus in NCBI)	NA	NA	NA	NA	NA	NA	NA	-8.96578	NA	NA	NA	NA	NA	NA	NA	NA	NA	NA	NA	NA	NA	NA	NA	NA	NA	NA	NA	NA	NA	NA	NA	NA	NA	NA	NA	NA	NA	NA	NA	NA	NA	NA	NA	NA	NA	NA	NA	NA	NA
s_Bacteria;p_Proteobacteria;c_Deltaproteobacteria;o_Desulfobacterales;f_Unclassified Desulfobacterales;g_Unclassified Desulfobacterales	NA	NA	NA	NA	NA	NA	NA	NA	NA	NA	NA	NA	NA	NA	NA	NA	NA	NA	NA	NA	NA	NA	NA	NA	NA	NA	NA	NA	NA	NA	NA	NA	NA	NA	NA	NA	NA	NA	NA	NA	NA	NA	NA	NA	NA	NA	NA	NA	NA
s_Bacteria;p_Proteobacteria;c_Deltaproteobacteria;o_Desulfovibrionales;f_Desulfovibrionaceae;g_Desulfovibrio	NA	NA	NA	NA	NA	NA	NA	NA	NA	NA	NA	NA	NA	NA	NA	NA	NA	NA	NA	NA	NA	NA	NA	NA	NA	NA	NA	NA	NA	NA	NA	NA	NA	NA	NA	NA	NA	NA	NA	NA	NA	NA	NA	NA	NA	NA	NA	NA	NA
s_Bacteria;p_Proteobacteria;c_Deltaproteobacteria;o_Desulfuromonadales;f_Geobacteraceae;g_Geobacter	NA	NA	NA	NA	NA	NA	NA	NA	NA	NA	NA	NA	NA	NA	NA	NA	NA	NA	NA	NA	NA	NA	NA	NA	NA	NA	NA	NA	NA	NA	NA	NA	NA	NA	NA	NA	NA	NA	NA	NA	NA	NA	NA	NA	NA	NA	NA	NA	NA
s_Bacteria;p_Proteobacteria;c_Deltaproteobacteria;o_Desulfuromonadales;f_Geobacteraceae;g_Geobacteraceae bacterium (no genus in NCBI)	NA	NA	NA	NA	NA	NA	NA	NA	NA	NA	NA	NA	NA	NA	NA	NA	NA	NA	NA	NA	NA	NA	NA	NA	NA	NA	NA	NA	NA	NA	NA	NA	NA	NA	NA	NA	NA	NA	NA	NA	NA	NA	NA	NA	NA	NA	NA	NA	NA
s_Bacteria;p_Proteobacteria;c_Deltaproteobacteria;o_Desulfuromonadales;f_Geobacteraceae;g_Geotalea	NA	NA	NA	NA	NA	NA	NA	NA	NA	NA	NA	NA	NA	NA	NA	NA	NA	NA	NA	NA	NA	NA	NA	NA	NA	NA	NA	NA	NA	NA	NA	NA	NA	NA	NA	NA	NA	NA	NA	NA	NA	NA	NA	NA	NA	NA	NA	NA	NA
s_Bacteria;p_Proteobacteria;c_Deltaproteobacteria;o_Desulfuromonadales;f_Geobacteraceae;g_Unclassified Geobacteraceae	NA	NA	NA	NA	NA	NA	NA	NA	NA	NA	NA	NA	NA	NA	NA	NA	NA	NA	NA	NA	NA	NA	NA	NA	NA	-9.96578	NA	NA	NA	NA	NA	NA	NA	NA	NA	NA	NA	NA	NA	NA	NA	NA	NA	NA	NA	NA	NA	NA	NA
s_Bacteria;p_Proteobacteria;c_Deltaproteobacteria;o_Desulfuromonadales;f_Unclassified Desulfuromonadales;g_Unclassified Desulfuromonadales	NA	NA	NA	NA	NA	NA	NA	NA	NA	NA	NA	NA	NA	NA	NA	NA	NA	NA	NA	NA	NA	NA	NA	NA	NA	NA	NA	NA	NA	NA	NA	NA	NA	NA	NA	NA	NA	NA	NA	NA	NA	NA	NA	NA	NA	NA	NA	NA	NA
s_Bacteria;p_Proteobacteria;c_Deltaproteobacteria;o_Myxococcales;f_Anaeromyxobacteraceae;g_Anaeromyxobacter	NA	NA	-10.5507	NA	NA	NA	NA	-9.55075	NA	NA	NA	NA	NA	NA	-9.96578	NA	NA	NA	NA	NA	NA	NA	NA	NA	NA	NA	NA	NA	NA	NA	NA	NA	NA	NA	NA	NA	-9.96578	NA	NA	NA	NA	NA	NA	NA	NA	-9.96578	NA	NA	NA
s_Bacteria;p_Proteobacteria;c_Deltaproteobacteria;o_Myxococcales;f_Anaeromyxobacteraceae;g_Unclassified Anaeromyxobacteraceae	NA	NA	NA	NA	NA	NA	NA	NA	NA	NA	NA	NA	NA	NA	NA	NA	NA	NA	NA	NA	NA	NA	NA	NA	NA	NA	NA	NA	NA	NA	NA	NA	NA	NA	NA	NA	NA	NA	NA	NA	NA	NA	NA	NA	NA	NA	NA	NA	NA
s_Bacteria;p_Proteobacteria;c_Deltaproteobacteria;o_Myxococcales;f_Archangiaceae;g_Archangium	NA	NA	-1.46727	NA	NA	NA	NA	NA	NA	-0.94712	NA	NA	NA	-4.85031	-5.42146	NA	-3.86425	NA	NA	NA	NA	NA	NA	NA	NA	NA	NA	NA	NA	NA	NA	NA	NA	NA	-4.6681	NA	-3.78256	NA	NA	NA	NA	-3.78256	-4.6681	NA	NA	-3.78256	NA	-4.6681	-3.85726
s_Bacteria;p_Proteobacteria;c_Deltaproteobacteria;o_Myxococcales;f_Archangiaceae;g_Unclassified Archangiaceae	NA	NA	NA	NA	NA	NA	NA	NA	NA	-3.32675	-4.60823	NA	NA	-4.11612	-4.05889	NA	NA	NA	NA	NA	NA	NA	NA	NA	NA	NA	NA	NA	NA	NA	NA	NA	NA	NA	NA	NA	-4.05889	NA	NA	NA	NA	NA	NA	NA	NA	-4.05889	NA	NA	-4.57347
s_Bacteria;p_Proteobacteria;c_Deltaproteobacteria;o_Myxococcales;f_Kofleriaceae;g_Unclassified Kofleriaceae	NA	NA	NA	NA	NA	NA	NA	NA	NA	NA	NA	NA	NA	NA	NA	NA	NA	NA	NA	NA	NA	NA	NA	NA	NA	NA	NA	NA	NA	NA	NA	NA	NA	NA	NA	NA	NA	NA	NA	NA	NA	NA	NA	NA	NA	NA	NA	NA	NA
s_Bacteria;p_Proteobacteria;c_Deltaproteobacteria;o_Myxococcales;f_Labilitrichaceae;g_Labilithrix	NA	NA	NA	NA	NA	NA	NA	NA	NA	NA	NA	NA	NA	NA	NA	NA	NA	NA	NA	NA	NA	NA	NA	NA	NA	NA	NA	NA	NA	NA	NA	NA	NA	NA	NA	NA	NA	NA	NA	NA	NA	NA	NA	NA	NA	NA	NA	NA	NA
s_Bacteria;p_Proteobacteria;c_Deltaproteobacteria;o_Myxococcales;f_Myxococcaceae;g_Corallococcus	NA	NA	NA	NA	NA	NA	NA	NA	NA	NA	NA	NA	NA	NA	NA	NA	NA	NA	NA	NA	NA	NA	NA	NA	NA	NA	NA	NA	NA	NA	NA	NA	NA	NA	NA	NA	NA	NA	NA	NA	NA	NA	NA	NA	NA	NA	NA	NA	-5.15843
s_Bacteria;p_Proteobacteria;c_Deltaproteobacteria;o_Myxococcales;f_Myxococcaceae;g_Myxococcaceae bacterium (no genus in NCBI)	NA	NA	NA	NA	NA	NA	NA	NA	NA	NA	NA	NA	NA	NA	NA	NA	NA	NA	NA	NA	NA	NA	NA	NA	NA	NA	NA	NA	NA	NA	NA	NA	NA	NA	NA	-3.09542	NA	NA	NA	NA	NA	NA	NA	NA	NA	NA	NA	NA	NA
s_Bacteria;p_Proteobacteria;c_Deltaproteobacteria;o_Myxococcales;f_Myxococcaceae;g_Unclassified Myxococcaceae	NA	NA	-2.74339	NA	NA	NA	NA	NA	NA	-0.828793	NA	NA	NA	NA	NA	NA	-1.64988	NA	NA	NA	NA	NA	-2.76939	NA	NA	NA	NA	NA	NA	NA	NA	NA	NA	NA	-2.76939	NA	NA	NA	NA	NA	NA	NA	NA	NA	NA	NA	NA	-1.64988	-1.85552
s_Bacteria;p_Proteobacteria;c_Deltaproteobacteria;o_Myxococcales;f_Myxococcales bacterium (no family in NCBI);g_Myxococcales bacterium (no genus in NCBI)	NA	NA	NA	NA	NA	NA	NA	NA	NA	NA	NA	NA	NA	NA	NA	NA	NA	NA	NA	NA	NA	NA	NA	NA	NA	NA	NA	NA	NA	NA	NA	NA	NA	NA	NA	NA	NA	NA	NA	NA	NA	NA	NA	NA	NA	NA	NA	NA	NA
s_Bacteria;p_Proteobacteria;c_Deltaproteobacteria;o_Myxococcales;f_Unclassified Myxococcales;g_Unclassified Myxococcales	NA	NA	0.414316	NA	NA	NA	NA	-1.89432	NA	0.00384207	1.33743	NA	NA	-0.757956	-0.70056	NA	-4.31234	NA	NA	-0.120294	-3.79586	NA	NA	NA	NA	NA	-2.82965	-3.63786	NA	-3.94342	-1.50499	-4.31234	NA	NA	-1.30757	NA	-1.50635	NA	NA	NA	-4.22882	-1.91957	-0.944342	NA	NA	-1.77926	NA	NA	-1.91957
s_Bacteria;p_Proteobacteria;c_Deltaproteobacteria;o_Unclassified Deltaproteobacteria;f_Unclassified Deltaproteobacteria;g_Unclassified Deltaproteobacteria	NA	NA	-0.785875	NA	NA	NA	NA	-1.56206	NA	-0.565616	-0.867752	NA	-11.5507	-1.74662	-4.59655	NA	-7.96578	NA	NA	NA	NA	NA	-1.29808	NA	NA	NA	NA	NA	NA	NA	NA	-7.96578	NA	NA	-4.14136	NA	NA	NA	NA	NA	-9.55075	-1.64686	-8.96578	NA	NA	NA	NA	NA	-0.678842
s_Bacteria;p_Proteobacteria;c_Gammaproteobacteria;o_Acidiferrobacterales;f_Acidiferrobacteraceae;g_Unclassified Acidiferrobacteraceae	NA	NA	NA	NA	NA	NA	NA	NA	NA	NA	NA	NA	NA	NA	NA	NA	NA	NA	NA	NA	NA	NA	NA	NA	NA	NA	NA	NA	NA	NA	NA	NA	NA	NA	NA	NA	NA	NA	NA	NA	NA	NA	NA	NA	NA	NA	NA	NA	NA
s_Bacteria;p_Proteobacteria;c_Gammaproteobacteria;o_Aeromonadales;f_Aeromonadaceae;g_Aeromonas	NA	NA	NA	NA	NA	NA	NA	NA	NA	-0.136062	NA	NA	NA	-0.136062	NA	NA	NA	NA	NA	NA	NA	NA	NA	NA	NA	NA	NA	NA	NA	NA	NA	NA	NA	NA	NA	NA	NA	NA	NA	NA	NA	NA	NA	NA	NA	NA	NA	NA	NA
s_Bacteria;p_Proteobacteria;c_Gammaproteobacteria;o_Alteromonadales;f_Colwelliaceae;g_Unclassified Colwelliaceae	NA	NA	-2.54512	NA	NA	NA	NA	NA	NA	NA	NA	NA	NA	NA	NA	NA	NA	NA	NA	NA	NA	NA	NA	NA	NA	NA	NA	NA	NA	NA	NA	NA	NA	NA	NA	NA	NA	NA	NA	NA	NA	NA	NA	NA	NA	NA	NA	NA	NA
s_Bacteria;p_Proteobacteria;c_Gammaproteobacteria;o_Alteromonadales;f_Unclassified Alteromonadales;g_Unclassified Alteromonadales	NA	NA	-2.51457	NA	NA	NA	NA	NA	NA	NA	NA	NA	NA	NA	NA	NA	NA	NA	NA	NA	NA	NA	NA	NA	NA	NA	NA	NA	NA	NA	NA	NA	NA	NA	NA	NA	NA	NA	NA	NA	NA	NA	NA	NA	NA	NA	NA	NA	NA
s_Bacteria;p_Proteobacteria;c_Gammaproteobacteria;o_Candidatus Competibacteraceae (no order in NCBI);f_Candidatus Competibacteraceae;g_Unclassified Candidatus Competibacteraceae	NA	NA	NA	NA	NA	NA	NA	NA	NA	NA	NA	NA	NA	NA	NA	NA	NA	NA	NA	NA	NA	NA	NA	NA	NA	NA	NA	NA	NA	NA	NA	NA	NA	NA	NA	NA	NA	NA	NA	NA	NA	NA	NA	NA	NA	NA	NA	NA	NA
s_Bacteria;p_Proteobacteria;c_Gammaproteobacteria;o_Cellvibrionales;f_Cellvibrionaceae;g_Cellvibrio	NA	NA	1.41504	-3.33643	NA	NA	NA	0.323082	NA	-0.354145	-1.46594	NA	NA	-1.24811	-2.55639	NA	-0.757143	NA	NA	-1.79419	NA	NA	NA	NA	NA	-1.00385	NA	NA	NA	NA	-3.61411	-3.41632	NA	NA	-2.73697	NA	-3.59655	NA	0.118138	NA	-2.32193	-2.42404	-1.08009	NA	NA	-3.59655	NA	-2.83307	-1.27928
s_Bacteria;p_Proteobacteria;c_Gammaproteobacteria;o_Cellvibrionales;f_Cellvibrionaceae;g_Unclassified Cellvibrionaceae	NA	NA	-0.780909	NA	NA	NA	NA	NA	NA	0.625738	NA	NA	NA	0.546627	-3.51732	NA	NA	NA	NA	NA	-3.80928	NA	NA	NA	NA	NA	NA	NA	NA	NA	NA	NA	NA	NA	NA	NA	-2.58208	NA	NA	NA	NA	-3.50635	NA	NA	NA	-2.58208	NA	NA	-3.50635
s_Bacteria;p_Proteobacteria;c_Gammaproteobacteria;o_Cellvibrionales;f_Halieaceae;g_Haliea	NA	NA	NA	NA	NA	NA	NA	NA	NA	NA	NA	NA	NA	NA	-3.86425	NA	NA	NA	NA	NA	NA	NA	NA	NA	NA	NA	NA	NA	NA	NA	NA	NA	NA	NA	NA	NA	NA	NA	NA	NA	NA	NA	NA	NA	NA	NA	NA	NA	NA
s_Bacteria;p_Proteobacteria;c_Gammaproteobacteria;o_Cellvibrionales;f_Spongiibacteraceae;g_Zhongshania	NA	NA	NA	NA	NA	NA	NA	NA	NA	-3.437	NA	NA	NA	NA	NA	NA	NA	NA	NA	NA	NA	NA	NA	NA	NA	NA	NA	NA	NA	NA	NA	NA	NA	NA	NA	NA	NA	NA	NA	NA	NA	NA	NA	NA	NA	NA	NA	NA	NA
s_Bacteria;p_Proteobacteria;c_Gammaproteobacteria;o_Cellvibrionales;f_Unclassified Cellvibrionales;g_Unclassified Cellvibrionales	NA	NA	-0.995199	NA	NA	NA	NA	NA	NA	-3.55639	-9.96578	NA	NA	NA	-3.58496	NA	NA	NA	NA	NA	NA	NA	NA	NA	NA	NA	NA	NA	NA	NA	NA	NA	NA	NA	-3.58496	NA	NA	NA	NA	NA	NA	NA	-3.58496	NA	NA	NA	NA	NA	NA
s_Bacteria;p_Proteobacteria;c_Gammaproteobacteria;o_Enterobacterales;f_Enterobacteriaceae;g_Citrobacter	NA	NA	NA	NA	NA	NA	NA	NA	NA	NA	NA	NA	NA	NA	-1.18006	NA	NA	NA	NA	NA	NA	NA	NA	NA	NA	NA	NA	NA	NA	NA	NA	NA	NA	NA	-1.18006	NA	NA	NA	NA	NA	NA	NA	-0.0902909	NA	NA	NA	NA	NA	NA
s_Bacteria;p_Proteobacteria;c_Gammaproteobacteria;o_Enterobacterales;f_Enterobacteriaceae;g_Salmonella enterica (no genus in NCBI)	NA	NA	NA	NA	NA	NA	NA	NA	NA	NA	NA	NA	NA	NA	-4.78256	NA	NA	NA	NA	NA	NA	NA	NA	NA	NA	NA	NA	NA	NA	NA	NA	NA	NA	NA	NA	NA	-4.78256	NA	NA	NA	NA	NA	NA	NA	NA	-4.78256	NA	NA	NA
s_Bacteria;p_Proteobacteria;c_Gammaproteobacteria;o_Enterobacterales;f_Enterobacteriaceae;g_Unclassified Enterobacteriaceae	NA	NA	NA	NA	NA	NA	NA	NA	NA	-1.51183	NA	NA	NA	-1.94898	NA	NA	NA	NA	NA	NA	NA	NA	NA	NA	NA	NA	NA	NA	NA	NA	NA	NA	NA	NA	NA	NA	NA	NA	NA	NA	-3.05489	-1.52146	NA	NA	NA	NA	NA	NA	NA
s_Bacteria;p_Proteobacteria;c_Gammaproteobacteria;o_Enterobacterales;f_Erwiniaceae;g_Pantoea	NA	NA	3.64286	-1.1595	-0.207006	NA	NA	0.355392	NA	4.71293	2.17345	-0.925038	-0.925038	3.98027	1.6899	NA	NA	-3.27462	-3.58496	-0.111955	-0.405451	NA	NA	-0.365252	NA	1.56836	-0.525607	0.10165	NA	-0.171368	NA	-4.42146	NA	NA	-3.5792	NA	3.2887	NA	-3.52284	NA	-0.193195	1.96162	-0.60311	NA	NA	3.11353	0.391401	0.391401	1.86235
s_Bacteria;p_Proteobacteria;c_Gammaproteobacteria;o_Enterobacterales;f_Erwiniaceae;g_Unclassified Erwiniaceae	NA	NA	-0.518701	NA	NA	NA	NA	NA	NA	NA	NA	NA	NA	-4.37084	-4.37084	NA	NA	NA	NA	NA	NA	NA	NA	-3.58496	NA	NA	NA	NA	NA	NA	NA	NA	NA	NA	NA	NA	NA	NA	NA	NA	NA	-4.01937	-4.37084	NA	NA	NA	NA	NA	NA
s_Bacteria;p_Proteobacteria;c_Gammaproteobacteria;o_Enterobacterales;f_Unclassified Enterobacterales;g_Unclassified Enterobacterales	NA	NA	1.33113	NA	NA	NA	NA	-1.62001	NA	3.4459	0.747602	NA	NA	2.72443	-0.195946	NA	NA	NA	NA	-0.225441	NA	NA	NA	-0.147202	NA	-0.430509	NA	NA	NA	NA	NA	NA	-1.66353	NA	NA	NA	-0.279867	NA	NA	NA	1.72407	3.58227	-4.17571	NA	NA	-0.368973	NA	NA	-0.392768
s_Bacteria;p_Proteobacteria;c_Gammaproteobacteria;o_Enterobacterales;f_Yersiniaceae;g_Rahnella	NA	-0.246395	4.45993	-0.683468	-0.358454	NA	NA	1.33171	NA	4.6992	2.0852	-1.0519	-1.0519	3.87601	1.07039	NA	-0.725788	NA	-0.434403	NA	-0.708396	NA	NA	NA	NA	1.24894	-0.642354	NA	NA	-0.390875	NA	NA	NA	NA	NA	-0.0394883	2.58456	NA	-1	NA	1.70988	3.5559	-0.766112	NA	-0.702124	1.71545	1.49689	-0.481969	2.13049
s_Bacteria;p_Proteobacteria;c_Gammaproteobacteria;o_Enterobacterales;f_Yersiniaceae;g_Serratia	-1.53255	-1.35722	3.49493	-1.32675	-1.40354	NA	NA	1.34426	NA	4.205	1.90651	-0.35353	-2.11612	3.37971	1.49023	NA	-1.81434	-0.125531	NA	-1.24811	-1.70212	NA	NA	-1.26419	NA	-0.0399826	-1.48197	-1	NA	-0.570607	-0.0593947	NA	0.00432161	NA	-0.137648	NA	2.11025	-0.575615	NA	NA	1.40218	2.83282	0.995665	NA	-1.96578	1.15294	-1.22657	-0.572751	1.01388
s_Bacteria;p_Proteobacteria;c_Gammaproteobacteria;o_Enterobacterales;f_Yersiniaceae;g_Unclassified Yersiniaceae	NA	NA	1.87499	NA	NA	NA	NA	NA	NA	2.12719	-0.692766	NA	NA	-0.485331	-0.245255	NA	NA	NA	NA	NA	NA	NA	NA	NA	NA	NA	NA	-0.107285	NA	NA	NA	NA	NA	NA	NA	NA	-0.150935	NA	0.284514	NA	0.576603	0.824021	0.414677	NA	NA	-0.150935	NA	NA	0.556143
s_Bacteria;p_Proteobacteria;c_Gammaproteobacteria;o_Gammaproteobacteria bacterium (no order in NCBI);f_Gammaproteobacteria bacterium (no family in NCBI);g_Gammaproteobacteria bacterium (no genus in NCBI)	NA	NA	-0.461296	NA	NA	NA	NA	-2.10366	NA	-2.37832	-1.90509	NA	NA	-3.38584	-1.78753	NA	NA	NA	NA	NA	NA	NA	NA	NA	NA	-3.7892	NA	NA	NA	NA	NA	NA	NA	NA	-3.53952	NA	-3.42663	NA	NA	NA	NA	NA	-3.53952	NA	NA	-3.42663	NA	NA	NA
s_Bacteria;p_Proteobacteria;c_Gammaproteobacteria;o_Legionellales;f_Legionellaceae;g_Unclassified Legionellaceae	NA	NA	NA	NA	NA	NA	NA	NA	NA	NA	NA	NA	NA	NA	NA	NA	NA	NA	NA	NA	NA	NA	NA	NA	NA	NA	NA	NA	NA	NA	NA	NA	-2.152	NA	NA	NA	NA	NA	NA	NA	NA	NA	NA	NA	NA	NA	NA	NA	NA
s_Bacteria;p_Proteobacteria;c_Gammaproteobacteria;o_Methylococcales;f_Methylococcaceae;g_Methylobacter	NA	NA	NA	NA	NA	NA	NA	NA	NA	NA	NA	NA	NA	-4.76939	NA	-3.07501	NA	NA	NA	-3.07501	NA	NA	NA	NA	NA	NA	NA	NA	NA	NA	NA	NA	NA	NA	NA	NA	NA	NA	NA	NA	NA	NA	NA	NA	NA	NA	NA	NA	NA
s_Bacteria;p_Proteobacteria;c_Gammaproteobacteria;o_Moraxellales;f_Moraxellaceae;g_Acinetobacter	NA	NA	1.09963	NA	NA	NA	NA	NA	NA	-3.59655	NA	NA	NA	NA	NA	NA	NA	NA	NA	NA	NA	NA	NA	NA	NA	NA	NA	NA	NA	NA	NA	NA	NA	NA	NA	NA	NA	NA	NA	NA	NA	NA	NA	NA	NA	NA	NA	NA	NA
s_Bacteria;p_Proteobacteria;c_Gammaproteobacteria;o_Moraxellales;f_Moraxellaceae;g_Moraxellaceae bacterium (no genus in NCBI)	NA	NA	-3.17571	NA	NA	NA	NA	NA	NA	NA	NA	NA	NA	NA	NA	NA	NA	NA	NA	NA	NA	NA	NA	NA	NA	NA	NA	NA	NA	NA	NA	NA	NA	NA	NA	NA	NA	NA	NA	NA	NA	NA	NA	NA	NA	NA	NA	NA	NA
s_Bacteria;p_Proteobacteria;c_Gammaproteobacteria;o_Moraxellales;f_Moraxellaceae;g_Paraperlucidibaca	NA	NA	NA	NA	NA	NA	NA	NA	NA	NA	NA	NA	NA	NA	NA	NA	NA	NA	NA	NA	NA	NA	NA	NA	NA	NA	NA	NA	NA	NA	NA	NA	NA	NA	NA	NA	NA	NA	NA	NA	NA	NA	NA	NA	NA	NA	NA	NA	NA
s_Bacteria;p_Proteobacteria;c_Gammaproteobacteria;o_Moraxellales;f_Moraxellaceae;g_Unclassified Moraxellaceae	NA	NA	NA	NA	NA	NA	NA	NA	NA	NA	1.02195	NA	NA	NA	NA	NA	NA	NA	NA	NA	NA	NA	NA	-0.643105	NA	NA	NA	NA	NA	NA	NA	NA	NA	NA	NA	NA	NA	NA	NA	NA	NA	NA	NA	NA	NA	NA	NA	NA	NA
s_Bacteria;p_Proteobacteria;c_Gammaproteobacteria;o_Nevskiales;f_Algiphilaceae;g_Algiphilus	NA	NA	NA	NA	NA	NA	NA	NA	NA	NA	1.90638	NA	NA	NA	NA	NA	NA	NA	NA	NA	NA	NA	NA	NA	NA	NA	NA	NA	NA	NA	NA	NA	NA	NA	NA	NA	NA	NA	NA	NA	NA	NA	NA	NA	NA	NA	NA	NA	NA
s_Bacteria;p_Proteobacteria;c_Gammaproteobacteria;o_Nevskiales;f_Sinobacteraceae;g_Nevskia	-3.37582	NA	-2.41889	NA	NA	NA	NA	-8.22882	NA	-3.42663	-3.7892	NA	NA	-4.44222	-3.84339	NA	-5.42146	NA	NA	NA	NA	NA	NA	-4.75633	NA	-5.2109	-4.79586	NA	NA	NA	NA	NA	NA	NA	-4.73057	NA	-5.12448	NA	-7.85031	NA	NA	NA	-4.53952	NA	NA	-8.22882	NA	-8.96578	NA
s_Bacteria;p_Proteobacteria;c_Gammaproteobacteria;o_Nevskiales;f_Sinobacteraceae;g_Panacagrimonas	NA	NA	NA	NA	NA	NA	NA	NA	NA	NA	NA	NA	NA	NA	0.998075	NA	NA	NA	NA	NA	NA	NA	NA	NA	NA	NA	NA	NA	NA	NA	NA	NA	NA	NA	0.998075	NA	NA	NA	NA	NA	NA	NA	0.998075	NA	NA	NA	NA	0.998075	NA
s_Bacteria;p_Proteobacteria;c_Gammaproteobacteria;o_Nevskiales;f_Sinobacteraceae;g_Solimonas	NA	NA	2.79223	NA	0.669027	NA	NA	2.00827	NA	3.11008	3.9997	NA	NA	1.18903	3.68702	NA	1.08837	NA	NA	NA	NA	NA	NA	NA	NA	1.34199	1.08043	NA	NA	NA	NA	NA	NA	NA	2.60999	NA	3.78534	NA	NA	NA	NA	2.13728	2.60999	NA	NA	3.32217	NA	1.01602	1.06901
s_Bacteria;p_Proteobacteria;c_Gammaproteobacteria;o_Nevskiales;f_Sinobacteraceae;g_Stenotrophobium	NA	NA	0.244887	-5.05889	-3.99616	NA	NA	-1.32916	NA	-2.7084	-0.786705	NA	NA	-4.4112	-1.51595	-4.86425	-3.1078	NA	NA	NA	NA	NA	NA	-4.11612	NA	-5.04295	-4.99616	NA	NA	NA	NA	-4.07501	NA	NA	-2.88186	NA	-1.52422	NA	-5.02718	NA	NA	-6.79586	-2.88186	NA	NA	-2.44746	-4.50635	-3.25154	-6.79586
s_Bacteria;p_Proteobacteria;c_Gammaproteobacteria;o_Nevskiales;f_Sinobacteraceae;g_Unclassified Sinobacteraceae	NA	NA	2.13137	NA	-4.37084	NA	NA	2.05739	NA	2.60707	2.74172	NA	NA	-3.59074	1.3175	NA	1.08316	NA	NA	1.4452	0.97404	NA	NA	0.955809	NA	1.05959	NA	NA	NA	NA	NA	NA	NA	NA	-3.80255	NA	-2.03308	NA	0.9872	NA	NA	2.16393	1.20643	NA	NA	-2.36339	NA	1.08972	2.16393
s_Bacteria;p_Proteobacteria;c_Gammaproteobacteria;o_Nevskiales;f_Steroidobacteraceae;g_Unclassified Steroidobacteraceae	NA	NA	-4.07501	NA	NA	NA	NA	NA	NA	NA	NA	NA	NA	NA	-11.5507	NA	NA	NA	NA	NA	NA	NA	NA	NA	NA	NA	NA	NA	NA	NA	NA	NA	NA	NA	NA	NA	NA	NA	NA	NA	NA	NA	NA	NA	NA	NA	NA	NA	NA
s_Bacteria;p_Proteobacteria;c_Gammaproteobacteria;o_Nevskiales;f_Unclassified Nevskiales;g_Unclassified Nevskiales	NA	NA	1.97734	NA	NA	NA	NA	NA	NA	1.17505	1.06212	NA	NA	NA	-3.80928	NA	NA	NA	NA	NA	NA	NA	NA	NA	NA	NA	-4.46328	NA	NA	NA	NA	NA	NA	NA	-10.5507	NA	-2.97332	NA	NA	NA	NA	NA	-10.5507	NA	NA	-3.82283	-3.82283	-3.80928	NA
s_Bacteria;p_Proteobacteria;c_Gammaproteobacteria;o_Oceanospirillales;f_Halomonadaceae;g_Unclassified Halomonadaceae	NA	NA	NA	NA	NA	NA	NA	NA	NA	NA	NA	NA	NA	NA	NA	NA	NA	NA	NA	NA	NA	NA	NA	NA	NA	NA	NA	NA	NA	NA	NA	NA	NA	NA	NA	NA	NA	NA	NA	NA	NA	NA	NA	NA	NA	NA	NA	NA	NA
s_Bacteria;p_Proteobacteria;c_Gammaproteobacteria;o_Pseudomonadales;f_Pseudomonadaceae;g_Pseudomonas	2.3202	NA	7.87786	3.71351	3.26883	NA	NA	5.99393	NA	8.08533	6.53701	4.98544	3.30966	7.23158	6.75849	2.97624	4.76228	NA	NA	3.5244	2.05947	NA	-0.739372	2.40099	-3.99616	4.2101	1.89647	NA	0.939853	2.96267	0.492964	3.4489	1.10434	NA	5.12869	-1.16488	5.58146	3.0271	NA	NA	3.02627	6.10906	6.09557	NA	NA	4.88088	3.39493	5.53893	5.07025
s_Bacteria;p_Proteobacteria;c_Gammaproteobacteria;o_Pseudomonadales;f_Pseudomonadaceae;g_Unclassified Pseudomonadaceae	NA	NA	1.30178	NA	NA	NA	NA	-2.30282	NA	-0.67423	-1.45535	-1.1595	NA	-2.29572	-0.360922	-4.52838	-3.699	NA	NA	NA	-4.31234	NA	NA	NA	NA	NA	NA	NA	NA	NA	NA	NA	NA	NA	-0.360922	NA	-1.52422	NA	NA	NA	-4.31234	1.85931	-0.360922	NA	NA	NA	NA	-0.546526	NA
s_Bacteria;p_Proteobacteria;c_Gammaproteobacteria;o_Pseudomonadales;f_Pseudomonadaceae;g_[Flavobacterium] sp. (no genus in NCBI)	NA	NA	9.11882	NA	NA	NA	NA	7.51276	NA	4.87501	5.58265	NA	NA	NA	5.82803	4.72759	7.06906	NA	-1.32313	NA	NA	NA	-4.09132	-4.50635	NA	NA	NA	NA	NA	NA	NA	5.40901	NA	NA	6.36887	NA	NA	NA	NA	NA	NA	NA	6.5883	NA	NA	NA	NA	5.22222	NA
s_Bacteria;p_Proteobacteria;c_Gammaproteobacteria;o_Pseudomonadales;f_Unclassified Pseudomonadales;g_Unclassified Pseudomonadales	NA	NA	-3.68656	NA	NA	NA	NA	-1.6097	NA	-3.74985	NA	-0.595097	-1.11404	-3.74985	NA	NA	-2.51183	NA	NA	NA	NA	NA	NA	NA	NA	NA	NA	NA	NA	NA	NA	-2.5792	-1.24697	NA	NA	NA	NA	NA	NA	NA	NA	-3.52284	NA	NA	NA	NA	NA	NA	NA
s_Bacteria;p_Proteobacteria;c_Gammaproteobacteria;o_Unclassified Gammaproteobacteria;f_Unclassified Gammaproteobacteria;g_Unclassified Gammaproteobacteria	-2.52008	NA	4.20012	-2.13924	-1.85204	NA	NA	2.08893	NA	4.36616	3.34279	-1.67423	NA	3.25349	2.47595	-6.02718	1.86486	NA	NA	-0.70056	-1.54372	NA	-1.98089	-1.87479	NA	-0.0614005	-1.8076	NA	NA	NA	-1.7084	-1.63786	-1.70997	NA	-0.244115	NA	2.57321	-4.0509	NA	NA	-0.881862	3.1346	0.85333	NA	NA	2.33361	1.63815	1.86645	1.29455
s_Bacteria;p_Proteobacteria;c_Gammaproteobacteria;o_Vibrionales;f_Vibrionaceae;g_Vibrio	NA	NA	NA	NA	NA	NA	NA	NA	NA	NA	NA	NA	NA	NA	NA	NA	NA	NA	NA	NA	NA	NA	NA	NA	NA	NA	NA	NA	NA	NA	NA	NA	NA	NA	NA	NA	NA	NA	NA	NA	NA	NA	NA	NA	NA	NA	NA	NA	NA
s_Bacteria;p_Proteobacteria;c_Gammaproteobacteria;o_Xanthomonadales;f_Rhodanobacteraceae;g_Rhodanobacter	NA	NA	NA	NA	NA	NA	NA	NA	NA	-5.38082	NA	NA	NA	NA	NA	NA	NA	NA	NA	NA	NA	NA	NA	NA	NA	-6.79586	NA	NA	NA	NA	NA	NA	NA	NA	NA	NA	NA	NA	NA	NA	NA	NA	NA	NA	NA	NA	NA	NA	-5.38082
s_Bacteria;p_Proteobacteria;c_Gammaproteobacteria;o_Xanthomonadales;f_Rhodanobacteraceae;g_Rudaea	NA	NA	NA	NA	NA	NA	NA	NA	NA	NA	NA	NA	NA	NA	NA	NA	NA	NA	NA	NA	NA	NA	NA	NA	NA	NA	NA	NA	NA	NA	NA	NA	NA	NA	NA	NA	NA	NA	NA	NA	NA	NA	NA	NA	NA	NA	NA	NA	NA
s_Bacteria;p_Proteobacteria;c_Gammaproteobacteria;o_Xanthomonadales;f_Rhodanobacteraceae;g_Tahibacter	NA	NA	NA	NA	NA	NA	NA	NA	NA	NA	NA	NA	NA	NA	NA	NA	NA	NA	NA	NA	NA	NA	NA	NA	NA	NA	NA	NA	NA	NA	NA	NA	-9.96578	NA	NA	NA	NA	NA	NA	NA	NA	NA	NA	NA	NA	NA	NA	NA	NA
s_Bacteria;p_Proteobacteria;c_Gammaproteobacteria;o_Xanthomonadales;f_Rhodanobacteraceae;g_Unclassified Rhodanobacteraceae	NA	NA	-4.01159	NA	NA	NA	NA	NA	NA	NA	NA	NA	NA	NA	NA	NA	NA	NA	NA	NA	NA	NA	NA	NA	NA	NA	NA	NA	NA	NA	NA	NA	NA	NA	NA	NA	NA	NA	NA	NA	NA	NA	NA	NA	NA	NA	NA	NA	NA
s_Bacteria;p_Proteobacteria;c_Gammaproteobacteria;o_Xanthomonadales;f_Unclassified Xanthomonadales;g_Unclassified Xanthomonadales	NA	NA	-3.34618	-8.22882	NA	NA	NA	-3.7242	NA	-4.63188	NA	NA	NA	-4.73057	-3.82965	NA	-4.86425	NA	NA	NA	NA	NA	NA	NA	NA	NA	NA	NA	NA	NA	NA	-4.87832	NA	NA	-11.5507	NA	-5.2109	NA	NA	NA	NA	NA	-3.79586	NA	NA	NA	NA	NA	NA
s_Bacteria;p_Proteobacteria;c_Gammaproteobacteria;o_Xanthomonadales;f_Xanthomonadaceae;g_Arenimonas	NA	NA	NA	NA	NA	NA	NA	NA	NA	NA	NA	NA	NA	NA	NA	NA	NA	NA	NA	NA	NA	NA	NA	NA	NA	NA	NA	NA	NA	NA	NA	NA	NA	NA	NA	NA	NA	NA	NA	NA	NA	NA	-9.55075	NA	NA	NA	NA	NA	NA
s_Bacteria;p_Proteobacteria;c_Gammaproteobacteria;o_Xanthomonadales;f_Xanthomonadaceae;g_Luteimonas	NA	NA	NA	NA	NA	NA	NA	NA	NA	NA	NA	NA	NA	NA	NA	NA	NA	NA	NA	NA	NA	NA	NA	NA	NA	NA	NA	NA	NA	NA	NA	NA	NA	NA	NA	NA	NA	NA	NA	NA	NA	NA	NA	NA	NA	NA	NA	NA	NA
s_Bacteria;p_Proteobacteria;c_Gammaproteobacteria;o_Xanthomonadales;f_Xanthomonadaceae;g_Lysobacter	NA	NA	-1.55498	-4.56206	NA	NA	NA	-2.22432	NA	-3.20645	-2.97332	-4.30282	-4.30282	-3.20645	-2.86075	NA	-4.59655	NA	NA	-4.79586	-4.37084	NA	NA	NA	NA	-2.55922	NA	NA	NA	NA	NA	NA	NA	NA	-3.64386	NA	-1.96203	NA	NA	NA	-4.29336	-2.46594	-3.13289	NA	NA	-2.51183	NA	-3.53952	-2.95829
s_Bacteria;p_Proteobacteria;c_Gammaproteobacteria;o_Xanthomonadales;f_Xanthomonadaceae;g_Pseudolysobacter	NA	NA	NA	NA	NA	NA	NA	NA	NA	NA	NA	NA	NA	NA	NA	NA	NA	NA	NA	NA	NA	NA	NA	NA	NA	NA	NA	NA	NA	NA	NA	NA	NA	NA	NA	NA	NA	NA	NA	NA	NA	NA	NA	NA	NA	NA	NA	NA	NA
s_Bacteria;p_Proteobacteria;c_Gammaproteobacteria;o_Xanthomonadales;f_Xanthomonadaceae;g_Stenotrophomonas	NA	NA	3.59999	-2.34618	-1.1899	NA	NA	0.679274	NA	2.68085	-0.477944	-1.0862	-1.22882	1.62838	1.86948	-2.5649	-0.344954	NA	NA	-1.21983	-2.26073	NA	NA	NA	NA	-0.335821	NA	-1.4686	NA	-2.25843	NA	-1.26419	NA	NA	0.631958	NA	1.1829	NA	NA	NA	-0.842525	1.21433	1.27521	NA	NA	0.962487	-1.20978	-1.291	0.0238467
s_Bacteria;p_Proteobacteria;c_Gammaproteobacteria;o_Xanthomonadales;f_Xanthomonadaceae;g_Unclassified Xanthomonadaceae	NA	NA	-0.479284	NA	NA	NA	NA	-4.15843	NA	1.03375	-3.07501	-4.73057	-4.73057	-5.01159	-2.24241	-4.62001	NA	NA	NA	-4.62001	NA	NA	NA	NA	NA	-2.85031	NA	-9.96578	NA	NA	NA	-4.71786	NA	NA	-3.80255	NA	NA	NA	NA	NA	NA	-3.69277	-2.37582	NA	NA	NA	NA	-5.01159	-3.69277
s_Bacteria;p_Proteobacteria;c_Gammaproteobacteria;o_Xanthomonadales;f_Xanthomonadaceae;g_Xanthomonadaceae bacterium (no genus in NCBI)	-7.64386	NA	NA	NA	NA	NA	NA	NA	NA	NA	-4.92139	NA	NA	NA	NA	NA	NA	NA	NA	NA	NA	NA	NA	NA	NA	NA	NA	NA	NA	NA	NA	NA	NA	NA	NA	NA	NA	NA	NA	NA	NA	NA	NA	NA	NA	NA	NA	NA	NA
s_Bacteria;p_Proteobacteria;c_Gammaproteobacteria;o_Xanthomonadales;f_Xanthomonadaceae;g_Xanthomonas	NA	-2.64085	3.23399	-2.85378	-2.39088	NA	NA	-0.132367	NA	2.1262	0.16006	-1.09954	-1.70683	1.04824	1.3989	-1.89611	-1.21871	NA	-1.89254	-0.871267	-2.96578	NA	NA	-2.27695	NA	-0.533938	NA	-2.89611	NA	-2.43961	NA	-1.7147	NA	NA	-0.209228	NA	0.317304	NA	NA	NA	NA	1.0761	0.646163	NA	NA	-0.190997	-1.97899	-1.38961	0.624179
s_Bacteria;p_Proteobacteria;c_Gammaproteobacteria;o_Xanthomonadales;f_Xanthomonadaceae;g_[Lysobacter] sp. (no genus in NCBI)	NA	NA	-3.47928	NA	NA	NA	NA	NA	NA	NA	NA	NA	NA	NA	NA	NA	NA	NA	NA	NA	NA	NA	NA	NA	NA	NA	NA	NA	NA	NA	NA	NA	NA	NA	NA	NA	NA	NA	NA	NA	NA	NA	NA	NA	NA	NA	NA	NA	NA
s_Bacteria;p_Proteobacteria;c_Hydrogenophilalia;o_Hydrogenophilales;f_Hydrogenophilaceae;g_Unclassified Hydrogenophilaceae	NA	NA	-5.30282	NA	NA	NA	NA	NA	NA	NA	NA	NA	NA	NA	NA	NA	NA	NA	NA	NA	NA	NA	NA	NA	NA	NA	NA	NA	NA	NA	NA	NA	NA	NA	NA	NA	NA	NA	NA	NA	NA	NA	NA	NA	NA	NA	NA	NA	NA
s_Bacteria;p_Proteobacteria;c_Oligoflexia;o_Bacteriovoracales;f_Bacteriovoracaceae;g_Bacteriovorax	NA	NA	NA	NA	NA	NA	NA	NA	NA	NA	NA	NA	NA	NA	NA	NA	NA	NA	NA	NA	NA	NA	NA	NA	NA	NA	NA	NA	NA	NA	NA	NA	NA	NA	NA	NA	NA	NA	NA	NA	NA	NA	NA	NA	NA	NA	NA	NA	NA
s_Bacteria;p_Proteobacteria;c_Oligoflexia;o_Bacteriovoracales;f_Bacteriovoracaceae;g_Unclassified Bacteriovoracaceae	NA	NA	-4.2109	NA	NA	NA	NA	NA	NA	-5.71786	NA	NA	NA	-5.71786	-4.09954	NA	NA	NA	NA	NA	NA	NA	NA	NA	NA	-5.15843	NA	NA	NA	NA	NA	NA	NA	NA	NA	NA	-4.09954	NA	NA	NA	NA	NA	NA	NA	NA	-4.09954	NA	NA	NA
s_Bacteria;p_Proteobacteria;c_Oligoflexia;o_Bacteriovoracales;f_Unclassified Bacteriovoracales;g_Unclassified Bacteriovoracales	NA	NA	NA	NA	NA	NA	NA	-5.05889	NA	-4.96578	NA	NA	NA	NA	NA	NA	NA	NA	NA	NA	NA	NA	NA	NA	NA	NA	NA	NA	NA	NA	NA	NA	NA	NA	NA	NA	NA	NA	NA	NA	NA	NA	NA	NA	NA	NA	NA	NA	NA
s_Bacteria;p_Proteobacteria;c_Oligoflexia;o_Bdellovibrionales;f_Bdellovibrionaceae;g_Bdellovibrio	NA	NA	-0.936037	NA	NA	NA	NA	-3.76284	NA	-0.650635	0.173341	-4.20202	NA	-0.527686	1.31808	NA	-1.1888	NA	NA	-4.34129	-3.4686	-0.535332	NA	NA	NA	-3.17137	NA	-3.1976	NA	NA	NA	NA	NA	NA	NA	NA	1.90766	NA	NA	NA	NA	-2.01159	-1.0811	NA	NA	1.86301	0.372209	0.43082	-2.47393
s_Bacteria;p_Proteobacteria;c_Oligoflexia;o_Bdellovibrionales;f_Bdellovibrionaceae;g_Bdellovibrionaceae bacterium (no genus in NCBI)	NA	NA	-1.27695	NA	NA	NA	NA	NA	NA	NA	NA	NA	NA	NA	NA	NA	NA	NA	NA	NA	NA	NA	NA	NA	NA	NA	NA	NA	NA	NA	NA	NA	NA	NA	NA	NA	NA	NA	NA	NA	NA	NA	NA	NA	NA	NA	NA	NA	NA
s_Bacteria;p_Proteobacteria;c_Oligoflexia;o_Bdellovibrionales;f_Bdellovibrionaceae;g_Pseudobdellovibrio	NA	NA	NA	NA	NA	NA	NA	NA	NA	1.77428	0.424026	1.12256	NA	1.01102	2.01887	NA	-0.717066	NA	NA	NA	NA	NA	NA	NA	NA	NA	NA	-0.631139	NA	NA	NA	NA	NA	NA	NA	NA	2.0612	NA	NA	NA	NA	-0.714696	NA	NA	NA	1.54333	NA	NA	-0.714696
s_Bacteria;p_Proteobacteria;c_Oligoflexia;o_Bdellovibrionales;f_Bdellovibrionaceae;g_Unclassified Bdellovibrionaceae	NA	NA	1.85559	NA	NA	NA	NA	NA	NA	-3.73057	0.891678	0.215368	NA	-0.376445	2.30762	NA	0.980391	NA	NA	NA	0.861029	0.371838	NA	NA	NA	0.36102	NA	-0.518012	NA	NA	NA	NA	NA	NA	-1.40736	NA	2.37434	NA	NA	NA	NA	1.35821	0.198285	NA	NA	2.36569	NA	-0.181695	0.874731
s_Bacteria;p_Proteobacteria;c_Oligoflexia;o_Bdellovibrionales;f_Unclassified Bdellovibrionales;g_Unclassified Bdellovibrionales	NA	NA	0.372209	NA	NA	NA	NA	-3.39088	NA	0.173767	-1.49546	NA	NA	-1.16812	1.55647	NA	-4.87832	NA	NA	NA	NA	NA	NA	NA	NA	-1.47527	NA	-1.5951	NA	NA	NA	NA	NA	NA	-1.69121	NA	1.92473	NA	NA	NA	NA	0.0922074	-0.627419	NA	NA	1.63258	-4.74339	-3.80928	-0.469263
s_Bacteria;p_Proteobacteria;c_Oligoflexia;o_Oligoflexia bacterium (no order in NCBI);f_Oligoflexia bacterium (no family in NCBI);g_Oligoflexia bacterium (no genus in NCBI)	NA	NA	NA	NA	NA	NA	NA	NA	NA	NA	NA	NA	NA	NA	-4.47393	NA	NA	NA	NA	NA	NA	NA	NA	NA	NA	NA	NA	NA	NA	NA	NA	NA	NA	NA	NA	NA	-4.47393	NA	NA	NA	NA	NA	NA	NA	NA	-4.47393	NA	NA	NA
s_Bacteria;p_Proteobacteria;c_Oligoflexia;o_Unclassified Oligoflexia;f_Unclassified Oligoflexia;g_Unclassified Oligoflexia	NA	NA	-3.4686	NA	NA	NA	-4.05889	-4.76939	NA	-0.2787	NA	-4.05889	NA	-1.30401	-0.836501	NA	-5.12448	NA	NA	NA	NA	NA	NA	NA	NA	-5.50635	NA	NA	NA	NA	NA	NA	NA	NA	NA	NA	-0.154142	NA	NA	NA	NA	NA	NA	NA	NA	-0.422108	NA	NA	-1.49276
s_Bacteria;p_Proteobacteria;c_Proteobacteria bacterium (no class in NCBI);o_Proteobacteria bacterium (no order in NCBI);f_Proteobacteria bacterium (no family in NCBI);g_Proteobacteria bacterium (no genus in NCBI)	NA	NA	-1.88009	NA	NA	NA	NA	NA	NA	NA	-2.13712	NA	NA	-3.02718	-3.02718	NA	NA	NA	NA	NA	NA	NA	NA	NA	NA	NA	NA	NA	NA	NA	NA	NA	NA	NA	NA	-0.866875	NA	NA	NA	NA	NA	NA	-3.02718	NA	NA	NA	NA	NA	NA
s_Bacteria;p_Proteobacteria;c_Unclassified Proteobacteria;o_Unclassified Proteobacteria;f_Unclassified Proteobacteria;g_Unclassified Proteobacteria	-1.25958	-1.4176	6.63256	1.94361	-0.23051	NA	NA	5.88242	2.92644	7.50844	4.72992	5.19705	NA	6.90034	5.5131	3.53589	6.46728	NA	-1.04494	2.71083	-0.1899	-2.44484	-2.67116	-1.77431	-1.28045	-0.440263	-11.5507	2.59088	-2.09337	-2.63786	NA	1.75104	-3.12868	NA	4.69358	-1.56633	5.2598	1.64278	2.32855	NA	5.22041	4.79724	4.94483	-5.28396	NA	5.03921	-1.152	4.65833	4.72115
s_Bacteria;p_Spirochaetes;c_Spirochaetia;o_Leptospirales;f_Leptospiraceae;g_Leptospira	NA	NA	NA	NA	NA	NA	NA	NA	NA	NA	NA	NA	NA	NA	NA	NA	NA	NA	NA	NA	NA	NA	NA	NA	NA	NA	NA	NA	NA	NA	NA	NA	NA	NA	NA	NA	NA	NA	NA	NA	NA	NA	NA	NA	NA	NA	NA	NA	NA
s_Bacteria;p_Spirochaetes;c_Spirochaetia;o_Spirochaetia bacterium (no order in NCBI);f_Spirochaetia bacterium (no family in NCBI);g_Spirochaetia bacterium (no genus in NCBI)	NA	NA	NA	NA	NA	NA	NA	NA	NA	NA	NA	NA	NA	NA	NA	NA	-4.90689	NA	NA	NA	NA	NA	NA	NA	NA	NA	NA	NA	NA	NA	NA	NA	NA	NA	NA	NA	NA	NA	NA	NA	NA	NA	NA	NA	NA	NA	NA	NA	NA
s_Bacteria;p_Spirochaetes;c_Spirochaetia;o_Unclassified Spirochaetia;f_Unclassified Spirochaetia;g_Unclassified Spirochaetia	NA	NA	NA	NA	NA	NA	NA	-4.29336	NA	NA	NA	NA	NA	NA	NA	NA	NA	NA	NA	-4.59655	NA	NA	NA	NA	NA	NA	NA	NA	NA	NA	NA	NA	NA	NA	NA	NA	NA	NA	NA	NA	NA	NA	NA	NA	NA	NA	NA	NA	NA
s_Bacteria;p_Unclassified Bacteria;c_Unclassified Bacteria;o_Unclassified Bacteria;f_Unclassified Bacteria;g_Unclassified Bacteria	-8.96578	1.0115	7.2908	2.24001	2.45707	NA	-3.87832	5.87601	0.908941	5.75338	5.22671	4.48629	-9.96578	4.33147	5.89985	3.30446	5.06134	NA	5.2901	4.23851	2.20383	-1.52977	1.90997	2.70509	NA	3.95844	1.46362	-0.887189	1.03586	NA	0.733499	3.22594	-1.08927	NA	5.42908	-0.854649	6.59444	2.1794	1.58416	NA	3.98082	4.69776	6.46983	NA	NA	6.11068	1.42725	4.45518	3.57434
s_Bacteria;p_Verrucomicrobia;c_Opitutae;o_Opitutales;f_Opitutaceae;g_Candidatus Didemnitutus	NA	NA	-0.992326	NA	NA	NA	NA	NA	NA	NA	NA	NA	NA	NA	NA	NA	NA	NA	0.151426	NA	NA	NA	NA	NA	NA	NA	NA	NA	NA	NA	NA	NA	NA	NA	NA	NA	NA	NA	NA	NA	NA	NA	NA	NA	NA	NA	NA	NA	NA
s_Bacteria;p_Verrucomicrobia;c_Opitutae;o_Opitutales;f_Opitutaceae;g_Cephaloticoccus	NA	NA	-8.22882	NA	NA	NA	NA	NA	NA	NA	NA	NA	NA	NA	NA	NA	NA	NA	NA	NA	NA	NA	NA	NA	NA	NA	NA	NA	NA	NA	NA	NA	NA	NA	NA	NA	NA	NA	NA	NA	NA	NA	NA	NA	NA	NA	NA	NA	NA
s_Bacteria;p_Verrucomicrobia;c_Opitutae;o_Opitutales;f_Opitutaceae;g_Ereboglobus	NA	NA	NA	NA	NA	NA	NA	NA	NA	NA	NA	NA	NA	NA	NA	NA	NA	NA	NA	NA	NA	NA	NA	NA	NA	NA	NA	NA	NA	NA	NA	NA	NA	NA	NA	NA	NA	NA	NA	NA	NA	NA	NA	NA	NA	NA	NA	NA	NA
s_Bacteria;p_Verrucomicrobia;c_Opitutae;o_Opitutales;f_Opitutaceae;g_Lacunisphaera	NA	NA	-4.20202	NA	NA	NA	NA	NA	NA	NA	NA	NA	NA	NA	-4.8365	NA	NA	NA	NA	NA	NA	NA	NA	NA	NA	NA	NA	NA	NA	NA	NA	NA	NA	NA	NA	NA	NA	NA	NA	NA	NA	NA	NA	NA	NA	NA	NA	NA	NA
s_Bacteria;p_Verrucomicrobia;c_Opitutae;o_Opitutales;f_Opitutaceae;g_Opitutaceae bacterium (no genus in NCBI)	NA	NA	2.79188	NA	NA	NA	NA	NA	NA	-4.29336	-4.21983	NA	NA	NA	-3.04295	NA	NA	NA	NA	NA	NA	NA	NA	NA	NA	NA	NA	NA	NA	NA	NA	NA	NA	NA	-1.24127	NA	NA	NA	NA	NA	NA	1.51602	-1.1016	NA	NA	NA	NA	-1.24127	1.51602
s_Bacteria;p_Verrucomicrobia;c_Opitutae;o_Opitutales;f_Opitutaceae;g_Opitutus	NA	NA	-0.0548918	NA	NA	NA	NA	-0.757143	NA	NA	-5.38082	NA	NA	NA	-3.50635	-5.30282	NA	NA	NA	-5.30282	NA	NA	NA	NA	NA	NA	NA	NA	NA	NA	NA	NA	NA	NA	-3.15414	NA	NA	NA	NA	NA	NA	-4.27462	-1.9771	NA	NA	NA	NA	-3.87127	-4.27462
s_Bacteria;p_Verrucomicrobia;c_Opitutae;o_Opitutales;f_Opitutaceae;g_Rariglobus	NA	NA	2.50818	-4.79586	NA	NA	NA	4.94298	NA	1.82456	2.67912	NA	NA	-0.704473	0.534394	NA	1.83687	NA	NA	NA	1.33361	NA	NA	NA	NA	NA	NA	NA	NA	NA	NA	NA	NA	NA	NA	NA	NA	NA	NA	NA	NA	-0.855518	0.534394	NA	NA	NA	NA	NA	-0.855518
s_Bacteria;p_Verrucomicrobia;c_Opitutae;o_Opitutales;f_Opitutaceae;g_Unclassified Opitutaceae	NA	NA	3.55827	NA	NA	NA	NA	1.78506	NA	1.07496	0.444667	NA	NA	1.76483	1.74071	NA	NA	NA	-2.86075	NA	NA	-4.34129	NA	-4.0509	NA	-3.60823	NA	NA	NA	NA	NA	NA	NA	NA	2.49202	NA	-2.92504	NA	NA	NA	-3.77596	2.87204	2.30947	NA	NA	-2.92504	NA	0.838616	2.87204
s_Bacteria;p_Verrucomicrobia;c_Opitutae;o_Opitutales;f_Unclassified Opitutales;g_Unclassified Opitutales	NA	NA	-0.249251	NA	NA	NA	NA	-3.11195	NA	-3.10366	1.07199	NA	NA	NA	-2.98089	NA	NA	NA	NA	NA	NA	NA	NA	NA	NA	NA	NA	NA	NA	NA	NA	NA	NA	NA	-0.388985	NA	-4.93604	NA	NA	NA	NA	NA	-0.187707	NA	NA	NA	NA	-0.650635	NA
s_Bacteria;p_Verrucomicrobia;c_Opitutae;o_Unclassified Opitutae;f_Unclassified Opitutae;g_Unclassified Opitutae	NA	NA	3.1278	NA	NA	NA	NA	1.84666	NA	-1.0619	-0.85726	NA	NA	NA	2.11348	-2.7147	-0.235597	NA	-3.49546	-2.7147	-1.437	NA	NA	NA	NA	0.238379	NA	NA	NA	NA	NA	NA	NA	NA	1.48817	-4.80928	1.85838	NA	NA	NA	-2.64686	1.15229	1.57838	NA	NA	1.85838	NA	0.0491661	0.469191
s_Bacteria;p_Verrucomicrobia;c_Spartobacteria;o_Candidatus Xiphinematobacter (no order in NCBI);f_Candidatus Xiphinematobacter (no family in NCBI);g_Candidatus Xiphinematobacter	NA	NA	NA	NA	NA	NA	NA	NA	NA	NA	NA	NA	NA	NA	NA	NA	NA	NA	NA	NA	NA	NA	NA	NA	NA	NA	NA	NA	NA	NA	NA	NA	NA	NA	NA	NA	NA	NA	NA	NA	NA	NA	NA	NA	NA	NA	NA	NA	NA
s_Bacteria;p_Verrucomicrobia;c_Spartobacteria;o_Chthoniobacterales;f_Chthoniobacteraceae;g_Candidatus Udaeobacter	NA	NA	NA	NA	NA	NA	NA	NA	NA	NA	NA	NA	NA	NA	NA	NA	NA	NA	NA	NA	NA	NA	NA	NA	NA	NA	NA	NA	NA	NA	NA	NA	NA	NA	NA	NA	NA	NA	NA	NA	NA	NA	NA	NA	NA	NA	NA	NA	NA
s_Bacteria;p_Verrucomicrobia;c_Spartobacteria;o_Chthoniobacterales;f_Chthoniobacteraceae;g_Chthoniobacter	NA	NA	NA	NA	NA	NA	NA	NA	NA	NA	NA	-2.01547	NA	NA	NA	NA	NA	NA	NA	NA	NA	NA	NA	NA	NA	NA	NA	NA	NA	NA	NA	NA	NA	NA	NA	NA	NA	NA	NA	NA	NA	NA	NA	NA	NA	NA	NA	NA	NA
s_Bacteria;p_Verrucomicrobia;c_Spartobacteria;o_Chthoniobacterales;f_Chthoniobacterales bacterium (no family in NCBI);g_Chthoniobacterales bacterium (no genus in NCBI)	NA	NA	-11.5507	NA	NA	NA	NA	NA	NA	NA	NA	NA	NA	NA	NA	NA	NA	NA	NA	NA	NA	NA	NA	NA	NA	NA	NA	NA	NA	NA	NA	NA	NA	NA	NA	NA	NA	NA	NA	NA	NA	NA	NA	NA	NA	NA	NA	NA	NA
s_Bacteria;p_Verrucomicrobia;c_Spartobacteria;o_Chthoniobacterales;f_Unclassified Chthoniobacterales;g_Unclassified Chthoniobacterales	NA	NA	-9.96578	NA	NA	NA	NA	-4.60823	NA	NA	NA	NA	NA	NA	NA	NA	NA	NA	NA	NA	NA	NA	NA	NA	NA	NA	NA	NA	NA	NA	NA	NA	NA	NA	NA	NA	NA	NA	NA	NA	NA	NA	NA	NA	NA	NA	NA	NA	NA
s_Bacteria;p_Verrucomicrobia;c_Spartobacteria;o_Unclassified Spartobacteria;f_Unclassified Spartobacteria;g_Unclassified Spartobacteria	NA	NA	NA	NA	NA	NA	NA	NA	NA	NA	NA	NA	NA	NA	NA	NA	NA	NA	NA	NA	NA	NA	NA	NA	NA	NA	NA	NA	NA	NA	NA	NA	NA	NA	NA	NA	NA	NA	NA	NA	NA	NA	NA	NA	NA	NA	NA	NA	NA
s_Bacteria;p_Verrucomicrobia;c_Terrimicrobia;o_Terrimicrobiales;f_Terrimicrobiaceae;g_Terrimicrobiaceae bacterium (no genus in NCBI)	NA	NA	NA	NA	NA	NA	NA	NA	NA	NA	NA	NA	NA	NA	NA	NA	NA	NA	NA	NA	NA	NA	NA	NA	NA	NA	NA	NA	NA	NA	NA	NA	NA	NA	NA	NA	NA	NA	NA	NA	NA	NA	NA	NA	NA	NA	NA	NA	NA
s_Bacteria;p_Verrucomicrobia;c_Terrimicrobia;o_Terrimicrobiales;f_Terrimicrobiaceae;g_Unclassified Terrimicrobiaceae	NA	NA	NA	NA	NA	NA	NA	NA	NA	NA	NA	NA	NA	NA	NA	NA	NA	NA	NA	NA	NA	NA	NA	NA	NA	NA	NA	NA	NA	NA	NA	NA	NA	NA	NA	NA	NA	NA	NA	NA	NA	NA	NA	NA	NA	NA	NA	NA	NA
s_Bacteria;p_Verrucomicrobia;c_Unclassified Verrucomicrobia;o_Unclassified Verrucomicrobia;f_Unclassified Verrucomicrobia;g_Unclassified Verrucomicrobia	NA	-0.463947	5.77161	NA	NA	NA	NA	4.60415	NA	2.94305	4.589	2.19797	NA	2.49629	4.53377	-0.0291463	2.94966	-5.26534	3.21023	2.35708	1.45295	-2.30045	0.898402	0.696291	NA	2.75068	NA	-1.35107	-1.60677	NA	NA	1.76284	-4.8365	NA	3.45913	-1.00192	2.58976	NA	NA	NA	2.5848	3.54168	4.66891	NA	NA	2.21899	NA	2.03386	3.46523
s_Bacteria;p_Verrucomicrobia;c_Verrucomicrobia bacterium (no class in NCBI);o_Verrucomicrobia bacterium (no order in NCBI);f_Verrucomicrobia bacterium (no family in NCBI);g_Verrucomicrobia bacterium (no genus in NCBI)	NA	NA	-0.914122	NA	NA	NA	NA	3.03404	NA	0.113256	-0.467932	NA	NA	-0.740979	-9.22882	NA	2.51096	NA	3.79514	NA	NA	-2.06492	NA	NA	NA	-2.34862	NA	NA	NA	NA	NA	NA	NA	NA	NA	NA	NA	NA	NA	NA	-5.28396	-2.2356	-1.00771	NA	NA	NA	NA	NA	-2.2356
s_Bacteria;p_Verrucomicrobia;c_Verrucomicrobiae;o_Unclassified Verrucomicrobiae;f_Unclassified Verrucomicrobiae;g_Unclassified Verrucomicrobiae	NA	NA	1.16693	NA	NA	NA	NA	2.61691	NA	2.82089	2.09142	-2.58496	NA	2.21837	4.47921	1.98185	NA	NA	1.54663	-3.08722	-0.216474	NA	1.98185	NA	NA	NA	NA	NA	NA	NA	NA	NA	NA	NA	2.18227	-2.33158	NA	NA	NA	NA	-2.3934	0.329219	3.37819	NA	NA	NA	NA	NA	0.329219
s_Bacteria;p_Verrucomicrobia;c_Verrucomicrobiae;o_Verrucomicrobiae bacterium (no order in NCBI);f_Verrucomicrobiae bacterium (no family in NCBI);g_Verrucomicrobiae bacterium (no genus in NCBI)	NA	NA	NA	NA	NA	NA	NA	NA	NA	NA	1.88166	NA	NA	NA	NA	NA	NA	NA	NA	-0.13659	NA	NA	NA	NA	NA	NA	NA	NA	NA	NA	NA	NA	NA	NA	-0.13659	NA	NA	NA	NA	NA	NA	NA	NA	NA	NA	NA	NA	NA	NA
s_Bacteria;p_Verrucomicrobia;c_Verrucomicrobiae;o_Verrucomicrobiales;f_Akkermansiaceae;g_Akkermansiaceae bacterium (no genus in NCBI)	NA	NA	NA	NA	NA	NA	NA	NA	NA	NA	NA	NA	NA	NA	NA	NA	NA	NA	-3.12448	NA	NA	NA	NA	NA	NA	NA	NA	NA	NA	NA	NA	NA	NA	NA	NA	NA	NA	NA	NA	NA	NA	NA	NA	NA	NA	NA	NA	NA	NA
s_Bacteria;p_Verrucomicrobia;c_Verrucomicrobiae;o_Verrucomicrobiales;f_Akkermansiaceae;g_Unclassified Akkermansiaceae	NA	NA	-1.42921	NA	NA	NA	NA	-1.14987	NA	NA	-2.99233	NA	NA	NA	NA	NA	NA	NA	NA	NA	NA	NA	NA	NA	NA	NA	NA	NA	NA	NA	NA	NA	NA	NA	NA	NA	NA	NA	NA	NA	NA	NA	NA	NA	NA	NA	NA	NA	NA
s_Bacteria;p_Verrucomicrobia;c_Verrucomicrobiae;o_Verrucomicrobiales;f_Unclassified Verrucomicrobiales;g_Unclassified Verrucomicrobiales	NA	NA	0.997834	NA	NA	NA	NA	0.302173	NA	3.06752	-0.879206	NA	NA	0.877352	2.71348	-0.911406	NA	NA	-0.36154	-1.24355	-0.0634092	NA	NA	NA	NA	NA	NA	-5.14136	NA	NA	NA	NA	NA	NA	2.29934	-2.73376	NA	NA	NA	NA	1.5113	-4.71786	2.18057	NA	NA	NA	NA	-3.08314	-4.71786
s_Bacteria;p_Verrucomicrobia;c_Verrucomicrobiae;o_Verrucomicrobiales;f_Verrucomicrobia subdivision 6;g_Unclassified Verrucomicrobia subdivision 6	NA	NA	NA	NA	NA	NA	NA	NA	NA	NA	NA	NA	NA	NA	NA	NA	NA	NA	NA	NA	NA	NA	NA	NA	NA	NA	NA	NA	NA	NA	NA	NA	NA	NA	NA	NA	NA	NA	NA	NA	NA	NA	NA	NA	NA	NA	NA	NA	NA
s_Bacteria;p_Verrucomicrobia;c_Verrucomicrobiae;o_Verrucomicrobiales;f_Verrucomicrobiaceae;g_Haloferula	NA	NA	NA	NA	NA	NA	NA	NA	NA	NA	NA	NA	NA	NA	NA	NA	NA	NA	-2.41889	NA	NA	NA	NA	NA	NA	NA	NA	NA	NA	NA	NA	NA	NA	NA	NA	NA	NA	NA	NA	NA	NA	NA	NA	NA	NA	NA	NA	NA	NA
s_Bacteria;p_Verrucomicrobia;c_Verrucomicrobiae;o_Verrucomicrobiales;f_Verrucomicrobiaceae;g_Luteolibacter	NA	NA	3.92771	NA	NA	NA	NA	1.92979	NA	2.11603	2.58584	NA	NA	0.816395	3.63564	0.386259	NA	NA	2.77217	0.529738	0.879444	NA	NA	NA	NA	NA	NA	NA	NA	NA	NA	NA	NA	NA	3.24392	NA	NA	-2.53394	0.479231	NA	NA	-4.34129	4.07122	NA	NA	NA	NA	2.01054	-4.34129
s_Bacteria;p_Verrucomicrobia;c_Verrucomicrobiae;o_Verrucomicrobiales;f_Verrucomicrobiaceae;g_Phragmitibacter	NA	NA	-0.681153	NA	NA	NA	NA	NA	NA	NA	NA	NA	NA	NA	NA	NA	NA	NA	NA	NA	NA	NA	NA	NA	NA	NA	NA	NA	NA	NA	NA	NA	NA	NA	NA	NA	NA	NA	NA	NA	NA	NA	NA	NA	NA	NA	NA	NA	NA
s_Bacteria;p_Verrucomicrobia;c_Verrucomicrobiae;o_Verrucomicrobiales;f_Verrucomicrobiaceae;g_Prosthecobacter	NA	NA	-1.12658	NA	NA	NA	NA	NA	NA	NA	NA	NA	NA	NA	0.292782	NA	NA	NA	NA	NA	NA	NA	NA	NA	NA	NA	NA	NA	NA	NA	NA	NA	NA	NA	NA	NA	NA	NA	NA	NA	NA	NA	NA	NA	NA	NA	NA	NA	NA
s_Bacteria;p_Verrucomicrobia;c_Verrucomicrobiae;o_Verrucomicrobiales;f_Verrucomicrobiaceae;g_Roseimicrobium	NA	NA	1.04404	NA	NA	NA	NA	-2.16704	NA	-0.478614	-0.407364	NA	NA	-0.861622	0.790772	NA	NA	NA	NA	NA	-2.7242	NA	-3.18442	NA	NA	-2.35353	NA	NA	NA	NA	NA	NA	NA	NA	0.0836105	NA	NA	NA	NA	NA	NA	-1.70056	2.35417	NA	NA	NA	NA	-2.55922	-1.70056
s_Bacteria;p_Verrucomicrobia;c_Verrucomicrobiae;o_Verrucomicrobiales;f_Verrucomicrobiaceae;g_Unclassified Verrucomicrobiaceae	NA	1.74258	4.23228	NA	NA	NA	NA	2.29592	NA	3.8611	2.6663	1.84372	NA	1.4916	2.74028	1.79978	NA	NA	1.72973	-1.82965	-0.972374	NA	-1.16381	-2.44222	NA	-2.83307	NA	-4.90689	NA	NA	NA	1.79978	NA	NA	-0.337035	-1.03308	NA	NA	-1.82965	NA	-0.583521	-1.92321	0.539696	NA	NA	NA	NA	-1.16058	-1.1047
s_Bacteria;p_Verrucomicrobia;c_Verrucomicrobiae;o_Verrucomicrobiales;f_Verrucomicrobiaceae;g_Verrucomicrobiaceae bacterium (no genus in NCBI)	NA	NA	4.24105	NA	NA	NA	NA	2.25025	NA	4.44159	2.36923	1.95308	NA	3.17733	2.46641	NA	NA	NA	1.96446	2.14318	1.83323	NA	2.31673	NA	NA	3.00612	NA	NA	NA	NA	NA	NA	NA	NA	2.03187	NA	NA	NA	-2.73057	NA	-4.59655	2.02337	2.49535	NA	NA	NA	NA	NA	2.96662
s_Bacteria;p_Verrucomicrobia;c_Verrucomicrobiae;o_Verrucomicrobiales;f_Verrucomicrobiaceae;g_Verrucomicrobium	NA	NA	2.75667	NA	NA	NA	NA	1.75717	NA	2.83336	1.81926	NA	NA	1.16135	2.32931	-0.861622	NA	NA	-4.32193	0.537048	-0.16004	NA	-1.13395	NA	NA	-0.535332	NA	-1.0811	NA	NA	NA	-0.861622	NA	NA	2.0852	NA	NA	NA	NA	NA	-1.2322	0.738696	2.18798	NA	NA	NA	NA	NA	0.738696
[truncated: 190 more columns]

## Sheet: ED_Fig4_SbRBEnriched
	Metabolism|Xenobiotics biodegradation and metabolism|Benzoate degradation	Protein families|Protein families: genetic information processing|Chaperones and folding catalysts	Protein families|Protein families: signaling and cellular processes|Transporters	Metabolism|Carbohydrate metabolism|Pentose phosphate pathway	Metabolism|Metabolism of cofactors and vitamins|Porphyrin and chlorophyll metabolism	Metabolism|Metabolism of other amino acids|Selenocompound metabolism	Metabolism|Nucleotide metabolism|Purine metabolism	Poorly characterized or unclassified |metabolism|Enzymes with EC numbers	Poorly characterized or unclassified |signaling and cellular processes|Transport	Protein families|Protein families: genetic information processing|Transcription factors	Poorly characterized or unclassified |Poorly characterized|Function unknown	Protein families|Protein families: metabolism|Peptidases	Protein families|Protein families: metabolism|Peptidoglycan biosynthesis and degradation proteins	Protein families|Protein families: signaling and cellular processes|Antimicrobial resistance genes	Environmental Information Processing|Signal transduction|Two-component system	Protein families|Protein families: metabolism|Glycosyltransferases	Metabolism|Carbohydrate metabolism|Amino sugar and nucleotide sugar metabolism	Metabolism|Carbohydrate metabolism|Starch and sucrose metabolism	Metabolism|Glycan biosynthesis and metabolism|Other glycan degradation	Protein families|Protein families: genetic information processing|Chromosome and associated proteins	Protein families|Protein families: genetic information processing|DNA repair and recombination proteins	Protein families|Protein families: genetic information processing|DNA replication proteins	Protein families|Protein families: genetic information processing|Membrane trafficking	Protein families|Protein families: genetic information processing|Messenger RNA biogenesis	Protein families|Protein families: genetic information processing|Ribosome	Protein families|Protein families: genetic information processing|Ribosome biogenesis	Protein families|Protein families: genetic information processing|Transcription machinery	Protein families|Protein families: genetic information processing|Transfer RNA biogenesis	Protein families|Protein families: genetic information processing|Translation factors	Protein families|Protein families: metabolism|Amino acid related enzymes	Protein families|Protein families: metabolism|Lipid biosynthesis proteins	Protein families|Protein families: metabolism|Lipopolysaccharide biosynthesis proteins	Protein families|Protein families: metabolism|Polyketide biosynthesis proteins	Protein families|Protein families: metabolism|Prenyltransferases	Protein families|Protein families: metabolism|Protein kinases	Protein families|Protein families: metabolism|Protein phosphatases and associated proteins	Protein families|Protein families: signaling and cellular processes|Bacterial motility proteins	Protein families|Protein families: signaling and cellular processes|Bacterial toxins	Protein families|Protein families: signaling and cellular processes|Cytoskeleton proteins	Protein families|Protein families: signaling and cellular processes|Glycosylphosphatidylinositol (GPI)-anchored proteins	Protein families|Protein families: signaling and cellular processes|Prokaryotic defense system	Protein families|Protein families: signaling and cellular processes|Secretion system	Protein families|Protein families: signaling and cellular processes|Two-component system	Cellular Processes|Cell growth and death|Cell cycle - Caulobacter	Cellular Processes|Cell motility|Bacterial chemotaxis	Cellular Processes|Cell motility|Flagellar assembly	Cellular Processes|Cellular community - prokaryotes|Biofilm formation - Escherichia coli	Cellular Processes|Cellular community - prokaryotes|Biofilm formation - Pseudomonas aeruginosa	Cellular Processes|Cellular community - prokaryotes|Biofilm formation - Vibrio cholerae
s_Bacteria;p_Abditibacteriota;c_Abditibacteria;o_Abditibacteriales;f_Abitibacteriaceae;g_Unclassified Abitibacteriaceae	NA	NA	NA	NA	NA	NA	NA	NA	NA	NA	NA	NA	NA	NA	NA	NA	NA	NA	NA	NA	NA	NA	NA	NA	NA	NA	NA	NA	NA	NA	NA	NA	NA	NA	NA	NA	NA	NA	NA	NA	NA	NA	NA	NA	NA	NA	NA	NA	NA
s_Bacteria;p_Acidobacteria;c_Acidobacteria bacterium (no class in NCBI);o_Acidobacteria bacterium (no order in NCBI);f_Acidobacteria bacterium (no family in NCBI);g_Acidobacteria bacterium (no genus in NCBI)	NA	NA	NA	NA	NA	NA	NA	NA	NA	NA	NA	NA	NA	NA	NA	NA	NA	NA	NA	NA	NA	NA	NA	NA	NA	NA	NA	NA	NA	NA	NA	NA	NA	NA	NA	NA	NA	NA	NA	NA	NA	NA	NA	NA	NA	NA	NA	NA	NA
s_Bacteria;p_Acidobacteria;c_Acidobacteriia;o_Acidobacteriales;f_Acidobacteriaceae;g_Edaphobacter	NA	NA	NA	NA	NA	NA	NA	NA	NA	NA	NA	NA	NA	NA	NA	NA	NA	NA	NA	NA	NA	NA	NA	NA	NA	NA	NA	NA	NA	NA	NA	NA	NA	NA	NA	NA	NA	NA	NA	NA	NA	NA	NA	NA	NA	NA	NA	NA	NA
s_Bacteria;p_Acidobacteria;c_Acidobacteriia;o_Acidobacteriales;f_Acidobacteriaceae;g_Unclassified Acidobacteriaceae	NA	NA	NA	NA	NA	NA	NA	NA	NA	NA	NA	NA	NA	NA	NA	NA	NA	NA	NA	NA	NA	NA	NA	NA	NA	NA	NA	NA	NA	NA	NA	NA	NA	NA	NA	NA	NA	NA	NA	NA	NA	NA	NA	NA	NA	NA	NA	NA	NA
s_Bacteria;p_Acidobacteria;c_Acidobacteriia;o_Acidobacteriia bacterium (no order in NCBI);f_Acidobacteriia bacterium (no family in NCBI);g_Acidobacteriia bacterium (no genus in NCBI)	NA	NA	NA	NA	NA	NA	NA	NA	NA	NA	NA	NA	NA	NA	NA	NA	NA	NA	NA	NA	NA	NA	NA	NA	NA	NA	NA	NA	NA	NA	NA	NA	NA	NA	NA	NA	NA	NA	NA	NA	NA	NA	NA	NA	NA	NA	NA	NA	NA
s_Bacteria;p_Acidobacteria;c_Acidobacteriia;o_Bryobacterales;f_Bryobacteraceae;g_Bryobacter	NA	NA	NA	NA	NA	NA	NA	NA	NA	NA	NA	NA	NA	NA	NA	NA	NA	NA	NA	NA	NA	NA	NA	NA	NA	NA	NA	NA	NA	NA	NA	NA	NA	NA	NA	NA	NA	NA	NA	NA	NA	NA	NA	NA	NA	NA	NA	NA	NA
s_Bacteria;p_Acidobacteria;c_Acidobacteriia;o_Bryobacterales;f_Bryobacteraceae;g_Unclassified Bryobacteraceae	NA	NA	NA	NA	NA	NA	NA	NA	NA	NA	NA	NA	NA	NA	NA	NA	NA	NA	NA	NA	NA	NA	NA	NA	NA	NA	NA	NA	NA	NA	NA	NA	NA	NA	NA	NA	NA	NA	NA	NA	NA	NA	NA	NA	NA	NA	NA	NA	NA
s_Bacteria;p_Acidobacteria;c_Acidobacteriia;o_Bryobacterales;f_Bryobacterales bacterium (no family in NCBI);g_Bryobacterales bacterium (no genus in NCBI)	NA	NA	NA	NA	NA	NA	NA	NA	NA	NA	NA	NA	NA	NA	NA	NA	NA	NA	NA	NA	NA	NA	NA	NA	NA	NA	NA	NA	NA	NA	NA	NA	NA	NA	NA	NA	NA	NA	NA	NA	NA	NA	NA	NA	NA	NA	NA	NA	NA
s_Bacteria;p_Acidobacteria;c_Acidobacteriia;o_Bryobacterales;f_Solibacteraceae;g_Candidatus Sulfopaludibacter	NA	NA	NA	NA	NA	NA	NA	NA	NA	NA	NA	NA	NA	NA	NA	NA	NA	NA	NA	NA	NA	NA	NA	NA	NA	NA	NA	NA	NA	NA	NA	NA	NA	NA	NA	NA	NA	NA	NA	NA	NA	NA	NA	NA	NA	NA	NA	NA	NA
s_Bacteria;p_Acidobacteria;c_Acidobacteriia;o_Bryobacterales;f_Solibacteraceae;g_Unclassified Solibacteraceae	NA	NA	NA	NA	NA	NA	NA	NA	NA	NA	NA	NA	NA	NA	NA	NA	NA	NA	NA	NA	NA	NA	NA	NA	NA	NA	NA	NA	NA	NA	NA	NA	NA	NA	NA	NA	NA	NA	NA	NA	NA	NA	NA	NA	NA	NA	NA	NA	NA
s_Bacteria;p_Acidobacteria;c_Acidobacteriia;o_Bryobacterales;f_Unclassified Bryobacterales;g_Unclassified Bryobacterales	NA	NA	NA	NA	NA	NA	NA	NA	NA	NA	NA	NA	NA	NA	NA	NA	NA	NA	NA	NA	NA	NA	NA	NA	NA	NA	NA	NA	NA	NA	NA	NA	NA	NA	NA	NA	NA	NA	NA	NA	NA	NA	NA	NA	NA	NA	NA	NA	NA
s_Bacteria;p_Acidobacteria;c_Acidobacteriia;o_Unclassified Acidobacteriia;f_Unclassified Acidobacteriia;g_Unclassified Acidobacteriia	NA	NA	NA	NA	NA	NA	NA	NA	NA	NA	NA	NA	NA	NA	NA	NA	NA	NA	NA	NA	NA	NA	NA	NA	NA	NA	NA	NA	NA	NA	NA	NA	NA	NA	NA	NA	NA	NA	NA	NA	NA	NA	NA	NA	NA	NA	NA	NA	NA
s_Bacteria;p_Acidobacteria;c_Blastocatellia;o_Blastocatellales;f_Pyrinomonadaceae;g_Unclassified Pyrinomonadaceae	NA	NA	NA	NA	NA	NA	NA	NA	NA	NA	NA	NA	NA	NA	NA	NA	NA	NA	NA	NA	NA	NA	NA	NA	NA	NA	NA	NA	NA	NA	NA	NA	NA	NA	NA	NA	NA	NA	NA	NA	NA	NA	NA	NA	NA	NA	NA	NA	NA
s_Bacteria;p_Acidobacteria;c_Blastocatellia;o_Blastocatellales;f_Unclassified Blastocatellales;g_Unclassified Blastocatellales	NA	NA	NA	NA	NA	NA	NA	NA	NA	NA	NA	NA	NA	NA	NA	NA	NA	NA	NA	NA	NA	NA	NA	NA	NA	NA	NA	NA	NA	NA	NA	NA	NA	NA	NA	NA	NA	NA	NA	NA	NA	NA	NA	NA	NA	NA	NA	NA	NA
s_Bacteria;p_Acidobacteria;c_Blastocatellia;o_Blastocatellia bacterium (no order in NCBI);f_Blastocatellia bacterium (no family in NCBI);g_Blastocatellia bacterium (no genus in NCBI)	NA	NA	NA	NA	NA	NA	NA	NA	NA	NA	NA	NA	NA	NA	NA	NA	NA	NA	NA	NA	NA	NA	NA	NA	NA	NA	NA	NA	NA	NA	NA	NA	NA	NA	NA	NA	NA	NA	NA	NA	NA	NA	NA	NA	NA	NA	NA	NA	NA
s_Bacteria;p_Acidobacteria;c_Blastocatellia;o_Unclassified Blastocatellia;f_Unclassified Blastocatellia;g_Unclassified Blastocatellia	NA	NA	NA	NA	NA	NA	NA	NA	NA	NA	NA	NA	NA	NA	NA	NA	NA	NA	NA	NA	NA	NA	NA	NA	NA	NA	NA	NA	NA	NA	NA	NA	NA	NA	NA	NA	NA	NA	NA	NA	NA	NA	NA	NA	NA	NA	NA	NA	NA
s_Bacteria;p_Acidobacteria;c_Holophagae;o_Holophagales;f_Holophagaceae;g_Unclassified Holophagaceae	NA	NA	NA	NA	NA	NA	NA	NA	NA	NA	NA	NA	NA	NA	NA	NA	NA	NA	NA	NA	NA	NA	NA	NA	NA	NA	NA	NA	NA	NA	NA	NA	NA	NA	NA	NA	NA	NA	NA	NA	NA	NA	NA	NA	NA	NA	NA	NA	NA
s_Bacteria;p_Acidobacteria;c_Holophagae;o_Holophagales;f_Unclassified Holophagales;g_Unclassified Holophagales	NA	NA	NA	NA	NA	NA	NA	NA	NA	NA	NA	NA	NA	NA	NA	NA	NA	NA	NA	NA	NA	NA	NA	NA	NA	NA	NA	NA	NA	NA	NA	NA	NA	NA	NA	NA	NA	NA	NA	NA	NA	NA	NA	NA	NA	NA	NA	NA	NA
s_Bacteria;p_Acidobacteria;c_Holophagae;o_Unclassified Holophagae;f_Unclassified Holophagae;g_Unclassified Holophagae	NA	NA	NA	NA	NA	NA	NA	NA	NA	NA	NA	NA	NA	NA	NA	NA	NA	NA	NA	NA	NA	NA	NA	NA	NA	NA	NA	NA	NA	NA	NA	NA	NA	NA	NA	NA	NA	NA	NA	NA	NA	NA	NA	NA	NA	NA	NA	NA	NA
s_Bacteria;p_Acidobacteria;c_Thermoanaerobaculia;o_Thermoanaerobaculia bacterium (no order in NCBI);f_Thermoanaerobaculia bacterium (no family in NCBI);g_Thermoanaerobaculia bacterium (no genus in NCBI)	NA	NA	NA	NA	NA	NA	NA	NA	NA	NA	NA	NA	NA	NA	NA	NA	NA	NA	NA	NA	NA	NA	NA	NA	NA	NA	NA	NA	NA	NA	NA	NA	NA	NA	NA	NA	NA	NA	NA	NA	NA	NA	NA	NA	NA	NA	NA	NA	NA
s_Bacteria;p_Acidobacteria;c_Thermoanaerobaculia;o_Unclassified Thermoanaerobaculia;f_Unclassified Thermoanaerobaculia;g_Unclassified Thermoanaerobaculia	NA	NA	NA	NA	NA	NA	NA	NA	NA	NA	NA	NA	NA	NA	NA	NA	NA	NA	NA	NA	NA	NA	NA	NA	NA	NA	NA	NA	NA	NA	NA	NA	NA	NA	NA	NA	NA	NA	NA	NA	NA	NA	NA	NA	NA	NA	NA	NA	NA
s_Bacteria;p_Acidobacteria;c_Unclassified Acidobacteria;o_Unclassified Acidobacteria;f_Unclassified Acidobacteria;g_Unclassified Acidobacteria	NA	NA	-7.64386	NA	NA	NA	NA	NA	NA	-2.78256	NA	NA	NA	NA	NA	NA	NA	NA	NA	-5.96578	NA	NA	NA	NA	NA	NA	NA	NA	NA	NA	NA	NA	NA	NA	NA	NA	NA	NA	NA	NA	NA	NA	NA	NA	NA	NA	NA	NA	NA
s_Bacteria;p_Acidobacteria;c_Vicinamibacteria;o_Unclassified Vicinamibacteria;f_Unclassified Vicinamibacteria;g_Unclassified Vicinamibacteria	NA	NA	NA	NA	NA	NA	NA	NA	NA	NA	NA	NA	NA	NA	NA	NA	NA	NA	NA	NA	NA	NA	NA	NA	NA	NA	NA	NA	NA	NA	NA	NA	NA	NA	NA	NA	NA	NA	NA	NA	NA	NA	NA	NA	NA	NA	NA	NA	NA
s_Bacteria;p_Actinobacteria;c_Acidimicrobiia;o_Acidimicrobiales;f_Acidimicrobiaceae;g_Acidimicrobiaceae bacterium (no genus in NCBI)	NA	NA	NA	NA	NA	NA	NA	NA	NA	NA	NA	NA	NA	NA	NA	NA	NA	NA	NA	NA	NA	NA	NA	NA	NA	NA	NA	NA	NA	NA	NA	NA	NA	NA	NA	NA	NA	NA	NA	NA	NA	NA	NA	NA	NA	NA	NA	NA	NA
s_Bacteria;p_Actinobacteria;c_Acidimicrobiia;o_Acidimicrobiales;f_Acidimicrobiaceae;g_Unclassified Acidimicrobiaceae	NA	NA	NA	NA	NA	NA	NA	NA	NA	NA	NA	NA	NA	NA	NA	NA	NA	NA	NA	NA	NA	NA	NA	NA	NA	NA	NA	NA	NA	NA	NA	NA	NA	NA	NA	NA	NA	NA	NA	NA	NA	NA	NA	NA	NA	NA	NA	NA	NA
s_Bacteria;p_Actinobacteria;c_Acidimicrobiia;o_Acidimicrobiales;f_Iamiaceae;g_Aquihabitans	NA	NA	NA	NA	NA	NA	NA	NA	NA	NA	NA	NA	NA	NA	NA	NA	NA	NA	NA	NA	NA	NA	NA	NA	NA	NA	NA	NA	NA	NA	NA	NA	NA	NA	NA	NA	NA	NA	NA	NA	NA	NA	NA	NA	NA	NA	NA	NA	NA
s_Bacteria;p_Actinobacteria;c_Acidimicrobiia;o_Acidimicrobiales;f_Ilumatobacteraceae;g_Desertimonas	NA	NA	NA	NA	NA	NA	NA	NA	NA	NA	NA	NA	NA	NA	NA	NA	NA	NA	NA	NA	NA	NA	NA	NA	NA	NA	NA	NA	NA	NA	NA	NA	NA	NA	NA	NA	NA	NA	NA	NA	NA	NA	NA	NA	NA	NA	NA	NA	NA
s_Bacteria;p_Actinobacteria;c_Acidimicrobiia;o_Acidimicrobiales;f_Ilumatobacteraceae;g_Ilumatobacter	NA	NA	NA	NA	NA	NA	NA	NA	NA	NA	NA	NA	NA	NA	NA	NA	NA	NA	NA	NA	NA	NA	NA	NA	NA	NA	NA	NA	NA	NA	NA	NA	NA	NA	NA	NA	NA	NA	NA	NA	NA	NA	NA	NA	NA	NA	NA	NA	NA
s_Bacteria;p_Actinobacteria;c_Acidimicrobiia;o_Acidimicrobiales;f_Ilumatobacteraceae;g_Unclassified Ilumatobacteraceae	NA	NA	-9.22882	NA	NA	NA	NA	NA	NA	NA	NA	NA	NA	NA	NA	NA	NA	-7.22882	NA	NA	NA	NA	NA	NA	NA	NA	NA	NA	NA	NA	NA	NA	NA	NA	NA	NA	NA	NA	NA	NA	NA	NA	NA	NA	NA	NA	NA	NA	NA
s_Bacteria;p_Actinobacteria;c_Acidimicrobiia;o_Acidimicrobiales;f_Unclassified Acidimicrobiales;g_Unclassified Acidimicrobiales	NA	NA	NA	NA	NA	NA	NA	NA	NA	NA	NA	NA	NA	NA	NA	NA	NA	NA	NA	NA	NA	NA	NA	NA	NA	NA	NA	NA	NA	NA	NA	NA	NA	NA	NA	NA	NA	NA	NA	NA	NA	NA	NA	NA	NA	NA	NA	NA	NA
s_Bacteria;p_Actinobacteria;c_Acidimicrobiia;o_Acidimicrobiia bacterium (no order in NCBI);f_Acidimicrobiia bacterium (no family in NCBI);g_Acidimicrobiia bacterium (no genus in NCBI)	NA	NA	NA	NA	NA	NA	NA	NA	NA	NA	NA	NA	NA	NA	NA	NA	NA	NA	NA	NA	NA	NA	NA	NA	NA	NA	NA	NA	NA	NA	NA	NA	NA	NA	NA	NA	NA	NA	NA	NA	NA	NA	NA	NA	NA	NA	NA	NA	NA
s_Bacteria;p_Actinobacteria;c_Acidimicrobiia;o_Unclassified Acidimicrobiia;f_Unclassified Acidimicrobiia;g_Unclassified Acidimicrobiia	NA	NA	-6.22882	NA	NA	NA	NA	NA	NA	NA	NA	NA	NA	NA	NA	NA	NA	-4.37084	NA	NA	NA	NA	NA	NA	NA	NA	NA	NA	NA	NA	NA	NA	NA	NA	NA	NA	NA	NA	NA	NA	NA	NA	NA	NA	NA	NA	NA	NA	NA
s_Bacteria;p_Actinobacteria;c_Actinomycetia;o_Acidothermales;f_Acidothermaceae;g_Acidothermus	NA	NA	NA	NA	NA	NA	NA	NA	NA	NA	NA	NA	NA	NA	NA	NA	NA	NA	NA	NA	NA	NA	NA	NA	NA	NA	NA	NA	NA	NA	NA	NA	NA	NA	NA	NA	NA	NA	NA	NA	NA	NA	NA	NA	NA	NA	NA	NA	NA
s_Bacteria;p_Actinobacteria;c_Actinomycetia;o_Acidothermales;f_Unclassified Acidothermales;g_Unclassified Acidothermales	NA	NA	NA	NA	NA	NA	NA	NA	NA	NA	NA	NA	NA	NA	NA	NA	NA	NA	NA	NA	NA	NA	NA	NA	NA	NA	NA	NA	NA	NA	NA	NA	NA	NA	NA	NA	NA	NA	NA	NA	NA	NA	NA	NA	NA	NA	NA	NA	NA
s_Bacteria;p_Actinobacteria;c_Actinomycetia;o_Actinobacteria bacterium (no order in NCBI);f_Actinobacteria bacterium (no family in NCBI);g_Actinobacteria bacterium (no genus in NCBI)	NA	NA	-1.95083	NA	NA	NA	NA	NA	NA	NA	NA	NA	NA	NA	NA	NA	NA	NA	NA	NA	-7.30282	NA	NA	NA	NA	NA	NA	NA	NA	NA	NA	NA	NA	NA	NA	NA	NA	NA	NA	NA	NA	NA	NA	NA	NA	NA	NA	NA	NA
s_Bacteria;p_Actinobacteria;c_Actinomycetia;o_Actinomycetales;f_Unclassified Actinomycetales;g_Unclassified Actinomycetales	NA	NA	NA	NA	NA	NA	NA	NA	NA	NA	NA	NA	NA	NA	NA	NA	NA	NA	NA	NA	NA	NA	NA	NA	NA	NA	NA	NA	NA	NA	NA	NA	NA	NA	NA	NA	NA	NA	NA	NA	NA	NA	NA	NA	NA	NA	NA	NA	NA
s_Bacteria;p_Actinobacteria;c_Actinomycetia;o_Actinomycetia bacterium (no order in NCBI);f_Actinomycetia bacterium (no family in NCBI);g_Actinomycetia bacterium (no genus in NCBI)	NA	NA	-2.75633	NA	NA	NA	-6.38082	NA	NA	-5.46328	NA	NA	NA	NA	-7.30282	-2.70526	NA	NA	NA	NA	NA	NA	NA	NA	NA	NA	NA	NA	NA	-6.38082	NA	NA	NA	-6.55075	-7.30282	NA	NA	NA	NA	NA	NA	NA	-7.30282	NA	NA	NA	NA	NA	NA
s_Bacteria;p_Actinobacteria;c_Actinomycetia;o_Catenulisporales;f_Catenulisporaceae;g_Catenulispora	NA	NA	-2.75633	NA	NA	NA	NA	NA	NA	-5.05889	NA	NA	NA	NA	NA	NA	-2.87127	NA	NA	NA	NA	NA	NA	NA	NA	NA	NA	NA	NA	NA	NA	NA	NA	NA	NA	NA	NA	NA	NA	NA	NA	NA	NA	NA	NA	NA	NA	NA	NA
s_Bacteria;p_Actinobacteria;c_Actinomycetia;o_Catenulisporales;f_Unclassified Catenulisporales;g_Unclassified Catenulisporales	NA	NA	-3.20202	NA	NA	NA	NA	NA	NA	NA	NA	NA	NA	NA	NA	NA	NA	NA	NA	NA	NA	NA	NA	NA	NA	NA	NA	NA	NA	NA	NA	NA	NA	NA	NA	NA	NA	NA	NA	NA	NA	NA	NA	NA	NA	NA	NA	NA	NA
s_Bacteria;p_Actinobacteria;c_Actinomycetia;o_Corynebacteriales;f_Gordoniaceae;g_Gordonia	NA	NA	NA	NA	NA	NA	NA	NA	NA	NA	NA	NA	NA	NA	NA	NA	NA	NA	NA	NA	NA	NA	NA	NA	NA	NA	NA	NA	NA	NA	NA	NA	NA	NA	NA	NA	NA	NA	NA	NA	NA	NA	NA	NA	NA	NA	NA	NA	NA
s_Bacteria;p_Actinobacteria;c_Actinomycetia;o_Corynebacteriales;f_Mycobacteriaceae;g_Mycobacterium	NA	NA	NA	NA	NA	NA	NA	NA	NA	NA	NA	NA	NA	NA	NA	NA	NA	NA	NA	NA	NA	NA	NA	NA	NA	NA	NA	NA	NA	NA	NA	NA	NA	NA	NA	NA	NA	NA	NA	NA	NA	NA	NA	NA	NA	NA	NA	NA	NA
s_Bacteria;p_Actinobacteria;c_Actinomycetia;o_Corynebacteriales;f_Mycobacteriaceae;g_Mycolicibacterium	NA	NA	NA	NA	NA	NA	NA	-9.55075	NA	NA	NA	NA	NA	NA	NA	NA	NA	NA	NA	NA	NA	NA	NA	NA	NA	NA	NA	NA	NA	NA	NA	NA	NA	NA	NA	NA	NA	NA	NA	NA	NA	NA	NA	NA	NA	NA	NA	NA	NA
s_Bacteria;p_Actinobacteria;c_Actinomycetia;o_Corynebacteriales;f_Mycobacteriaceae;g_Unclassified Mycobacteriaceae	NA	NA	-2.77926	NA	NA	NA	NA	NA	NA	NA	NA	NA	NA	-7.15843	NA	NA	NA	-5.59655	NA	NA	NA	NA	NA	NA	NA	NA	NA	NA	NA	NA	NA	NA	NA	-8.38082	-8.74339	NA	NA	NA	NA	NA	NA	NA	-8.74339	NA	NA	NA	NA	NA	NA
s_Bacteria;p_Actinobacteria;c_Actinomycetia;o_Corynebacteriales;f_Nocardiaceae;g_Nocardia	NA	NA	NA	NA	NA	NA	NA	NA	NA	NA	NA	NA	NA	NA	NA	NA	NA	NA	NA	NA	NA	NA	NA	NA	NA	NA	NA	NA	NA	NA	NA	NA	NA	NA	NA	NA	NA	NA	NA	NA	NA	NA	NA	NA	NA	NA	NA	NA	NA
s_Bacteria;p_Actinobacteria;c_Actinomycetia;o_Corynebacteriales;f_Nocardiaceae;g_Rhodococcus	NA	NA	-6.34129	NA	NA	NA	NA	2.5368	NA	NA	NA	NA	NA	NA	NA	NA	NA	NA	NA	NA	NA	NA	NA	NA	NA	NA	NA	NA	NA	NA	NA	NA	NA	NA	NA	NA	NA	NA	NA	NA	NA	NA	NA	NA	NA	NA	NA	NA	NA
s_Bacteria;p_Actinobacteria;c_Actinomycetia;o_Corynebacteriales;f_Nocardiaceae;g_Unclassified Nocardiaceae	NA	NA	NA	NA	NA	NA	NA	NA	NA	NA	NA	NA	NA	NA	NA	NA	NA	NA	NA	NA	NA	NA	NA	NA	NA	NA	NA	NA	NA	NA	NA	NA	NA	NA	NA	NA	NA	NA	NA	NA	NA	NA	NA	NA	NA	NA	NA	NA	NA
s_Bacteria;p_Actinobacteria;c_Actinomycetia;o_Corynebacteriales;f_Unclassified Corynebacteriales;g_Unclassified Corynebacteriales	NA	NA	NA	NA	NA	NA	NA	NA	NA	-1.859	NA	NA	NA	NA	NA	NA	NA	NA	NA	NA	NA	NA	NA	NA	NA	NA	NA	NA	NA	NA	NA	NA	NA	NA	NA	NA	NA	NA	NA	NA	NA	NA	NA	NA	NA	NA	NA	NA	NA
s_Bacteria;p_Actinobacteria;c_Actinomycetia;o_Frankiales;f_Frankiaceae;g_Frankia	NA	NA	NA	NA	NA	NA	NA	NA	NA	NA	NA	NA	NA	NA	NA	NA	NA	NA	NA	NA	NA	NA	NA	NA	NA	NA	NA	NA	NA	NA	NA	NA	NA	NA	NA	NA	NA	NA	NA	NA	NA	NA	NA	NA	NA	NA	NA	NA	NA
s_Bacteria;p_Actinobacteria;c_Actinomycetia;o_Frankiales;f_Frankiaceae;g_Unclassified Frankiaceae	NA	NA	NA	NA	NA	NA	NA	NA	NA	NA	NA	NA	NA	NA	NA	NA	NA	NA	NA	NA	NA	NA	NA	NA	NA	NA	NA	NA	NA	NA	NA	NA	NA	NA	NA	NA	NA	NA	NA	NA	NA	NA	NA	NA	NA	NA	NA	NA	NA
s_Bacteria;p_Actinobacteria;c_Actinomycetia;o_Frankiales;f_Frankiales bacterium (no family in NCBI);g_Frankiales bacterium (no genus in NCBI)	NA	NA	NA	NA	NA	NA	NA	NA	NA	-5.01159	NA	NA	NA	NA	NA	NA	NA	NA	NA	NA	NA	NA	NA	NA	NA	NA	NA	NA	NA	NA	NA	NA	NA	NA	NA	NA	NA	NA	NA	NA	NA	NA	NA	NA	NA	NA	NA	NA	NA
s_Bacteria;p_Actinobacteria;c_Actinomycetia;o_Frankiales;f_Unclassified Frankiales;g_Unclassified Frankiales	NA	NA	NA	NA	NA	NA	NA	NA	NA	NA	NA	NA	NA	NA	NA	NA	NA	NA	NA	NA	NA	NA	NA	NA	NA	NA	NA	NA	NA	NA	NA	NA	NA	NA	NA	NA	NA	NA	NA	NA	NA	NA	NA	NA	NA	NA	NA	NA	NA
s_Bacteria;p_Actinobacteria;c_Actinomycetia;o_Geodermatophilales;f_Geodermatophilaceae;g_Unclassified Geodermatophilaceae	NA	NA	NA	NA	NA	NA	NA	NA	NA	-8.22882	NA	NA	NA	NA	NA	NA	NA	NA	NA	NA	NA	NA	NA	NA	NA	NA	NA	NA	NA	NA	NA	NA	NA	NA	NA	NA	NA	NA	NA	NA	NA	NA	NA	NA	NA	NA	NA	NA	NA
s_Bacteria;p_Actinobacteria;c_Actinomycetia;o_Jatrophihabitantales;f_Jatrophihabitantaceae;g_Jatrophihabitans	NA	NA	NA	NA	NA	NA	NA	NA	NA	NA	NA	NA	NA	NA	NA	NA	NA	NA	NA	NA	NA	NA	NA	NA	NA	NA	NA	NA	NA	NA	NA	NA	NA	NA	NA	NA	NA	NA	NA	NA	NA	NA	NA	NA	NA	NA	NA	NA	NA
s_Bacteria;p_Actinobacteria;c_Actinomycetia;o_Jatrophihabitantales;f_Unclassified Jatrophihabitantales;g_Unclassified Jatrophihabitantales	NA	NA	NA	NA	NA	NA	NA	NA	NA	NA	NA	NA	NA	NA	NA	NA	NA	NA	NA	NA	NA	NA	NA	NA	NA	NA	NA	NA	NA	NA	NA	NA	NA	NA	NA	NA	NA	NA	NA	NA	NA	NA	NA	NA	NA	NA	NA	NA	NA
s_Bacteria;p_Actinobacteria;c_Actinomycetia;o_Jiangellales;f_Unclassified Jiangellales;g_Unclassified Jiangellales	NA	NA	NA	NA	NA	NA	NA	NA	NA	NA	NA	NA	NA	NA	NA	NA	NA	NA	NA	NA	NA	NA	NA	NA	NA	NA	NA	NA	NA	NA	NA	NA	NA	NA	NA	NA	NA	NA	NA	NA	NA	NA	NA	NA	NA	NA	NA	NA	NA
s_Bacteria;p_Actinobacteria;c_Actinomycetia;o_Micrococcales;f_Cellulomonadaceae;g_Cellulomonas	NA	NA	NA	NA	NA	NA	NA	NA	NA	NA	NA	NA	NA	NA	NA	NA	NA	NA	NA	NA	NA	NA	NA	NA	NA	NA	NA	NA	NA	NA	NA	NA	NA	NA	NA	NA	NA	NA	NA	NA	NA	NA	NA	NA	NA	NA	NA	NA	NA
s_Bacteria;p_Actinobacteria;c_Actinomycetia;o_Micrococcales;f_Cellulomonadaceae;g_Oerskovia	NA	NA	3.58199	NA	NA	NA	NA	NA	NA	NA	NA	NA	NA	NA	NA	NA	3.58199	NA	NA	NA	NA	NA	NA	NA	NA	NA	NA	NA	NA	NA	NA	NA	NA	NA	NA	NA	NA	NA	NA	NA	NA	NA	NA	NA	NA	NA	NA	NA	NA
s_Bacteria;p_Actinobacteria;c_Actinomycetia;o_Micrococcales;f_Cellulomonadaceae;g_Unclassified Cellulomonadaceae	NA	NA	4.22743	NA	NA	NA	NA	NA	NA	3.36415	NA	NA	NA	NA	NA	NA	NA	NA	NA	NA	NA	NA	NA	NA	NA	NA	NA	NA	NA	NA	NA	NA	NA	NA	NA	NA	NA	NA	NA	NA	NA	NA	NA	NA	NA	NA	NA	NA	NA
s_Bacteria;p_Actinobacteria;c_Actinomycetia;o_Micrococcales;f_Dermacoccaceae;g_Barrientosiimonas	NA	NA	NA	NA	NA	NA	NA	NA	NA	NA	NA	NA	NA	NA	NA	NA	NA	NA	NA	NA	NA	NA	NA	NA	NA	NA	NA	NA	NA	NA	NA	NA	NA	NA	NA	NA	NA	NA	NA	NA	NA	NA	NA	NA	NA	NA	NA	NA	NA
s_Bacteria;p_Actinobacteria;c_Actinomycetia;o_Micrococcales;f_Dermacoccaceae;g_Unclassified Dermacoccaceae	NA	NA	NA	NA	NA	NA	NA	NA	NA	NA	NA	NA	NA	NA	NA	NA	NA	NA	NA	NA	NA	NA	NA	NA	NA	NA	NA	NA	NA	NA	NA	NA	NA	NA	NA	NA	NA	NA	NA	NA	NA	NA	NA	NA	NA	NA	NA	NA	NA
s_Bacteria;p_Actinobacteria;c_Actinomycetia;o_Micrococcales;f_Intrasporangiaceae;g_Phycicoccus	NA	NA	NA	NA	NA	NA	NA	NA	NA	NA	NA	NA	NA	NA	NA	NA	NA	NA	NA	NA	NA	NA	NA	NA	NA	NA	NA	NA	NA	NA	NA	NA	NA	NA	NA	NA	NA	NA	NA	NA	NA	NA	NA	NA	NA	NA	NA	NA	NA
s_Bacteria;p_Actinobacteria;c_Actinomycetia;o_Micrococcales;f_Intrasporangiaceae;g_Unclassified Intrasporangiaceae	NA	NA	-2.87479	NA	NA	NA	NA	-4.46328	NA	NA	NA	NA	NA	NA	-8.74339	NA	NA	-7.85031	NA	NA	NA	NA	NA	NA	NA	NA	NA	-5.32193	NA	NA	NA	NA	NA	NA	-8.74339	NA	NA	NA	NA	NA	NA	NA	-8.74339	NA	NA	NA	NA	NA	NA
s_Bacteria;p_Actinobacteria;c_Actinomycetia;o_Micrococcales;f_Microbacteriaceae;g_Chryseoglobus	NA	NA	NA	NA	NA	NA	NA	NA	NA	NA	NA	NA	NA	NA	NA	NA	NA	NA	NA	NA	NA	NA	NA	NA	NA	NA	NA	NA	NA	NA	NA	NA	NA	NA	NA	NA	NA	NA	NA	NA	NA	NA	NA	NA	NA	NA	NA	NA	NA
s_Bacteria;p_Actinobacteria;c_Actinomycetia;o_Micrococcales;f_Microbacteriaceae;g_Clavibacter	NA	NA	10.1472	4.98838	5.336	NA	NA	8.59695	3.91978	8.92765	6.45042	4.13057	NA	5.81287	5.89039	6.90319	NA	5.41479	NA	5.74673	6.34123	NA	5.2071	4.52924	NA	5.09614	4.15629	6.05803	NA	4.27712	4.02957	NA	5.08216	5.91719	5.23801	NA	4.0658	NA	NA	NA	NA	NA	6.28852	NA	NA	NA	NA	NA	NA
s_Bacteria;p_Actinobacteria;c_Actinomycetia;o_Micrococcales;f_Microbacteriaceae;g_Curtobacterium	NA	4.02178	11.5546	6.67586	4.82665	NA	5.32851	9.83338	6.24593	10.6593	7.79784	5.64334	-0.0528949	7.1603	6.39829	7.08004	6.74264	7.97832	NA	4.9966	7.16968	NA	6.05477	5.04314	4.86964	6.56942	4.86997	5.14812	NA	5.32851	0.14274	4.87524	6.03715	6.81004	6.27584	NA	6.30884	NA	NA	NA	4.59154	NA	6.86828	NA	-1.84511	NA	5.0399	NA	5.0399
s_Bacteria;p_Actinobacteria;c_Actinomycetia;o_Micrococcales;f_Microbacteriaceae;g_Frigoribacterium	NA	-2.25154	6.27051	1.18713	-0.153072	NA	-0.292181	3.98456	0.0528796	4.78033	1.28865	0.737254	NA	-0.407364	-0.252111	1.99711	1.32845	1.88701	NA	0.235114	2.22692	NA	0.996389	-0.856389	NA	-1.62445	NA	1.47681	NA	-0.292181	NA	-0.382075	0.88049	1.56397	1.12521	NA	1.28412	NA	NA	NA	NA	NA	1.45154	NA	NA	NA	0.58368	NA	0.58368
s_Bacteria;p_Actinobacteria;c_Actinomycetia;o_Micrococcales;f_Microbacteriaceae;g_Glaciihabitans	NA	NA	NA	NA	NA	NA	NA	NA	NA	-2.47393	NA	NA	NA	NA	NA	NA	NA	NA	NA	NA	NA	NA	NA	NA	NA	NA	NA	NA	NA	NA	NA	NA	NA	NA	NA	NA	NA	NA	NA	NA	NA	NA	NA	NA	NA	NA	NA	NA	NA
s_Bacteria;p_Actinobacteria;c_Actinomycetia;o_Micrococcales;f_Microbacteriaceae;g_Herbiconiux	NA	NA	NA	NA	NA	NA	NA	NA	NA	NA	NA	NA	NA	NA	NA	NA	NA	NA	NA	NA	NA	NA	NA	NA	NA	NA	NA	NA	NA	NA	NA	NA	NA	NA	NA	NA	NA	NA	NA	NA	NA	NA	NA	NA	NA	NA	NA	NA	NA
s_Bacteria;p_Actinobacteria;c_Actinomycetia;o_Micrococcales;f_Microbacteriaceae;g_Labedella	NA	NA	0.458382	NA	NA	NA	NA	NA	NA	-1.6727	-2.79586	NA	NA	NA	NA	NA	-1.08009	NA	NA	NA	NA	NA	NA	NA	NA	NA	NA	NA	NA	NA	NA	NA	NA	NA	NA	NA	NA	NA	NA	NA	NA	NA	NA	NA	NA	NA	NA	NA	NA
s_Bacteria;p_Actinobacteria;c_Actinomycetia;o_Micrococcales;f_Microbacteriaceae;g_Leifsonia	NA	NA	1.34123	NA	NA	NA	NA	NA	NA	1.51652	NA	NA	NA	NA	-0.537424	NA	NA	NA	NA	NA	NA	NA	NA	NA	NA	-0.360305	NA	NA	NA	NA	NA	NA	NA	NA	0.307234	NA	NA	NA	NA	NA	NA	NA	0.307234	NA	NA	NA	NA	NA	NA
s_Bacteria;p_Actinobacteria;c_Actinomycetia;o_Micrococcales;f_Microbacteriaceae;g_Microbacterium	NA	NA	8.72605	3.70288	3.3756	NA	4.25096	6.04826	3.06907	7.39677	4.64998	-5.90689	NA	2.15931	2.17675	4.14845	NA	4.84169	NA	-6.34129	4.80124	NA	-5.90689	-3.53952	NA	-5.36092	NA	3.13827	NA	3.13285	NA	3.13553	-7.96578	3.83972	4.35295	NA	2.19808	NA	NA	NA	NA	NA	5.20567	NA	NA	NA	3.02255	NA	3.02255
s_Bacteria;p_Actinobacteria;c_Actinomycetia;o_Micrococcales;f_Microbacteriaceae;g_Microcella	NA	NA	NA	NA	NA	NA	NA	NA	NA	NA	NA	NA	NA	NA	NA	NA	NA	NA	NA	NA	NA	NA	NA	NA	NA	NA	NA	NA	NA	NA	NA	NA	NA	NA	NA	NA	NA	NA	NA	NA	NA	NA	NA	NA	NA	NA	NA	NA	NA
s_Bacteria;p_Actinobacteria;c_Actinomycetia;o_Micrococcales;f_Microbacteriaceae;g_Okibacterium	NA	NA	2.25389	NA	NA	NA	NA	-0.730568	NA	1.43456	-0.622969	NA	NA	NA	NA	NA	NA	-0.350461	NA	NA	-1.07198	NA	NA	NA	NA	-3.30282	NA	NA	NA	NA	NA	NA	NA	NA	NA	NA	NA	NA	NA	NA	NA	NA	NA	NA	NA	NA	NA	NA	NA
s_Bacteria;p_Actinobacteria;c_Actinomycetia;o_Micrococcales;f_Microbacteriaceae;g_Plantibacter	NA	NA	4.01185	-1.42792	-2.8997	NA	NA	0.995424	-2.50362	2.97966	-0.21201	-1.62593	NA	-0.691212	-2.02132	-1.40227	NA	0.0607392	NA	-2.37333	-0.579922	NA	-1.62593	-2.68656	NA	-2.86775	NA	-1.19429	NA	NA	NA	-2.86775	-1.5009	-1.1987	-0.564194	NA	-3.07097	NA	NA	NA	NA	NA	0.0817941	NA	-3.07097	NA	NA	NA	NA
s_Bacteria;p_Actinobacteria;c_Actinomycetia;o_Micrococcales;f_Microbacteriaceae;g_Rathayibacter	NA	NA	-5.22882	NA	NA	NA	NA	NA	NA	NA	NA	NA	NA	NA	NA	NA	NA	NA	NA	NA	NA	NA	NA	NA	NA	NA	NA	NA	NA	NA	NA	NA	NA	NA	NA	NA	NA	NA	NA	NA	NA	NA	NA	NA	NA	NA	NA	NA	NA
s_Bacteria;p_Actinobacteria;c_Actinomycetia;o_Micrococcales;f_Microbacteriaceae;g_Salinibacterium	NA	NA	NA	NA	NA	NA	NA	NA	NA	NA	NA	NA	NA	NA	NA	NA	NA	NA	NA	NA	NA	NA	NA	NA	NA	NA	NA	NA	NA	NA	NA	NA	NA	NA	NA	NA	NA	NA	NA	NA	NA	NA	NA	NA	NA	NA	NA	NA	NA
s_Bacteria;p_Actinobacteria;c_Actinomycetia;o_Micrococcales;f_Microbacteriaceae;g_Schumannella	NA	NA	NA	NA	NA	NA	NA	NA	NA	NA	NA	NA	NA	NA	NA	NA	NA	NA	NA	NA	NA	NA	NA	NA	NA	NA	NA	NA	NA	NA	NA	NA	NA	NA	NA	NA	NA	NA	NA	NA	NA	NA	NA	NA	NA	NA	NA	NA	NA
s_Bacteria;p_Actinobacteria;c_Actinomycetia;o_Micrococcales;f_Microbacteriaceae;g_Unclassified Microbacteriaceae	NA	NA	6.09018	0.704872	-0.111435	NA	0.178874	3.77786	-0.467932	6.74314	0.632268	-0.662004	NA	0.449957	0.425459	1.31537	NA	0.871581	NA	-0.293948	1.43118	NA	-0.662004	NA	NA	NA	-3.95829	1.28629	NA	-1.41376	NA	NA	-0.142417	1.17845	1.00959	NA	-0.416962	NA	NA	NA	NA	NA	2.05381	NA	NA	NA	NA	NA	NA
s_Bacteria;p_Actinobacteria;c_Actinomycetia;o_Micrococcales;f_Microbacteriaceae;g_Yonghaparkia	NA	NA	1.41738	NA	NA	NA	NA	-5.02718	NA	-3.5792	NA	NA	NA	NA	-8.74339	NA	NA	NA	NA	-5.46328	NA	NA	NA	-2.35845	NA	NA	NA	-3.55639	NA	NA	NA	NA	NA	-2.25843	-6.79586	NA	NA	NA	NA	NA	NA	NA	-5.76939	NA	NA	NA	NA	NA	NA
s_Bacteria;p_Actinobacteria;c_Actinomycetia;o_Micrococcales;f_Micrococcaceae;g_Arthrobacter	NA	NA	NA	NA	NA	NA	NA	NA	NA	NA	NA	NA	NA	NA	NA	NA	NA	NA	NA	NA	NA	NA	NA	NA	NA	NA	NA	NA	NA	NA	NA	NA	NA	NA	NA	NA	NA	NA	NA	NA	NA	NA	NA	NA	NA	NA	NA	NA	NA
s_Bacteria;p_Actinobacteria;c_Actinomycetia;o_Micrococcales;f_Micrococcaceae;g_Kocuria	NA	NA	NA	NA	NA	NA	NA	NA	NA	NA	NA	NA	NA	NA	NA	NA	NA	-3.63786	NA	NA	NA	NA	NA	NA	NA	NA	NA	NA	NA	NA	NA	NA	NA	NA	NA	NA	NA	NA	NA	NA	NA	NA	NA	NA	NA	NA	NA	NA	NA
s_Bacteria;p_Actinobacteria;c_Actinomycetia;o_Micrococcales;f_Micrococcaceae;g_Pseudarthrobacter	NA	NA	NA	NA	NA	NA	NA	NA	NA	NA	NA	NA	NA	NA	NA	NA	NA	NA	NA	NA	NA	NA	NA	NA	NA	NA	NA	NA	NA	NA	NA	NA	NA	NA	NA	NA	NA	NA	NA	NA	NA	NA	NA	NA	NA	NA	NA	NA	NA
s_Bacteria;p_Actinobacteria;c_Actinomycetia;o_Micrococcales;f_Micrococcaceae;g_Unclassified Micrococcaceae	NA	NA	-7.02718	NA	NA	NA	NA	NA	NA	NA	NA	NA	NA	NA	NA	NA	NA	NA	NA	NA	NA	NA	NA	NA	NA	NA	NA	NA	NA	NA	NA	NA	NA	NA	NA	NA	NA	NA	NA	NA	NA	NA	NA	NA	NA	NA	NA	NA	NA
s_Bacteria;p_Actinobacteria;c_Actinomycetia;o_Micrococcales;f_Promicromonosporaceae;g_Cellulosimicrobium	NA	NA	NA	NA	NA	NA	NA	NA	NA	4.00174	NA	NA	NA	NA	NA	NA	NA	NA	NA	NA	NA	NA	NA	NA	NA	NA	NA	NA	NA	NA	NA	NA	NA	NA	NA	NA	NA	NA	NA	NA	NA	NA	NA	NA	NA	NA	NA	NA	NA
s_Bacteria;p_Actinobacteria;c_Actinomycetia;o_Micrococcales;f_Sanguibacteraceae;g_Sanguibacter	NA	3.11453	10.922	3.71706	3.95977	NA	6.0289	8.50126	3.74545	9.80846	6.98484	5.43602	NA	6.99312	8.30089	3.73697	6.51046	6.66312	NA	4.70878	5.79411	NA	4.36658	NA	NA	2.18216	3.4216	5.51593	NA	NA	NA	NA	3.12983	5.7773	6.23458	NA	8.13359	NA	NA	NA	3.91044	NA	5.68394	NA	7.87476	NA	4.29888	NA	4.29888
s_Bacteria;p_Actinobacteria;c_Actinomycetia;o_Micrococcales;f_Unclassified Micrococcales;g_Unclassified Micrococcales	NA	NA	7.02831	3.75624	NA	NA	NA	4.29438	NA	6.62832	4.46639	NA	NA	NA	-5.76939	NA	4.44339	3.62706	NA	NA	-4.69277	NA	NA	NA	NA	NA	NA	NA	NA	NA	NA	NA	NA	NA	NA	NA	-5.76939	NA	NA	NA	3.39346	NA	NA	NA	-5.76939	NA	NA	NA	NA
s_Bacteria;p_Actinobacteria;c_Actinomycetia;o_Micromonosporales;f_Micromonosporaceae;g_Actinoplanes	NA	NA	NA	NA	NA	NA	NA	NA	NA	NA	NA	NA	NA	NA	NA	NA	NA	NA	NA	NA	NA	NA	NA	NA	NA	NA	NA	NA	NA	NA	NA	NA	NA	NA	NA	NA	NA	NA	NA	NA	NA	NA	NA	NA	NA	NA	NA	NA	NA
s_Bacteria;p_Actinobacteria;c_Actinomycetia;o_Micromonosporales;f_Micromonosporaceae;g_Dactylosporangium	NA	NA	NA	NA	NA	NA	NA	NA	NA	-2.58496	NA	NA	NA	NA	NA	NA	NA	NA	NA	NA	NA	NA	NA	NA	NA	NA	NA	NA	NA	NA	NA	NA	NA	NA	NA	NA	NA	NA	NA	NA	NA	NA	NA	NA	NA	NA	NA	NA	NA
s_Bacteria;p_Actinobacteria;c_Actinomycetia;o_Micromonosporales;f_Micromonosporaceae;g_Micromonospora	NA	NA	NA	NA	NA	NA	NA	NA	NA	NA	NA	NA	NA	NA	NA	NA	NA	NA	NA	NA	NA	NA	NA	NA	NA	NA	NA	NA	NA	NA	NA	NA	NA	NA	NA	NA	NA	NA	NA	NA	NA	NA	NA	NA	NA	NA	NA	NA	NA
s_Bacteria;p_Actinobacteria;c_Actinomycetia;o_Micromonosporales;f_Micromonosporaceae;g_Micromonosporaceae bacterium (no genus in NCBI)	NA	NA	NA	NA	NA	NA	NA	NA	NA	NA	NA	NA	NA	NA	NA	NA	NA	NA	NA	NA	NA	NA	NA	NA	NA	NA	NA	NA	NA	NA	NA	NA	NA	NA	NA	NA	NA	NA	NA	NA	NA	NA	NA	NA	NA	NA	NA	NA	NA
s_Bacteria;p_Actinobacteria;c_Actinomycetia;o_Micromonosporales;f_Micromonosporaceae;g_Unclassified Micromonosporaceae	NA	NA	-4.80928	NA	NA	NA	NA	-7.38082	NA	NA	NA	NA	NA	NA	NA	NA	NA	NA	NA	NA	NA	NA	NA	NA	NA	NA	NA	NA	NA	NA	NA	NA	NA	NA	NA	NA	NA	NA	NA	NA	NA	NA	NA	NA	NA	NA	NA	NA	NA
s_Bacteria;p_Actinobacteria;c_Actinomycetia;o_Micromonosporales;f_Unclassified Micromonosporales;g_Unclassified Micromonosporales	NA	NA	-3.7242	NA	NA	NA	NA	NA	NA	NA	NA	NA	NA	NA	NA	NA	NA	NA	NA	NA	NA	NA	NA	NA	NA	NA	NA	NA	NA	NA	NA	NA	NA	NA	NA	NA	NA	NA	NA	NA	NA	NA	NA	NA	NA	NA	NA	NA	NA
s_Bacteria;p_Actinobacteria;c_Actinomycetia;o_Motilibacterales;f_Unclassified Motilibacterales;g_Unclassified Motilibacterales	NA	NA	NA	NA	NA	NA	NA	NA	NA	NA	NA	NA	NA	NA	NA	NA	NA	NA	NA	NA	NA	NA	NA	NA	NA	NA	NA	NA	NA	NA	NA	NA	NA	NA	NA	NA	NA	NA	NA	NA	NA	NA	NA	NA	NA	NA	NA	NA	NA
s_Bacteria;p_Actinobacteria;c_Actinomycetia;o_Propionibacteriales;f_Actinopolymorphaceae;g_Actinopolymorpha	NA	NA	NA	NA	NA	NA	NA	NA	NA	NA	NA	NA	NA	NA	NA	NA	NA	NA	NA	NA	NA	NA	NA	NA	NA	NA	NA	NA	NA	NA	NA	NA	NA	NA	NA	NA	NA	NA	NA	NA	NA	NA	NA	NA	NA	NA	NA	NA	NA
s_Bacteria;p_Actinobacteria;c_Actinomycetia;o_Propionibacteriales;f_Kribbellaceae;g_Kribbella	NA	NA	NA	NA	NA	NA	NA	NA	NA	NA	NA	NA	NA	NA	NA	NA	NA	NA	NA	NA	NA	NA	NA	NA	NA	NA	NA	NA	NA	NA	NA	NA	NA	NA	NA	NA	NA	NA	NA	NA	NA	NA	NA	NA	NA	NA	NA	NA	NA
s_Bacteria;p_Actinobacteria;c_Actinomycetia;o_Propionibacteriales;f_Kribbellaceae;g_Unclassified Kribbellaceae	NA	NA	NA	NA	NA	NA	NA	NA	NA	NA	NA	NA	NA	NA	NA	NA	NA	NA	NA	NA	NA	NA	NA	NA	NA	NA	NA	NA	NA	NA	NA	NA	NA	NA	NA	NA	NA	NA	NA	NA	NA	NA	NA	NA	NA	NA	NA	NA	NA
s_Bacteria;p_Actinobacteria;c_Actinomycetia;o_Propionibacteriales;f_Nocardioidaceae;g_Aeromicrobium	NA	NA	NA	NA	NA	NA	NA	NA	NA	NA	NA	NA	NA	NA	NA	NA	NA	NA	NA	NA	NA	NA	NA	NA	NA	NA	NA	NA	NA	NA	NA	NA	NA	NA	NA	NA	NA	NA	NA	NA	NA	NA	NA	NA	NA	NA	NA	NA	NA
s_Bacteria;p_Actinobacteria;c_Actinomycetia;o_Propionibacteriales;f_Nocardioidaceae;g_Nocardioides	NA	NA	-0.134477	-6.26534	NA	NA	-6.30282	-4.03505	NA	-1.61706	-3.75633	NA	NA	-3.88541	-5.46328	NA	NA	NA	NA	-4.25613	-5.36092	NA	NA	-7.15843	NA	-6.30282	-4.25613	-4.401	NA	-6.30282	NA	NA	NA	NA	-6.69277	NA	-6.26534	NA	NA	NA	NA	NA	-6.69277	NA	-6.26534	NA	NA	NA	NA
s_Bacteria;p_Actinobacteria;c_Actinomycetia;o_Propionibacteriales;f_Nocardioidaceae;g_Unclassified Nocardioidaceae	NA	NA	-6.05889	NA	NA	NA	NA	NA	NA	-1.25613	NA	NA	NA	NA	NA	NA	NA	NA	NA	NA	NA	NA	NA	NA	NA	NA	NA	-8.09132	NA	NA	NA	NA	NA	-5.34129	NA	NA	NA	NA	NA	NA	NA	NA	NA	NA	NA	NA	NA	NA	NA
s_Bacteria;p_Actinobacteria;c_Actinomycetia;o_Propionibacteriales;f_Unclassified Propionibacteriales;g_Unclassified Propionibacteriales	NA	NA	NA	NA	NA	NA	NA	-5.48466	NA	NA	NA	NA	NA	NA	NA	NA	NA	NA	NA	NA	NA	NA	NA	NA	NA	NA	NA	NA	NA	NA	NA	NA	NA	NA	NA	NA	NA	NA	NA	NA	NA	NA	NA	NA	NA	NA	NA	NA	NA
s_Bacteria;p_Actinobacteria;c_Actinomycetia;o_Pseudonocardiales;f_Pseudonocardiaceae;g_Amycolatopsis	NA	NA	NA	NA	NA	NA	NA	NA	NA	NA	NA	NA	NA	NA	NA	NA	NA	NA	NA	NA	NA	NA	NA	NA	NA	NA	NA	NA	NA	NA	NA	NA	NA	NA	NA	NA	NA	NA	NA	NA	NA	NA	NA	NA	NA	NA	NA	NA	NA
s_Bacteria;p_Actinobacteria;c_Actinomycetia;o_Pseudonocardiales;f_Pseudonocardiaceae;g_Lentzea	NA	NA	NA	NA	NA	NA	NA	NA	NA	NA	NA	NA	NA	NA	NA	NA	NA	NA	NA	NA	NA	NA	NA	NA	NA	NA	NA	NA	NA	NA	NA	NA	NA	NA	NA	NA	NA	NA	NA	NA	NA	NA	NA	NA	NA	NA	NA	NA	NA
s_Bacteria;p_Actinobacteria;c_Actinomycetia;o_Pseudonocardiales;f_Pseudonocardiaceae;g_Saccharothrix	NA	NA	NA	NA	NA	NA	NA	NA	NA	NA	NA	NA	NA	NA	NA	NA	NA	NA	NA	NA	NA	NA	NA	NA	NA	NA	NA	NA	NA	NA	NA	NA	NA	NA	NA	NA	NA	NA	NA	NA	NA	NA	NA	NA	NA	NA	NA	NA	NA
s_Bacteria;p_Actinobacteria;c_Actinomycetia;o_Pseudonocardiales;f_Pseudonocardiaceae;g_Unclassified Pseudonocardiaceae	NA	NA	NA	NA	NA	NA	NA	NA	NA	NA	NA	NA	NA	NA	NA	NA	NA	NA	NA	NA	NA	NA	NA	NA	NA	NA	NA	NA	NA	NA	NA	NA	NA	NA	NA	NA	NA	NA	NA	NA	NA	NA	NA	NA	NA	NA	NA	NA	NA
s_Bacteria;p_Actinobacteria;c_Actinomycetia;o_Pseudonocardiales;f_Pseudonocardiales bacterium (no family in NCBI);g_Pseudonocardiales bacterium (no genus in NCBI)	NA	NA	NA	NA	NA	NA	NA	NA	NA	NA	NA	NA	NA	NA	NA	NA	NA	NA	NA	NA	NA	NA	NA	NA	NA	NA	NA	NA	NA	NA	NA	NA	NA	NA	NA	NA	NA	NA	NA	NA	NA	NA	NA	NA	NA	NA	NA	NA	NA
s_Bacteria;p_Actinobacteria;c_Actinomycetia;o_Pseudonocardiales;f_Unclassified Pseudonocardiales;g_Unclassified Pseudonocardiales	NA	NA	NA	NA	NA	NA	NA	NA	NA	NA	NA	NA	NA	NA	NA	NA	NA	NA	NA	NA	NA	NA	NA	NA	NA	NA	NA	NA	NA	NA	NA	NA	NA	NA	NA	NA	NA	NA	NA	NA	NA	NA	NA	NA	NA	NA	NA	NA	NA
s_Bacteria;p_Actinobacteria;c_Actinomycetia;o_Sporichthyales;f_Sporichthyaceae;g_Unclassified Sporichthyaceae	NA	NA	NA	NA	NA	NA	NA	NA	NA	NA	NA	NA	NA	NA	NA	NA	NA	NA	NA	NA	NA	NA	NA	NA	NA	NA	NA	NA	NA	NA	NA	NA	NA	NA	NA	NA	NA	NA	NA	NA	NA	NA	NA	NA	NA	NA	NA	NA	NA
s_Bacteria;p_Actinobacteria;c_Actinomycetia;o_Streptomycetales;f_Streptomycetaceae;g_Streptomyces	NA	NA	NA	NA	NA	NA	NA	NA	NA	NA	NA	NA	NA	NA	NA	NA	NA	NA	NA	NA	NA	NA	-6.50635	NA	NA	NA	NA	NA	NA	NA	NA	NA	NA	NA	NA	NA	NA	NA	NA	NA	NA	NA	NA	NA	NA	NA	NA	NA	NA
s_Bacteria;p_Actinobacteria;c_Actinomycetia;o_Streptomycetales;f_Streptomycetaceae;g_Unclassified Streptomycetaceae	NA	NA	NA	NA	NA	NA	NA	NA	NA	NA	NA	NA	NA	NA	NA	NA	NA	NA	NA	NA	NA	NA	NA	NA	NA	NA	NA	-6.38082	NA	NA	NA	NA	NA	NA	NA	NA	NA	NA	NA	NA	NA	NA	NA	NA	NA	NA	NA	NA	NA
s_Bacteria;p_Actinobacteria;c_Actinomycetia;o_Streptomycetales;f_Unclassified Streptomycetales;g_Unclassified Streptomycetales	NA	NA	NA	NA	NA	NA	NA	NA	NA	NA	NA	NA	NA	NA	NA	NA	NA	NA	NA	NA	NA	NA	NA	NA	NA	NA	NA	NA	NA	NA	NA	NA	NA	NA	NA	NA	NA	NA	NA	NA	NA	NA	NA	NA	NA	NA	NA	NA	NA
s_Bacteria;p_Actinobacteria;c_Actinomycetia;o_Streptosporangiales;f_Streptosporangiaceae;g_Acrocarpospora	NA	NA	NA	NA	NA	NA	NA	NA	NA	NA	NA	NA	NA	NA	NA	NA	NA	NA	NA	NA	NA	NA	NA	NA	NA	NA	NA	NA	NA	NA	NA	NA	NA	NA	NA	NA	NA	NA	NA	NA	NA	NA	NA	NA	NA	NA	NA	NA	NA
s_Bacteria;p_Actinobacteria;c_Actinomycetia;o_Streptosporangiales;f_Streptosporangiaceae;g_Streptosporangiaceae bacterium (no genus in NCBI)	NA	NA	NA	NA	NA	NA	NA	NA	NA	NA	NA	NA	NA	NA	NA	NA	NA	NA	NA	NA	NA	NA	NA	NA	NA	NA	NA	NA	NA	NA	NA	NA	NA	NA	NA	NA	NA	NA	NA	NA	NA	NA	NA	NA	NA	NA	NA	NA	NA
s_Bacteria;p_Actinobacteria;c_Actinomycetia;o_Streptosporangiales;f_Streptosporangiaceae;g_Unclassified Streptosporangiaceae	NA	NA	1.78966	NA	NA	NA	NA	NA	NA	NA	NA	NA	NA	NA	NA	NA	NA	NA	NA	NA	NA	NA	NA	NA	NA	NA	NA	NA	NA	NA	NA	NA	NA	NA	NA	NA	NA	NA	NA	NA	NA	NA	NA	NA	NA	NA	NA	NA	NA
s_Bacteria;p_Actinobacteria;c_Actinomycetia;o_Streptosporangiales;f_Thermomonosporaceae;g_Actinomadura	NA	NA	NA	NA	NA	NA	NA	NA	NA	NA	NA	NA	NA	NA	NA	NA	NA	NA	NA	NA	NA	NA	NA	NA	NA	NA	NA	NA	NA	NA	NA	NA	NA	NA	NA	NA	NA	NA	NA	NA	NA	NA	NA	NA	NA	NA	NA	NA	NA
s_Bacteria;p_Actinobacteria;c_Actinomycetia;o_Streptosporangiales;f_Thermomonosporaceae;g_Unclassified Thermomonosporaceae	NA	NA	NA	NA	NA	NA	NA	NA	NA	NA	NA	NA	NA	NA	NA	NA	NA	NA	NA	NA	NA	NA	NA	NA	NA	NA	NA	NA	NA	NA	NA	NA	NA	NA	NA	NA	NA	NA	NA	NA	NA	NA	NA	NA	NA	NA	NA	NA	NA
s_Bacteria;p_Actinobacteria;c_Actinomycetia;o_Streptosporangiales;f_Unclassified Streptosporangiales;g_Unclassified Streptosporangiales	NA	NA	-6.85031	NA	NA	NA	NA	NA	NA	NA	NA	NA	NA	NA	NA	NA	NA	NA	NA	NA	NA	NA	NA	NA	NA	NA	NA	NA	NA	NA	NA	NA	NA	NA	NA	NA	NA	NA	NA	NA	NA	NA	NA	NA	NA	NA	NA	NA	NA
s_Bacteria;p_Actinobacteria;c_Actinomycetia;o_Unclassified Actinomycetia;f_Unclassified Actinomycetia;g_Unclassified Actinomycetia	NA	-8.09132	4.31641	NA	-4.48466	NA	NA	3.37026	-0.761213	4.97081	-3.00385	NA	NA	-1.83478	4.26018	-7.74339	NA	-2.32675	NA	-5.17571	-0.52008	NA	NA	-4.85031	NA	NA	NA	-5.17571	NA	2.85685	NA	NA	NA	-2.68966	-5.87832	NA	4.25937	NA	NA	NA	NA	NA	-5.12448	NA	4.25937	NA	NA	NA	NA
s_Bacteria;p_Actinobacteria;c_Coriobacteriia;o_Unclassified Coriobacteriia;f_Unclassified Coriobacteriia;g_Unclassified Coriobacteriia	NA	NA	NA	NA	NA	NA	NA	NA	NA	NA	NA	NA	NA	NA	NA	NA	NA	NA	NA	NA	NA	NA	NA	NA	NA	NA	NA	NA	NA	NA	NA	NA	NA	NA	NA	NA	NA	NA	NA	NA	NA	NA	NA	NA	NA	NA	NA	NA	NA
s_Bacteria;p_Actinobacteria;c_Rubrobacteria;o_Gaiellales;f_Gaiellaceae;g_Gaiella	NA	NA	NA	NA	NA	NA	NA	NA	NA	NA	NA	NA	NA	NA	NA	NA	NA	NA	NA	NA	NA	NA	NA	NA	NA	NA	NA	NA	NA	NA	NA	NA	NA	NA	NA	NA	NA	NA	NA	NA	NA	NA	NA	NA	NA	NA	NA	NA	NA
s_Bacteria;p_Actinobacteria;c_Rubrobacteria;o_Rubrobacterales;f_Baekduiaceae;g_Baekduia	NA	NA	NA	NA	NA	NA	NA	NA	NA	NA	NA	NA	NA	NA	NA	NA	NA	NA	NA	NA	NA	NA	NA	NA	NA	NA	NA	NA	NA	NA	NA	NA	NA	NA	NA	NA	NA	NA	NA	NA	NA	NA	NA	NA	NA	NA	NA	NA	NA
s_Bacteria;p_Actinobacteria;c_Rubrobacteria;o_Rubrobacterales;f_Baekduiaceae;g_Unclassified Baekduiaceae	NA	NA	NA	NA	NA	NA	NA	NA	NA	NA	NA	NA	NA	NA	NA	NA	NA	NA	NA	NA	NA	NA	NA	NA	NA	NA	NA	NA	NA	NA	NA	NA	NA	NA	NA	NA	NA	NA	NA	NA	NA	NA	NA	NA	NA	NA	NA	NA	NA
s_Bacteria;p_Actinobacteria;c_Thermoleophilia;o_Miltoncostaeales;f_Miltoncostaeaceae;g_Miltoncostaea	NA	NA	NA	NA	NA	NA	NA	NA	NA	NA	NA	NA	NA	NA	NA	NA	NA	NA	NA	NA	NA	NA	NA	NA	NA	NA	NA	NA	NA	NA	NA	NA	NA	NA	NA	NA	NA	NA	NA	NA	NA	NA	NA	NA	NA	NA	NA	NA	NA
s_Bacteria;p_Actinobacteria;c_Thermoleophilia;o_Solirubrobacterales;f_Patulibacteraceae;g_Patulibacter	NA	NA	NA	NA	NA	NA	NA	NA	NA	NA	NA	NA	NA	NA	NA	NA	NA	NA	NA	NA	NA	NA	NA	NA	NA	NA	NA	NA	NA	NA	NA	NA	NA	NA	NA	NA	NA	NA	NA	NA	NA	NA	NA	NA	NA	NA	NA	NA	NA
s_Bacteria;p_Actinobacteria;c_Thermoleophilia;o_Solirubrobacterales;f_Patulibacteraceae;g_Unclassified Patulibacteraceae	NA	NA	NA	NA	NA	NA	NA	NA	NA	NA	NA	NA	NA	NA	NA	NA	NA	NA	NA	NA	NA	NA	NA	NA	NA	NA	NA	NA	NA	NA	NA	NA	NA	NA	NA	NA	NA	NA	NA	NA	NA	NA	NA	NA	NA	NA	NA	NA	NA
s_Bacteria;p_Actinobacteria;c_Thermoleophilia;o_Solirubrobacterales;f_Solirubrobacteraceae;g_Solirubrobacter	NA	NA	NA	NA	NA	NA	NA	NA	NA	NA	NA	NA	NA	NA	NA	NA	NA	NA	NA	NA	NA	NA	NA	NA	NA	NA	NA	NA	NA	NA	NA	NA	NA	NA	NA	NA	NA	NA	NA	NA	NA	NA	NA	NA	NA	NA	NA	NA	NA
s_Bacteria;p_Actinobacteria;c_Thermoleophilia;o_Solirubrobacterales;f_Solirubrobacteraceae;g_Unclassified Solirubrobacteraceae	NA	NA	NA	NA	NA	NA	NA	NA	NA	-6.90689	NA	NA	NA	NA	NA	NA	NA	NA	NA	NA	NA	NA	NA	NA	NA	NA	NA	NA	NA	NA	NA	NA	NA	NA	NA	NA	NA	NA	NA	NA	NA	NA	NA	NA	NA	NA	NA	NA	NA
s_Bacteria;p_Actinobacteria;c_Thermoleophilia;o_Solirubrobacterales;f_Solirubrobacterales bacterium (no family in NCBI);g_Solirubrobacterales bacterium (no genus in NCBI)	NA	NA	NA	NA	NA	NA	NA	NA	NA	NA	NA	NA	NA	NA	NA	NA	NA	NA	NA	NA	NA	NA	NA	NA	NA	NA	NA	NA	NA	NA	NA	NA	NA	NA	NA	NA	NA	NA	NA	NA	NA	NA	NA	NA	NA	NA	NA	NA	NA
s_Bacteria;p_Actinobacteria;c_Thermoleophilia;o_Solirubrobacterales;f_Unclassified Solirubrobacterales;g_Unclassified Solirubrobacterales	NA	NA	-4.28396	NA	NA	NA	NA	NA	NA	-1.73857	NA	NA	NA	NA	NA	-8.38082	NA	NA	NA	NA	NA	NA	NA	NA	NA	NA	NA	NA	NA	NA	NA	NA	NA	NA	NA	NA	NA	NA	NA	NA	NA	NA	NA	NA	NA	NA	NA	NA	NA
s_Bacteria;p_Actinobacteria;c_Thermoleophilia;o_Thermoleophilales;f_Thermoleophilaceae;g_Unclassified Thermoleophilaceae	NA	NA	NA	NA	NA	NA	NA	NA	NA	NA	NA	NA	NA	NA	NA	NA	NA	NA	NA	NA	NA	NA	NA	NA	NA	NA	NA	NA	NA	NA	NA	NA	NA	NA	NA	NA	NA	NA	NA	NA	NA	NA	NA	NA	NA	NA	NA	NA	NA
s_Bacteria;p_Actinobacteria;c_Thermoleophilia;o_Thermoleophilales;f_Unclassified Thermoleophilales;g_Unclassified Thermoleophilales	NA	NA	NA	NA	NA	NA	NA	NA	NA	NA	NA	NA	NA	NA	NA	NA	NA	NA	NA	NA	NA	NA	NA	NA	NA	NA	NA	NA	NA	NA	NA	NA	NA	NA	NA	NA	NA	NA	NA	NA	NA	NA	NA	NA	NA	NA	NA	NA	NA
s_Bacteria;p_Actinobacteria;c_Thermoleophilia;o_Thermoleophilia bacterium (no order in NCBI);f_Thermoleophilia bacterium (no family in NCBI);g_Thermoleophilia bacterium (no genus in NCBI)	NA	NA	NA	NA	NA	NA	NA	NA	NA	NA	NA	NA	NA	NA	NA	NA	NA	NA	NA	NA	NA	NA	NA	NA	NA	NA	NA	NA	NA	NA	NA	NA	NA	NA	NA	NA	NA	NA	NA	NA	NA	NA	NA	NA	NA	NA	NA	NA	NA
s_Bacteria;p_Actinobacteria;c_Thermoleophilia;o_Unclassified Thermoleophilia;f_Unclassified Thermoleophilia;g_Unclassified Thermoleophilia	NA	NA	-4.64386	NA	NA	NA	NA	NA	NA	NA	NA	NA	NA	NA	NA	NA	NA	NA	NA	NA	NA	NA	NA	NA	NA	NA	NA	NA	NA	NA	NA	NA	NA	NA	NA	NA	NA	NA	NA	NA	NA	NA	NA	NA	NA	NA	NA	NA	NA
s_Bacteria;p_Actinobacteria;c_Unclassified Actinobacteria;o_Unclassified Actinobacteria;f_Unclassified Actinobacteria;g_Unclassified Actinobacteria	NA	NA	-0.306978	NA	-5.79586	NA	NA	-4.31234	NA	-7.96578	-6.50635	NA	NA	-1.486	NA	NA	NA	-7.09132	NA	NA	NA	NA	NA	NA	NA	NA	NA	NA	NA	NA	NA	NA	NA	-7.38082	NA	NA	NA	NA	NA	NA	NA	NA	NA	NA	NA	NA	NA	NA	NA
s_Bacteria;p_Armatimonadetes;c_Armatimonadetes bacterium (no class in NCBI);o_Armatimonadetes bacterium (no order in NCBI);f_Armatimonadetes bacterium (no family in NCBI);g_Armatimonadetes bacterium (no genus in NCBI)	NA	NA	NA	NA	NA	NA	NA	NA	NA	NA	NA	NA	NA	NA	NA	NA	NA	NA	NA	NA	NA	NA	NA	NA	NA	NA	NA	NA	NA	NA	NA	NA	NA	NA	NA	NA	NA	NA	NA	NA	NA	NA	NA	NA	NA	NA	NA	NA	NA
s_Bacteria;p_Armatimonadetes;c_Armatimonadia;o_Capsulimonadales;f_Capsulimonadaceae;g_Capsulimonas	NA	NA	NA	NA	NA	NA	NA	NA	NA	NA	NA	NA	NA	NA	NA	NA	NA	NA	NA	NA	NA	NA	NA	NA	NA	NA	NA	NA	NA	NA	NA	NA	NA	NA	NA	NA	NA	NA	NA	NA	NA	NA	NA	NA	NA	NA	NA	NA	NA
s_Bacteria;p_Armatimonadetes;c_Fimbriimonadia;o_Fimbriimonadales;f_Fimbriimonadaceae;g_Fimbriimonas	NA	NA	NA	NA	NA	NA	NA	NA	NA	NA	NA	NA	NA	NA	NA	NA	NA	NA	NA	NA	NA	NA	NA	NA	NA	NA	NA	NA	NA	NA	NA	NA	NA	NA	NA	NA	NA	NA	NA	NA	NA	NA	NA	NA	NA	NA	NA	NA	NA
s_Bacteria;p_Armatimonadetes;c_Fimbriimonadia;o_Fimbriimonadales;f_Fimbriimonadaceae;g_Unclassified Fimbriimonadaceae	NA	NA	NA	NA	NA	NA	NA	NA	NA	NA	NA	NA	NA	NA	NA	NA	NA	NA	NA	NA	NA	NA	NA	NA	NA	NA	NA	NA	NA	NA	NA	NA	NA	NA	NA	NA	NA	NA	NA	NA	NA	NA	NA	NA	NA	NA	NA	NA	NA
s_Bacteria;p_Armatimonadetes;c_Unclassified Armatimonadetes;o_Unclassified Armatimonadetes;f_Unclassified Armatimonadetes;g_Unclassified Armatimonadetes	NA	NA	NA	NA	NA	NA	NA	NA	NA	-6.79586	NA	NA	NA	NA	NA	NA	NA	NA	NA	NA	NA	NA	NA	NA	NA	NA	NA	NA	NA	NA	NA	NA	NA	NA	NA	NA	NA	NA	NA	NA	NA	NA	NA	NA	NA	NA	NA	NA	NA
s_Bacteria;p_Bacteroidetes;c_Bacteroidetes bacterium (no class in NCBI);o_Bacteroidetes bacterium (no order in NCBI);f_Bacteroidetes bacterium (no family in NCBI);g_Bacteroidetes bacterium (no genus in NCBI)	NA	NA	NA	NA	NA	NA	NA	NA	NA	NA	NA	NA	NA	NA	NA	NA	NA	NA	NA	NA	NA	NA	NA	NA	NA	NA	NA	NA	NA	NA	NA	NA	NA	NA	NA	NA	NA	NA	NA	NA	NA	NA	NA	NA	NA	NA	NA	NA	NA
s_Bacteria;p_Bacteroidetes;c_Bacteroidia;o_Unclassified Bacteroidia;f_Unclassified Bacteroidia;g_Unclassified Bacteroidia	NA	NA	NA	NA	NA	NA	NA	NA	NA	NA	NA	NA	NA	NA	NA	NA	NA	NA	NA	NA	NA	NA	NA	NA	NA	NA	NA	NA	NA	NA	NA	NA	NA	NA	NA	NA	NA	NA	NA	NA	NA	NA	NA	NA	NA	NA	NA	NA	NA
s_Bacteria;p_Bacteroidetes;c_Chitinophagia;o_Chitinophagales;f_Chitinophagaceae;g_Chitinophaga	NA	NA	NA	NA	NA	NA	NA	NA	NA	NA	NA	NA	NA	NA	NA	NA	NA	NA	NA	NA	NA	NA	NA	NA	NA	NA	NA	NA	NA	NA	NA	NA	NA	NA	NA	NA	NA	NA	NA	NA	NA	NA	NA	NA	NA	NA	NA	NA	NA
s_Bacteria;p_Bacteroidetes;c_Chitinophagia;o_Chitinophagales;f_Chitinophagaceae;g_Chitinophagaceae bacterium (no genus in NCBI)	NA	NA	NA	NA	NA	NA	NA	NA	NA	NA	NA	NA	NA	NA	NA	NA	NA	NA	NA	NA	NA	NA	NA	NA	NA	NA	NA	NA	NA	NA	NA	NA	NA	NA	NA	NA	NA	NA	NA	NA	NA	NA	NA	NA	NA	NA	NA	NA	NA
s_Bacteria;p_Bacteroidetes;c_Chitinophagia;o_Chitinophagales;f_Chitinophagaceae;g_Ferruginibacter	NA	NA	NA	NA	NA	NA	NA	NA	NA	NA	NA	NA	NA	NA	NA	NA	NA	NA	NA	NA	NA	NA	NA	NA	NA	NA	NA	NA	NA	NA	NA	NA	NA	NA	NA	NA	NA	NA	NA	NA	NA	NA	NA	NA	NA	NA	NA	NA	NA
s_Bacteria;p_Bacteroidetes;c_Chitinophagia;o_Chitinophagales;f_Chitinophagaceae;g_Filimonas	NA	NA	NA	NA	NA	NA	NA	NA	NA	NA	NA	NA	NA	NA	NA	NA	NA	NA	NA	NA	NA	NA	NA	NA	NA	NA	NA	NA	NA	NA	NA	NA	NA	NA	NA	NA	NA	NA	NA	NA	NA	NA	NA	NA	NA	NA	NA	NA	NA
s_Bacteria;p_Bacteroidetes;c_Chitinophagia;o_Chitinophagales;f_Chitinophagaceae;g_Lacibacter	NA	NA	NA	NA	NA	NA	NA	NA	NA	NA	NA	NA	NA	NA	NA	NA	NA	NA	NA	NA	NA	NA	NA	NA	NA	NA	NA	NA	NA	NA	NA	NA	NA	NA	NA	NA	NA	NA	NA	NA	NA	NA	NA	NA	NA	NA	NA	NA	NA
s_Bacteria;p_Bacteroidetes;c_Chitinophagia;o_Chitinophagales;f_Chitinophagaceae;g_Niastella	NA	NA	NA	NA	NA	NA	NA	NA	NA	NA	NA	NA	NA	NA	NA	NA	NA	NA	NA	NA	NA	NA	NA	NA	NA	NA	NA	NA	NA	NA	NA	NA	NA	NA	NA	NA	NA	NA	NA	NA	NA	NA	NA	NA	NA	NA	NA	NA	NA
s_Bacteria;p_Bacteroidetes;c_Chitinophagia;o_Chitinophagales;f_Chitinophagaceae;g_Sediminibacterium	NA	NA	NA	NA	NA	NA	NA	NA	NA	NA	NA	NA	NA	NA	NA	NA	NA	NA	NA	NA	NA	NA	NA	NA	NA	NA	NA	NA	NA	NA	NA	NA	NA	NA	NA	NA	NA	NA	NA	NA	NA	NA	NA	NA	NA	NA	NA	NA	NA
s_Bacteria;p_Bacteroidetes;c_Chitinophagia;o_Chitinophagales;f_Chitinophagaceae;g_Taibaiella	NA	NA	NA	NA	NA	NA	NA	NA	NA	NA	NA	NA	NA	NA	NA	NA	NA	NA	NA	NA	NA	NA	NA	NA	NA	NA	NA	NA	NA	NA	NA	NA	NA	NA	NA	NA	NA	NA	NA	NA	NA	NA	NA	NA	NA	NA	NA	NA	NA
s_Bacteria;p_Bacteroidetes;c_Chitinophagia;o_Chitinophagales;f_Chitinophagaceae;g_Unclassified Chitinophagaceae	NA	NA	NA	NA	NA	NA	NA	NA	NA	NA	NA	NA	NA	NA	NA	NA	NA	NA	NA	NA	NA	NA	NA	NA	NA	NA	NA	NA	NA	NA	NA	NA	NA	NA	NA	NA	NA	NA	NA	NA	NA	NA	NA	NA	NA	NA	NA	NA	NA
s_Bacteria;p_Bacteroidetes;c_Chitinophagia;o_Chitinophagales;f_Unclassified Chitinophagales;g_Unclassified Chitinophagales	NA	NA	NA	NA	NA	NA	NA	NA	NA	NA	NA	NA	NA	NA	NA	NA	NA	NA	NA	NA	NA	NA	NA	NA	NA	NA	NA	NA	NA	NA	NA	NA	NA	NA	NA	NA	NA	NA	NA	NA	NA	NA	NA	NA	NA	NA	NA	NA	NA
s_Bacteria;p_Bacteroidetes;c_Chitinophagia;o_Unclassified Chitinophagia;f_Unclassified Chitinophagia;g_Unclassified Chitinophagia	NA	NA	NA	NA	NA	NA	NA	NA	NA	NA	NA	NA	NA	NA	NA	NA	NA	NA	NA	NA	NA	NA	NA	NA	NA	NA	NA	NA	NA	NA	NA	NA	NA	NA	NA	NA	NA	NA	NA	NA	NA	NA	NA	NA	NA	NA	NA	NA	NA
s_Bacteria;p_Bacteroidetes;c_Cytophagia;o_Cytophagales;f_Cytophagaceae;g_Cytophagaceae bacterium (no genus in NCBI)	NA	NA	NA	NA	NA	NA	NA	NA	NA	NA	NA	NA	NA	NA	NA	NA	NA	NA	NA	NA	NA	NA	NA	NA	NA	NA	NA	NA	NA	NA	NA	NA	NA	NA	NA	NA	NA	NA	NA	NA	NA	NA	NA	NA	NA	NA	NA	NA	NA
s_Bacteria;p_Bacteroidetes;c_Cytophagia;o_Cytophagales;f_Cytophagaceae;g_Unclassified Cytophagaceae	NA	NA	NA	NA	NA	NA	NA	NA	NA	NA	NA	NA	NA	NA	NA	NA	NA	NA	NA	NA	NA	NA	NA	NA	NA	NA	NA	NA	NA	NA	NA	NA	NA	NA	NA	NA	NA	NA	NA	NA	NA	NA	NA	NA	NA	NA	NA	NA	NA
s_Bacteria;p_Bacteroidetes;c_Cytophagia;o_Cytophagales;f_Spirosomaceae;g_Dyadobacter	NA	NA	NA	NA	NA	NA	NA	NA	NA	NA	NA	NA	NA	NA	NA	NA	NA	NA	NA	NA	NA	NA	NA	NA	NA	NA	NA	NA	NA	NA	NA	NA	NA	NA	NA	NA	NA	NA	NA	NA	NA	NA	NA	NA	NA	NA	NA	NA	NA
s_Bacteria;p_Bacteroidetes;c_Cytophagia;o_Cytophagales;f_Spirosomaceae;g_Emticicia	NA	NA	NA	NA	NA	NA	NA	NA	NA	NA	NA	NA	NA	NA	NA	NA	NA	NA	NA	NA	NA	NA	NA	NA	NA	NA	NA	NA	NA	NA	NA	NA	NA	NA	NA	NA	NA	NA	NA	NA	NA	NA	NA	NA	NA	NA	NA	NA	NA
s_Bacteria;p_Bacteroidetes;c_Cytophagia;o_Cytophagales;f_Spirosomaceae;g_Unclassified Spirosomaceae	NA	NA	NA	NA	NA	NA	NA	NA	NA	NA	NA	NA	NA	NA	NA	NA	NA	NA	NA	NA	NA	NA	NA	NA	NA	NA	NA	NA	NA	NA	NA	NA	NA	NA	NA	NA	NA	NA	NA	NA	NA	NA	NA	NA	NA	NA	NA	NA	NA
s_Bacteria;p_Bacteroidetes;c_Cytophagia;o_Cytophagales;f_Unclassified Cytophagales;g_Unclassified Cytophagales	NA	NA	NA	NA	NA	NA	NA	NA	NA	NA	NA	NA	NA	NA	NA	NA	NA	NA	NA	NA	NA	NA	NA	NA	NA	NA	NA	NA	NA	NA	NA	NA	NA	NA	NA	NA	NA	NA	NA	NA	NA	NA	NA	NA	NA	NA	NA	NA	NA
s_Bacteria;p_Bacteroidetes;c_Cytophagia;o_Unclassified Cytophagia;f_Unclassified Cytophagia;g_Unclassified Cytophagia	NA	NA	NA	NA	NA	NA	NA	NA	NA	NA	NA	NA	NA	NA	NA	NA	NA	NA	NA	NA	NA	NA	NA	NA	NA	NA	NA	NA	NA	NA	NA	NA	NA	NA	NA	NA	NA	NA	NA	NA	NA	NA	NA	NA	NA	NA	NA	NA	NA
s_Bacteria;p_Bacteroidetes;c_Flavobacteriia;o_Flavobacteriales;f_Crocinitomicaceae;g_Fluviicola	NA	NA	NA	NA	NA	NA	NA	NA	NA	NA	NA	NA	NA	NA	NA	NA	NA	NA	NA	NA	NA	NA	NA	NA	NA	NA	NA	NA	NA	NA	NA	NA	NA	NA	NA	NA	NA	NA	NA	NA	NA	NA	NA	NA	NA	NA	NA	NA	NA
s_Bacteria;p_Bacteroidetes;c_Flavobacteriia;o_Flavobacteriales;f_Flavobacteriaceae;g_Flavobacterium	NA	NA	NA	NA	NA	NA	NA	NA	NA	NA	NA	NA	NA	NA	NA	NA	NA	NA	NA	NA	NA	NA	NA	NA	NA	NA	NA	NA	NA	NA	NA	NA	NA	NA	NA	NA	NA	NA	NA	NA	NA	NA	NA	NA	NA	NA	NA	NA	NA
s_Bacteria;p_Bacteroidetes;c_Flavobacteriia;o_Flavobacteriales;f_Flavobacteriaceae;g_Unclassified Flavobacteriaceae	NA	NA	NA	NA	NA	NA	NA	NA	NA	NA	NA	NA	NA	NA	NA	NA	NA	NA	NA	NA	NA	NA	NA	NA	NA	NA	NA	NA	NA	NA	NA	NA	NA	NA	NA	NA	NA	NA	NA	NA	NA	NA	NA	NA	NA	NA	NA	NA	NA
s_Bacteria;p_Bacteroidetes;c_Flavobacteriia;o_Flavobacteriales;f_Unclassified Flavobacteriales;g_Unclassified Flavobacteriales	NA	NA	NA	NA	NA	NA	NA	NA	NA	NA	NA	NA	NA	NA	NA	NA	NA	NA	NA	NA	NA	NA	NA	NA	NA	NA	NA	NA	NA	NA	NA	NA	NA	NA	NA	NA	NA	NA	NA	NA	NA	NA	NA	NA	NA	NA	NA	NA	NA
s_Bacteria;p_Bacteroidetes;c_Flavobacteriia;o_Flavobacteriales;f_Weeksellaceae;g_Chryseobacterium	NA	NA	NA	NA	NA	NA	NA	NA	NA	NA	NA	NA	NA	NA	NA	NA	NA	NA	NA	NA	NA	NA	NA	NA	NA	NA	NA	NA	NA	NA	NA	NA	NA	NA	NA	NA	NA	NA	NA	NA	NA	NA	NA	NA	NA	NA	NA	NA	NA
s_Bacteria;p_Bacteroidetes;c_Flavobacteriia;o_Unclassified Flavobacteriia;f_Unclassified Flavobacteriia;g_Unclassified Flavobacteriia	NA	NA	NA	NA	NA	NA	NA	NA	NA	NA	NA	NA	NA	NA	NA	NA	NA	NA	NA	NA	NA	NA	NA	NA	NA	NA	NA	NA	NA	NA	NA	NA	NA	NA	NA	NA	NA	NA	NA	NA	NA	NA	NA	NA	NA	NA	NA	NA	NA
s_Bacteria;p_Bacteroidetes;c_Sphingobacteriia;o_Sphingobacteriales;f_Sphingobacteriaceae;g_Daejeonella	NA	NA	NA	NA	NA	NA	NA	NA	NA	NA	NA	NA	NA	NA	NA	NA	NA	NA	NA	NA	NA	NA	NA	NA	NA	NA	NA	NA	NA	NA	NA	NA	NA	NA	NA	NA	NA	NA	NA	NA	NA	NA	NA	NA	NA	NA	NA	NA	NA
s_Bacteria;p_Bacteroidetes;c_Sphingobacteriia;o_Sphingobacteriales;f_Sphingobacteriaceae;g_Mucilaginibacter	NA	NA	NA	NA	NA	NA	NA	NA	NA	NA	NA	NA	NA	NA	NA	NA	NA	NA	NA	NA	NA	NA	NA	NA	NA	NA	NA	NA	NA	NA	NA	NA	NA	NA	NA	NA	NA	NA	NA	NA	NA	NA	NA	NA	NA	NA	NA	NA	NA
s_Bacteria;p_Bacteroidetes;c_Sphingobacteriia;o_Sphingobacteriales;f_Sphingobacteriaceae;g_Pedobacter	NA	NA	NA	NA	NA	NA	NA	-2.79586	NA	-2.64386	-4.39088	NA	NA	NA	NA	NA	NA	NA	NA	NA	NA	NA	NA	NA	NA	NA	NA	NA	NA	NA	NA	NA	NA	NA	NA	NA	NA	NA	NA	NA	NA	NA	NA	NA	NA	NA	NA	NA	NA
s_Bacteria;p_Bacteroidetes;c_Sphingobacteriia;o_Sphingobacteriales;f_Sphingobacteriaceae;g_Sphingobacteriaceae bacterium (no genus in NCBI)	NA	NA	NA	NA	NA	NA	NA	NA	NA	NA	NA	NA	NA	NA	NA	NA	NA	NA	NA	NA	NA	NA	NA	NA	NA	NA	NA	NA	NA	NA	NA	NA	NA	NA	NA	NA	NA	NA	NA	NA	NA	NA	NA	NA	NA	NA	NA	NA	NA
s_Bacteria;p_Bacteroidetes;c_Sphingobacteriia;o_Sphingobacteriales;f_Sphingobacteriaceae;g_Unclassified Sphingobacteriaceae	NA	NA	NA	-5.99616	NA	NA	NA	NA	NA	NA	NA	NA	NA	NA	NA	NA	NA	NA	NA	NA	NA	NA	NA	NA	NA	NA	NA	NA	NA	NA	NA	NA	NA	NA	NA	NA	NA	NA	NA	NA	NA	NA	NA	NA	NA	NA	NA	NA	NA
s_Bacteria;p_Bacteroidetes;c_Sphingobacteriia;o_Sphingobacteriales;f_Unclassified Sphingobacteriales;g_Unclassified Sphingobacteriales	NA	NA	NA	NA	NA	NA	NA	NA	NA	NA	NA	NA	NA	NA	NA	NA	NA	NA	NA	NA	NA	NA	NA	NA	NA	NA	NA	NA	NA	NA	NA	NA	NA	NA	NA	NA	NA	NA	NA	NA	NA	NA	NA	NA	NA	NA	NA	NA	NA
s_Bacteria;p_Bacteroidetes;c_Sphingobacteriia;o_Unclassified Sphingobacteriia;f_Unclassified Sphingobacteriia;g_Unclassified Sphingobacteriia	NA	NA	NA	NA	NA	NA	NA	NA	NA	NA	NA	NA	NA	NA	NA	NA	NA	NA	NA	NA	NA	NA	NA	NA	NA	NA	NA	NA	NA	NA	NA	NA	NA	NA	NA	NA	NA	NA	NA	NA	NA	NA	NA	NA	NA	NA	NA	NA	NA
s_Bacteria;p_Bacteroidetes;c_Unclassified Bacteroidetes;o_Unclassified Bacteroidetes;f_Unclassified Bacteroidetes;g_Unclassified Bacteroidetes	NA	NA	NA	NA	NA	NA	NA	NA	NA	NA	NA	NA	NA	NA	NA	NA	NA	-2.96203	NA	NA	NA	NA	NA	NA	NA	NA	NA	NA	NA	NA	NA	NA	NA	NA	NA	NA	NA	NA	NA	NA	NA	NA	NA	NA	NA	NA	NA	NA	NA
s_Bacteria;p_Candidatus Cloacimonetes;c_Unclassified Candidatus Cloacimonetes;o_Unclassified Candidatus Cloacimonetes;f_Unclassified Candidatus Cloacimonetes;g_Unclassified Candidatus Cloacimonetes	NA	NA	NA	NA	NA	NA	NA	NA	NA	NA	NA	NA	NA	NA	NA	NA	NA	NA	NA	NA	NA	NA	NA	NA	NA	NA	NA	NA	NA	NA	NA	NA	NA	NA	NA	NA	NA	NA	NA	NA	NA	NA	NA	NA	NA	NA	NA	NA	NA
s_Bacteria;p_Candidatus Dormibacteraeota;c_Unclassified Candidatus Dormibacteraeota;o_Unclassified Candidatus Dormibacteraeota;f_Unclassified Candidatus Dormibacteraeota;g_Unclassified Candidatus Dormibacteraeota	NA	NA	NA	NA	NA	NA	NA	NA	NA	NA	NA	NA	NA	NA	NA	NA	NA	NA	NA	NA	NA	NA	NA	NA	NA	NA	NA	NA	NA	NA	NA	NA	NA	NA	NA	NA	NA	NA	NA	NA	NA	NA	NA	NA	NA	NA	NA	NA	NA
s_Bacteria;p_Candidatus Doudnabacteria;c_Unclassified Candidatus Doudnabacteria;o_Unclassified Candidatus Doudnabacteria;f_Unclassified Candidatus Doudnabacteria;g_Unclassified Candidatus Doudnabacteria	NA	NA	NA	NA	NA	NA	NA	NA	NA	NA	NA	NA	NA	NA	NA	NA	NA	NA	NA	NA	NA	NA	NA	NA	NA	NA	NA	NA	NA	NA	NA	NA	NA	NA	NA	NA	NA	NA	NA	NA	NA	NA	NA	NA	NA	NA	NA	NA	NA
s_Bacteria;p_Candidatus Eisenbacteria;c_Unclassified Candidatus Eisenbacteria;o_Unclassified Candidatus Eisenbacteria;f_Unclassified Candidatus Eisenbacteria;g_Unclassified Candidatus Eisenbacteria	NA	NA	NA	NA	NA	NA	NA	NA	NA	NA	NA	NA	NA	NA	NA	NA	NA	NA	NA	NA	NA	NA	NA	NA	NA	NA	NA	NA	NA	NA	NA	NA	NA	NA	NA	NA	NA	NA	NA	NA	NA	NA	NA	NA	NA	NA	NA	NA	NA
s_Bacteria;p_Candidatus Eremiobacteraeota;c_Unclassified Candidatus Eremiobacteraeota;o_Unclassified Candidatus Eremiobacteraeota;f_Unclassified Candidatus Eremiobacteraeota;g_Unclassified Candidatus Eremiobacteraeota	NA	NA	NA	NA	NA	NA	NA	NA	NA	NA	NA	NA	NA	NA	NA	NA	NA	NA	NA	NA	NA	NA	NA	NA	NA	NA	NA	NA	NA	NA	NA	NA	NA	NA	NA	NA	NA	NA	NA	NA	NA	NA	NA	NA	NA	NA	NA	NA	NA
s_Bacteria;p_Candidatus Gracilibacteria;c_Unclassified Candidatus Gracilibacteria;o_Unclassified Candidatus Gracilibacteria;f_Unclassified Candidatus Gracilibacteria;g_Unclassified Candidatus Gracilibacteria	NA	NA	NA	NA	NA	NA	NA	NA	NA	NA	NA	NA	NA	NA	NA	NA	NA	NA	NA	NA	NA	NA	NA	NA	NA	NA	NA	NA	NA	NA	NA	NA	NA	NA	NA	NA	NA	NA	NA	NA	NA	NA	NA	NA	NA	NA	NA	NA	NA
s_Bacteria;p_Candidatus Omnitrophica;c_Unclassified Candidatus Omnitrophica;o_Unclassified Candidatus Omnitrophica;f_Unclassified Candidatus Omnitrophica;g_Unclassified Candidatus Omnitrophica	NA	NA	NA	NA	NA	NA	NA	NA	NA	NA	NA	NA	NA	NA	NA	NA	NA	NA	NA	NA	NA	NA	NA	NA	NA	NA	NA	NA	NA	NA	NA	NA	NA	NA	NA	NA	NA	NA	NA	NA	NA	NA	NA	NA	NA	NA	NA	NA	NA
s_Bacteria;p_Candidatus Parcubacteria;c_Unclassified Candidatus Parcubacteria;o_Unclassified Candidatus Parcubacteria;f_Unclassified Candidatus Parcubacteria;g_Unclassified Candidatus Parcubacteria	NA	NA	NA	NA	NA	NA	NA	NA	NA	NA	NA	NA	NA	NA	NA	NA	NA	NA	NA	NA	NA	NA	NA	NA	NA	NA	NA	NA	NA	NA	NA	NA	NA	NA	NA	NA	NA	NA	NA	NA	NA	NA	NA	NA	NA	NA	NA	NA	NA
s_Bacteria;p_Candidatus Peregrinibacteria;c_Candidatus Peribacteria;o_Candidatus Peribacterales;f_Unclassified Candidatus Peribacterales;g_Unclassified Candidatus Peribacterales	NA	NA	NA	NA	NA	NA	NA	NA	NA	NA	NA	NA	NA	NA	NA	NA	NA	NA	NA	NA	NA	NA	NA	NA	NA	NA	NA	NA	NA	NA	NA	NA	NA	NA	NA	NA	NA	NA	NA	NA	NA	NA	NA	NA	NA	NA	NA	NA	NA
s_Bacteria;p_Candidatus Peregrinibacteria;c_Candidatus Peribacteria;o_Unclassified Candidatus Peribacteria;f_Unclassified Candidatus Peribacteria;g_Unclassified Candidatus Peribacteria	NA	NA	NA	NA	NA	NA	NA	NA	NA	NA	NA	NA	NA	NA	NA	NA	NA	NA	NA	NA	NA	NA	NA	NA	NA	NA	NA	NA	NA	NA	NA	NA	NA	NA	NA	NA	NA	NA	NA	NA	NA	NA	NA	NA	NA	NA	NA	NA	NA
s_Bacteria;p_Candidatus Peregrinibacteria;c_Unclassified Candidatus Peregrinibacteria;o_Unclassified Candidatus Peregrinibacteria;f_Unclassified Candidatus Peregrinibacteria;g_Unclassified Candidatus Peregrinibacteria	NA	NA	NA	NA	NA	NA	NA	NA	NA	NA	NA	NA	NA	NA	NA	NA	NA	NA	NA	NA	NA	NA	NA	NA	NA	NA	NA	NA	NA	NA	NA	NA	NA	NA	NA	NA	NA	NA	NA	NA	NA	NA	NA	NA	NA	NA	NA	NA	NA
s_Bacteria;p_Candidatus Rokubacteria;c_Candidatus Rokubacteria bacterium (no class in NCBI);o_Candidatus Rokubacteria bacterium (no order in NCBI);f_Candidatus Rokubacteria bacterium (no family in NCBI);g_Candidatus Rokubacteria bacterium (no genus in NCBI)	NA	NA	NA	NA	NA	NA	NA	NA	NA	NA	NA	NA	NA	NA	NA	NA	NA	NA	NA	NA	NA	NA	NA	NA	NA	NA	NA	NA	NA	NA	NA	NA	NA	NA	NA	NA	NA	NA	NA	NA	NA	NA	NA	NA	NA	NA	NA	NA	NA
s_Bacteria;p_Candidatus Rokubacteria;c_Unclassified Candidatus Rokubacteria;o_Unclassified Candidatus Rokubacteria;f_Unclassified Candidatus Rokubacteria;g_Unclassified Candidatus Rokubacteria	NA	NA	NA	NA	NA	NA	NA	NA	NA	NA	NA	NA	NA	NA	NA	NA	NA	NA	NA	NA	NA	NA	NA	NA	NA	NA	NA	NA	NA	NA	NA	NA	NA	NA	NA	NA	NA	NA	NA	NA	NA	NA	NA	NA	NA	NA	NA	NA	NA
s_Bacteria;p_Candidatus Saccharibacteria;c_Candidatus Saccharibacteria bacterium (no class in NCBI);o_Candidatus Saccharibacteria bacterium (no order in NCBI);f_Candidatus Saccharibacteria bacterium (no family in NCBI);g_Candidatus Saccharibacteria bacterium (no genus in NCBI)	NA	NA	NA	NA	NA	NA	NA	NA	NA	NA	NA	NA	NA	NA	NA	NA	NA	NA	NA	NA	NA	NA	NA	NA	NA	NA	NA	NA	NA	NA	NA	NA	NA	NA	NA	NA	NA	NA	NA	NA	NA	NA	NA	NA	NA	NA	NA	NA	NA
s_Bacteria;p_Candidatus Saccharibacteria;c_Unclassified Candidatus Saccharibacteria;o_Unclassified Candidatus Saccharibacteria;f_Unclassified Candidatus Saccharibacteria;g_Unclassified Candidatus Saccharibacteria	NA	NA	NA	NA	NA	NA	NA	NA	NA	NA	NA	NA	NA	NA	NA	NA	NA	NA	NA	NA	NA	NA	NA	NA	NA	NA	NA	NA	NA	NA	NA	NA	NA	NA	NA	NA	NA	NA	NA	NA	NA	NA	NA	NA	NA	NA	NA	NA	NA
s_Bacteria;p_Candidatus Sericytochromatia (no phylum in NCBI);c_Candidatus Sericytochromatia;o_Candidatus Sericytochromatia bacterium (no order in NCBI);f_Candidatus Sericytochromatia bacterium (no family in NCBI);g_Candidatus Sericytochromatia bacterium (no genus in NCBI)	NA	NA	NA	NA	NA	NA	NA	NA	NA	NA	NA	NA	NA	NA	NA	NA	NA	NA	NA	NA	NA	NA	NA	NA	NA	NA	NA	NA	NA	NA	NA	NA	NA	NA	NA	NA	NA	NA	NA	NA	NA	NA	NA	NA	NA	NA	NA	NA	NA
s_Bacteria;p_Candidatus Sericytochromatia (no phylum in NCBI);c_Candidatus Sericytochromatia;o_Unclassified Candidatus Sericytochromatia;f_Unclassified Candidatus Sericytochromatia;g_Unclassified Candidatus Sericytochromatia	NA	NA	NA	NA	NA	NA	NA	-8.55075	NA	NA	NA	NA	NA	NA	NA	NA	NA	NA	NA	NA	NA	NA	NA	NA	NA	NA	NA	NA	NA	NA	NA	NA	NA	NA	NA	NA	NA	NA	NA	NA	NA	NA	NA	NA	NA	NA	NA	NA	NA
s_Bacteria;p_Candidatus Sumerlaeota;c_Unclassified Candidatus Sumerlaeota;o_Unclassified Candidatus Sumerlaeota;f_Unclassified Candidatus Sumerlaeota;g_Unclassified Candidatus Sumerlaeota	NA	NA	NA	NA	NA	NA	NA	NA	NA	NA	NA	NA	NA	NA	NA	NA	NA	NA	NA	NA	NA	NA	NA	NA	NA	NA	NA	NA	NA	NA	NA	NA	NA	NA	NA	NA	NA	NA	NA	NA	NA	NA	NA	NA	NA	NA	NA	NA	NA
s_Bacteria;p_Candidatus Wallbacteria;c_Unclassified Candidatus Wallbacteria;o_Unclassified Candidatus Wallbacteria;f_Unclassified Candidatus Wallbacteria;g_Unclassified Candidatus Wallbacteria	NA	NA	NA	NA	NA	NA	NA	NA	NA	NA	NA	NA	NA	NA	NA	NA	NA	NA	NA	NA	NA	NA	NA	NA	NA	NA	NA	NA	NA	NA	NA	NA	NA	NA	NA	NA	NA	NA	NA	NA	NA	NA	NA	NA	NA	NA	NA	NA	NA
s_Bacteria;p_Candidatus Yanofskybacteria;c_Unclassified Candidatus Yanofskybacteria;o_Unclassified Candidatus Yanofskybacteria;f_Unclassified Candidatus Yanofskybacteria;g_Unclassified Candidatus Yanofskybacteria	NA	NA	NA	NA	NA	NA	NA	NA	NA	NA	NA	NA	NA	NA	NA	NA	NA	NA	NA	NA	NA	NA	NA	NA	NA	NA	NA	NA	NA	NA	NA	NA	NA	NA	NA	NA	NA	NA	NA	NA	NA	NA	NA	NA	NA	NA	NA	NA	NA
s_Bacteria;p_Chlamydiae;c_Chlamydiia;o_Chlamydiales;f_Unclassified Chlamydiales;g_Unclassified Chlamydiales	NA	NA	NA	NA	NA	NA	NA	NA	NA	NA	NA	NA	NA	NA	NA	NA	NA	NA	NA	NA	NA	NA	NA	NA	NA	NA	NA	NA	NA	NA	NA	NA	NA	NA	NA	NA	NA	NA	NA	NA	NA	NA	NA	NA	NA	NA	NA	NA	NA
s_Bacteria;p_Chlamydiae;c_Chlamydiia;o_Parachlamydiales;f_Parachlamydiaceae;g_Parachlamydiaceae bacterium (no genus in NCBI)	NA	NA	NA	NA	NA	NA	NA	NA	NA	NA	NA	NA	NA	NA	NA	NA	NA	NA	NA	NA	NA	NA	NA	NA	NA	NA	NA	NA	NA	NA	NA	NA	NA	NA	NA	NA	NA	NA	NA	NA	NA	-8.38082	NA	NA	NA	NA	NA	NA	NA
s_Bacteria;p_Chlamydiae;c_Chlamydiia;o_Parachlamydiales;f_Parachlamydiaceae;g_Unclassified Parachlamydiaceae	NA	NA	NA	NA	NA	NA	NA	NA	NA	NA	NA	NA	NA	NA	NA	NA	NA	NA	NA	NA	NA	NA	NA	NA	NA	NA	NA	NA	NA	NA	NA	NA	NA	NA	NA	NA	NA	NA	NA	NA	NA	NA	NA	NA	NA	NA	NA	NA	NA
s_Bacteria;p_Chlamydiae;c_Chlamydiia;o_Parachlamydiales;f_Unclassified Parachlamydiales;g_Unclassified Parachlamydiales	NA	NA	NA	NA	NA	NA	NA	NA	NA	NA	NA	NA	NA	NA	NA	NA	NA	NA	NA	NA	NA	NA	NA	NA	NA	NA	NA	NA	NA	NA	NA	NA	NA	NA	NA	NA	NA	NA	NA	NA	NA	NA	NA	NA	NA	NA	NA	NA	NA
s_Bacteria;p_Chlamydiae;c_Chlamydiia;o_Unclassified Chlamydiia;f_Unclassified Chlamydiia;g_Unclassified Chlamydiia	NA	NA	NA	NA	NA	NA	NA	NA	NA	NA	NA	NA	NA	NA	NA	NA	NA	NA	NA	NA	NA	NA	NA	NA	NA	NA	NA	NA	NA	NA	NA	NA	NA	NA	NA	NA	NA	NA	NA	NA	NA	NA	NA	NA	NA	NA	NA	NA	NA
s_Bacteria;p_Chlamydiae;c_Unclassified Chlamydiae;o_Unclassified Chlamydiae;f_Unclassified Chlamydiae;g_Unclassified Chlamydiae	NA	NA	NA	NA	NA	NA	NA	NA	NA	NA	NA	NA	NA	NA	NA	NA	NA	NA	NA	NA	NA	NA	NA	NA	NA	NA	NA	NA	NA	NA	NA	NA	NA	NA	NA	NA	NA	NA	NA	NA	NA	NA	NA	NA	NA	NA	NA	NA	NA
s_Bacteria;p_Chloroflexi;c_Anaerolineae;o_Anaerolineales;f_Anaerolineales bacterium (no family in NCBI);g_Anaerolineales bacterium (no genus in NCBI)	NA	NA	NA	NA	NA	NA	NA	NA	NA	NA	NA	NA	NA	NA	NA	NA	NA	NA	NA	NA	NA	NA	NA	NA	NA	NA	NA	NA	NA	NA	NA	NA	NA	NA	NA	NA	NA	NA	NA	NA	NA	NA	NA	NA	NA	NA	NA	NA	NA
s_Bacteria;p_Chloroflexi;c_Anaerolineae;o_Anaerolineales;f_Unclassified Anaerolineales;g_Unclassified Anaerolineales	NA	NA	NA	NA	NA	NA	NA	NA	NA	NA	NA	NA	NA	NA	NA	NA	NA	NA	NA	NA	NA	NA	NA	NA	NA	NA	NA	NA	NA	NA	NA	NA	NA	NA	NA	NA	NA	NA	NA	NA	NA	NA	NA	NA	NA	NA	NA	NA	NA
s_Bacteria;p_Chloroflexi;c_Anaerolineae;o_Unclassified Anaerolineae;f_Unclassified Anaerolineae;g_Unclassified Anaerolineae	NA	NA	NA	NA	NA	NA	NA	NA	NA	NA	NA	NA	NA	NA	NA	NA	NA	NA	NA	NA	NA	NA	NA	NA	NA	NA	NA	NA	NA	NA	NA	NA	NA	NA	NA	NA	NA	NA	NA	NA	NA	NA	NA	NA	NA	NA	NA	NA	NA
s_Bacteria;p_Chloroflexi;c_Caldilineae;o_Caldilineales;f_Caldilineaceae;g_Unclassified Caldilineaceae	NA	NA	NA	NA	NA	NA	NA	NA	NA	NA	NA	NA	NA	NA	NA	NA	NA	NA	NA	NA	NA	NA	NA	NA	NA	NA	NA	NA	NA	NA	NA	NA	NA	NA	NA	NA	NA	NA	NA	NA	NA	NA	NA	NA	NA	NA	NA	NA	NA
s_Bacteria;p_Chloroflexi;c_Caldilineae;o_Unclassified Caldilineae;f_Unclassified Caldilineae;g_Unclassified Caldilineae	NA	NA	NA	NA	NA	NA	NA	NA	NA	NA	NA	NA	NA	NA	NA	NA	NA	NA	NA	NA	NA	NA	NA	NA	NA	NA	NA	NA	NA	NA	NA	NA	NA	NA	NA	NA	NA	NA	NA	NA	NA	NA	NA	NA	NA	NA	NA	NA	NA
s_Bacteria;p_Chloroflexi;c_Chloroflexi bacterium (no class in NCBI);o_Chloroflexi bacterium (no order in NCBI);f_Chloroflexi bacterium (no family in NCBI);g_Chloroflexi bacterium (no genus in NCBI)	NA	NA	-6.50635	NA	NA	NA	NA	-8.22882	NA	NA	NA	NA	NA	NA	NA	NA	NA	NA	NA	NA	NA	NA	NA	NA	NA	NA	NA	NA	NA	NA	NA	NA	NA	NA	NA	NA	NA	NA	NA	NA	NA	NA	NA	NA	NA	NA	NA	NA	NA
s_Bacteria;p_Chloroflexi;c_Chloroflexia;o_Unclassified Chloroflexia;f_Unclassified Chloroflexia;g_Unclassified Chloroflexia	NA	NA	-5.96578	NA	NA	NA	NA	NA	NA	NA	NA	NA	NA	NA	NA	NA	NA	NA	NA	NA	NA	NA	NA	NA	NA	NA	NA	NA	NA	NA	NA	NA	NA	NA	NA	NA	NA	NA	NA	NA	NA	NA	NA	NA	NA	NA	NA	NA	NA
s_Bacteria;p_Chloroflexi;c_Dehalococcoidia;o_Unclassified Dehalococcoidia;f_Unclassified Dehalococcoidia;g_Unclassified Dehalococcoidia	NA	NA	NA	NA	NA	NA	NA	NA	NA	NA	NA	NA	NA	NA	NA	NA	NA	NA	NA	NA	NA	NA	NA	NA	NA	NA	NA	NA	NA	NA	NA	NA	NA	NA	NA	NA	NA	NA	NA	NA	NA	NA	NA	NA	NA	NA	NA	NA	NA
s_Bacteria;p_Chloroflexi;c_Thermomicrobia;o_Thermomicrobia bacterium (no order in NCBI);f_Thermomicrobia bacterium (no family in NCBI);g_Thermomicrobia bacterium (no genus in NCBI)	NA	NA	NA	NA	NA	NA	NA	NA	NA	NA	NA	NA	NA	NA	NA	NA	NA	NA	NA	NA	NA	NA	NA	NA	NA	NA	NA	NA	NA	NA	NA	NA	NA	NA	NA	NA	NA	NA	NA	NA	NA	NA	NA	NA	NA	NA	NA	NA	NA
s_Bacteria;p_Chloroflexi;c_Thermomicrobia;o_Thermomicrobiales;f_Thermomicrobiaceae;g_Thermomicrobium	NA	NA	NA	NA	NA	NA	NA	NA	NA	NA	NA	NA	NA	NA	NA	NA	NA	NA	NA	NA	NA	NA	NA	NA	NA	NA	NA	NA	NA	NA	NA	NA	NA	NA	NA	NA	NA	NA	NA	NA	NA	NA	NA	NA	NA	NA	NA	NA	NA
s_Bacteria;p_Chloroflexi;c_Thermomicrobia;o_Thermomicrobiales;f_Unclassified Thermomicrobiales;g_Unclassified Thermomicrobiales	NA	NA	-8.09132	NA	NA	NA	NA	NA	NA	NA	NA	NA	NA	NA	NA	NA	NA	NA	NA	NA	NA	NA	NA	NA	NA	NA	NA	NA	NA	NA	NA	NA	NA	NA	NA	NA	NA	NA	NA	NA	NA	NA	NA	NA	NA	NA	NA	NA	NA
s_Bacteria;p_Chloroflexi;c_Thermomicrobia;o_Unclassified Thermomicrobia;f_Unclassified Thermomicrobia;g_Unclassified Thermomicrobia	NA	NA	NA	NA	NA	NA	NA	NA	NA	NA	NA	NA	NA	NA	NA	NA	NA	NA	NA	NA	NA	NA	NA	NA	NA	NA	NA	NA	NA	NA	NA	NA	NA	NA	NA	NA	NA	NA	NA	NA	NA	NA	NA	NA	NA	NA	NA	NA	NA
s_Bacteria;p_Chloroflexi;c_Unclassified Chloroflexi;o_Unclassified Chloroflexi;f_Unclassified Chloroflexi;g_Unclassified Chloroflexi	NA	NA	-3.73697	NA	NA	NA	NA	-6.85031	NA	-4.04295	NA	NA	NA	NA	NA	NA	NA	NA	NA	NA	NA	NA	NA	NA	NA	NA	NA	NA	NA	NA	NA	NA	NA	NA	NA	NA	NA	NA	NA	NA	NA	NA	NA	NA	NA	NA	NA	NA	NA
s_Bacteria;p_Cyanobacteria;c_Cyanobacteria bacterium (no class in NCBI);o_Cyanobacteria bacterium (no order in NCBI);f_Cyanobacteria bacterium (no family in NCBI);g_Cyanobacteria bacterium (no genus in NCBI)	NA	NA	NA	NA	NA	NA	NA	NA	NA	NA	NA	NA	NA	NA	NA	NA	NA	NA	NA	NA	NA	NA	NA	NA	NA	NA	NA	NA	NA	NA	NA	NA	NA	NA	NA	NA	NA	NA	NA	NA	NA	NA	NA	NA	NA	NA	NA	NA	NA
s_Bacteria;p_Cyanobacteria;c_Gloeobacteria;o_Gloeobacterales;f_Gloeobacteraceae;g_Unclassified Gloeobacteraceae	NA	NA	NA	NA	NA	NA	NA	NA	NA	NA	NA	NA	NA	NA	NA	NA	NA	NA	NA	NA	NA	NA	NA	NA	NA	NA	NA	NA	NA	NA	NA	NA	NA	NA	NA	NA	NA	NA	NA	NA	NA	NA	NA	NA	NA	NA	NA	NA	NA
s_Bacteria;p_Cyanobacteria;c_Nostocales (no class in NCBI);o_Nostocales;f_Nostocaceae;g_Nostoc	NA	NA	NA	NA	NA	NA	NA	NA	NA	NA	NA	NA	NA	NA	NA	NA	NA	NA	NA	NA	NA	NA	NA	NA	NA	NA	NA	NA	NA	NA	NA	NA	NA	NA	NA	NA	NA	NA	NA	NA	NA	NA	NA	NA	NA	NA	NA	NA	NA
s_Bacteria;p_Cyanobacteria;c_Nostocales (no class in NCBI);o_Nostocales;f_Nostocaceae;g_Unclassified Nostocaceae	NA	NA	NA	NA	NA	NA	NA	NA	NA	NA	NA	NA	NA	NA	NA	NA	NA	NA	NA	NA	NA	NA	NA	NA	NA	NA	NA	NA	NA	NA	NA	NA	NA	NA	NA	NA	NA	NA	NA	NA	NA	NA	NA	NA	NA	NA	NA	NA	NA
s_Bacteria;p_Cyanobacteria;c_Nostocales (no class in NCBI);o_Nostocales;f_Unclassified Nostocales;g_Unclassified Nostocales	NA	NA	NA	NA	NA	NA	NA	NA	NA	NA	NA	NA	NA	NA	NA	NA	NA	NA	NA	NA	NA	NA	NA	NA	NA	NA	NA	NA	NA	NA	NA	NA	NA	NA	NA	NA	NA	NA	NA	NA	NA	NA	NA	NA	NA	NA	NA	NA	NA
s_Bacteria;p_Cyanobacteria;c_Oscillatoriales (no class in NCBI);o_Oscillatoriales;f_Unclassified Oscillatoriales;g_Unclassified Oscillatoriales	NA	NA	NA	NA	NA	NA	NA	NA	NA	NA	NA	NA	NA	NA	NA	NA	NA	NA	NA	NA	NA	NA	NA	NA	NA	NA	NA	NA	NA	NA	NA	NA	NA	NA	NA	NA	NA	NA	NA	NA	NA	NA	NA	NA	NA	NA	NA	NA	NA
s_Bacteria;p_Cyanobacteria;c_Pseudanabaenales (no class in NCBI);o_Pseudanabaenales;f_Leptolyngbyaceae;g_Phormidesmis	NA	NA	NA	NA	NA	NA	NA	NA	NA	NA	NA	NA	NA	NA	NA	NA	NA	NA	NA	NA	NA	NA	NA	NA	NA	NA	NA	NA	NA	NA	NA	NA	NA	NA	NA	NA	NA	NA	NA	NA	NA	NA	NA	NA	NA	NA	NA	NA	NA
s_Bacteria;p_Cyanobacteria;c_Unclassified Cyanobacteria;o_Unclassified Cyanobacteria;f_Unclassified Cyanobacteria;g_Unclassified Cyanobacteria	NA	NA	NA	NA	NA	NA	NA	NA	NA	NA	NA	NA	NA	NA	NA	NA	NA	NA	NA	NA	NA	NA	NA	NA	NA	NA	NA	NA	NA	NA	NA	NA	NA	NA	NA	NA	NA	NA	NA	NA	NA	NA	NA	NA	NA	NA	NA	NA	NA
s_Bacteria;p_Deinococcus-Thermus;c_Unclassified Deinococcus-Thermus;o_Unclassified Deinococcus-Thermus;f_Unclassified Deinococcus-Thermus;g_Unclassified Deinococcus-Thermus	NA	NA	NA	NA	NA	NA	NA	NA	NA	NA	NA	NA	NA	NA	NA	NA	NA	NA	NA	NA	NA	NA	NA	NA	NA	NA	NA	NA	NA	NA	NA	NA	NA	NA	NA	NA	NA	NA	NA	NA	NA	NA	NA	NA	NA	NA	NA	NA	NA
s_Bacteria;p_Elusimicrobia;c_Unclassified Elusimicrobia;o_Unclassified Elusimicrobia;f_Unclassified Elusimicrobia;g_Unclassified Elusimicrobia	NA	NA	NA	NA	NA	NA	NA	NA	NA	NA	NA	NA	NA	NA	NA	NA	NA	NA	NA	NA	NA	NA	NA	NA	NA	NA	NA	NA	NA	NA	NA	NA	NA	NA	NA	NA	NA	NA	NA	NA	NA	NA	NA	NA	NA	NA	NA	NA	NA
s_Bacteria;p_Fibrobacteres;c_Fibrobacteria;o_Fibrobacteria bacterium (no order in NCBI);f_Fibrobacteria bacterium (no family in NCBI);g_Fibrobacteria bacterium (no genus in NCBI)	NA	NA	NA	NA	NA	NA	NA	NA	NA	NA	NA	NA	NA	NA	NA	NA	NA	NA	NA	NA	NA	NA	NA	NA	NA	NA	NA	NA	NA	NA	NA	NA	NA	NA	NA	NA	NA	NA	NA	NA	NA	NA	NA	NA	NA	NA	NA	NA	NA
s_Bacteria;p_Fibrobacteres;c_Fibrobacteria;o_Unclassified Fibrobacteria;f_Unclassified Fibrobacteria;g_Unclassified Fibrobacteria	NA	NA	NA	NA	NA	NA	NA	NA	NA	NA	NA	NA	NA	NA	NA	NA	NA	NA	NA	NA	NA	NA	NA	NA	NA	NA	NA	NA	NA	NA	NA	NA	NA	NA	NA	NA	NA	NA	NA	NA	NA	NA	NA	NA	NA	NA	NA	NA	NA
s_Bacteria;p_Fibrobacteres;c_Unclassified Fibrobacteres;o_Unclassified Fibrobacteres;f_Unclassified Fibrobacteres;g_Unclassified Fibrobacteres	NA	NA	NA	NA	NA	NA	NA	NA	NA	NA	NA	NA	NA	NA	NA	NA	NA	NA	NA	NA	NA	NA	NA	NA	NA	NA	NA	NA	NA	NA	NA	NA	NA	NA	NA	NA	NA	NA	NA	NA	NA	NA	NA	NA	NA	NA	NA	NA	NA
s_Bacteria;p_Firmicutes;c_Bacilli;o_Bacillales;f_Bacillaceae;g_Bacillus	NA	NA	NA	NA	NA	NA	NA	NA	NA	NA	NA	NA	NA	NA	NA	NA	NA	NA	NA	NA	NA	NA	NA	NA	NA	NA	NA	NA	NA	NA	NA	NA	NA	NA	NA	NA	NA	NA	NA	NA	NA	NA	NA	NA	NA	NA	NA	NA	NA
s_Bacteria;p_Firmicutes;c_Bacilli;o_Bacillales;f_Bacillaceae;g_Geobacillus	NA	NA	NA	NA	NA	NA	NA	NA	NA	NA	NA	NA	NA	NA	NA	NA	NA	NA	NA	NA	NA	NA	NA	NA	NA	NA	NA	NA	NA	NA	NA	NA	NA	NA	NA	NA	NA	NA	NA	NA	NA	NA	NA	NA	NA	NA	NA	NA	NA
s_Bacteria;p_Firmicutes;c_Bacilli;o_Bacillales;f_Bacillaceae;g_Lysinibacillus	NA	NA	NA	NA	NA	NA	NA	NA	NA	-1.62593	NA	NA	NA	NA	NA	NA	NA	NA	NA	NA	-1.11195	NA	NA	NA	NA	NA	NA	NA	NA	NA	NA	NA	NA	NA	NA	NA	NA	NA	NA	NA	NA	NA	NA	NA	NA	NA	NA	NA	NA
s_Bacteria;p_Firmicutes;c_Bacilli;o_Bacillales;f_Bacillaceae;g_Parageobacillus	NA	NA	NA	NA	NA	NA	NA	NA	NA	NA	NA	NA	NA	NA	NA	NA	NA	NA	NA	NA	NA	NA	NA	NA	NA	NA	NA	NA	NA	NA	NA	NA	NA	NA	NA	NA	NA	NA	NA	NA	NA	NA	NA	NA	NA	NA	NA	NA	NA
s_Bacteria;p_Firmicutes;c_Bacilli;o_Bacillales;f_Bacillaceae;g_Peribacillus	NA	NA	NA	NA	NA	NA	NA	NA	NA	NA	NA	NA	NA	NA	NA	NA	NA	NA	NA	NA	NA	NA	NA	NA	NA	NA	NA	NA	NA	NA	NA	NA	NA	NA	NA	NA	NA	NA	NA	NA	NA	NA	NA	NA	NA	NA	NA	NA	NA
s_Bacteria;p_Firmicutes;c_Bacilli;o_Bacillales;f_Bacillaceae;g_Priestia	NA	-0.472596	5.06139	1.19304	NA	NA	-1.29336	2.65138	0.345586	3.88863	1.0184	0.167786	-1.76611	-1.76284	2.5259	-0.0528949	0.0565835	1.75403	NA	-0.0974762	1.03351	-0.639355	NA	-1.42533	-0.820277	-1.42533	NA	NA	NA	-1.29336	NA	NA	NA	-1.56918	1.06557	NA	-0.109359	NA	NA	NA	NA	1.17142	1.5435	NA	-1.03111	NA	NA	NA	NA
s_Bacteria;p_Firmicutes;c_Bacilli;o_Bacillales;f_Bacillaceae;g_Unclassified Bacillaceae	NA	-1.46993	5.29374	-0.446148	-0.129208	NA	-1.49954	2.82389	0.861823	4.46567	2.5848	1.37332	1.09761	2.9108	2.63784	0.252173	0.473008	2.76306	NA	NA	0.14274	-1.87303	NA	NA	NA	-0.106249	-1.37582	0.0262099	NA	0.596776	NA	NA	NA	-1.32193	-0.0301281	NA	0.97306	NA	NA	NA	0.443607	0.481299	1.74229	NA	-0.547229	NA	-0.261304	NA	-0.261304
s_Bacteria;p_Firmicutes;c_Bacilli;o_Bacillales;f_Paenibacillaceae;g_Cohnella	NA	NA	NA	NA	NA	NA	NA	NA	NA	NA	NA	NA	NA	NA	NA	NA	NA	NA	NA	NA	NA	NA	NA	NA	NA	NA	NA	NA	NA	NA	NA	NA	NA	NA	NA	NA	NA	NA	NA	NA	NA	NA	NA	NA	NA	NA	NA	NA	NA
s_Bacteria;p_Firmicutes;c_Bacilli;o_Bacillales;f_Paenibacillaceae;g_Paenibacillus	NA	7.77164	13.1247	7.21914	6.48984	NA	8.62069	10.2556	5.27637	11.507	9.38211	8.16258	7.06902	8.39622	10.9438	6.74005	8.70314	10.0571	NA	6.74046	7.1677	6.60949	NA	NA	5.73823	7.54422	5.52302	6.96002	NA	7.85704	5.44919	NA	6.3853	6.18396	7.99528	NA	10.4631	NA	NA	NA	5.96831	6.56534	8.76881	NA	10.266	NA	NA	NA	-8.74339
s_Bacteria;p_Firmicutes;c_Bacilli;o_Bacillales;f_Paenibacillaceae;g_Saccharibacillus	NA	NA	-3.53394	NA	NA	NA	-7.22882	NA	NA	-6.19319	-6.50635	NA	NA	NA	NA	NA	-4.87832	-6.26534	NA	NA	-5.04295	-8.22882	NA	NA	NA	NA	-5.2109	NA	NA	NA	NA	NA	NA	NA	NA	NA	NA	NA	NA	NA	NA	NA	NA	NA	NA	NA	NA	NA	NA
s_Bacteria;p_Firmicutes;c_Bacilli;o_Bacillales;f_Paenibacillaceae;g_Unclassified Paenibacillaceae	NA	NA	0.204558	NA	NA	NA	NA	NA	NA	NA	5.62047	NA	NA	NA	4.65501	NA	NA	NA	NA	NA	NA	NA	NA	NA	NA	NA	NA	NA	NA	NA	NA	NA	NA	NA	NA	NA	4.65501	NA	NA	NA	NA	NA	NA	NA	4.65501	NA	NA	NA	NA
s_Bacteria;p_Firmicutes;c_Bacilli;o_Bacillales;f_Unclassified Bacillales;g_Unclassified Bacillales	NA	NA	4.85557	-6.59655	NA	NA	NA	NA	NA	4.93775	NA	-5.24697	NA	3.22255	-5.24697	NA	NA	NA	NA	NA	NA	NA	NA	NA	NA	NA	NA	4.96561	NA	4.96561	NA	NA	NA	NA	NA	NA	NA	NA	NA	NA	4.16377	NA	NA	NA	NA	NA	NA	NA	NA
s_Bacteria;p_Firmicutes;c_Bacilli;o_Unclassified Bacilli;f_Unclassified Bacilli;g_Unclassified Bacilli	NA	NA	NA	NA	NA	NA	NA	NA	NA	NA	NA	NA	NA	NA	NA	NA	NA	NA	NA	4.33738	NA	NA	NA	NA	NA	NA	NA	NA	NA	NA	NA	NA	NA	NA	NA	NA	NA	NA	NA	NA	NA	NA	NA	NA	NA	NA	NA	NA	NA
s_Bacteria;p_Firmicutes;c_Clostridia;o_Eubacteriales;f_Unclassified Eubacteriales;g_Unclassified Eubacteriales	NA	NA	NA	NA	NA	NA	NA	1.40399	NA	NA	NA	NA	NA	NA	NA	NA	NA	NA	NA	NA	NA	NA	NA	NA	NA	NA	NA	NA	NA	NA	NA	NA	NA	NA	NA	NA	NA	NA	NA	NA	NA	NA	NA	NA	NA	NA	NA	NA	NA
s_Bacteria;p_Firmicutes;c_Clostridia;o_Unclassified Clostridia;f_Unclassified Clostridia;g_Unclassified Clostridia	NA	NA	NA	NA	NA	NA	NA	NA	NA	NA	NA	NA	NA	NA	NA	NA	NA	NA	NA	NA	NA	NA	NA	NA	NA	NA	NA	NA	NA	NA	NA	NA	NA	NA	NA	NA	NA	NA	NA	NA	NA	NA	NA	NA	NA	NA	NA	NA	NA
s_Bacteria;p_Firmicutes;c_Unclassified Firmicutes;o_Unclassified Firmicutes;f_Unclassified Firmicutes;g_Unclassified Firmicutes	NA	NA	1.58769	NA	NA	NA	NA	3.71999	NA	NA	NA	NA	NA	NA	NA	NA	NA	NA	NA	NA	NA	NA	NA	NA	NA	NA	NA	NA	NA	NA	NA	NA	NA	NA	NA	NA	NA	NA	NA	NA	NA	NA	NA	NA	NA	NA	NA	NA	NA
s_Bacteria;p_Gemmatimonadetes;c_Gemmatimonadetes bacterium (no class in NCBI);o_Gemmatimonadetes bacterium (no order in NCBI);f_Gemmatimonadetes bacterium (no family in NCBI);g_Gemmatimonadetes bacterium (no genus in NCBI)	NA	NA	NA	NA	NA	NA	NA	NA	NA	NA	NA	NA	NA	NA	NA	NA	NA	NA	NA	NA	NA	NA	NA	NA	NA	NA	NA	NA	NA	NA	NA	NA	NA	NA	NA	NA	NA	NA	NA	NA	NA	NA	NA	NA	NA	NA	NA	NA	NA
s_Bacteria;p_Gemmatimonadetes;c_Gemmatimonadetes;o_Gemmatimonadales;f_Gemmatimonadaceae;g_Gemmatimonas	NA	NA	NA	NA	NA	NA	NA	NA	NA	NA	NA	NA	NA	NA	NA	NA	NA	NA	NA	NA	NA	NA	NA	NA	NA	NA	NA	NA	NA	NA	NA	NA	NA	NA	NA	NA	NA	NA	NA	NA	NA	NA	NA	NA	NA	NA	NA	NA	NA
s_Bacteria;p_Gemmatimonadetes;c_Gemmatimonadetes;o_Gemmatimonadales;f_Gemmatimonadaceae;g_Gemmatirosa	NA	NA	NA	NA	NA	NA	NA	NA	NA	NA	NA	NA	NA	NA	NA	NA	NA	NA	NA	NA	NA	NA	NA	NA	NA	NA	NA	NA	NA	NA	NA	NA	NA	NA	NA	NA	NA	NA	NA	NA	NA	NA	NA	NA	NA	NA	NA	NA	NA
s_Bacteria;p_Gemmatimonadetes;c_Gemmatimonadetes;o_Gemmatimonadales;f_Gemmatimonadaceae;g_Unclassified Gemmatimonadaceae	NA	NA	NA	NA	NA	NA	NA	NA	NA	NA	NA	NA	NA	NA	NA	NA	NA	NA	NA	NA	NA	NA	NA	NA	NA	NA	NA	NA	NA	NA	NA	NA	NA	NA	NA	NA	NA	NA	NA	NA	NA	NA	NA	NA	NA	NA	NA	NA	NA
s_Bacteria;p_Gemmatimonadetes;c_Gemmatimonadetes;o_Gemmatimonadales;f_Unclassified Gemmatimonadales;g_Unclassified Gemmatimonadales	NA	NA	NA	NA	NA	NA	NA	NA	NA	NA	NA	NA	NA	NA	NA	NA	NA	NA	NA	NA	NA	NA	NA	NA	NA	NA	NA	NA	NA	NA	NA	NA	NA	NA	NA	NA	NA	NA	NA	NA	NA	NA	NA	NA	NA	NA	NA	NA	NA
s_Bacteria;p_Gemmatimonadetes;c_Unclassified Gemmatimonadetes;o_Unclassified Gemmatimonadetes;f_Unclassified Gemmatimonadetes;g_Unclassified Gemmatimonadetes	NA	NA	-4.51732	NA	NA	NA	NA	NA	NA	NA	NA	NA	NA	NA	NA	NA	NA	NA	NA	NA	NA	NA	NA	NA	NA	NA	NA	NA	NA	NA	NA	NA	NA	NA	NA	NA	NA	NA	NA	NA	NA	NA	NA	NA	NA	NA	NA	NA	NA
s_Bacteria;p_Lentisphaerae;c_Unclassified Lentisphaerae;o_Unclassified Lentisphaerae;f_Unclassified Lentisphaerae;g_Unclassified Lentisphaerae	NA	NA	NA	NA	NA	NA	NA	NA	NA	NA	NA	NA	NA	NA	NA	NA	NA	NA	NA	NA	NA	NA	NA	NA	NA	NA	NA	NA	NA	NA	NA	NA	NA	NA	NA	NA	NA	NA	NA	NA	NA	NA	NA	NA	NA	NA	NA	NA	NA
s_Bacteria;p_Nitrospirae;c_Nitrospira;o_Candidatus Troglogloeales;f_Unclassified Candidatus Troglogloeales;g_Unclassified Candidatus Troglogloeales	NA	NA	NA	NA	NA	NA	NA	NA	NA	NA	NA	NA	NA	NA	NA	NA	NA	NA	NA	NA	NA	NA	NA	NA	NA	NA	NA	NA	NA	NA	NA	NA	NA	NA	NA	NA	NA	NA	NA	NA	NA	NA	NA	NA	NA	NA	NA	NA	NA
s_Bacteria;p_Nitrospirae;c_Nitrospira;o_Nitrospirales;f_Nitrospiraceae;g_Nitrospira	NA	NA	NA	NA	NA	NA	NA	NA	NA	NA	NA	NA	NA	NA	NA	NA	NA	NA	NA	NA	NA	NA	NA	NA	NA	NA	NA	NA	NA	NA	NA	NA	NA	NA	NA	NA	NA	NA	NA	NA	NA	NA	NA	NA	NA	NA	NA	NA	NA
s_Bacteria;p_Nitrospirae;c_Nitrospira;o_Nitrospirales;f_Nitrospiraceae;g_Unclassified Nitrospiraceae	NA	NA	NA	NA	NA	NA	NA	NA	NA	NA	NA	NA	NA	NA	NA	NA	NA	NA	NA	NA	NA	NA	NA	NA	NA	NA	NA	NA	NA	NA	NA	NA	NA	NA	NA	NA	NA	NA	NA	NA	NA	NA	NA	NA	NA	NA	NA	NA	NA
s_Bacteria;p_Nitrospirae;c_Nitrospira;o_Nitrospirales;f_Unclassified Nitrospirales;g_Unclassified Nitrospirales	NA	NA	NA	NA	NA	NA	NA	NA	NA	NA	NA	NA	NA	NA	NA	NA	NA	NA	NA	NA	NA	NA	NA	NA	NA	NA	NA	NA	NA	NA	NA	NA	NA	NA	NA	NA	NA	NA	NA	NA	NA	NA	NA	NA	NA	NA	NA	NA	NA
s_Bacteria;p_Nitrospirae;c_Nitrospira;o_Unclassified Nitrospira;f_Unclassified Nitrospira;g_Unclassified Nitrospira	NA	NA	NA	NA	NA	NA	NA	NA	NA	NA	NA	NA	NA	NA	NA	NA	NA	NA	NA	NA	NA	NA	NA	NA	NA	NA	NA	NA	NA	NA	NA	NA	NA	NA	NA	NA	NA	NA	NA	NA	NA	NA	NA	NA	NA	NA	NA	NA	NA
s_Bacteria;p_Nitrospirae;c_Nitrospirae bacterium (no class in NCBI);o_Nitrospirae bacterium (no order in NCBI);f_Nitrospirae bacterium (no family in NCBI);g_Nitrospirae bacterium (no genus in NCBI)	NA	NA	NA	NA	NA	NA	NA	NA	NA	NA	NA	NA	NA	NA	NA	NA	NA	NA	NA	NA	NA	NA	NA	NA	NA	NA	NA	NA	NA	NA	NA	NA	NA	NA	NA	NA	NA	NA	NA	NA	NA	NA	NA	NA	NA	NA	NA	NA	NA
s_Bacteria;p_Nitrospirae;c_Unclassified Nitrospirae;o_Unclassified Nitrospirae;f_Unclassified Nitrospirae;g_Unclassified Nitrospirae	NA	NA	NA	NA	NA	NA	NA	NA	NA	NA	NA	NA	NA	NA	NA	NA	NA	NA	NA	NA	NA	NA	NA	NA	NA	NA	NA	NA	NA	NA	NA	NA	NA	NA	NA	NA	NA	NA	NA	NA	NA	NA	NA	NA	NA	NA	NA	NA	NA
s_Bacteria;p_Planctomycetes;c_Phycisphaerae;o_Phycisphaerales;f_Unclassified Phycisphaerales;g_Unclassified Phycisphaerales	NA	NA	NA	NA	NA	NA	NA	NA	NA	NA	NA	NA	NA	NA	NA	NA	NA	NA	NA	NA	NA	NA	NA	NA	NA	NA	NA	NA	NA	NA	NA	NA	NA	NA	NA	NA	NA	NA	NA	NA	NA	NA	NA	NA	NA	NA	NA	NA	NA
s_Bacteria;p_Planctomycetes;c_Phycisphaerae;o_Unclassified Phycisphaerae;f_Unclassified Phycisphaerae;g_Unclassified Phycisphaerae	NA	NA	NA	NA	NA	NA	NA	NA	NA	NA	NA	NA	NA	NA	NA	NA	NA	NA	NA	NA	NA	NA	NA	NA	NA	NA	NA	NA	NA	NA	NA	NA	NA	NA	NA	NA	NA	NA	NA	NA	NA	NA	NA	NA	NA	NA	NA	NA	NA
s_Bacteria;p_Planctomycetes;c_Planctomycetes bacterium (no class in NCBI);o_Planctomycetes bacterium (no order in NCBI);f_Planctomycetes bacterium (no family in NCBI);g_Planctomycetes bacterium (no genus in NCBI)	NA	NA	NA	NA	NA	NA	NA	NA	NA	NA	NA	NA	NA	NA	NA	NA	NA	NA	NA	NA	NA	NA	NA	NA	NA	NA	NA	NA	NA	NA	NA	NA	NA	NA	NA	NA	NA	NA	NA	NA	NA	NA	NA	NA	NA	NA	NA	NA	NA
s_Bacteria;p_Planctomycetes;c_Planctomycetia;o_Gemmatales;f_Gemmataceae;g_Fimbriiglobus	NA	NA	NA	NA	NA	NA	NA	NA	NA	NA	NA	NA	NA	NA	NA	NA	NA	NA	NA	NA	NA	NA	NA	NA	NA	NA	NA	NA	NA	NA	NA	NA	NA	NA	NA	NA	NA	NA	NA	NA	NA	NA	NA	NA	NA	NA	NA	NA	NA
s_Bacteria;p_Planctomycetes;c_Planctomycetia;o_Gemmatales;f_Gemmataceae;g_Gemmata	NA	NA	NA	NA	NA	NA	NA	NA	NA	NA	NA	NA	NA	NA	NA	NA	NA	NA	NA	NA	NA	NA	NA	NA	NA	NA	NA	NA	NA	NA	NA	NA	NA	NA	NA	NA	NA	NA	NA	NA	NA	NA	NA	NA	NA	NA	NA	NA	NA
s_Bacteria;p_Planctomycetes;c_Planctomycetia;o_Gemmatales;f_Gemmataceae;g_Gemmataceae bacterium (no genus in NCBI)	NA	NA	NA	NA	NA	NA	NA	NA	NA	NA	NA	NA	NA	NA	NA	NA	NA	NA	NA	NA	NA	NA	NA	NA	NA	NA	NA	NA	NA	NA	NA	NA	NA	NA	NA	NA	NA	NA	NA	NA	NA	NA	NA	NA	NA	NA	NA	NA	NA
s_Bacteria;p_Planctomycetes;c_Planctomycetia;o_Gemmatales;f_Gemmataceae;g_Unclassified Gemmataceae	NA	NA	NA	NA	NA	NA	NA	NA	NA	NA	NA	NA	NA	NA	NA	NA	NA	NA	NA	NA	NA	NA	NA	NA	NA	NA	NA	NA	NA	NA	NA	NA	NA	NA	NA	NA	NA	NA	NA	NA	NA	NA	NA	NA	NA	NA	NA	NA	NA
s_Bacteria;p_Planctomycetes;c_Planctomycetia;o_Gemmatales;f_Gemmataceae;g_Urbifossiella	NA	NA	NA	NA	NA	NA	NA	NA	NA	NA	NA	NA	NA	NA	NA	NA	NA	NA	NA	NA	NA	NA	NA	NA	NA	NA	NA	NA	NA	NA	NA	NA	NA	NA	NA	NA	NA	NA	NA	NA	NA	NA	NA	NA	NA	NA	NA	NA	NA
s_Bacteria;p_Planctomycetes;c_Planctomycetia;o_Gemmatales;f_Gemmataceae;g_Zavarzinella	NA	NA	NA	NA	NA	NA	NA	NA	NA	NA	NA	NA	NA	NA	NA	NA	NA	NA	NA	NA	NA	NA	NA	NA	NA	NA	NA	NA	NA	NA	NA	NA	NA	NA	NA	NA	NA	NA	NA	NA	NA	NA	NA	NA	NA	NA	NA	NA	NA
s_Bacteria;p_Planctomycetes;c_Planctomycetia;o_Gemmatales;f_Unclassified Gemmatales;g_Unclassified Gemmatales	NA	NA	NA	NA	NA	NA	NA	NA	NA	NA	NA	NA	NA	NA	NA	NA	NA	NA	NA	NA	NA	NA	NA	NA	NA	NA	NA	NA	NA	NA	NA	NA	NA	NA	NA	NA	NA	NA	NA	NA	NA	NA	NA	NA	NA	NA	NA	NA	NA
s_Bacteria;p_Planctomycetes;c_Planctomycetia;o_Isosphaerales;f_Isosphaeraceae;g_Unclassified Isosphaeraceae	NA	NA	NA	NA	NA	NA	NA	-5.38082	NA	NA	NA	NA	NA	NA	NA	NA	NA	NA	NA	NA	NA	NA	NA	NA	NA	NA	NA	NA	NA	NA	NA	NA	NA	NA	NA	NA	NA	NA	NA	NA	NA	NA	NA	NA	NA	NA	NA	NA	NA
s_Bacteria;p_Planctomycetes;c_Planctomycetia;o_Pirellulales;f_Pirellulaceae;g_Candidatus Laterigemmans	NA	NA	NA	NA	NA	NA	NA	NA	NA	NA	NA	NA	NA	NA	NA	NA	NA	NA	NA	NA	NA	NA	NA	NA	NA	NA	NA	NA	NA	NA	NA	NA	NA	NA	NA	NA	NA	NA	NA	NA	NA	NA	NA	NA	NA	NA	NA	NA	NA
s_Bacteria;p_Planctomycetes;c_Planctomycetia;o_Pirellulales;f_Pirellulaceae;g_Unclassified Pirellulaceae	NA	NA	NA	NA	NA	NA	NA	NA	NA	NA	NA	NA	NA	NA	NA	NA	NA	NA	NA	NA	NA	NA	NA	NA	NA	NA	NA	NA	NA	NA	NA	NA	NA	NA	NA	NA	NA	NA	NA	NA	NA	NA	NA	NA	NA	NA	NA	NA	NA
s_Bacteria;p_Planctomycetes;c_Planctomycetia;o_Planctomycetales;f_Planctomycetaceae;g_Caulifigura	NA	NA	NA	NA	NA	NA	NA	NA	NA	NA	NA	NA	NA	NA	NA	NA	NA	NA	NA	NA	NA	NA	NA	NA	NA	NA	NA	NA	NA	NA	NA	NA	NA	NA	NA	NA	NA	NA	NA	NA	NA	NA	NA	NA	NA	NA	NA	NA	NA
s_Bacteria;p_Planctomycetes;c_Planctomycetia;o_Planctomycetales;f_Planctomycetaceae;g_Planctomicrobium	NA	NA	NA	NA	NA	NA	NA	NA	NA	NA	NA	NA	NA	NA	NA	NA	NA	NA	NA	NA	NA	NA	NA	NA	NA	NA	NA	NA	NA	NA	NA	NA	NA	NA	NA	NA	NA	NA	NA	NA	NA	NA	NA	NA	NA	NA	NA	NA	NA
s_Bacteria;p_Planctomycetes;c_Planctomycetia;o_Planctomycetales;f_Planctomycetaceae;g_Planctomyces	NA	NA	NA	NA	NA	NA	NA	NA	NA	NA	NA	NA	NA	NA	NA	NA	NA	NA	NA	NA	NA	NA	NA	NA	NA	NA	NA	NA	NA	NA	NA	NA	NA	NA	NA	NA	NA	NA	NA	NA	NA	NA	NA	NA	NA	NA	NA	NA	NA
s_Bacteria;p_Planctomycetes;c_Planctomycetia;o_Planctomycetales;f_Planctomycetaceae;g_Planctomycetaceae bacterium (no genus in NCBI)	NA	NA	NA	NA	NA	NA	NA	NA	NA	NA	NA	NA	NA	NA	NA	NA	NA	NA	NA	NA	NA	NA	NA	NA	NA	NA	NA	NA	NA	NA	NA	NA	NA	NA	NA	NA	NA	NA	NA	NA	NA	NA	NA	NA	NA	NA	NA	NA	NA
s_Bacteria;p_Planctomycetes;c_Planctomycetia;o_Planctomycetales;f_Planctomycetaceae;g_Schlesneria	NA	NA	NA	NA	NA	NA	NA	NA	NA	NA	NA	NA	NA	NA	NA	NA	NA	NA	NA	NA	NA	NA	NA	NA	NA	NA	NA	NA	NA	NA	NA	NA	NA	NA	NA	NA	NA	NA	NA	NA	NA	NA	NA	NA	NA	NA	NA	NA	NA
s_Bacteria;p_Planctomycetes;c_Planctomycetia;o_Planctomycetales;f_Planctomycetaceae;g_Unclassified Planctomycetaceae	NA	NA	NA	NA	NA	NA	NA	NA	NA	NA	NA	NA	NA	NA	NA	NA	NA	NA	NA	NA	NA	NA	NA	NA	NA	NA	NA	NA	NA	NA	NA	NA	NA	NA	NA	NA	NA	NA	NA	NA	NA	NA	NA	NA	NA	NA	NA	NA	NA
s_Bacteria;p_Planctomycetes;c_Planctomycetia;o_Planctomycetales;f_Unclassified Planctomycetales;g_Unclassified Planctomycetales	NA	NA	NA	NA	NA	NA	NA	NA	NA	NA	NA	NA	NA	NA	NA	NA	NA	NA	NA	NA	NA	NA	NA	NA	NA	NA	NA	NA	NA	NA	NA	NA	NA	NA	NA	NA	NA	NA	NA	NA	NA	NA	NA	NA	NA	NA	NA	NA	NA
s_Bacteria;p_Planctomycetes;c_Planctomycetia;o_Planctomycetia bacterium (no order in NCBI);f_Planctomycetia bacterium (no family in NCBI);g_Planctomycetia bacterium (no genus in NCBI)	NA	NA	NA	NA	NA	NA	NA	NA	NA	NA	NA	NA	NA	NA	NA	NA	NA	NA	NA	NA	NA	NA	NA	NA	NA	NA	NA	NA	NA	NA	NA	NA	NA	NA	NA	NA	NA	NA	NA	NA	NA	NA	NA	NA	NA	NA	NA	NA	NA
s_Bacteria;p_Planctomycetes;c_Planctomycetia;o_Unclassified Planctomycetia;f_Unclassified Planctomycetia;g_Unclassified Planctomycetia	NA	NA	-8.38082	NA	NA	NA	NA	NA	NA	-6.22882	NA	NA	NA	-8.38082	NA	NA	NA	NA	NA	NA	NA	NA	NA	NA	NA	NA	NA	NA	NA	NA	NA	NA	NA	NA	NA	NA	NA	NA	NA	NA	NA	NA	NA	NA	NA	NA	NA	NA	NA
s_Bacteria;p_Planctomycetes;c_Unclassified Planctomycetes;o_Unclassified Planctomycetes;f_Unclassified Planctomycetes;g_Unclassified Planctomycetes	NA	NA	NA	NA	NA	NA	NA	NA	NA	NA	NA	NA	NA	NA	-8.22882	NA	NA	NA	NA	NA	NA	NA	NA	NA	NA	NA	NA	NA	NA	NA	NA	NA	NA	NA	NA	NA	-8.22882	NA	NA	NA	NA	NA	NA	NA	-8.22882	NA	NA	NA	NA
s_Bacteria;p_Proteobacteria;c_Alphaproteobacteria;o_Alphaproteobacteria bacterium (no order in NCBI);f_Alphaproteobacteria bacterium (no family in NCBI);g_Alphaproteobacteria bacterium (no genus in NCBI)	NA	NA	-7.96578	NA	NA	NA	NA	0.0867838	NA	NA	NA	NA	NA	NA	NA	NA	NA	NA	NA	NA	NA	NA	NA	NA	NA	NA	NA	NA	NA	NA	NA	NA	NA	NA	NA	NA	NA	NA	NA	NA	NA	NA	NA	NA	NA	NA	NA	NA	NA
s_Bacteria;p_Proteobacteria;c_Alphaproteobacteria;o_Caulobacterales;f_Caulobacteraceae;g_Asticcacaulis	NA	NA	-6.05889	NA	NA	NA	NA	NA	NA	NA	NA	NA	NA	NA	NA	NA	NA	NA	NA	NA	NA	NA	NA	NA	NA	NA	NA	NA	NA	NA	NA	NA	NA	NA	NA	NA	NA	NA	NA	NA	NA	NA	NA	NA	NA	NA	NA	NA	NA
s_Bacteria;p_Proteobacteria;c_Alphaproteobacteria;o_Caulobacterales;f_Caulobacteraceae;g_Brevundimonas	NA	NA	NA	NA	NA	NA	-7.46328	NA	NA	-6.50635	NA	NA	NA	NA	-5.87832	NA	NA	NA	NA	NA	NA	NA	NA	NA	NA	NA	NA	NA	NA	NA	NA	NA	NA	NA	NA	NA	-5.87832	NA	NA	NA	NA	NA	NA	NA	-5.87832	NA	NA	NA	NA
s_Bacteria;p_Proteobacteria;c_Alphaproteobacteria;o_Caulobacterales;f_Caulobacteraceae;g_Caulobacter	NA	NA	-3.14987	NA	NA	NA	-5.34129	NA	NA	NA	NA	NA	NA	NA	-3.69277	NA	NA	-6.85031	NA	NA	NA	NA	NA	NA	NA	NA	NA	NA	NA	-5.76939	NA	NA	NA	NA	NA	NA	-3.69277	NA	NA	NA	NA	NA	NA	NA	-3.69277	NA	NA	NA	NA
s_Bacteria;p_Proteobacteria;c_Alphaproteobacteria;o_Caulobacterales;f_Caulobacteraceae;g_Caulobacteraceae bacterium (no genus in NCBI)	NA	NA	NA	NA	NA	NA	NA	NA	NA	NA	NA	NA	NA	NA	NA	NA	NA	NA	NA	NA	NA	NA	NA	NA	NA	NA	NA	NA	NA	NA	NA	NA	NA	NA	NA	NA	NA	NA	NA	NA	NA	NA	NA	NA	NA	NA	NA	NA	NA
s_Bacteria;p_Proteobacteria;c_Alphaproteobacteria;o_Caulobacterales;f_Caulobacteraceae;g_Phenylobacterium	NA	NA	NA	NA	NA	NA	-5.69277	NA	-8.55075	-6.74339	NA	NA	NA	NA	-6.59655	NA	NA	NA	NA	NA	NA	NA	NA	NA	NA	NA	NA	NA	NA	NA	NA	NA	NA	NA	NA	NA	-6.59655	NA	NA	NA	NA	NA	NA	NA	-6.59655	NA	NA	NA	NA
s_Bacteria;p_Proteobacteria;c_Alphaproteobacteria;o_Caulobacterales;f_Caulobacteraceae;g_Unclassified Caulobacteraceae	NA	NA	NA	NA	NA	NA	NA	NA	NA	NA	-6.55075	NA	NA	NA	-5.71786	NA	NA	NA	NA	NA	NA	NA	NA	NA	NA	NA	NA	NA	NA	NA	NA	NA	NA	NA	NA	NA	-5.71786	NA	NA	NA	NA	NA	NA	NA	-5.71786	NA	NA	NA	NA
s_Bacteria;p_Proteobacteria;c_Alphaproteobacteria;o_Caulobacterales;f_Unclassified Caulobacterales;g_Unclassified Caulobacterales	NA	NA	-0.94712	NA	NA	NA	NA	NA	NA	NA	NA	NA	NA	NA	-8.22882	NA	NA	NA	NA	NA	NA	NA	NA	NA	NA	NA	NA	NA	NA	NA	NA	NA	NA	NA	NA	NA	-0.937878	NA	NA	NA	NA	-0.94712	NA	NA	-8.22882	NA	NA	NA	NA
s_Bacteria;p_Proteobacteria;c_Alphaproteobacteria;o_Hyphomicrobiales;f_Beijerinckiaceae;g_Beijerinckia	NA	NA	NA	NA	NA	NA	NA	NA	NA	NA	NA	NA	NA	NA	NA	NA	NA	NA	NA	NA	NA	NA	NA	NA	NA	NA	NA	NA	NA	NA	NA	NA	NA	NA	NA	NA	NA	NA	NA	NA	NA	NA	NA	NA	NA	NA	NA	NA	NA
s_Bacteria;p_Proteobacteria;c_Alphaproteobacteria;o_Hyphomicrobiales;f_Beijerinckiaceae;g_Beijerinckiaceae bacterium (no genus in NCBI)	NA	NA	NA	NA	NA	NA	NA	NA	NA	NA	NA	NA	NA	NA	NA	NA	NA	NA	NA	NA	NA	NA	NA	NA	NA	NA	NA	NA	NA	NA	NA	NA	NA	NA	NA	NA	NA	NA	NA	NA	NA	NA	NA	NA	NA	NA	NA	NA	NA
s_Bacteria;p_Proteobacteria;c_Alphaproteobacteria;o_Hyphomicrobiales;f_Beijerinckiaceae;g_Methylocapsa	NA	NA	NA	NA	NA	NA	NA	NA	NA	NA	NA	NA	NA	NA	NA	NA	NA	NA	NA	NA	NA	NA	NA	NA	NA	NA	NA	NA	NA	NA	NA	NA	NA	NA	NA	NA	NA	NA	NA	NA	NA	NA	NA	NA	NA	NA	NA	NA	NA
s_Bacteria;p_Proteobacteria;c_Alphaproteobacteria;o_Hyphomicrobiales;f_Beijerinckiaceae;g_Unclassified Beijerinckiaceae	NA	NA	NA	NA	NA	NA	NA	NA	NA	NA	NA	NA	NA	NA	NA	NA	NA	NA	NA	NA	NA	NA	NA	NA	NA	NA	NA	NA	NA	NA	NA	NA	NA	NA	NA	NA	NA	NA	NA	NA	NA	NA	NA	NA	NA	NA	NA	NA	NA
s_Bacteria;p_Proteobacteria;c_Alphaproteobacteria;o_Hyphomicrobiales;f_Boseaceae;g_Bosea	NA	NA	-2.01547	NA	NA	NA	NA	-7.85031	NA	NA	NA	NA	NA	-6.79586	-5.36092	NA	NA	NA	NA	NA	NA	NA	NA	NA	NA	NA	NA	NA	NA	NA	NA	NA	NA	NA	NA	NA	-5.36092	NA	NA	NA	NA	NA	NA	NA	-5.36092	NA	NA	NA	NA
s_Bacteria;p_Proteobacteria;c_Alphaproteobacteria;o_Hyphomicrobiales;f_Boseaceae;g_Unclassified Boseaceae	NA	NA	NA	NA	NA	NA	NA	NA	NA	NA	NA	NA	NA	NA	NA	NA	NA	NA	NA	NA	NA	NA	NA	NA	NA	NA	NA	NA	NA	NA	NA	NA	NA	NA	NA	NA	NA	NA	NA	NA	NA	NA	NA	NA	NA	NA	NA	NA	NA
s_Bacteria;p_Proteobacteria;c_Alphaproteobacteria;o_Hyphomicrobiales;f_Brucellaceae;g_Ochrobactrum	NA	NA	NA	NA	NA	NA	NA	NA	NA	NA	NA	NA	NA	NA	NA	NA	NA	NA	NA	NA	NA	NA	NA	NA	NA	NA	NA	NA	NA	NA	NA	NA	NA	NA	NA	NA	NA	NA	NA	NA	NA	NA	NA	NA	NA	NA	NA	NA	NA
s_Bacteria;p_Proteobacteria;c_Alphaproteobacteria;o_Hyphomicrobiales;f_Chelatococcaceae;g_Chelatococcus	NA	NA	NA	NA	NA	NA	NA	NA	NA	NA	NA	NA	NA	NA	NA	NA	NA	NA	NA	NA	NA	NA	NA	NA	NA	NA	NA	NA	NA	NA	NA	NA	NA	NA	NA	NA	NA	NA	NA	NA	NA	NA	NA	NA	NA	NA	NA	NA	NA
s_Bacteria;p_Proteobacteria;c_Alphaproteobacteria;o_Hyphomicrobiales;f_Devosiaceae;g_Devosia	NA	NA	3.74857	NA	NA	NA	0.0519521	-0.743392	NA	1.8308	-2.22432	NA	NA	NA	1.11036	NA	NA	-0.213682	NA	NA	NA	NA	NA	NA	NA	-1.7147	NA	NA	NA	NA	NA	NA	NA	NA	NA	NA	1.28372	NA	NA	NA	NA	NA	NA	NA	1.27083	NA	-7.85031	NA	NA
s_Bacteria;p_Proteobacteria;c_Alphaproteobacteria;o_Hyphomicrobiales;f_Devosiaceae;g_Pelagibacterium	NA	NA	NA	NA	NA	NA	NA	NA	NA	NA	NA	NA	NA	NA	NA	NA	NA	NA	NA	NA	NA	NA	NA	NA	NA	NA	NA	NA	NA	NA	NA	NA	NA	NA	NA	NA	NA	NA	NA	NA	NA	NA	NA	NA	NA	NA	NA	NA	NA
s_Bacteria;p_Proteobacteria;c_Alphaproteobacteria;o_Hyphomicrobiales;f_Devosiaceae;g_Unclassified Devosiaceae	NA	NA	1.97331	NA	NA	NA	-1.84857	NA	NA	-0.702124	NA	NA	NA	NA	0.471621	NA	NA	NA	NA	NA	NA	NA	NA	NA	NA	NA	NA	NA	NA	-2.191	NA	NA	NA	NA	NA	NA	0.471621	NA	NA	NA	NA	NA	NA	NA	0.471621	NA	-1.92321	NA	NA
s_Bacteria;p_Proteobacteria;c_Alphaproteobacteria;o_Hyphomicrobiales;f_Hyphomicrobiaceae;g_Hyphomicrobiaceae bacterium (no genus in NCBI)	NA	NA	NA	NA	NA	NA	NA	NA	NA	NA	NA	NA	NA	NA	NA	NA	NA	NA	NA	NA	NA	NA	NA	NA	NA	NA	NA	NA	NA	NA	NA	NA	NA	NA	NA	NA	NA	NA	NA	NA	NA	NA	NA	NA	NA	NA	NA	NA	NA
s_Bacteria;p_Proteobacteria;c_Alphaproteobacteria;o_Hyphomicrobiales;f_Hyphomicrobiaceae;g_Hyphomicrobium	NA	NA	NA	NA	NA	NA	NA	NA	NA	NA	NA	NA	NA	NA	NA	NA	NA	NA	NA	NA	NA	NA	NA	NA	NA	NA	NA	NA	NA	NA	NA	NA	NA	NA	NA	NA	NA	NA	NA	NA	NA	NA	NA	NA	NA	NA	NA	NA	NA
s_Bacteria;p_Proteobacteria;c_Alphaproteobacteria;o_Hyphomicrobiales;f_Hyphomicrobiaceae;g_Methyloceanibacter	NA	NA	NA	NA	NA	NA	NA	NA	NA	NA	NA	NA	NA	NA	NA	NA	NA	NA	NA	NA	NA	NA	NA	NA	NA	NA	NA	NA	NA	NA	NA	NA	NA	NA	NA	NA	NA	NA	NA	NA	NA	NA	NA	NA	NA	NA	NA	NA	NA
s_Bacteria;p_Proteobacteria;c_Alphaproteobacteria;o_Hyphomicrobiales;f_Hyphomicrobiaceae;g_Rhodoplanes	NA	NA	NA	NA	NA	NA	NA	NA	NA	NA	NA	NA	NA	NA	NA	NA	NA	NA	NA	NA	NA	NA	NA	NA	NA	NA	NA	NA	NA	NA	NA	NA	NA	NA	NA	NA	NA	NA	NA	NA	NA	NA	NA	NA	NA	NA	NA	NA	NA
s_Bacteria;p_Proteobacteria;c_Alphaproteobacteria;o_Hyphomicrobiales;f_Hyphomicrobiaceae;g_Unclassified Hyphomicrobiaceae	NA	NA	NA	NA	NA	NA	NA	NA	NA	NA	NA	NA	NA	NA	NA	NA	NA	NA	NA	NA	NA	NA	NA	NA	NA	NA	NA	NA	NA	NA	NA	NA	NA	NA	NA	NA	NA	NA	NA	NA	NA	NA	NA	NA	NA	NA	NA	NA	NA
s_Bacteria;p_Proteobacteria;c_Alphaproteobacteria;o_Hyphomicrobiales;f_Hyphomicrobiales bacterium (no family in NCBI);g_Hyphomicrobiales bacterium (no genus in NCBI)	NA	NA	-4.93604	NA	NA	NA	NA	NA	NA	-8.09132	NA	NA	NA	NA	-6.42146	NA	NA	NA	NA	NA	NA	NA	NA	NA	NA	NA	NA	NA	NA	NA	NA	NA	NA	NA	NA	NA	-6.42146	NA	NA	NA	NA	NA	NA	NA	-6.42146	NA	NA	NA	NA
s_Bacteria;p_Proteobacteria;c_Alphaproteobacteria;o_Hyphomicrobiales;f_Kaistiaceae;g_Bauldia	NA	NA	NA	NA	NA	NA	NA	NA	NA	NA	NA	NA	NA	NA	NA	NA	NA	NA	NA	NA	NA	NA	NA	NA	NA	NA	NA	NA	NA	NA	NA	NA	NA	NA	NA	NA	NA	NA	NA	NA	NA	NA	NA	NA	NA	NA	NA	NA	NA
s_Bacteria;p_Proteobacteria;c_Alphaproteobacteria;o_Hyphomicrobiales;f_Kaistiaceae;g_Kaistia	NA	NA	-0.468598	NA	NA	NA	NA	NA	NA	NA	NA	NA	NA	-5.96578	-5.96578	NA	NA	NA	NA	NA	NA	NA	NA	NA	NA	NA	NA	NA	NA	NA	NA	NA	NA	NA	NA	NA	NA	NA	NA	NA	NA	NA	NA	NA	NA	NA	NA	NA	NA
s_Bacteria;p_Proteobacteria;c_Alphaproteobacteria;o_Hyphomicrobiales;f_Kaistiaceae;g_Unclassified Kaistiaceae	NA	NA	NA	NA	NA	NA	NA	NA	NA	NA	NA	NA	NA	NA	NA	NA	NA	NA	NA	NA	NA	NA	NA	NA	NA	NA	NA	NA	NA	NA	NA	NA	NA	NA	NA	NA	NA	NA	NA	NA	NA	NA	NA	NA	NA	NA	NA	NA	NA
s_Bacteria;p_Proteobacteria;c_Alphaproteobacteria;o_Hyphomicrobiales;f_Methylobacteriaceae;g_Methylobacteriaceae bacterium (no genus in NCBI)	NA	NA	NA	NA	NA	NA	NA	NA	NA	NA	NA	NA	NA	NA	NA	NA	NA	NA	NA	NA	NA	NA	NA	NA	NA	NA	NA	NA	NA	NA	NA	NA	NA	NA	NA	NA	NA	NA	NA	NA	NA	NA	NA	NA	NA	NA	NA	NA	NA
s_Bacteria;p_Proteobacteria;c_Alphaproteobacteria;o_Hyphomicrobiales;f_Methylobacteriaceae;g_Methylobacterium	NA	NA	4.00974	NA	-0.0140139	NA	NA	3.23143	-0.0699566	0.686164	NA	NA	NA	0.974529	4.81094	0.332278	NA	-0.173536	NA	0.876304	0.537048	NA	NA	0.0949116	NA	NA	NA	NA	NA	NA	NA	0.332278	NA	NA	-0.238431	NA	4.66672	NA	NA	NA	0.809552	NA	0.693617	NA	4.66672	NA	-0.147202	NA	NA
s_Bacteria;p_Proteobacteria;c_Alphaproteobacteria;o_Hyphomicrobiales;f_Methylobacteriaceae;g_Methylorubrum	NA	NA	NA	NA	NA	NA	NA	-1.88897	NA	NA	NA	NA	NA	NA	-1.21312	NA	NA	NA	NA	NA	NA	NA	NA	NA	NA	NA	NA	NA	NA	NA	NA	NA	NA	NA	NA	NA	-1.21312	NA	NA	NA	NA	NA	NA	NA	-1.21312	NA	NA	NA	NA
s_Bacteria;p_Proteobacteria;c_Alphaproteobacteria;o_Hyphomicrobiales;f_Methylobacteriaceae;g_Microvirga	NA	NA	-5.90689	NA	NA	NA	NA	NA	NA	NA	NA	NA	NA	NA	NA	NA	NA	NA	NA	NA	NA	NA	NA	NA	NA	NA	NA	NA	NA	NA	NA	NA	NA	NA	NA	NA	NA	NA	NA	NA	NA	NA	NA	NA	NA	NA	NA	NA	NA
s_Bacteria;p_Proteobacteria;c_Alphaproteobacteria;o_Hyphomicrobiales;f_Methylobacteriaceae;g_Unclassified Methylobacteriaceae	NA	NA	2.1829	NA	NA	NA	-2.48735	0.540027	-2.7147	NA	NA	NA	NA	0.769208	2.0612	NA	NA	0.464668	NA	NA	1.18924	NA	NA	NA	NA	NA	NA	-0.517324	NA	NA	NA	NA	NA	NA	-1.49411	NA	1.98051	NA	NA	NA	NA	NA	NA	NA	1.98051	NA	NA	NA	NA
s_Bacteria;p_Proteobacteria;c_Alphaproteobacteria;o_Hyphomicrobiales;f_Methylocystaceae;g_Methylocystis	NA	NA	NA	NA	NA	NA	NA	NA	NA	NA	NA	NA	NA	NA	NA	NA	NA	NA	NA	NA	NA	NA	NA	NA	NA	NA	NA	NA	NA	NA	NA	NA	NA	NA	NA	NA	NA	NA	NA	NA	NA	NA	NA	NA	NA	NA	NA	NA	NA
s_Bacteria;p_Proteobacteria;c_Alphaproteobacteria;o_Hyphomicrobiales;f_Methylocystaceae;g_Methylosinus	NA	NA	NA	NA	NA	NA	NA	NA	NA	NA	NA	NA	NA	NA	NA	NA	NA	NA	NA	NA	NA	NA	NA	NA	NA	NA	NA	NA	NA	NA	NA	NA	NA	NA	NA	NA	NA	NA	NA	NA	NA	NA	NA	NA	NA	NA	NA	NA	NA
s_Bacteria;p_Proteobacteria;c_Alphaproteobacteria;o_Hyphomicrobiales;f_Methylocystaceae;g_Unclassified Methylocystaceae	NA	NA	NA	NA	NA	NA	NA	NA	NA	NA	NA	NA	NA	NA	NA	NA	NA	NA	NA	NA	NA	NA	NA	NA	NA	NA	NA	NA	NA	NA	NA	NA	NA	NA	NA	NA	NA	NA	NA	NA	NA	NA	NA	NA	NA	NA	NA	NA	NA
s_Bacteria;p_Proteobacteria;c_Alphaproteobacteria;o_Hyphomicrobiales;f_Nitrobacteraceae;g_Afipia	NA	NA	NA	NA	NA	NA	NA	NA	NA	NA	NA	NA	NA	NA	NA	NA	NA	NA	NA	NA	NA	NA	NA	NA	NA	NA	NA	NA	NA	NA	NA	NA	NA	NA	NA	NA	NA	NA	NA	NA	NA	NA	NA	NA	NA	NA	NA	NA	NA
s_Bacteria;p_Proteobacteria;c_Alphaproteobacteria;o_Hyphomicrobiales;f_Nitrobacteraceae;g_Bradyrhizobiaceae bacterium (no genus in NCBI)	NA	NA	NA	NA	NA	NA	NA	-8.38082	NA	NA	NA	NA	NA	NA	NA	NA	NA	NA	NA	NA	NA	NA	NA	NA	NA	NA	NA	NA	NA	NA	NA	NA	NA	NA	NA	NA	NA	NA	NA	NA	NA	NA	NA	NA	NA	NA	NA	NA	NA
s_Bacteria;p_Proteobacteria;c_Alphaproteobacteria;o_Hyphomicrobiales;f_Nitrobacteraceae;g_Bradyrhizobium	NA	NA	-3.58496	NA	-5.64386	NA	NA	-6.69277	NA	NA	NA	NA	NA	NA	-3.67423	NA	NA	NA	NA	NA	NA	NA	NA	NA	NA	NA	NA	NA	NA	NA	NA	NA	NA	NA	NA	NA	-3.67423	NA	NA	NA	NA	NA	NA	NA	-3.67423	NA	NA	NA	NA
s_Bacteria;p_Proteobacteria;c_Alphaproteobacteria;o_Hyphomicrobiales;f_Nitrobacteraceae;g_Tardiphaga	NA	NA	NA	NA	NA	NA	NA	NA	NA	NA	NA	NA	NA	NA	NA	NA	NA	NA	NA	NA	NA	NA	NA	NA	NA	NA	NA	NA	NA	NA	NA	NA	NA	NA	NA	NA	NA	NA	NA	NA	NA	NA	NA	NA	NA	NA	NA	NA	NA
s_Bacteria;p_Proteobacteria;c_Alphaproteobacteria;o_Hyphomicrobiales;f_Nitrobacteraceae;g_Unclassified Nitrobacteraceae	NA	NA	-6.59655	NA	NA	NA	NA	NA	NA	NA	NA	NA	NA	NA	-4.48466	NA	NA	NA	NA	NA	NA	NA	NA	NA	NA	NA	NA	NA	NA	NA	NA	NA	NA	NA	NA	NA	-4.48466	NA	NA	NA	NA	NA	NA	NA	-4.48466	NA	NA	NA	NA
s_Bacteria;p_Proteobacteria;c_Alphaproteobacteria;o_Hyphomicrobiales;f_Nitrobacteraceae;g_Variibacter	NA	NA	NA	NA	NA	NA	NA	NA	NA	NA	NA	NA	NA	NA	NA	NA	NA	NA	NA	NA	NA	NA	NA	NA	NA	NA	NA	NA	NA	NA	NA	NA	NA	NA	NA	NA	NA	NA	NA	NA	NA	NA	NA	NA	NA	NA	NA	NA	NA
s_Bacteria;p_Proteobacteria;c_Alphaproteobacteria;o_Hyphomicrobiales;f_Phyllobacteriaceae;g_Aminobacter	NA	NA	-8.38082	NA	NA	NA	NA	NA	NA	NA	NA	NA	NA	NA	NA	NA	NA	NA	NA	NA	NA	NA	NA	NA	NA	NA	NA	NA	NA	NA	NA	NA	NA	NA	NA	NA	NA	NA	NA	NA	NA	NA	NA	NA	NA	NA	NA	NA	NA
s_Bacteria;p_Proteobacteria;c_Alphaproteobacteria;o_Hyphomicrobiales;f_Phyllobacteriaceae;g_Hoeflea	NA	NA	NA	NA	NA	NA	NA	NA	NA	NA	NA	NA	NA	NA	NA	NA	NA	NA	NA	NA	NA	NA	NA	NA	NA	NA	NA	NA	NA	NA	NA	NA	NA	NA	NA	NA	NA	NA	NA	NA	NA	NA	NA	NA	NA	NA	NA	NA	NA
s_Bacteria;p_Proteobacteria;c_Alphaproteobacteria;o_Hyphomicrobiales;f_Phyllobacteriaceae;g_Mesorhizobium	NA	NA	0.954569	NA	NA	NA	-4.12448	NA	NA	-0.21034	NA	NA	NA	-7.30282	NA	NA	NA	NA	NA	NA	NA	NA	NA	NA	NA	NA	NA	NA	NA	NA	NA	NA	NA	NA	NA	NA	-5.76939	NA	NA	NA	NA	NA	-6.42146	NA	NA	NA	NA	NA	NA
s_Bacteria;p_Proteobacteria;c_Alphaproteobacteria;o_Hyphomicrobiales;f_Phyllobacteriaceae;g_Phyllobacterium	NA	NA	NA	NA	NA	NA	NA	NA	NA	NA	NA	NA	NA	NA	NA	NA	NA	NA	NA	NA	NA	NA	NA	NA	NA	NA	NA	NA	NA	NA	NA	NA	NA	NA	NA	NA	NA	NA	NA	NA	NA	NA	NA	NA	NA	NA	NA	NA	NA
s_Bacteria;p_Proteobacteria;c_Alphaproteobacteria;o_Hyphomicrobiales;f_Phyllobacteriaceae;g_Unclassified Phyllobacteriaceae	NA	NA	-1.66963	NA	NA	NA	-7.96578	NA	NA	NA	NA	NA	NA	NA	NA	-5.93604	NA	NA	NA	NA	NA	NA	NA	NA	NA	NA	NA	NA	NA	NA	NA	NA	NA	NA	NA	NA	NA	NA	NA	NA	NA	NA	NA	NA	NA	NA	NA	NA	NA
s_Bacteria;p_Proteobacteria;c_Alphaproteobacteria;o_Hyphomicrobiales;f_Pseudorhodoplanes (no family in NCBI);g_Pseudorhodoplanes	NA	NA	NA	NA	NA	NA	NA	NA	NA	NA	NA	NA	NA	NA	NA	NA	NA	NA	NA	NA	NA	NA	NA	NA	NA	NA	NA	NA	NA	NA	NA	NA	NA	NA	NA	NA	NA	NA	NA	NA	NA	NA	NA	NA	NA	NA	NA	NA	NA
s_Bacteria;p_Proteobacteria;c_Alphaproteobacteria;o_Hyphomicrobiales;f_Reyranellaceae;g_Reyranella	NA	NA	NA	NA	NA	NA	NA	NA	NA	NA	NA	NA	NA	NA	NA	NA	NA	NA	NA	NA	NA	NA	NA	NA	NA	NA	NA	NA	NA	NA	NA	NA	NA	NA	NA	NA	NA	NA	NA	NA	NA	NA	NA	NA	NA	NA	NA	NA	NA
s_Bacteria;p_Proteobacteria;c_Alphaproteobacteria;o_Hyphomicrobiales;f_Rhizobiaceae;g_Agrobacterium	NA	NA	1.2394	NA	NA	NA	-4.35107	NA	NA	NA	3.1903	NA	NA	-6.42146	-2.9771	NA	NA	NA	NA	NA	NA	NA	NA	NA	NA	NA	NA	NA	NA	NA	NA	NA	NA	NA	NA	NA	-2.9771	NA	NA	NA	NA	NA	NA	NA	-2.55639	NA	NA	NA	NA
s_Bacteria;p_Proteobacteria;c_Alphaproteobacteria;o_Hyphomicrobiales;f_Rhizobiaceae;g_Ciceribacter	NA	NA	NA	NA	NA	NA	NA	NA	NA	NA	NA	NA	NA	NA	NA	NA	NA	NA	NA	NA	NA	NA	NA	NA	NA	NA	NA	NA	NA	NA	NA	NA	NA	NA	NA	NA	NA	NA	NA	NA	NA	NA	NA	NA	NA	NA	NA	NA	NA
s_Bacteria;p_Proteobacteria;c_Alphaproteobacteria;o_Hyphomicrobiales;f_Rhizobiaceae;g_Ensifer	NA	NA	NA	NA	NA	NA	NA	NA	NA	NA	NA	NA	NA	NA	-6.90689	NA	NA	NA	NA	NA	NA	NA	NA	NA	NA	NA	NA	NA	NA	NA	NA	NA	NA	NA	NA	NA	-6.90689	NA	NA	NA	NA	NA	NA	NA	-6.90689	NA	NA	NA	NA
s_Bacteria;p_Proteobacteria;c_Alphaproteobacteria;o_Hyphomicrobiales;f_Rhizobiaceae;g_Neorhizobium	NA	NA	NA	NA	NA	NA	NA	NA	NA	4.45991	NA	NA	NA	NA	NA	NA	NA	NA	NA	NA	NA	NA	NA	NA	NA	NA	NA	NA	NA	NA	NA	NA	NA	NA	NA	NA	NA	NA	NA	NA	NA	NA	NA	NA	NA	NA	NA	NA	NA
s_Bacteria;p_Proteobacteria;c_Alphaproteobacteria;o_Hyphomicrobiales;f_Rhizobiaceae;g_Pararhizobium	NA	NA	NA	NA	NA	NA	NA	NA	NA	NA	NA	NA	NA	NA	-6.12448	NA	NA	NA	NA	NA	NA	NA	NA	NA	NA	NA	NA	NA	NA	NA	NA	NA	NA	NA	NA	NA	-6.12448	NA	NA	NA	NA	NA	NA	NA	-6.12448	NA	NA	NA	NA
s_Bacteria;p_Proteobacteria;c_Alphaproteobacteria;o_Hyphomicrobiales;f_Rhizobiaceae;g_Rhizobiaceae bacterium (no genus in NCBI)	NA	NA	NA	NA	NA	NA	NA	NA	NA	NA	NA	NA	NA	NA	NA	NA	NA	NA	NA	NA	NA	NA	NA	NA	NA	NA	NA	NA	NA	NA	NA	NA	NA	NA	NA	NA	NA	NA	NA	NA	NA	NA	NA	NA	NA	NA	NA	NA	NA
s_Bacteria;p_Proteobacteria;c_Alphaproteobacteria;o_Hyphomicrobiales;f_Rhizobiaceae;g_Rhizobium	NA	NA	8.92721	NA	NA	NA	5.01054	5.62471	NA	7.85325	3.54889	NA	NA	6.60075	8.4745	4.07545	0.627296	5.23781	NA	-7.74339	NA	NA	NA	4.78879	NA	NA	NA	NA	NA	NA	NA	4.07545	NA	NA	4.11462	NA	8.14893	NA	NA	NA	5.76302	0.767796	5.25482	NA	8.14042	NA	NA	-4.52838	NA
s_Bacteria;p_Proteobacteria;c_Alphaproteobacteria;o_Hyphomicrobiales;f_Rhizobiaceae;g_Shinella	NA	NA	-1.62593	-4.52838	NA	NA	NA	NA	NA	-7.02718	-7.38082	NA	NA	NA	-5.36092	NA	NA	NA	NA	NA	NA	NA	NA	NA	NA	NA	NA	NA	NA	NA	NA	NA	NA	NA	NA	NA	-5.36092	NA	NA	NA	NA	NA	NA	NA	-5.36092	NA	NA	NA	NA
s_Bacteria;p_Proteobacteria;c_Alphaproteobacteria;o_Hyphomicrobiales;f_Rhizobiaceae;g_Sinorhizobium	NA	NA	NA	NA	NA	NA	NA	NA	NA	NA	NA	NA	NA	NA	NA	NA	NA	NA	NA	NA	NA	NA	NA	NA	NA	NA	NA	NA	NA	NA	NA	NA	NA	NA	NA	NA	NA	NA	NA	NA	NA	NA	NA	NA	NA	NA	NA	NA	NA
s_Bacteria;p_Proteobacteria;c_Alphaproteobacteria;o_Hyphomicrobiales;f_Rhizobiaceae;g_Unclassified Rhizobiaceae	NA	4.35182	9.59583	4.35542	NA	NA	4.10983	6.91596	NA	7.24023	5.73023	NA	NA	5.66103	7.79387	4.80534	NA	4.00168	NA	NA	NA	NA	NA	NA	NA	NA	NA	4.02633	NA	4.78745	NA	-1.1047	NA	NA	4.63809	NA	8.11819	NA	NA	NA	4.25766	5.43745	4.23233	NA	7.88672	NA	NA	5.23376	NA
s_Bacteria;p_Proteobacteria;c_Alphaproteobacteria;o_Hyphomicrobiales;f_Rhizobiales bacterium (no family in NCBI);g_Rhizobiales bacterium (no genus in NCBI)	NA	NA	NA	NA	NA	NA	NA	NA	NA	NA	NA	NA	NA	NA	NA	NA	NA	NA	NA	NA	NA	NA	NA	NA	NA	NA	NA	NA	NA	NA	NA	NA	NA	NA	NA	NA	NA	NA	NA	NA	NA	NA	NA	NA	NA	NA	NA	NA	NA
s_Bacteria;p_Proteobacteria;c_Alphaproteobacteria;o_Hyphomicrobiales;f_Unclassified Hyphomicrobiales;g_Unclassified Hyphomicrobiales	NA	NA	3.57022	NA	NA	NA	NA	2.72094	NA	3.56251	-3.49005	NA	NA	-1.40354	0.941357	NA	NA	0.0129262	NA	NA	2.99422	NA	NA	NA	NA	NA	NA	-7.22882	NA	-1.94712	NA	NA	NA	NA	NA	NA	0.941357	NA	NA	NA	NA	NA	-5.71786	NA	0.958781	NA	NA	NA	NA
s_Bacteria;p_Proteobacteria;c_Alphaproteobacteria;o_Hyphomicrobiales;f_Xanthobacteraceae;g_Ancylobacter	NA	NA	NA	NA	NA	NA	NA	NA	NA	NA	NA	NA	NA	NA	NA	NA	NA	NA	NA	NA	NA	NA	NA	NA	NA	NA	NA	NA	NA	NA	NA	NA	NA	NA	NA	NA	NA	NA	NA	NA	NA	NA	NA	NA	NA	NA	NA	NA	NA
s_Bacteria;p_Proteobacteria;c_Alphaproteobacteria;o_Hyphomicrobiales;f_Xanthobacteraceae;g_Pseudolabrys	NA	NA	NA	NA	NA	NA	NA	NA	NA	NA	NA	NA	NA	NA	NA	NA	NA	NA	NA	NA	NA	NA	NA	NA	NA	NA	NA	NA	NA	NA	NA	NA	NA	NA	NA	NA	NA	NA	NA	NA	NA	NA	NA	NA	NA	NA	NA	NA	NA
s_Bacteria;p_Proteobacteria;c_Alphaproteobacteria;o_Hyphomicrobiales;f_Xanthobacteraceae;g_Unclassified Xanthobacteraceae	NA	NA	NA	NA	NA	NA	NA	NA	NA	NA	NA	NA	NA	NA	NA	NA	NA	NA	NA	NA	NA	NA	NA	NA	NA	NA	NA	NA	NA	NA	NA	NA	NA	NA	NA	NA	NA	NA	NA	NA	NA	NA	NA	NA	NA	NA	NA	NA	NA
s_Bacteria;p_Proteobacteria;c_Alphaproteobacteria;o_Hyphomicrobiales;f_Xanthobacteraceae;g_Xanthobacteraceae bacterium (no genus in NCBI)	NA	NA	NA	NA	NA	NA	NA	NA	NA	NA	NA	NA	NA	NA	NA	NA	NA	NA	NA	NA	NA	NA	NA	NA	NA	NA	NA	NA	NA	NA	NA	NA	NA	NA	NA	NA	NA	NA	NA	NA	NA	NA	NA	NA	NA	NA	NA	NA	NA
s_Bacteria;p_Proteobacteria;c_Alphaproteobacteria;o_Hyphomonadales;f_Hyphomonadaceae;g_Unclassified Hyphomonadaceae	NA	NA	NA	NA	NA	NA	NA	NA	NA	NA	NA	NA	NA	NA	NA	NA	NA	NA	NA	NA	NA	NA	NA	NA	NA	NA	NA	NA	NA	NA	NA	NA	NA	NA	NA	NA	NA	NA	NA	NA	NA	NA	NA	NA	NA	NA	NA	NA	NA
s_Bacteria;p_Proteobacteria;c_Alphaproteobacteria;o_Micropepsales;f_Micropepsaceae;g_Rhizomicrobium	NA	NA	NA	NA	NA	NA	NA	NA	NA	NA	NA	NA	NA	NA	NA	NA	NA	NA	NA	NA	NA	NA	NA	NA	NA	NA	NA	NA	NA	NA	NA	NA	NA	NA	NA	NA	NA	NA	NA	NA	NA	NA	NA	NA	NA	NA	NA	NA	NA
s_Bacteria;p_Proteobacteria;c_Alphaproteobacteria;o_Rhodobacterales;f_Rhodobacteraceae;g_Cereibacter	NA	NA	NA	NA	NA	NA	NA	NA	NA	NA	NA	NA	NA	NA	NA	NA	NA	NA	NA	NA	NA	NA	NA	NA	NA	NA	NA	NA	NA	NA	NA	NA	NA	NA	NA	NA	NA	NA	NA	NA	NA	NA	NA	NA	NA	NA	NA	NA	NA
s_Bacteria;p_Proteobacteria;c_Alphaproteobacteria;o_Rhodobacterales;f_Rhodobacteraceae;g_Cypionkella	NA	NA	NA	NA	NA	NA	NA	NA	NA	NA	NA	NA	NA	NA	NA	NA	NA	NA	NA	NA	NA	NA	NA	NA	NA	NA	NA	NA	NA	NA	NA	NA	NA	NA	NA	NA	NA	NA	NA	NA	NA	NA	NA	NA	NA	NA	NA	NA	NA
s_Bacteria;p_Proteobacteria;c_Alphaproteobacteria;o_Rhodobacterales;f_Rhodobacteraceae;g_Gemmobacter	NA	NA	NA	NA	NA	NA	NA	NA	NA	NA	NA	NA	NA	NA	NA	NA	NA	NA	NA	NA	NA	NA	NA	NA	NA	NA	NA	NA	NA	NA	NA	NA	NA	NA	NA	NA	NA	NA	NA	NA	NA	NA	NA	NA	NA	NA	NA	NA	NA
s_Bacteria;p_Proteobacteria;c_Alphaproteobacteria;o_Rhodobacterales;f_Rhodobacteraceae;g_Limimaricola	NA	NA	NA	NA	NA	NA	NA	NA	NA	NA	NA	NA	NA	NA	NA	NA	NA	NA	NA	NA	NA	NA	NA	NA	NA	NA	NA	NA	NA	NA	NA	NA	NA	NA	NA	NA	NA	NA	NA	NA	NA	NA	NA	NA	NA	NA	NA	NA	NA
s_Bacteria;p_Proteobacteria;c_Alphaproteobacteria;o_Rhodobacterales;f_Rhodobacteraceae;g_Pseudorhodobacter	NA	NA	NA	NA	NA	NA	NA	NA	NA	NA	NA	NA	NA	NA	NA	NA	NA	NA	NA	NA	NA	NA	NA	NA	NA	NA	NA	NA	NA	NA	NA	NA	NA	NA	NA	NA	NA	NA	NA	NA	NA	NA	NA	NA	NA	NA	NA	NA	NA
s_Bacteria;p_Proteobacteria;c_Alphaproteobacteria;o_Rhodobacterales;f_Rhodobacteraceae;g_Rhodobacter	NA	NA	NA	NA	NA	NA	NA	NA	NA	NA	NA	NA	NA	NA	NA	NA	NA	NA	NA	NA	NA	NA	NA	NA	NA	NA	NA	NA	NA	NA	NA	NA	NA	NA	NA	NA	NA	NA	NA	NA	NA	NA	NA	NA	NA	NA	NA	NA	NA
s_Bacteria;p_Proteobacteria;c_Alphaproteobacteria;o_Rhodobacterales;f_Rhodobacteraceae;g_Rhodobacteraceae bacterium (no genus in NCBI)	NA	NA	NA	NA	NA	NA	NA	NA	NA	NA	NA	NA	NA	NA	NA	NA	NA	NA	NA	NA	NA	NA	NA	NA	NA	NA	NA	NA	NA	NA	NA	NA	NA	NA	NA	NA	NA	NA	NA	NA	NA	NA	NA	NA	NA	NA	NA	NA	NA
s_Bacteria;p_Proteobacteria;c_Alphaproteobacteria;o_Rhodobacterales;f_Rhodobacteraceae;g_Tabrizicola	NA	NA	NA	NA	NA	NA	NA	NA	NA	NA	NA	NA	NA	NA	NA	NA	NA	NA	NA	NA	NA	NA	NA	NA	NA	NA	NA	NA	NA	NA	NA	NA	NA	NA	NA	NA	NA	NA	NA	NA	NA	NA	NA	NA	NA	NA	NA	NA	NA
s_Bacteria;p_Proteobacteria;c_Alphaproteobacteria;o_Rhodobacterales;f_Rhodobacteraceae;g_Unclassified Rhodobacteraceae	NA	NA	-2.28396	NA	NA	NA	NA	NA	NA	-8.09132	NA	NA	NA	NA	NA	NA	NA	NA	NA	NA	NA	NA	NA	NA	NA	NA	NA	NA	NA	-2.87479	NA	NA	NA	NA	NA	NA	NA	NA	NA	NA	NA	NA	NA	NA	-7.55075	NA	NA	NA	NA
s_Bacteria;p_Proteobacteria;c_Alphaproteobacteria;o_Rhodobacterales;f_Roseobacteraceae;g_Rubellimicrobium	NA	NA	NA	NA	NA	NA	NA	NA	NA	NA	NA	NA	NA	NA	NA	NA	NA	NA	NA	NA	NA	NA	NA	NA	NA	NA	NA	NA	NA	NA	NA	NA	NA	NA	NA	NA	NA	NA	NA	NA	NA	NA	NA	NA	NA	NA	NA	NA	NA
s_Bacteria;p_Proteobacteria;c_Alphaproteobacteria;o_Rhodobacterales;f_Unclassified Rhodobacterales;g_Unclassified Rhodobacterales	NA	NA	NA	NA	NA	NA	NA	NA	NA	NA	NA	NA	NA	NA	NA	NA	NA	NA	NA	NA	NA	NA	NA	NA	NA	NA	NA	NA	NA	NA	NA	NA	NA	NA	NA	NA	NA	NA	NA	NA	NA	NA	NA	NA	NA	NA	NA	NA	NA
s_Bacteria;p_Proteobacteria;c_Alphaproteobacteria;o_Rhodospirillales;f_Acetobacteraceae;g_Belnapia	NA	NA	NA	NA	NA	NA	NA	NA	NA	NA	NA	NA	NA	NA	NA	NA	NA	NA	NA	NA	NA	NA	NA	NA	NA	NA	NA	NA	NA	NA	NA	NA	NA	NA	NA	NA	NA	NA	NA	NA	NA	NA	NA	NA	NA	NA	NA	NA	NA
s_Bacteria;p_Proteobacteria;c_Alphaproteobacteria;o_Rhodospirillales;f_Acetobacteraceae;g_Lichenicola	NA	NA	-7.85031	NA	NA	NA	NA	NA	NA	NA	NA	NA	NA	NA	NA	NA	NA	NA	NA	NA	NA	NA	NA	NA	NA	NA	NA	NA	NA	NA	NA	NA	NA	NA	NA	NA	NA	NA	NA	NA	NA	NA	NA	NA	NA	NA	NA	NA	NA
s_Bacteria;p_Proteobacteria;c_Alphaproteobacteria;o_Rhodospirillales;f_Acetobacteraceae;g_Rhodovarius	NA	NA	NA	NA	NA	NA	NA	NA	NA	NA	NA	NA	NA	NA	NA	NA	NA	NA	NA	NA	NA	NA	NA	NA	NA	NA	NA	NA	NA	NA	NA	NA	NA	NA	NA	NA	NA	NA	NA	NA	NA	NA	NA	NA	NA	NA	NA	NA	NA
s_Bacteria;p_Proteobacteria;c_Alphaproteobacteria;o_Rhodospirillales;f_Acetobacteraceae;g_Roseococcus	NA	NA	NA	NA	NA	NA	NA	NA	NA	NA	NA	NA	NA	NA	NA	NA	NA	NA	NA	NA	NA	NA	NA	NA	NA	NA	NA	NA	NA	NA	NA	NA	NA	NA	NA	NA	NA	NA	NA	NA	NA	NA	NA	NA	NA	NA	NA	NA	NA
s_Bacteria;p_Proteobacteria;c_Alphaproteobacteria;o_Rhodospirillales;f_Acetobacteraceae;g_Roseomonas	NA	NA	NA	NA	NA	NA	NA	NA	NA	NA	NA	NA	NA	NA	NA	NA	NA	NA	NA	NA	NA	NA	NA	NA	NA	NA	NA	NA	NA	NA	NA	NA	NA	NA	NA	NA	NA	NA	NA	NA	NA	NA	NA	NA	NA	NA	NA	NA	NA
s_Bacteria;p_Proteobacteria;c_Alphaproteobacteria;o_Rhodospirillales;f_Acetobacteraceae;g_Unclassified Acetobacteraceae	NA	NA	NA	NA	NA	NA	NA	NA	NA	NA	NA	NA	NA	NA	-6.69277	NA	NA	NA	NA	NA	NA	NA	NA	NA	NA	NA	NA	NA	NA	NA	NA	NA	NA	NA	NA	NA	-6.69277	NA	NA	NA	NA	NA	NA	NA	-6.69277	NA	NA	NA	NA
s_Bacteria;p_Proteobacteria;c_Alphaproteobacteria;o_Rhodospirillales;f_Azospirillaceae;g_Azospirillum	NA	NA	NA	NA	NA	NA	NA	NA	NA	NA	NA	NA	NA	NA	NA	NA	NA	NA	NA	NA	NA	NA	NA	NA	NA	NA	NA	NA	NA	NA	NA	NA	NA	NA	NA	NA	NA	NA	NA	NA	NA	NA	NA	NA	NA	NA	NA	NA	NA
s_Bacteria;p_Proteobacteria;c_Alphaproteobacteria;o_Rhodospirillales;f_Azospirillaceae;g_Unclassified Azospirillaceae	NA	NA	NA	NA	NA	NA	NA	NA	NA	NA	NA	NA	NA	NA	NA	NA	NA	NA	NA	NA	NA	NA	NA	NA	NA	NA	NA	NA	NA	NA	NA	NA	NA	NA	NA	NA	NA	NA	NA	NA	NA	NA	NA	NA	NA	NA	NA	NA	NA
s_Bacteria;p_Proteobacteria;c_Alphaproteobacteria;o_Rhodospirillales;f_Rhodospirillaceae;g_Elstera	NA	NA	NA	NA	NA	NA	NA	NA	NA	NA	NA	NA	NA	NA	NA	NA	NA	NA	NA	NA	NA	NA	NA	NA	NA	NA	NA	NA	NA	NA	NA	NA	NA	NA	NA	NA	NA	NA	NA	NA	NA	NA	NA	NA	NA	NA	NA	NA	NA
s_Bacteria;p_Proteobacteria;c_Alphaproteobacteria;o_Rhodospirillales;f_Rhodospirillaceae;g_Hypericibacter	NA	NA	NA	NA	NA	NA	NA	NA	NA	NA	NA	NA	NA	NA	NA	NA	NA	NA	NA	NA	NA	NA	NA	NA	NA	NA	NA	NA	NA	NA	NA	NA	NA	NA	NA	NA	NA	NA	NA	NA	NA	NA	NA	NA	NA	NA	NA	NA	NA
s_Bacteria;p_Proteobacteria;c_Alphaproteobacteria;o_Rhodospirillales;f_Rhodospirillaceae;g_Unclassified Rhodospirillaceae	NA	NA	NA	NA	NA	NA	NA	NA	NA	NA	NA	NA	NA	NA	NA	NA	NA	NA	NA	NA	NA	NA	NA	NA	NA	NA	NA	NA	NA	NA	NA	NA	NA	NA	NA	NA	NA	NA	NA	NA	NA	NA	NA	NA	NA	NA	NA	NA	NA
s_Bacteria;p_Proteobacteria;c_Alphaproteobacteria;o_Rhodospirillales;f_Rhodospirillales bacterium (no family in NCBI);g_Rhodospirillales bacterium (no genus in NCBI)	NA	NA	-5.38082	NA	NA	NA	NA	NA	NA	-7.22882	NA	NA	NA	NA	NA	NA	NA	NA	NA	NA	NA	NA	NA	NA	NA	NA	NA	NA	NA	NA	NA	NA	NA	NA	NA	NA	NA	NA	NA	NA	NA	NA	NA	NA	NA	NA	NA	NA	NA
s_Bacteria;p_Proteobacteria;c_Alphaproteobacteria;o_Rhodospirillales;f_Unclassified Rhodospirillales;g_Unclassified Rhodospirillales	NA	NA	NA	NA	NA	NA	NA	NA	NA	NA	NA	NA	NA	NA	NA	NA	NA	NA	NA	NA	NA	NA	NA	NA	NA	NA	NA	NA	NA	NA	NA	NA	NA	NA	NA	NA	NA	NA	NA	NA	NA	NA	NA	NA	NA	NA	NA	NA	NA
s_Bacteria;p_Proteobacteria;c_Alphaproteobacteria;o_Sphingomonadales;f_Erythrobacteraceae;g_Croceicoccus	NA	NA	NA	NA	NA	NA	NA	NA	NA	NA	NA	NA	NA	NA	NA	NA	NA	NA	NA	NA	NA	NA	NA	NA	NA	NA	NA	NA	NA	NA	NA	NA	NA	NA	NA	NA	NA	NA	NA	NA	NA	NA	NA	NA	NA	NA	NA	NA	NA
s_Bacteria;p_Proteobacteria;c_Alphaproteobacteria;o_Sphingomonadales;f_Erythrobacteraceae;g_Unclassified Erythrobacteraceae	NA	NA	NA	NA	NA	NA	NA	NA	NA	NA	NA	NA	NA	NA	NA	NA	NA	NA	NA	NA	NA	NA	NA	NA	NA	NA	NA	NA	NA	NA	NA	NA	NA	NA	NA	NA	NA	NA	NA	NA	NA	NA	NA	NA	NA	NA	NA	NA	NA
s_Bacteria;p_Proteobacteria;c_Alphaproteobacteria;o_Sphingomonadales;f_Sphingomonadaceae;g_Novosphingobium	NA	NA	NA	NA	NA	NA	NA	NA	NA	-8.09132	NA	NA	NA	NA	NA	NA	NA	NA	NA	NA	NA	NA	NA	NA	NA	NA	NA	NA	NA	NA	NA	NA	NA	NA	NA	NA	NA	NA	NA	NA	NA	NA	NA	NA	NA	NA	NA	NA	NA
s_Bacteria;p_Proteobacteria;c_Alphaproteobacteria;o_Sphingomonadales;f_Sphingomonadaceae;g_Sphingobium	NA	NA	NA	NA	NA	NA	NA	NA	NA	-6.34129	NA	NA	NA	NA	-6.96578	NA	NA	NA	NA	NA	NA	NA	NA	NA	NA	NA	NA	NA	NA	NA	NA	NA	NA	NA	NA	NA	-6.96578	NA	NA	NA	-6.34129	NA	NA	NA	-6.96578	NA	NA	NA	NA
s_Bacteria;p_Proteobacteria;c_Alphaproteobacteria;o_Sphingomonadales;f_Sphingomonadaceae;g_Sphingomonas	NA	NA	3.93099	NA	NA	NA	NA	3.00294	2.32048	3.39908	0.385891	NA	1.55352	1.57143	4.22499	1.1759	1.76299	0.749034	NA	NA	NA	NA	NA	NA	NA	NA	NA	1.44467	NA	NA	NA	-0.167583	-0.278117	NA	-0.311148	NA	3.84495	NA	NA	NA	1.64847	-1.20867	NA	NA	3.84495	NA	NA	NA	NA
s_Bacteria;p_Proteobacteria;c_Alphaproteobacteria;o_Sphingomonadales;f_Sphingomonadaceae;g_Sphingopyxis	NA	NA	NA	NA	NA	NA	0.396525	NA	NA	-5.82283	NA	NA	NA	-8.38082	-7.38082	NA	NA	NA	NA	NA	NA	NA	NA	NA	NA	NA	NA	NA	NA	NA	NA	NA	NA	NA	NA	NA	-8.38082	NA	NA	NA	NA	NA	NA	NA	-8.38082	NA	NA	NA	NA
s_Bacteria;p_Proteobacteria;c_Alphaproteobacteria;o_Sphingomonadales;f_Sphingomonadaceae;g_Sphingorhabdus	NA	NA	NA	NA	NA	NA	NA	NA	NA	NA	NA	NA	NA	NA	NA	NA	NA	NA	NA	NA	NA	NA	NA	NA	NA	NA	NA	NA	NA	NA	NA	NA	NA	NA	NA	NA	NA	NA	NA	NA	NA	NA	NA	NA	NA	NA	NA	NA	NA
s_Bacteria;p_Proteobacteria;c_Alphaproteobacteria;o_Sphingomonadales;f_Sphingomonadaceae;g_Unclassified Sphingomonadaceae	NA	NA	1.14209	NA	NA	NA	-8.55075	-0.12291	NA	NA	-0.214798	NA	NA	NA	-6.96578	NA	NA	NA	NA	NA	NA	NA	NA	NA	NA	NA	NA	NA	NA	-8.55075	NA	NA	NA	NA	NA	NA	-6.96578	NA	NA	NA	NA	NA	NA	NA	-6.96578	NA	NA	NA	NA
s_Bacteria;p_Proteobacteria;c_Alphaproteobacteria;o_Sphingomonadales;f_Sphingomonadales bacterium (no family in NCBI);g_Sphingomonadales bacterium (no genus in NCBI)	NA	NA	NA	NA	NA	NA	NA	NA	NA	NA	-7.46328	NA	NA	NA	NA	NA	NA	NA	NA	NA	NA	NA	NA	NA	NA	NA	NA	NA	NA	NA	NA	NA	NA	NA	NA	NA	NA	NA	NA	NA	NA	NA	NA	NA	NA	NA	NA	NA	NA
s_Bacteria;p_Proteobacteria;c_Alphaproteobacteria;o_Sphingomonadales;f_Unclassified Sphingomonadales;g_Unclassified Sphingomonadales	NA	NA	-7.74339	NA	NA	NA	NA	-7.85031	NA	NA	NA	NA	NA	NA	-6.34129	NA	-7.74339	NA	NA	NA	NA	NA	NA	NA	NA	NA	NA	NA	NA	NA	NA	NA	NA	NA	NA	NA	-6.34129	NA	NA	NA	NA	NA	NA	NA	-6.34129	NA	NA	NA	NA
s_Bacteria;p_Proteobacteria;c_Alphaproteobacteria;o_Unclassified Alphaproteobacteria;f_Unclassified Alphaproteobacteria;g_Unclassified Alphaproteobacteria	NA	NA	3.34426	NA	NA	NA	-4.96578	4.50439	NA	1.88596	NA	NA	NA	1.97477	0.3049	3.90897	NA	0.248535	NA	NA	NA	NA	NA	NA	NA	-5.55075	NA	-6.42146	NA	-7.30282	NA	3.79268	-7.22882	NA	NA	NA	-3.79586	NA	NA	NA	NA	NA	NA	NA	-3.79586	NA	NA	NA	NA
s_Bacteria;p_Proteobacteria;c_Betaproteobacteria;o_Betaproteobacteria bacterium (no order in NCBI);f_Betaproteobacteria bacterium (no family in NCBI);g_Betaproteobacteria bacterium (no genus in NCBI)	NA	NA	NA	NA	NA	NA	NA	NA	NA	NA	NA	NA	NA	NA	NA	NA	NA	NA	NA	NA	NA	NA	NA	NA	NA	NA	NA	NA	NA	NA	NA	NA	NA	NA	NA	NA	NA	NA	NA	NA	NA	NA	NA	NA	NA	NA	NA	NA	NA
s_Bacteria;p_Proteobacteria;c_Betaproteobacteria;o_Burkholderiales;f_Alcaligenaceae;g_Achromobacter	NA	NA	-2.51457	NA	NA	NA	NA	NA	-7.64386	NA	NA	NA	NA	NA	NA	NA	NA	NA	NA	NA	NA	NA	NA	NA	NA	NA	NA	NA	NA	NA	NA	NA	NA	NA	NA	NA	NA	NA	NA	NA	NA	-8.96578	NA	NA	NA	NA	NA	-8.96578	NA
s_Bacteria;p_Proteobacteria;c_Betaproteobacteria;o_Burkholderiales;f_Alcaligenaceae;g_Alcaligenaceae bacterium (no genus in NCBI)	NA	NA	NA	NA	NA	NA	NA	NA	NA	NA	NA	NA	NA	NA	-7.96578	NA	NA	NA	NA	NA	NA	NA	NA	NA	NA	NA	NA	NA	NA	NA	NA	NA	NA	NA	NA	NA	-7.96578	NA	NA	NA	NA	NA	NA	NA	-7.96578	NA	NA	NA	NA
s_Bacteria;p_Proteobacteria;c_Betaproteobacteria;o_Burkholderiales;f_Alcaligenaceae;g_Bordetella	NA	NA	NA	NA	NA	NA	NA	NA	NA	NA	NA	NA	NA	NA	NA	NA	NA	NA	NA	NA	NA	NA	NA	NA	NA	NA	NA	NA	NA	NA	NA	NA	NA	NA	NA	NA	NA	NA	NA	NA	NA	NA	NA	NA	NA	NA	NA	NA	NA
s_Bacteria;p_Proteobacteria;c_Betaproteobacteria;o_Burkholderiales;f_Alcaligenaceae;g_Pigmentiphaga	NA	NA	NA	NA	NA	NA	NA	NA	NA	NA	NA	NA	NA	NA	NA	NA	NA	NA	NA	NA	NA	NA	NA	NA	NA	NA	NA	NA	NA	NA	NA	NA	NA	NA	NA	NA	NA	NA	NA	NA	NA	NA	NA	NA	NA	NA	NA	NA	NA
s_Bacteria;p_Proteobacteria;c_Betaproteobacteria;o_Burkholderiales;f_Alcaligenaceae;g_Unclassified Alcaligenaceae	NA	NA	NA	NA	NA	NA	-7.30282	NA	NA	NA	NA	NA	NA	NA	NA	NA	NA	NA	NA	NA	NA	NA	NA	NA	NA	NA	NA	NA	NA	NA	NA	NA	NA	NA	NA	NA	NA	NA	NA	NA	NA	NA	NA	NA	NA	NA	NA	NA	NA
s_Bacteria;p_Proteobacteria;c_Betaproteobacteria;o_Burkholderiales;f_Alcaligenaceae;g_Verticiella	NA	NA	NA	NA	NA	NA	NA	NA	NA	NA	NA	NA	NA	NA	NA	NA	NA	NA	NA	NA	NA	NA	NA	NA	NA	NA	NA	NA	NA	NA	NA	NA	NA	NA	NA	NA	NA	NA	NA	NA	NA	NA	NA	NA	NA	NA	NA	NA	NA
s_Bacteria;p_Proteobacteria;c_Betaproteobacteria;o_Burkholderiales;f_Aquabacterium (no family in NCBI);g_Aquabacterium	NA	NA	NA	NA	NA	NA	NA	NA	NA	NA	NA	NA	NA	NA	NA	NA	NA	NA	NA	NA	NA	NA	NA	NA	NA	NA	NA	NA	NA	NA	NA	NA	NA	NA	NA	NA	NA	NA	NA	NA	NA	NA	NA	NA	NA	NA	NA	NA	NA
s_Bacteria;p_Proteobacteria;c_Betaproteobacteria;o_Burkholderiales;f_Burkholderiaceae;g_Burkholderia	NA	NA	NA	NA	NA	NA	NA	NA	NA	NA	NA	NA	NA	NA	NA	NA	NA	NA	NA	NA	NA	NA	NA	NA	NA	NA	NA	NA	NA	NA	NA	NA	NA	NA	NA	NA	NA	NA	NA	NA	NA	NA	NA	NA	NA	NA	NA	NA	NA
s_Bacteria;p_Proteobacteria;c_Betaproteobacteria;o_Burkholderiales;f_Burkholderiaceae;g_Burkholderiaceae bacterium (no genus in NCBI)	NA	NA	NA	NA	NA	NA	NA	NA	NA	NA	NA	NA	NA	NA	NA	NA	NA	NA	NA	NA	NA	NA	NA	NA	NA	NA	NA	NA	NA	NA	NA	NA	NA	NA	NA	NA	NA	NA	NA	NA	NA	NA	NA	NA	NA	NA	NA	NA	NA
s_Bacteria;p_Proteobacteria;c_Betaproteobacteria;o_Burkholderiales;f_Burkholderiaceae;g_Cupriavidus	NA	NA	-7.15843	NA	NA	NA	NA	NA	-4.00385	NA	NA	NA	NA	NA	NA	NA	NA	NA	NA	NA	NA	NA	NA	NA	NA	NA	NA	NA	NA	NA	NA	NA	NA	NA	NA	NA	NA	NA	NA	NA	NA	NA	NA	NA	NA	NA	NA	NA	NA
s_Bacteria;p_Proteobacteria;c_Betaproteobacteria;o_Burkholderiales;f_Burkholderiaceae;g_Paraburkholderia	NA	NA	NA	NA	NA	NA	NA	NA	NA	NA	NA	NA	NA	NA	NA	NA	NA	NA	NA	NA	NA	NA	NA	NA	NA	NA	NA	NA	NA	NA	NA	NA	NA	NA	NA	NA	NA	NA	NA	NA	NA	NA	NA	NA	NA	NA	NA	NA	NA
s_Bacteria;p_Proteobacteria;c_Betaproteobacteria;o_Burkholderiales;f_Burkholderiaceae;g_Ralstonia	NA	NA	NA	NA	NA	NA	NA	NA	NA	NA	NA	NA	NA	NA	NA	NA	NA	NA	NA	NA	NA	NA	NA	NA	NA	NA	NA	NA	NA	NA	NA	NA	NA	NA	NA	NA	NA	NA	NA	NA	NA	NA	NA	NA	NA	NA	NA	NA	NA
s_Bacteria;p_Proteobacteria;c_Betaproteobacteria;o_Burkholderiales;f_Burkholderiaceae;g_Unclassified Burkholderiaceae	NA	NA	-4.14987	NA	NA	NA	NA	NA	NA	NA	NA	NA	NA	NA	NA	NA	NA	NA	NA	NA	NA	NA	NA	NA	NA	NA	NA	NA	NA	NA	NA	NA	NA	NA	NA	NA	NA	NA	NA	NA	NA	NA	NA	NA	NA	NA	NA	NA	NA
s_Bacteria;p_Proteobacteria;c_Betaproteobacteria;o_Burkholderiales;f_Burkholderiales bacterium (no family in NCBI);g_Burkholderiales bacterium (no genus in NCBI)	NA	NA	NA	NA	NA	NA	NA	NA	NA	NA	NA	NA	NA	NA	NA	NA	NA	NA	NA	NA	NA	NA	NA	NA	NA	NA	NA	NA	NA	NA	NA	NA	NA	NA	NA	NA	NA	NA	NA	NA	NA	NA	NA	NA	NA	NA	NA	NA	NA
s_Bacteria;p_Proteobacteria;c_Betaproteobacteria;o_Burkholderiales;f_Comamonadaceae;g_Acidovorax	NA	NA	-3.1888	NA	NA	NA	NA	NA	NA	-4.46328	NA	NA	NA	NA	-4.87832	NA	NA	NA	NA	NA	NA	NA	NA	NA	NA	NA	NA	NA	NA	NA	NA	NA	NA	NA	NA	NA	-4.87832	NA	NA	NA	NA	NA	NA	NA	-4.87832	NA	NA	NA	NA
s_Bacteria;p_Proteobacteria;c_Betaproteobacteria;o_Burkholderiales;f_Comamonadaceae;g_Caenimonas	NA	NA	NA	NA	NA	NA	NA	NA	NA	NA	NA	NA	NA	NA	NA	NA	NA	NA	NA	NA	NA	NA	NA	NA	NA	NA	NA	NA	NA	NA	NA	NA	NA	NA	NA	NA	NA	NA	NA	NA	NA	NA	NA	NA	NA	NA	NA	NA	NA
s_Bacteria;p_Proteobacteria;c_Betaproteobacteria;o_Burkholderiales;f_Comamonadaceae;g_Comamonadaceae bacterium (no genus in NCBI)	NA	NA	NA	NA	NA	NA	NA	NA	NA	NA	NA	NA	NA	NA	NA	NA	NA	NA	NA	NA	NA	NA	NA	NA	NA	NA	NA	NA	NA	NA	NA	NA	NA	NA	NA	NA	NA	NA	NA	NA	NA	NA	NA	NA	NA	NA	NA	NA	NA
s_Bacteria;p_Proteobacteria;c_Betaproteobacteria;o_Burkholderiales;f_Comamonadaceae;g_Comamonas	NA	NA	-7.64386	NA	NA	NA	NA	NA	NA	NA	NA	NA	-6.38082	NA	-7.30282	NA	NA	NA	NA	NA	NA	NA	NA	NA	NA	NA	NA	NA	NA	NA	NA	NA	NA	NA	NA	NA	-7.30282	NA	NA	NA	NA	NA	NA	NA	-7.30282	NA	NA	NA	NA
s_Bacteria;p_Proteobacteria;c_Betaproteobacteria;o_Burkholderiales;f_Comamonadaceae;g_Curvibacter	NA	NA	NA	NA	NA	NA	NA	NA	NA	NA	NA	NA	NA	NA	NA	NA	NA	NA	NA	NA	NA	NA	NA	NA	NA	NA	NA	NA	NA	NA	NA	NA	NA	NA	NA	NA	NA	NA	NA	NA	NA	NA	NA	NA	NA	NA	NA	NA	NA
s_Bacteria;p_Proteobacteria;c_Betaproteobacteria;o_Burkholderiales;f_Comamonadaceae;g_Delftia	NA	NA	NA	NA	NA	NA	NA	NA	NA	NA	NA	NA	NA	NA	NA	NA	NA	NA	NA	NA	NA	NA	NA	NA	NA	NA	NA	NA	NA	NA	NA	NA	NA	NA	NA	NA	NA	NA	NA	NA	NA	NA	NA	NA	NA	NA	NA	NA	NA
s_Bacteria;p_Proteobacteria;c_Betaproteobacteria;o_Burkholderiales;f_Comamonadaceae;g_Diaphorobacter	NA	NA	-6.74339	NA	NA	NA	NA	NA	NA	NA	NA	NA	NA	NA	-5.38082	NA	NA	NA	NA	NA	NA	NA	NA	NA	NA	NA	NA	NA	NA	NA	NA	NA	NA	NA	NA	NA	-5.38082	NA	NA	NA	NA	NA	NA	NA	-5.38082	NA	NA	NA	NA
s_Bacteria;p_Proteobacteria;c_Betaproteobacteria;o_Burkholderiales;f_Comamonadaceae;g_Hydrogenophaga	NA	NA	-7.46328	NA	NA	NA	NA	NA	NA	NA	NA	NA	NA	NA	-8.55075	NA	NA	NA	NA	NA	NA	NA	NA	NA	NA	NA	NA	NA	NA	NA	NA	NA	NA	NA	NA	NA	-8.55075	NA	NA	NA	NA	NA	NA	NA	-8.55075	NA	NA	NA	NA
s_Bacteria;p_Proteobacteria;c_Betaproteobacteria;o_Burkholderiales;f_Comamonadaceae;g_Limnohabitans	NA	NA	NA	NA	NA	NA	NA	NA	NA	NA	NA	NA	NA	NA	NA	NA	NA	NA	NA	NA	NA	NA	NA	NA	NA	NA	NA	NA	NA	NA	NA	NA	NA	NA	NA	NA	NA	NA	NA	NA	NA	NA	NA	NA	NA	NA	NA	NA	NA
s_Bacteria;p_Proteobacteria;c_Betaproteobacteria;o_Burkholderiales;f_Comamonadaceae;g_Pelomonas	NA	NA	-8.55075	NA	NA	NA	NA	NA	NA	-8.22882	NA	NA	NA	NA	-6.09132	NA	NA	NA	NA	-7.85031	NA	NA	NA	NA	NA	NA	NA	-7.85031	NA	NA	NA	NA	NA	NA	NA	NA	-6.09132	NA	NA	NA	NA	NA	NA	NA	-6.09132	NA	NA	NA	NA
s_Bacteria;p_Proteobacteria;c_Betaproteobacteria;o_Burkholderiales;f_Comamonadaceae;g_Polaromonas	NA	NA	-8.38082	NA	NA	NA	NA	NA	NA	NA	NA	NA	NA	NA	NA	NA	NA	NA	NA	NA	NA	NA	NA	NA	NA	NA	NA	NA	NA	NA	NA	NA	NA	NA	NA	NA	NA	NA	NA	NA	NA	NA	NA	NA	NA	NA	NA	NA	NA
s_Bacteria;p_Proteobacteria;c_Betaproteobacteria;o_Burkholderiales;f_Comamonadaceae;g_Pseudorhodoferax	NA	NA	NA	NA	NA	NA	NA	NA	NA	NA	NA	NA	NA	NA	NA	NA	NA	NA	NA	NA	NA	NA	NA	NA	NA	NA	NA	NA	NA	NA	NA	NA	NA	NA	NA	NA	NA	NA	NA	NA	NA	NA	NA	NA	NA	NA	NA	NA	NA
s_Bacteria;p_Proteobacteria;c_Betaproteobacteria;o_Burkholderiales;f_Comamonadaceae;g_Ramlibacter	NA	NA	-5.07501	NA	NA	NA	NA	NA	NA	NA	NA	NA	NA	NA	-7.15843	NA	NA	NA	NA	NA	NA	NA	NA	NA	NA	NA	NA	NA	NA	NA	NA	NA	NA	NA	NA	NA	-7.15843	NA	NA	NA	NA	NA	NA	NA	-7.15843	NA	NA	NA	NA
s_Bacteria;p_Proteobacteria;c_Betaproteobacteria;o_Burkholderiales;f_Comamonadaceae;g_Rhodoferax	NA	NA	-5.32193	NA	NA	NA	NA	NA	NA	-5.1078	NA	NA	NA	NA	-6.02718	NA	NA	-8.38082	NA	NA	NA	NA	NA	NA	NA	NA	NA	NA	NA	NA	NA	NA	NA	NA	NA	NA	-6.46328	NA	NA	NA	NA	NA	NA	NA	-6.46328	NA	NA	NA	NA
s_Bacteria;p_Proteobacteria;c_Betaproteobacteria;o_Burkholderiales;f_Comamonadaceae;g_Unclassified Comamonadaceae	NA	NA	-0.730568	NA	NA	NA	-3.78256	-6.09132	NA	-6.46328	NA	NA	NA	NA	-6.42146	NA	NA	NA	NA	NA	NA	NA	NA	NA	NA	NA	NA	NA	NA	NA	NA	NA	NA	NA	NA	NA	-6.42146	NA	NA	NA	NA	NA	NA	NA	-6.42146	NA	NA	NA	NA
s_Bacteria;p_Proteobacteria;c_Betaproteobacteria;o_Burkholderiales;f_Comamonadaceae;g_Variovorax	NA	NA	0.539035	NA	NA	NA	-1.06693	-0.896111	-2.47393	-0.901491	NA	NA	-4.98089	NA	-0.691989	NA	NA	NA	NA	NA	NA	NA	-2.0609	NA	NA	NA	NA	NA	NA	-2.4344	NA	NA	NA	NA	NA	NA	-0.276369	NA	NA	NA	NA	-2.24697	NA	NA	-0.691989	NA	NA	-7.96578	NA
s_Bacteria;p_Proteobacteria;c_Betaproteobacteria;o_Burkholderiales;f_Comamonadaceae;g_Verminephrobacter	NA	NA	NA	NA	NA	NA	NA	NA	NA	NA	NA	NA	NA	NA	NA	NA	NA	NA	NA	NA	NA	NA	NA	NA	NA	NA	NA	NA	NA	NA	NA	NA	NA	NA	NA	NA	NA	NA	NA	NA	NA	NA	NA	NA	NA	NA	NA	NA	NA
s_Bacteria;p_Proteobacteria;c_Betaproteobacteria;o_Burkholderiales;f_Methylibium (no family in NCBI);g_Methylibium	NA	NA	NA	NA	NA	NA	NA	NA	NA	NA	NA	NA	NA	NA	NA	NA	NA	NA	NA	NA	NA	NA	NA	NA	NA	NA	NA	NA	NA	NA	NA	NA	NA	NA	NA	NA	NA	NA	NA	NA	NA	NA	NA	NA	NA	NA	NA	NA	NA
s_Bacteria;p_Proteobacteria;c_Betaproteobacteria;o_Burkholderiales;f_Mitsuaria (no family in NCBI);g_Mitsuaria	NA	NA	NA	NA	NA	NA	NA	NA	NA	NA	NA	NA	NA	NA	NA	NA	NA	NA	NA	NA	NA	NA	NA	NA	NA	NA	NA	NA	NA	NA	NA	NA	NA	NA	NA	NA	NA	NA	NA	NA	NA	NA	NA	NA	NA	NA	NA	NA	NA
s_Bacteria;p_Proteobacteria;c_Betaproteobacteria;o_Burkholderiales;f_Oxalobacteraceae;g_Collimonas	NA	NA	-2.07907	NA	NA	NA	NA	-7.02718	NA	-5.1078	NA	NA	NA	NA	-6.05889	NA	NA	NA	NA	NA	-6.19319	NA	NA	NA	NA	NA	NA	NA	NA	NA	NA	NA	NA	NA	NA	NA	-6.05889	NA	NA	NA	NA	-7.30282	NA	NA	-6.05889	NA	NA	-7.30282	NA
s_Bacteria;p_Proteobacteria;c_Betaproteobacteria;o_Burkholderiales;f_Oxalobacteraceae;g_Duganella	NA	NA	-4.09954	NA	NA	NA	-4.52838	-6.55075	-6.30282	-5.01159	NA	NA	NA	NA	2.79591	-6.90689	NA	NA	NA	-5.87832	-7.38082	NA	NA	NA	NA	NA	NA	-5.87832	NA	-5.44222	NA	NA	NA	NA	NA	NA	2.79591	NA	NA	NA	NA	-9.22882	NA	NA	2.79591	NA	NA	-9.22882	NA
s_Bacteria;p_Proteobacteria;c_Betaproteobacteria;o_Burkholderiales;f_Oxalobacteraceae;g_Glaciimonas	NA	NA	NA	NA	NA	NA	NA	NA	NA	NA	NA	NA	NA	NA	NA	NA	NA	NA	NA	NA	NA	NA	NA	NA	NA	NA	NA	NA	NA	NA	NA	NA	NA	NA	NA	NA	NA	NA	NA	NA	NA	NA	NA	NA	NA	NA	NA	NA	NA
s_Bacteria;p_Proteobacteria;c_Betaproteobacteria;o_Burkholderiales;f_Oxalobacteraceae;g_Herbaspirillum	NA	NA	2.74653	NA	NA	NA	1.46641	1.93998	-6.12448	1.70369	-4.87832	NA	NA	1.74186	4.16463	NA	NA	NA	NA	2.55957	1.34237	NA	NA	NA	NA	NA	NA	2.55957	NA	NA	NA	NA	1.73668	NA	NA	NA	4.1456	NA	NA	NA	NA	3.15467	NA	NA	3.86724	NA	1.49331	2.53597	NA
s_Bacteria;p_Proteobacteria;c_Betaproteobacteria;o_Burkholderiales;f_Oxalobacteraceae;g_Herminiimonas	NA	NA	NA	NA	NA	NA	NA	NA	NA	NA	NA	NA	NA	NA	-7.02718	NA	NA	NA	NA	NA	NA	NA	NA	NA	NA	NA	NA	NA	NA	NA	NA	NA	NA	NA	NA	NA	-7.02718	NA	NA	NA	NA	NA	NA	NA	-7.02718	NA	NA	NA	NA
s_Bacteria;p_Proteobacteria;c_Betaproteobacteria;o_Burkholderiales;f_Oxalobacteraceae;g_Janthinobacterium	NA	NA	-2.97332	NA	NA	NA	-5.52838	-5.82283	NA	NA	-6.05889	NA	NA	-7.22882	2.03633	NA	NA	NA	NA	NA	-4.06693	NA	NA	NA	NA	NA	NA	NA	NA	-6.42146	NA	NA	NA	NA	NA	NA	2.03633	NA	NA	NA	NA	-6.96578	NA	NA	2.03633	NA	NA	-6.96578	NA
s_Bacteria;p_Proteobacteria;c_Betaproteobacteria;o_Burkholderiales;f_Oxalobacteraceae;g_Lacisediminimonas	NA	NA	NA	NA	NA	NA	NA	NA	NA	NA	NA	NA	NA	NA	NA	NA	NA	NA	NA	NA	NA	NA	NA	NA	NA	NA	NA	NA	NA	NA	NA	NA	NA	NA	NA	NA	NA	NA	NA	NA	NA	NA	NA	NA	NA	NA	NA	NA	NA
s_Bacteria;p_Proteobacteria;c_Betaproteobacteria;o_Burkholderiales;f_Oxalobacteraceae;g_Massilia	NA	NA	6.12387	NA	NA	NA	1.56137	-4.89254	NA	4.74513	1.51635	NA	-6.55075	NA	3.10819	2.88544	NA	-8.09132	NA	NA	1.52957	NA	NA	NA	NA	NA	NA	NA	NA	1.7891	NA	2.88544	NA	NA	NA	NA	3.5608	NA	NA	NA	NA	-4.27462	NA	NA	3.10819	NA	NA	-4.44222	NA
s_Bacteria;p_Proteobacteria;c_Betaproteobacteria;o_Burkholderiales;f_Oxalobacteraceae;g_Noviherbaspirillum	NA	NA	NA	NA	NA	NA	NA	NA	NA	NA	NA	NA	NA	NA	NA	NA	NA	NA	NA	NA	NA	NA	NA	NA	NA	NA	NA	NA	NA	NA	NA	NA	NA	NA	NA	NA	NA	NA	NA	NA	NA	NA	NA	NA	NA	NA	NA	NA	NA
s_Bacteria;p_Proteobacteria;c_Betaproteobacteria;o_Burkholderiales;f_Oxalobacteraceae;g_Oxalobacteraceae bacterium (no genus in NCBI)	NA	NA	NA	NA	NA	NA	NA	NA	NA	NA	NA	NA	NA	NA	NA	NA	NA	NA	NA	NA	NA	NA	NA	NA	NA	NA	NA	NA	NA	NA	NA	NA	NA	NA	NA	NA	NA	NA	NA	NA	NA	NA	NA	NA	NA	NA	NA	NA	NA
s_Bacteria;p_Proteobacteria;c_Betaproteobacteria;o_Burkholderiales;f_Oxalobacteraceae;g_Oxalobacteraceae sp. (no genus in NCBI)	NA	NA	5.77651	NA	NA	NA	2.95115	4.96754	NA	3.05398	3.12873	NA	NA	NA	6.69326	2.93464	NA	NA	NA	2.85831	3.81212	NA	NA	NA	NA	NA	NA	2.85831	NA	NA	NA	NA	NA	NA	NA	NA	6.7945	NA	NA	NA	NA	4.49407	NA	NA	6.69326	NA	NA	4.55223	NA
s_Bacteria;p_Proteobacteria;c_Betaproteobacteria;o_Burkholderiales;f_Oxalobacteraceae;g_Rugamonas	NA	NA	NA	NA	NA	NA	NA	NA	NA	NA	NA	NA	NA	NA	NA	NA	NA	NA	NA	NA	NA	NA	NA	NA	NA	NA	NA	NA	NA	NA	NA	NA	NA	NA	NA	NA	NA	NA	NA	NA	NA	NA	NA	NA	NA	NA	NA	NA	NA
s_Bacteria;p_Proteobacteria;c_Betaproteobacteria;o_Burkholderiales;f_Oxalobacteraceae;g_Unclassified Oxalobacteraceae	NA	NA	6.95295	NA	NA	NA	2.95345	5.35768	3.77674	6.19533	4.65231	NA	NA	3.30437	7.26464	1.56251	NA	-6.79586	NA	-5.2109	3.44055	NA	NA	NA	NA	NA	NA	-4.05889	NA	2.91851	NA	-7.09132	NA	NA	1.53356	NA	7.24681	NA	NA	NA	NA	4.72421	1.53356	NA	7.16509	NA	NA	4.72421	NA
s_Bacteria;p_Proteobacteria;c_Betaproteobacteria;o_Burkholderiales;f_Oxalobacteraceae;g_Undibacterium	NA	NA	NA	NA	NA	NA	NA	NA	NA	NA	NA	NA	NA	NA	NA	NA	NA	NA	NA	NA	NA	NA	NA	NA	NA	NA	NA	NA	NA	NA	NA	NA	NA	NA	NA	NA	NA	NA	NA	NA	NA	NA	NA	NA	NA	NA	NA	NA	NA
s_Bacteria;p_Proteobacteria;c_Betaproteobacteria;o_Burkholderiales;f_Pseudorivibacter (no family in NCBI);g_Pseudorivibacter	NA	NA	NA	NA	NA	NA	NA	NA	NA	NA	NA	NA	NA	NA	NA	NA	NA	NA	NA	NA	NA	NA	NA	NA	NA	NA	NA	NA	NA	NA	NA	NA	NA	NA	NA	NA	NA	NA	NA	NA	NA	NA	NA	NA	NA	NA	NA	NA	NA
s_Bacteria;p_Proteobacteria;c_Betaproteobacteria;o_Burkholderiales;f_Rhizobacter (no family in NCBI);g_Rhizobacter	NA	NA	NA	NA	NA	NA	NA	NA	NA	NA	NA	NA	NA	NA	NA	NA	NA	NA	NA	NA	NA	NA	NA	NA	NA	NA	NA	NA	NA	NA	NA	NA	NA	NA	NA	NA	NA	NA	NA	NA	NA	NA	NA	NA	NA	NA	NA	NA	NA
s_Bacteria;p_Proteobacteria;c_Betaproteobacteria;o_Burkholderiales;f_Roseateles (no family in NCBI);g_Roseateles	NA	NA	NA	NA	NA	NA	NA	NA	NA	NA	NA	NA	NA	NA	NA	NA	NA	NA	NA	NA	NA	NA	NA	NA	NA	NA	NA	NA	NA	NA	NA	NA	NA	NA	NA	NA	NA	NA	NA	NA	NA	NA	NA	NA	NA	NA	NA	NA	NA
s_Bacteria;p_Proteobacteria;c_Betaproteobacteria;o_Burkholderiales;f_Rubrivivax (no family in NCBI);g_Rubrivivax	NA	NA	NA	NA	NA	NA	NA	NA	NA	NA	NA	NA	NA	NA	NA	NA	NA	NA	NA	NA	NA	NA	NA	NA	NA	NA	NA	NA	NA	NA	NA	NA	NA	NA	NA	NA	NA	NA	NA	NA	NA	NA	NA	NA	NA	NA	NA	NA	NA
s_Bacteria;p_Proteobacteria;c_Betaproteobacteria;o_Burkholderiales;f_Thiomonas (no family in NCBI);g_Thiomonas	NA	NA	NA	NA	NA	NA	NA	NA	NA	NA	NA	NA	NA	NA	NA	NA	NA	NA	NA	NA	NA	NA	NA	NA	NA	NA	NA	NA	NA	NA	NA	NA	NA	NA	NA	NA	NA	NA	NA	NA	NA	NA	NA	NA	NA	NA	NA	NA	NA
s_Bacteria;p_Proteobacteria;c_Betaproteobacteria;o_Burkholderiales;f_Unclassified Burkholderiales;g_Unclassified Burkholderiales	NA	NA	-1.47928	NA	NA	NA	-4.95083	NA	-6.69277	-3.5792	NA	NA	NA	NA	1.64524	NA	NA	NA	NA	-8.96578	-8.74339	NA	NA	NA	NA	NA	NA	1.92042	NA	NA	NA	NA	-4.96578	NA	NA	NA	1.64524	NA	NA	NA	NA	-8.96578	NA	NA	1.64524	NA	NA	-8.96578	NA
s_Bacteria;p_Proteobacteria;c_Betaproteobacteria;o_Burkholderiales;f_Xylophilus (no family in NCBI);g_Xylophilus	NA	NA	NA	NA	NA	NA	NA	NA	NA	NA	NA	NA	NA	NA	NA	NA	NA	NA	NA	NA	NA	NA	NA	NA	NA	NA	NA	NA	NA	NA	NA	NA	NA	NA	NA	NA	NA	NA	NA	NA	NA	NA	NA	NA	NA	NA	NA	NA	NA
s_Bacteria;p_Proteobacteria;c_Betaproteobacteria;o_Neisseriales;f_Chromobacteriaceae;g_Unclassified Chromobacteriaceae	NA	NA	NA	NA	NA	NA	NA	NA	NA	NA	NA	NA	NA	NA	NA	NA	NA	NA	NA	NA	NA	NA	NA	NA	NA	NA	NA	NA	NA	NA	NA	NA	NA	NA	NA	NA	NA	NA	NA	NA	NA	NA	NA	NA	NA	NA	NA	NA	NA
s_Bacteria;p_Proteobacteria;c_Betaproteobacteria;o_Nitrosomonadales;f_Methylophilaceae;g_Methylotenera	NA	NA	NA	NA	NA	NA	NA	NA	NA	NA	NA	NA	NA	NA	NA	NA	NA	NA	NA	NA	NA	NA	NA	NA	NA	NA	NA	NA	NA	NA	NA	NA	NA	NA	NA	NA	NA	NA	NA	NA	NA	NA	NA	NA	NA	NA	NA	NA	NA
s_Bacteria;p_Proteobacteria;c_Betaproteobacteria;o_Nitrosomonadales;f_Methylophilaceae;g_Methylovorus	NA	NA	NA	NA	NA	NA	NA	NA	NA	NA	NA	NA	NA	NA	-8.09132	NA	NA	NA	NA	NA	NA	NA	NA	NA	NA	NA	NA	NA	NA	NA	NA	NA	NA	NA	NA	NA	-8.09132	NA	NA	NA	NA	NA	NA	NA	-8.09132	NA	NA	NA	NA
s_Bacteria;p_Proteobacteria;c_Betaproteobacteria;o_Nitrosomonadales;f_Methylophilaceae;g_Unclassified Methylophilaceae	NA	NA	NA	NA	NA	NA	NA	NA	NA	NA	NA	NA	NA	NA	NA	NA	NA	NA	NA	NA	NA	NA	NA	NA	NA	NA	NA	NA	NA	NA	NA	NA	NA	NA	NA	NA	NA	NA	NA	NA	NA	NA	NA	NA	NA	NA	NA	NA	NA
s_Bacteria;p_Proteobacteria;c_Betaproteobacteria;o_Nitrosomonadales;f_Sterolibacteriaceae;g_Unclassified Sterolibacteriaceae	NA	NA	NA	NA	NA	NA	NA	NA	NA	NA	NA	NA	NA	NA	NA	NA	NA	NA	NA	NA	NA	NA	NA	NA	NA	NA	NA	NA	NA	NA	NA	NA	NA	NA	NA	NA	NA	NA	NA	NA	NA	NA	NA	NA	NA	NA	NA	NA	NA
s_Bacteria;p_Proteobacteria;c_Betaproteobacteria;o_Nitrosomonadales;f_Unclassified Nitrosomonadales;g_Unclassified Nitrosomonadales	NA	NA	NA	NA	NA	NA	NA	NA	NA	NA	NA	NA	NA	NA	NA	NA	NA	NA	NA	NA	NA	NA	NA	NA	NA	NA	NA	NA	NA	NA	NA	NA	NA	NA	NA	NA	NA	NA	NA	NA	NA	NA	NA	NA	NA	NA	NA	NA	NA
s_Bacteria;p_Proteobacteria;c_Betaproteobacteria;o_Rhodocyclales;f_Unclassified Rhodocyclales;g_Unclassified Rhodocyclales	NA	NA	NA	NA	NA	NA	NA	NA	NA	NA	NA	NA	NA	NA	NA	NA	NA	NA	NA	NA	NA	NA	NA	NA	NA	NA	NA	NA	NA	NA	NA	NA	NA	NA	NA	NA	NA	NA	NA	NA	NA	NA	NA	NA	NA	NA	NA	NA	NA
s_Bacteria;p_Proteobacteria;c_Betaproteobacteria;o_Rhodocyclales;f_Zoogloeaceae;g_Uliginosibacterium	NA	NA	NA	NA	NA	NA	NA	NA	NA	NA	NA	NA	NA	NA	NA	NA	NA	NA	NA	NA	NA	NA	NA	NA	NA	NA	NA	NA	NA	NA	NA	NA	NA	NA	NA	NA	NA	NA	NA	NA	NA	NA	NA	NA	NA	NA	NA	NA	NA
s_Bacteria;p_Proteobacteria;c_Betaproteobacteria;o_Unclassified Betaproteobacteria;f_Unclassified Betaproteobacteria;g_Unclassified Betaproteobacteria	NA	NA	-4.86425	NA	NA	NA	-8.09132	NA	NA	NA	NA	NA	NA	NA	-4.92139	NA	NA	-8.55075	NA	NA	-7.64386	NA	NA	NA	NA	NA	NA	NA	NA	-8.22882	NA	NA	NA	NA	NA	NA	-4.92139	NA	NA	NA	NA	-6.12448	NA	NA	-4.92139	NA	NA	NA	NA
s_Bacteria;p_Proteobacteria;c_Deltaproteobacteria;o_Deltaproteobacteria bacterium (no order in NCBI);f_Deltaproteobacteria bacterium (no family in NCBI);g_Deltaproteobacteria bacterium (no genus in NCBI)	NA	NA	NA	NA	NA	NA	NA	NA	NA	NA	NA	NA	NA	NA	NA	NA	NA	NA	NA	NA	NA	NA	NA	NA	NA	NA	NA	NA	NA	NA	NA	NA	NA	NA	NA	NA	NA	NA	NA	NA	NA	NA	NA	NA	NA	NA	NA	NA	NA
s_Bacteria;p_Proteobacteria;c_Deltaproteobacteria;o_Desulfuromonadales;f_Geobacteraceae;g_Geobacter	NA	NA	NA	NA	NA	NA	NA	NA	NA	NA	NA	NA	NA	NA	NA	NA	NA	NA	NA	NA	NA	NA	NA	NA	NA	NA	NA	NA	NA	NA	NA	NA	NA	NA	NA	NA	NA	NA	NA	NA	NA	NA	NA	NA	NA	NA	NA	NA	NA
s_Bacteria;p_Proteobacteria;c_Deltaproteobacteria;o_Desulfuromonadales;f_Geobacteraceae;g_Geobacteraceae bacterium (no genus in NCBI)	NA	NA	NA	NA	NA	NA	NA	NA	NA	NA	NA	NA	NA	NA	NA	NA	NA	NA	NA	NA	NA	NA	NA	NA	NA	NA	NA	NA	NA	NA	NA	NA	NA	NA	NA	NA	NA	NA	NA	NA	NA	NA	NA	NA	NA	NA	NA	NA	NA
s_Bacteria;p_Proteobacteria;c_Deltaproteobacteria;o_Desulfuromonadales;f_Geobacteraceae;g_Geomonas	NA	NA	NA	NA	NA	NA	NA	NA	NA	NA	NA	NA	NA	NA	NA	NA	NA	NA	NA	NA	NA	NA	NA	NA	NA	NA	NA	NA	NA	NA	NA	NA	NA	NA	NA	NA	NA	NA	NA	NA	NA	NA	NA	NA	NA	NA	NA	NA	NA
s_Bacteria;p_Proteobacteria;c_Deltaproteobacteria;o_Desulfuromonadales;f_Geobacteraceae;g_Geotalea	NA	NA	NA	NA	NA	NA	NA	NA	NA	NA	NA	NA	NA	NA	NA	NA	NA	NA	NA	NA	NA	NA	NA	NA	NA	NA	NA	NA	NA	NA	NA	NA	NA	NA	NA	NA	NA	NA	NA	NA	NA	NA	NA	NA	NA	NA	NA	NA	NA
s_Bacteria;p_Proteobacteria;c_Deltaproteobacteria;o_Desulfuromonadales;f_Geobacteraceae;g_Unclassified Geobacteraceae	NA	NA	NA	NA	NA	NA	NA	NA	NA	NA	NA	NA	NA	NA	NA	NA	NA	NA	NA	NA	NA	NA	NA	NA	NA	NA	NA	NA	NA	NA	NA	NA	NA	NA	NA	NA	NA	NA	NA	NA	NA	NA	NA	NA	NA	NA	NA	NA	NA
s_Bacteria;p_Proteobacteria;c_Deltaproteobacteria;o_Desulfuromonadales;f_Unclassified Desulfuromonadales;g_Unclassified Desulfuromonadales	NA	NA	NA	NA	NA	NA	NA	NA	NA	NA	NA	NA	NA	NA	NA	NA	NA	NA	NA	NA	NA	NA	NA	NA	NA	NA	NA	NA	NA	NA	NA	NA	NA	NA	NA	NA	NA	NA	NA	NA	NA	NA	NA	NA	NA	NA	NA	NA	NA
s_Bacteria;p_Proteobacteria;c_Deltaproteobacteria;o_Myxococcales;f_Anaeromyxobacteraceae;g_Anaeromyxobacter	NA	NA	NA	NA	NA	NA	NA	NA	NA	NA	NA	NA	NA	NA	NA	NA	NA	NA	NA	NA	NA	NA	NA	NA	NA	NA	NA	NA	NA	NA	NA	NA	NA	NA	NA	NA	NA	NA	NA	NA	NA	NA	NA	NA	NA	NA	NA	NA	NA
s_Bacteria;p_Proteobacteria;c_Deltaproteobacteria;o_Myxococcales;f_Anaeromyxobacteraceae;g_Unclassified Anaeromyxobacteraceae	NA	NA	NA	NA	NA	NA	NA	NA	NA	NA	NA	NA	NA	NA	NA	NA	NA	NA	NA	NA	NA	NA	NA	NA	NA	NA	NA	NA	NA	NA	NA	NA	NA	NA	NA	NA	NA	NA	NA	NA	NA	NA	NA	NA	NA	NA	NA	NA	NA
s_Bacteria;p_Proteobacteria;c_Deltaproteobacteria;o_Myxococcales;f_Archangiaceae;g_Archangium	NA	NA	NA	NA	NA	NA	NA	NA	NA	NA	NA	NA	NA	NA	NA	NA	NA	NA	NA	NA	NA	NA	NA	NA	NA	NA	NA	NA	NA	NA	NA	NA	NA	NA	NA	NA	NA	NA	NA	NA	NA	NA	NA	NA	NA	NA	NA	NA	NA
s_Bacteria;p_Proteobacteria;c_Deltaproteobacteria;o_Myxococcales;f_Archangiaceae;g_Unclassified Archangiaceae	NA	NA	NA	NA	NA	NA	NA	NA	NA	NA	NA	NA	NA	NA	NA	NA	NA	NA	NA	NA	NA	NA	NA	NA	NA	NA	NA	NA	NA	NA	NA	NA	NA	NA	NA	NA	NA	NA	NA	NA	NA	NA	NA	NA	NA	NA	NA	NA	NA
s_Bacteria;p_Proteobacteria;c_Deltaproteobacteria;o_Myxococcales;f_Kofleriaceae;g_Unclassified Kofleriaceae	NA	NA	NA	NA	NA	NA	NA	NA	NA	NA	NA	NA	NA	NA	NA	NA	NA	NA	NA	NA	NA	NA	NA	NA	NA	NA	NA	NA	NA	NA	NA	NA	NA	NA	NA	NA	NA	NA	NA	NA	NA	NA	NA	NA	NA	NA	NA	NA	NA
s_Bacteria;p_Proteobacteria;c_Deltaproteobacteria;o_Myxococcales;f_Myxococcaceae;g_Corallococcus	NA	NA	NA	NA	NA	NA	NA	NA	NA	NA	NA	NA	NA	NA	NA	NA	NA	NA	NA	NA	NA	NA	NA	NA	NA	NA	NA	NA	NA	NA	NA	NA	NA	NA	NA	NA	NA	NA	NA	NA	NA	NA	NA	NA	NA	NA	NA	NA	NA
s_Bacteria;p_Proteobacteria;c_Deltaproteobacteria;o_Myxococcales;f_Myxococcaceae;g_Myxococcus	NA	NA	NA	NA	NA	NA	NA	NA	NA	NA	NA	NA	NA	NA	NA	NA	NA	NA	NA	NA	NA	NA	NA	NA	NA	NA	NA	NA	NA	NA	NA	NA	NA	NA	NA	NA	NA	NA	NA	NA	NA	NA	NA	NA	NA	NA	NA	NA	NA
s_Bacteria;p_Proteobacteria;c_Deltaproteobacteria;o_Myxococcales;f_Myxococcaceae;g_Unclassified Myxococcaceae	NA	NA	NA	NA	NA	NA	NA	NA	NA	NA	NA	NA	NA	NA	NA	NA	NA	NA	NA	NA	NA	NA	NA	NA	NA	NA	NA	NA	NA	NA	NA	NA	NA	NA	NA	NA	NA	NA	NA	NA	NA	NA	NA	NA	NA	NA	NA	NA	NA
s_Bacteria;p_Proteobacteria;c_Deltaproteobacteria;o_Myxococcales;f_Unclassified Myxococcales;g_Unclassified Myxococcales	NA	NA	NA	NA	NA	NA	NA	-8.55075	NA	-6.50635	NA	NA	NA	NA	NA	NA	NA	NA	NA	NA	NA	NA	NA	NA	NA	NA	NA	NA	NA	NA	NA	NA	NA	NA	NA	NA	NA	NA	NA	NA	NA	NA	NA	NA	NA	NA	NA	NA	NA
s_Bacteria;p_Proteobacteria;c_Deltaproteobacteria;o_Syntrophales;f_Unclassified Syntrophales;g_Unclassified Syntrophales	NA	NA	NA	NA	NA	NA	NA	NA	NA	NA	NA	NA	NA	NA	NA	NA	NA	NA	NA	NA	NA	NA	NA	NA	NA	NA	NA	NA	NA	NA	NA	NA	NA	NA	NA	NA	NA	NA	NA	NA	NA	NA	NA	NA	NA	NA	NA	NA	NA
s_Bacteria;p_Proteobacteria;c_Deltaproteobacteria;o_Unclassified Deltaproteobacteria;f_Unclassified Deltaproteobacteria;g_Unclassified Deltaproteobacteria	NA	NA	-8.74339	NA	NA	NA	NA	NA	NA	NA	NA	NA	NA	NA	NA	NA	NA	NA	NA	NA	NA	NA	NA	NA	NA	NA	NA	NA	NA	NA	NA	NA	NA	NA	NA	NA	NA	NA	NA	NA	NA	NA	NA	NA	NA	NA	NA	NA	NA
s_Bacteria;p_Proteobacteria;c_Epsilonproteobacteria;o_Campylobacterales;f_Unclassified Campylobacterales;g_Unclassified Campylobacterales	NA	NA	NA	NA	NA	NA	NA	NA	NA	NA	NA	NA	NA	NA	NA	NA	NA	NA	NA	NA	NA	NA	NA	NA	NA	NA	NA	NA	NA	NA	NA	NA	NA	NA	NA	NA	NA	NA	NA	NA	NA	NA	NA	NA	NA	NA	NA	NA	NA
s_Bacteria;p_Proteobacteria;c_Gammaproteobacteria;o_Alteromonadales;f_Shewanellaceae;g_Shewanella	NA	NA	NA	NA	NA	NA	NA	NA	NA	NA	NA	NA	NA	NA	NA	NA	NA	NA	NA	NA	NA	NA	NA	NA	NA	NA	NA	NA	NA	NA	NA	NA	NA	NA	NA	NA	NA	NA	NA	NA	NA	NA	NA	NA	NA	NA	NA	NA	NA
s_Bacteria;p_Proteobacteria;c_Gammaproteobacteria;o_Alteromonadales;f_Shewanellaceae;g_Unclassified Shewanellaceae	NA	NA	NA	NA	NA	NA	NA	NA	NA	NA	NA	NA	NA	NA	NA	NA	NA	NA	NA	NA	NA	NA	NA	NA	NA	NA	NA	NA	NA	NA	NA	NA	NA	NA	NA	NA	NA	NA	NA	NA	NA	NA	NA	NA	NA	NA	NA	NA	NA
s_Bacteria;p_Proteobacteria;c_Gammaproteobacteria;o_Alteromonadales;f_Unclassified Alteromonadales;g_Unclassified Alteromonadales	NA	NA	NA	NA	NA	NA	NA	NA	NA	NA	NA	NA	NA	NA	NA	NA	NA	NA	NA	NA	NA	NA	NA	NA	NA	NA	NA	NA	NA	NA	NA	NA	NA	NA	NA	NA	NA	NA	NA	NA	NA	NA	NA	NA	NA	NA	NA	NA	NA
s_Bacteria;p_Proteobacteria;c_Gammaproteobacteria;o_Cellvibrionales;f_Cellvibrionaceae;g_Cellvibrio	NA	NA	NA	NA	NA	NA	NA	NA	NA	NA	NA	NA	NA	NA	NA	NA	NA	NA	NA	NA	NA	NA	NA	NA	NA	NA	NA	NA	NA	NA	NA	NA	NA	NA	NA	NA	NA	NA	NA	NA	NA	NA	NA	NA	NA	NA	NA	NA	NA
s_Bacteria;p_Proteobacteria;c_Gammaproteobacteria;o_Cellvibrionales;f_Cellvibrionaceae;g_Unclassified Cellvibrionaceae	NA	NA	NA	NA	NA	NA	NA	NA	NA	NA	NA	NA	NA	NA	NA	NA	NA	NA	NA	NA	NA	NA	NA	NA	NA	NA	NA	NA	NA	NA	NA	NA	NA	NA	NA	NA	NA	NA	NA	NA	NA	NA	NA	NA	NA	NA	NA	NA	NA
s_Bacteria;p_Proteobacteria;c_Gammaproteobacteria;o_Cellvibrionales;f_Halieaceae;g_Haliea	NA	NA	NA	NA	NA	NA	NA	NA	NA	NA	NA	NA	NA	NA	NA	NA	NA	NA	NA	NA	NA	NA	NA	NA	NA	NA	NA	NA	NA	NA	NA	NA	NA	NA	NA	NA	NA	NA	NA	NA	NA	NA	NA	NA	NA	NA	NA	NA	NA
s_Bacteria;p_Proteobacteria;c_Gammaproteobacteria;o_Cellvibrionales;f_Halieaceae;g_Unclassified Halieaceae	NA	NA	NA	NA	NA	NA	NA	NA	NA	NA	NA	NA	NA	NA	NA	NA	NA	NA	NA	NA	NA	NA	NA	NA	NA	NA	NA	NA	NA	NA	NA	NA	NA	NA	NA	NA	NA	NA	NA	NA	NA	NA	NA	NA	NA	NA	NA	NA	NA
s_Bacteria;p_Proteobacteria;c_Gammaproteobacteria;o_Cellvibrionales;f_Unclassified Cellvibrionales;g_Unclassified Cellvibrionales	NA	NA	NA	NA	NA	NA	NA	NA	NA	NA	NA	NA	NA	NA	NA	NA	NA	NA	NA	NA	NA	NA	NA	NA	NA	NA	NA	NA	NA	NA	NA	NA	NA	NA	NA	NA	NA	NA	NA	NA	NA	NA	NA	NA	NA	NA	NA	NA	NA
s_Bacteria;p_Proteobacteria;c_Gammaproteobacteria;o_Chromatiales;f_Unclassified Chromatiales;g_Unclassified Chromatiales	NA	NA	NA	NA	NA	NA	NA	NA	NA	NA	NA	NA	NA	NA	NA	NA	NA	NA	NA	NA	NA	NA	NA	NA	NA	NA	NA	NA	NA	NA	NA	NA	NA	NA	NA	NA	NA	NA	NA	NA	NA	NA	NA	NA	NA	NA	NA	NA	NA
s_Bacteria;p_Proteobacteria;c_Gammaproteobacteria;o_Enterobacterales;f_Enterobacteriaceae;g_Enterobacteriaceae bacterium (no genus in NCBI)	NA	NA	NA	NA	NA	NA	NA	NA	NA	NA	NA	NA	NA	NA	NA	NA	NA	NA	NA	NA	NA	NA	NA	NA	NA	NA	NA	NA	NA	NA	NA	NA	NA	NA	NA	NA	NA	NA	NA	NA	NA	NA	NA	NA	NA	NA	NA	NA	NA
s_Bacteria;p_Proteobacteria;c_Gammaproteobacteria;o_Enterobacterales;f_Enterobacteriaceae;g_Escherichia	NA	NA	NA	NA	NA	NA	NA	NA	NA	NA	NA	NA	NA	NA	NA	NA	NA	NA	NA	NA	NA	NA	NA	NA	NA	NA	NA	NA	NA	NA	NA	NA	NA	NA	NA	NA	NA	NA	NA	NA	NA	NA	NA	NA	NA	NA	NA	NA	NA
s_Bacteria;p_Proteobacteria;c_Gammaproteobacteria;o_Enterobacterales;f_Enterobacteriaceae;g_Klebsiella	NA	NA	4.82927	NA	NA	NA	NA	NA	NA	NA	NA	NA	NA	NA	NA	NA	NA	NA	NA	NA	NA	NA	NA	NA	NA	NA	NA	NA	NA	NA	NA	NA	NA	NA	NA	NA	NA	NA	NA	NA	NA	NA	NA	NA	NA	NA	NA	NA	NA
s_Bacteria;p_Proteobacteria;c_Gammaproteobacteria;o_Enterobacterales;f_Enterobacteriaceae;g_Raoultella	NA	NA	NA	NA	NA	NA	NA	-4.95083	NA	NA	NA	NA	NA	NA	NA	NA	NA	NA	NA	NA	NA	NA	NA	NA	NA	NA	NA	NA	NA	NA	NA	NA	NA	NA	NA	NA	NA	NA	NA	NA	NA	NA	NA	NA	NA	NA	NA	NA	NA
s_Bacteria;p_Proteobacteria;c_Gammaproteobacteria;o_Enterobacterales;f_Enterobacteriaceae;g_Unclassified Enterobacteriaceae	NA	NA	6.4274	NA	NA	NA	2.34634	NA	NA	1.14339	-1.26419	NA	NA	NA	3.94785	NA	NA	NA	NA	4.01611	3.69911	NA	NA	NA	NA	NA	NA	NA	NA	NA	NA	NA	NA	NA	NA	NA	NA	NA	NA	NA	NA	NA	NA	NA	NA	NA	NA	NA	NA
s_Bacteria;p_Proteobacteria;c_Gammaproteobacteria;o_Enterobacterales;f_Erwiniaceae;g_Izhakiella	NA	NA	NA	NA	NA	NA	NA	NA	NA	NA	NA	NA	NA	NA	NA	NA	NA	NA	NA	NA	NA	NA	NA	NA	NA	NA	NA	NA	NA	NA	NA	NA	NA	NA	NA	NA	NA	NA	NA	NA	5.02216	NA	NA	NA	NA	NA	NA	NA	NA
s_Bacteria;p_Proteobacteria;c_Gammaproteobacteria;o_Enterobacterales;f_Erwiniaceae;g_Pantoea	5.7836	7.5122	13.1654	6.55596	5.97393	NA	9.21921	10.6269	7.04557	11.5716	10.8162	9.25627	6.68038	9.05648	11.2964	8.40644	9.38831	9.84018	NA	9.09671	9.85543	8.22948	NA	7.40189	NA	9.0513	5.79168	9.12057	7.33945	7.69332	NA	8.4076	5.77508	NA	7.96738	NA	10.7438	NA	NA	NA	10.0542	10.4764	9.25192	NA	10.5715	NA	9.39897	7.99899	7.94377
s_Bacteria;p_Proteobacteria;c_Gammaproteobacteria;o_Enterobacterales;f_Erwiniaceae;g_Unclassified Erwiniaceae	NA	NA	5.4499	NA	NA	NA	NA	-0.805072	NA	4.66556	7.65831	NA	NA	NA	NA	NA	NA	NA	NA	NA	3.23721	NA	NA	NA	NA	6.13796	NA	3.59204	NA	NA	NA	NA	NA	NA	NA	NA	NA	NA	NA	NA	5.29368	NA	NA	NA	NA	NA	NA	NA	NA
s_Bacteria;p_Proteobacteria;c_Gammaproteobacteria;o_Enterobacterales;f_Unclassified Enterobacterales;g_Unclassified Enterobacterales	NA	NA	6.90814	NA	-5.44222	NA	NA	3.47288	NA	7.11144	5.96963	-4.99616	5.85072	-4.89254	-4.70526	NA	4.72946	4.72783	NA	6.27635	6.58204	6.27611	NA	NA	NA	NA	NA	NA	NA	0.057508	NA	NA	NA	NA	NA	NA	NA	NA	NA	NA	5.3024	6.04972	-4.70526	NA	-3.50635	NA	4.72207	4.03019	4.72886
s_Bacteria;p_Proteobacteria;c_Gammaproteobacteria;o_Enterobacterales;f_Yersiniaceae;g_Rahnella	-7.15843	NA	0.804054	-6.79586	NA	NA	-1.99424	-3.26073	-2.17137	-3.28396	-3.7892	-6.69277	NA	-5.82283	-3.21536	NA	-4.36092	-2.1182	NA	-5.82283	-5.24697	NA	NA	NA	NA	-6.34129	NA	-3.78256	-6.46328	-2.67116	NA	-4.28396	NA	NA	-3.77596	NA	-4.31234	NA	NA	NA	NA	NA	-3.56775	NA	-4.4112	NA	-3.11612	-6.38082	-4.2109
s_Bacteria;p_Proteobacteria;c_Gammaproteobacteria;o_Enterobacterales;f_Yersiniaceae;g_Serratia	NA	NA	2.84231	-4.78256	-4.53952	NA	-1.15843	-5.79586	-3.81604	-1.22319	-1.75958	-5.44222	-5.82283	NA	-1.19429	NA	-0.465274	-0.784218	NA	-1.44484	-4.86425	-2.75309	NA	-3.17137	NA	-3.51732	NA	-3.30282	-3.94342	-1.11404	NA	-4.32193	NA	NA	-4.09132	NA	-3.93604	NA	NA	NA	NA	-5.79586	-3.7242	NA	-3.80255	NA	-2.26534	NA	-2.32433
s_Bacteria;p_Proteobacteria;c_Gammaproteobacteria;o_Enterobacterales;f_Yersiniaceae;g_Unclassified Yersiniaceae	NA	NA	1.10702	NA	NA	NA	NA	NA	NA	-5.79586	-3.82283	NA	NA	-5.93604	-3	NA	-1.84511	-2.35845	NA	-2.63786	NA	NA	NA	-2.61117	NA	-3.86425	NA	-4.63188	NA	NA	NA	NA	NA	NA	NA	NA	NA	NA	NA	NA	NA	NA	-4.76939	NA	-4.42146	NA	-2.401	NA	-2.401
s_Bacteria;p_Proteobacteria;c_Gammaproteobacteria;o_Gammaproteobacteria bacterium (no order in NCBI);f_Gammaproteobacteria bacterium (no family in NCBI);g_Gammaproteobacteria bacterium (no genus in NCBI)	NA	NA	NA	NA	NA	NA	NA	NA	NA	NA	NA	NA	NA	NA	NA	NA	NA	NA	NA	NA	NA	NA	NA	NA	NA	NA	NA	NA	NA	NA	NA	NA	NA	NA	NA	NA	NA	NA	NA	NA	NA	NA	NA	NA	NA	NA	NA	NA	NA
s_Bacteria;p_Proteobacteria;c_Gammaproteobacteria;o_Legionellales;f_Legionellaceae;g_Legionella	NA	NA	NA	NA	NA	NA	NA	NA	NA	NA	NA	NA	NA	NA	NA	NA	NA	NA	NA	NA	NA	NA	NA	NA	NA	NA	NA	NA	NA	NA	NA	NA	NA	NA	NA	NA	NA	NA	NA	NA	NA	NA	NA	NA	NA	NA	NA	NA	NA
s_Bacteria;p_Proteobacteria;c_Gammaproteobacteria;o_Legionellales;f_Unclassified Legionellales;g_Unclassified Legionellales	NA	NA	NA	NA	NA	NA	NA	NA	NA	NA	NA	NA	NA	NA	NA	NA	NA	NA	NA	NA	NA	NA	NA	NA	NA	NA	NA	NA	NA	NA	NA	NA	NA	NA	NA	NA	NA	NA	NA	NA	NA	NA	NA	NA	NA	NA	NA	NA	NA
s_Bacteria;p_Proteobacteria;c_Gammaproteobacteria;o_Methylococcales;f_Methylococcaceae;g_Unclassified Methylococcaceae	NA	NA	NA	NA	NA	NA	NA	NA	NA	NA	NA	NA	NA	NA	NA	NA	NA	NA	NA	NA	NA	NA	NA	NA	NA	NA	NA	NA	NA	NA	NA	NA	NA	NA	NA	NA	NA	NA	NA	NA	NA	NA	NA	NA	NA	NA	NA	NA	NA
s_Bacteria;p_Proteobacteria;c_Gammaproteobacteria;o_Moraxellales;f_Moraxellaceae;g_Acinetobacter	NA	NA	NA	NA	NA	NA	NA	NA	NA	NA	NA	NA	NA	NA	NA	NA	NA	NA	NA	NA	NA	NA	NA	NA	NA	NA	NA	NA	NA	NA	NA	NA	NA	NA	NA	NA	NA	NA	NA	NA	NA	NA	NA	NA	NA	NA	NA	NA	NA
s_Bacteria;p_Proteobacteria;c_Gammaproteobacteria;o_Nevskiales;f_Sinobacteraceae;g_Nevskia	NA	NA	NA	NA	NA	NA	NA	NA	NA	NA	NA	NA	NA	NA	NA	NA	NA	NA	NA	NA	NA	NA	NA	NA	NA	NA	NA	NA	NA	NA	NA	NA	NA	NA	NA	NA	NA	NA	NA	NA	NA	NA	NA	NA	NA	NA	NA	NA	NA
s_Bacteria;p_Proteobacteria;c_Gammaproteobacteria;o_Nevskiales;f_Sinobacteraceae;g_Solimonas	NA	NA	NA	NA	NA	NA	NA	NA	NA	NA	NA	NA	NA	NA	-7.85031	NA	NA	NA	NA	NA	NA	NA	NA	NA	NA	NA	NA	NA	NA	NA	NA	NA	NA	NA	NA	NA	-7.85031	NA	NA	NA	NA	NA	NA	NA	-7.85031	NA	NA	NA	NA
s_Bacteria;p_Proteobacteria;c_Gammaproteobacteria;o_Nevskiales;f_Sinobacteraceae;g_Stenotrophobium	NA	NA	NA	NA	NA	NA	NA	NA	NA	NA	NA	NA	NA	NA	NA	NA	NA	NA	NA	NA	NA	NA	NA	NA	NA	NA	NA	NA	NA	NA	NA	NA	NA	NA	NA	NA	NA	NA	NA	NA	NA	NA	NA	NA	NA	NA	NA	NA	NA
s_Bacteria;p_Proteobacteria;c_Gammaproteobacteria;o_Nevskiales;f_Sinobacteraceae;g_Unclassified Sinobacteraceae	-6.59655	NA	NA	NA	NA	NA	-3.45271	NA	NA	NA	NA	NA	NA	NA	NA	NA	NA	NA	NA	NA	NA	NA	NA	NA	NA	NA	NA	NA	NA	NA	NA	NA	NA	NA	NA	NA	NA	NA	NA	NA	NA	NA	NA	NA	NA	NA	NA	NA	NA
s_Bacteria;p_Proteobacteria;c_Gammaproteobacteria;o_Nevskiales;f_Steroidobacteraceae;g_Steroidobacter	NA	NA	NA	NA	NA	NA	NA	NA	-7.38082	NA	NA	NA	NA	NA	NA	NA	NA	NA	NA	NA	NA	NA	NA	NA	NA	NA	NA	NA	NA	NA	NA	NA	NA	NA	NA	NA	NA	NA	NA	NA	NA	NA	NA	NA	NA	NA	NA	NA	NA
s_Bacteria;p_Proteobacteria;c_Gammaproteobacteria;o_Nevskiales;f_Steroidobacteraceae;g_Steroidobacteraceae bacterium (no genus in NCBI)	NA	NA	NA	NA	NA	NA	NA	NA	NA	NA	NA	NA	NA	NA	NA	NA	NA	NA	NA	NA	NA	NA	NA	NA	NA	NA	NA	NA	NA	NA	NA	NA	NA	NA	NA	NA	NA	NA	NA	NA	NA	NA	NA	NA	NA	NA	NA	NA	NA
s_Bacteria;p_Proteobacteria;c_Gammaproteobacteria;o_Nevskiales;f_Steroidobacteraceae;g_Unclassified Steroidobacteraceae	NA	NA	NA	NA	NA	NA	NA	NA	NA	NA	NA	NA	NA	NA	NA	NA	NA	NA	NA	NA	NA	NA	NA	NA	NA	NA	NA	NA	NA	NA	NA	NA	NA	NA	NA	NA	NA	NA	NA	NA	NA	NA	NA	NA	NA	NA	NA	NA	NA
s_Bacteria;p_Proteobacteria;c_Gammaproteobacteria;o_Nevskiales;f_Unclassified Nevskiales;g_Unclassified Nevskiales	NA	NA	NA	NA	NA	NA	NA	NA	NA	NA	NA	NA	NA	NA	NA	NA	NA	NA	NA	NA	NA	NA	NA	NA	NA	NA	NA	NA	NA	NA	NA	NA	NA	NA	NA	NA	NA	NA	NA	NA	NA	NA	NA	NA	NA	NA	NA	NA	NA
s_Bacteria;p_Proteobacteria;c_Gammaproteobacteria;o_Oceanospirillales;f_Oceanospirillaceae;g_Marinobacterium	NA	NA	NA	NA	NA	NA	NA	NA	NA	NA	NA	NA	NA	NA	NA	NA	NA	NA	NA	NA	NA	NA	NA	NA	NA	NA	NA	NA	NA	NA	NA	NA	NA	NA	NA	NA	NA	NA	NA	NA	NA	NA	NA	NA	NA	NA	NA	NA	NA
s_Bacteria;p_Proteobacteria;c_Gammaproteobacteria;o_Oceanospirillales;f_Unclassified Oceanospirillales;g_Unclassified Oceanospirillales	NA	0.641238	NA	NA	NA	NA	NA	NA	NA	NA	NA	NA	NA	NA	NA	NA	NA	NA	NA	NA	NA	NA	NA	NA	NA	NA	NA	NA	NA	NA	NA	NA	NA	NA	NA	NA	NA	NA	NA	NA	NA	NA	NA	NA	NA	NA	NA	NA	NA
s_Bacteria;p_Proteobacteria;c_Gammaproteobacteria;o_Pseudomonadales;f_Pseudomonadaceae;g_Azotobacter	NA	NA	NA	NA	NA	NA	NA	NA	NA	NA	NA	NA	NA	NA	NA	NA	NA	NA	NA	NA	NA	NA	NA	NA	NA	NA	NA	NA	NA	NA	NA	NA	NA	NA	NA	NA	NA	NA	NA	NA	NA	NA	NA	NA	NA	NA	NA	NA	NA
s_Bacteria;p_Proteobacteria;c_Gammaproteobacteria;o_Pseudomonadales;f_Pseudomonadaceae;g_Pseudomonas	3.24128	2.33237	8.2237	NA	NA	NA	5.09661	5.94459	4.76825	6.19809	5.81546	3.97734	NA	4.4701	8.12019	3.74971	NA	3.86977	NA	4.9425	4.92128	3.02296	2.41296	2.51954	NA	5.17591	NA	5.79619	3.13444	4.40422	3.30178	3.46667	7.14792	NA	-1.22769	NA	8.0657	NA	2.18587	NA	2.91654	6.74533	4.16336	NA	8.06198	NA	3.60979	4.39648	2.57934
s_Bacteria;p_Proteobacteria;c_Gammaproteobacteria;o_Pseudomonadales;f_Pseudomonadaceae;g_Unclassified Pseudomonadaceae	NA	NA	NA	NA	NA	NA	NA	NA	NA	NA	NA	NA	NA	NA	NA	NA	NA	NA	NA	NA	NA	NA	NA	NA	NA	NA	NA	NA	NA	NA	NA	NA	NA	NA	NA	NA	NA	NA	NA	NA	NA	NA	NA	NA	NA	NA	NA	NA	NA
s_Bacteria;p_Proteobacteria;c_Gammaproteobacteria;o_Pseudomonadales;f_Pseudomonadaceae;g_[Flavobacterium] sp. (no genus in NCBI)	NA	NA	NA	NA	NA	NA	NA	NA	NA	NA	NA	NA	NA	NA	NA	NA	NA	NA	NA	NA	NA	NA	NA	NA	NA	NA	NA	NA	NA	NA	NA	NA	NA	NA	NA	NA	NA	NA	NA	NA	NA	NA	NA	NA	NA	NA	NA	NA	NA
s_Bacteria;p_Proteobacteria;c_Gammaproteobacteria;o_Pseudomonadales;f_Unclassified Pseudomonadales;g_Unclassified Pseudomonadales	NA	NA	NA	NA	NA	NA	NA	NA	NA	NA	NA	NA	NA	NA	NA	NA	NA	NA	NA	NA	NA	NA	NA	NA	NA	NA	NA	NA	NA	NA	NA	NA	NA	NA	NA	NA	NA	NA	NA	NA	NA	NA	NA	NA	NA	NA	NA	NA	NA
s_Bacteria;p_Proteobacteria;c_Gammaproteobacteria;o_Unclassified Gammaproteobacteria;f_Unclassified Gammaproteobacteria;g_Unclassified Gammaproteobacteria	NA	NA	-8.38082	NA	NA	NA	NA	NA	NA	NA	NA	NA	NA	NA	NA	NA	NA	NA	NA	NA	1.89427	NA	NA	NA	NA	NA	NA	NA	NA	NA	NA	NA	NA	NA	NA	NA	NA	NA	NA	NA	NA	NA	NA	NA	NA	NA	NA	NA	NA
s_Bacteria;p_Proteobacteria;c_Gammaproteobacteria;o_Vibrionales;f_Unclassified Vibrionales;g_Unclassified Vibrionales	NA	NA	NA	NA	NA	NA	NA	NA	NA	NA	NA	NA	NA	NA	NA	NA	NA	NA	NA	NA	NA	NA	NA	NA	NA	NA	NA	NA	NA	NA	NA	NA	NA	NA	NA	NA	NA	NA	NA	NA	NA	NA	NA	NA	NA	NA	NA	NA	NA
s_Bacteria;p_Proteobacteria;c_Gammaproteobacteria;o_Vibrionales;f_Vibrionaceae;g_Unclassified Vibrionaceae	NA	NA	NA	NA	NA	NA	NA	NA	NA	NA	NA	NA	NA	NA	NA	NA	NA	NA	NA	NA	NA	NA	NA	NA	NA	NA	NA	NA	NA	NA	NA	NA	NA	NA	NA	NA	NA	NA	NA	NA	NA	NA	NA	NA	NA	NA	NA	NA	NA
s_Bacteria;p_Proteobacteria;c_Gammaproteobacteria;o_Xanthomonadales;f_Rhodanobacteraceae;g_Rhodanobacter	NA	NA	NA	NA	NA	NA	NA	NA	NA	NA	NA	NA	NA	NA	NA	NA	NA	NA	NA	NA	NA	NA	NA	NA	NA	NA	NA	NA	NA	NA	NA	NA	NA	NA	NA	NA	NA	NA	NA	NA	NA	NA	NA	NA	NA	NA	NA	NA	NA
s_Bacteria;p_Proteobacteria;c_Gammaproteobacteria;o_Xanthomonadales;f_Rhodanobacteraceae;g_Unclassified Rhodanobacteraceae	NA	NA	NA	NA	NA	NA	NA	NA	NA	NA	NA	NA	NA	NA	NA	NA	NA	NA	NA	NA	NA	NA	NA	NA	NA	NA	NA	NA	NA	NA	NA	NA	NA	NA	NA	NA	NA	NA	NA	NA	NA	NA	NA	NA	NA	NA	NA	NA	NA
s_Bacteria;p_Proteobacteria;c_Gammaproteobacteria;o_Xanthomonadales;f_Unclassified Xanthomonadales;g_Unclassified Xanthomonadales	NA	NA	NA	NA	NA	NA	NA	NA	NA	NA	NA	NA	NA	NA	NA	NA	NA	NA	NA	NA	NA	NA	NA	NA	NA	NA	NA	NA	NA	NA	NA	NA	NA	NA	NA	NA	NA	NA	NA	NA	NA	NA	NA	NA	NA	NA	NA	NA	NA
s_Bacteria;p_Proteobacteria;c_Gammaproteobacteria;o_Xanthomonadales;f_Xanthomonadaceae;g_Lysobacter	NA	NA	NA	NA	NA	NA	-7.30282	NA	NA	NA	NA	NA	NA	NA	NA	NA	NA	NA	NA	NA	NA	NA	NA	NA	NA	NA	NA	NA	NA	NA	NA	NA	NA	NA	NA	NA	NA	NA	NA	NA	NA	NA	NA	NA	NA	NA	NA	NA	NA
s_Bacteria;p_Proteobacteria;c_Gammaproteobacteria;o_Xanthomonadales;f_Xanthomonadaceae;g_Stenotrophomonas	NA	NA	NA	NA	NA	NA	NA	-5.38082	NA	NA	NA	NA	NA	NA	-7.85031	NA	NA	NA	NA	NA	NA	NA	NA	NA	NA	NA	NA	NA	NA	NA	NA	NA	NA	NA	NA	NA	-7.85031	NA	NA	NA	NA	NA	NA	NA	-7.85031	NA	NA	NA	NA
s_Bacteria;p_Proteobacteria;c_Gammaproteobacteria;o_Xanthomonadales;f_Xanthomonadaceae;g_Unclassified Xanthomonadaceae	NA	NA	NA	NA	NA	NA	NA	NA	NA	NA	NA	NA	NA	NA	NA	NA	NA	NA	NA	NA	NA	NA	NA	NA	NA	NA	NA	NA	NA	NA	NA	NA	NA	NA	NA	NA	NA	NA	NA	NA	NA	NA	NA	NA	NA	NA	NA	NA	NA
s_Bacteria;p_Proteobacteria;c_Gammaproteobacteria;o_Xanthomonadales;f_Xanthomonadaceae;g_Xanthomonadaceae bacterium (no genus in NCBI)	NA	NA	NA	NA	NA	NA	NA	NA	NA	NA	NA	NA	NA	NA	NA	NA	NA	NA	NA	NA	NA	NA	NA	NA	NA	NA	NA	NA	NA	NA	NA	NA	NA	NA	NA	NA	NA	NA	NA	NA	NA	NA	NA	NA	NA	NA	NA	NA	NA
s_Bacteria;p_Proteobacteria;c_Gammaproteobacteria;o_Xanthomonadales;f_Xanthomonadaceae;g_Xanthomonas	NA	NA	-2.81265	NA	NA	NA	-6.79586	NA	-8.38082	NA	NA	NA	NA	NA	-6.85031	NA	NA	NA	NA	NA	NA	NA	NA	NA	NA	NA	NA	-5.1078	NA	-6.79586	NA	NA	NA	NA	NA	NA	-6.85031	NA	NA	NA	NA	NA	NA	NA	-6.85031	NA	NA	NA	NA
s_Bacteria;p_Proteobacteria;c_Gammaproteobacteria;o_Xanthomonadales;f_Xanthomonadaceae;g_[Lysobacter] sp. (no genus in NCBI)	NA	NA	NA	NA	NA	NA	NA	NA	NA	NA	NA	NA	NA	NA	NA	NA	NA	NA	NA	NA	NA	NA	NA	NA	NA	NA	NA	NA	NA	NA	NA	NA	NA	NA	NA	NA	NA	NA	NA	NA	NA	NA	NA	NA	NA	NA	NA	NA	NA
s_Bacteria;p_Proteobacteria;c_Oligoflexia;o_Bacteriovoracales;f_Bacteriovoracaceae;g_Bacteriovoracaceae bacterium (no genus in NCBI)	NA	NA	NA	NA	NA	NA	NA	NA	NA	NA	NA	NA	NA	NA	NA	NA	NA	NA	NA	NA	NA	NA	NA	NA	NA	NA	NA	NA	NA	NA	NA	NA	NA	NA	NA	NA	NA	NA	NA	NA	NA	NA	NA	NA	NA	NA	NA	NA	NA
s_Bacteria;p_Proteobacteria;c_Oligoflexia;o_Bacteriovoracales;f_Bacteriovoracaceae;g_Bacteriovorax	NA	NA	NA	NA	NA	NA	NA	NA	NA	NA	NA	NA	NA	NA	NA	NA	NA	NA	NA	NA	NA	NA	NA	NA	NA	NA	NA	NA	NA	NA	NA	NA	NA	NA	NA	NA	NA	NA	NA	NA	NA	NA	NA	NA	NA	NA	NA	NA	NA
s_Bacteria;p_Proteobacteria;c_Oligoflexia;o_Bacteriovoracales;f_Bacteriovoracaceae;g_Unclassified Bacteriovoracaceae	NA	NA	NA	NA	NA	NA	NA	NA	NA	NA	NA	NA	NA	NA	NA	NA	NA	NA	NA	NA	NA	NA	NA	NA	NA	NA	NA	NA	NA	NA	NA	NA	NA	NA	NA	NA	NA	NA	NA	NA	NA	NA	NA	NA	NA	NA	NA	NA	NA
s_Bacteria;p_Proteobacteria;c_Oligoflexia;o_Bacteriovoracales;f_Unclassified Bacteriovoracales;g_Unclassified Bacteriovoracales	NA	NA	NA	NA	NA	NA	NA	NA	NA	NA	NA	NA	NA	NA	NA	NA	NA	NA	NA	NA	NA	NA	NA	NA	NA	NA	NA	NA	NA	NA	NA	NA	NA	NA	NA	NA	NA	NA	NA	NA	NA	NA	NA	NA	NA	NA	NA	NA	NA
s_Bacteria;p_Proteobacteria;c_Oligoflexia;o_Bdellovibrionales;f_Bdellovibrionaceae;g_Bdellovibrio	NA	NA	NA	NA	NA	NA	NA	NA	NA	NA	NA	NA	NA	NA	-7.55075	NA	NA	NA	NA	NA	NA	NA	NA	NA	NA	NA	NA	NA	NA	NA	NA	NA	NA	NA	NA	NA	-7.55075	NA	NA	NA	NA	NA	NA	NA	-7.55075	NA	NA	NA	NA
s_Bacteria;p_Proteobacteria;c_Oligoflexia;o_Bdellovibrionales;f_Bdellovibrionaceae;g_Pseudobdellovibrio	NA	NA	NA	NA	NA	NA	NA	NA	NA	NA	NA	NA	NA	NA	NA	NA	NA	NA	NA	NA	NA	NA	NA	NA	NA	NA	NA	NA	NA	NA	NA	NA	NA	NA	NA	NA	NA	NA	NA	NA	NA	NA	NA	NA	NA	NA	NA	NA	NA
s_Bacteria;p_Proteobacteria;c_Oligoflexia;o_Bdellovibrionales;f_Bdellovibrionaceae;g_Unclassified Bdellovibrionaceae	NA	NA	NA	NA	NA	NA	NA	NA	NA	NA	NA	NA	NA	NA	NA	NA	NA	NA	NA	NA	NA	NA	NA	NA	NA	NA	NA	NA	NA	NA	NA	NA	NA	NA	NA	NA	NA	NA	NA	NA	NA	NA	NA	NA	NA	NA	NA	NA	NA
s_Bacteria;p_Proteobacteria;c_Oligoflexia;o_Bdellovibrionales;f_Unclassified Bdellovibrionales;g_Unclassified Bdellovibrionales	NA	NA	NA	NA	NA	NA	NA	NA	NA	NA	NA	NA	NA	NA	NA	NA	NA	NA	NA	NA	NA	NA	NA	NA	NA	NA	NA	NA	NA	NA	NA	NA	NA	NA	NA	NA	NA	NA	NA	NA	NA	NA	NA	NA	NA	NA	NA	NA	NA
s_Bacteria;p_Proteobacteria;c_Oligoflexia;o_Unclassified Oligoflexia;f_Unclassified Oligoflexia;g_Unclassified Oligoflexia	NA	NA	NA	NA	NA	NA	NA	NA	NA	NA	NA	NA	NA	NA	NA	NA	NA	NA	NA	NA	NA	NA	NA	NA	NA	NA	NA	NA	NA	NA	NA	NA	NA	NA	NA	NA	NA	NA	NA	NA	NA	NA	NA	NA	NA	NA	NA	NA	NA
s_Bacteria;p_Proteobacteria;c_Proteobacteria bacterium (no class in NCBI);o_Proteobacteria bacterium (no order in NCBI);f_Proteobacteria bacterium (no family in NCBI);g_Proteobacteria bacterium (no genus in NCBI)	NA	NA	-5.32193	NA	NA	NA	NA	NA	NA	NA	NA	NA	NA	NA	NA	NA	NA	NA	NA	NA	NA	NA	NA	NA	NA	NA	NA	NA	NA	NA	NA	NA	NA	NA	NA	NA	NA	NA	NA	NA	NA	NA	NA	NA	NA	NA	NA	NA	NA
s_Bacteria;p_Proteobacteria;c_Unclassified Proteobacteria;o_Unclassified Proteobacteria;f_Unclassified Proteobacteria;g_Unclassified Proteobacteria	NA	NA	4.28234	NA	NA	NA	1.66509	4.11387	NA	-1.745	NA	3.15364	NA	3.36546	3.57624	2.82531	NA	NA	NA	NA	NA	NA	NA	NA	NA	4.55131	NA	NA	NA	NA	NA	3.34265	NA	NA	NA	NA	1.37016	NA	NA	NA	NA	NA	-7.74339	NA	1.37016	NA	-7.74339	NA	NA
s_Bacteria;p_Spirochaetes;c_Spirochaetes bacterium (no class in NCBI);o_Spirochaetes bacterium (no order in NCBI);f_Spirochaetes bacterium (no family in NCBI);g_Spirochaetes bacterium (no genus in NCBI)	NA	NA	NA	NA	NA	NA	NA	NA	NA	NA	NA	NA	NA	NA	NA	NA	NA	NA	NA	NA	NA	NA	NA	NA	NA	NA	NA	NA	NA	NA	NA	NA	NA	NA	NA	NA	NA	NA	NA	NA	NA	NA	NA	NA	NA	NA	NA	NA	NA
s_Bacteria;p_Spirochaetes;c_Spirochaetia;o_Unclassified Spirochaetia;f_Unclassified Spirochaetia;g_Unclassified Spirochaetia	NA	NA	NA	NA	NA	NA	NA	NA	NA	NA	NA	NA	NA	NA	NA	NA	NA	NA	NA	NA	NA	NA	NA	NA	NA	NA	NA	NA	NA	NA	NA	NA	NA	NA	NA	NA	NA	NA	NA	NA	NA	NA	NA	NA	NA	NA	NA	NA	NA
s_Bacteria;p_Spirochaetes;c_Unclassified Spirochaetes;o_Unclassified Spirochaetes;f_Unclassified Spirochaetes;g_Unclassified Spirochaetes	NA	NA	NA	NA	NA	NA	NA	NA	NA	NA	NA	NA	NA	NA	NA	NA	NA	NA	NA	NA	NA	NA	NA	NA	NA	NA	NA	NA	NA	NA	NA	NA	NA	NA	NA	NA	NA	NA	NA	NA	NA	NA	NA	NA	NA	NA	NA	NA	NA
s_Bacteria;p_Unclassified Bacteria;c_Unclassified Bacteria;o_Unclassified Bacteria;f_Unclassified Bacteria;g_Unclassified Bacteria	NA	NA	1.46641	-5.99616	NA	NA	-6.05889	3.68014	NA	-0.0345543	0.590083	4.22425	NA	-4.58496	4.22669	NA	NA	-5.76939	NA	-9.22882	-8.55075	NA	NA	-1.47794	NA	NA	NA	-9.22882	NA	NA	-5.02718	NA	-5.02718	NA	NA	NA	-4.98089	NA	NA	NA	NA	2.7721	NA	NA	-4.98089	NA	NA	2.7721	NA
s_Bacteria;p_Verrucomicrobia;c_Opitutae;o_Opitutales;f_Opitutaceae;g_Cephaloticoccus	NA	NA	NA	NA	NA	NA	NA	NA	NA	NA	NA	NA	NA	NA	NA	NA	NA	NA	NA	NA	NA	NA	NA	NA	NA	NA	NA	NA	NA	NA	NA	NA	NA	NA	NA	NA	NA	NA	NA	NA	NA	NA	NA	NA	NA	NA	NA	NA	NA
s_Bacteria;p_Verrucomicrobia;c_Opitutae;o_Opitutales;f_Opitutaceae;g_Geminisphaera	NA	NA	NA	NA	NA	NA	NA	NA	NA	NA	NA	NA	NA	NA	NA	NA	NA	NA	NA	NA	NA	NA	NA	NA	NA	NA	NA	NA	NA	NA	NA	NA	NA	NA	NA	NA	NA	NA	NA	NA	NA	NA	NA	NA	NA	NA	NA	NA	NA
s_Bacteria;p_Verrucomicrobia;c_Opitutae;o_Opitutales;f_Opitutaceae;g_Lacunisphaera	NA	NA	NA	NA	NA	NA	NA	NA	NA	NA	NA	NA	NA	NA	NA	NA	NA	NA	NA	NA	NA	NA	NA	NA	NA	NA	NA	NA	NA	NA	NA	NA	NA	NA	NA	NA	NA	NA	NA	NA	NA	NA	NA	NA	NA	NA	NA	NA	NA
s_Bacteria;p_Verrucomicrobia;c_Opitutae;o_Opitutales;f_Opitutaceae;g_Nibricoccus	NA	NA	NA	NA	NA	NA	NA	NA	NA	NA	NA	NA	NA	NA	NA	NA	NA	NA	NA	NA	NA	NA	NA	NA	NA	NA	NA	NA	NA	NA	NA	NA	NA	NA	NA	NA	NA	NA	NA	NA	NA	NA	NA	NA	NA	NA	NA	NA	NA
s_Bacteria;p_Verrucomicrobia;c_Opitutae;o_Opitutales;f_Opitutaceae;g_Opitutaceae bacterium (no genus in NCBI)	NA	NA	NA	NA	NA	NA	NA	NA	NA	NA	NA	NA	NA	NA	NA	NA	NA	NA	NA	NA	NA	NA	NA	NA	NA	NA	NA	NA	NA	NA	NA	NA	NA	NA	NA	NA	NA	NA	NA	NA	NA	NA	NA	NA	NA	NA	NA	NA	NA
s_Bacteria;p_Verrucomicrobia;c_Opitutae;o_Opitutales;f_Opitutaceae;g_Opitutus	NA	NA	NA	NA	NA	NA	NA	NA	NA	NA	NA	NA	NA	NA	NA	NA	NA	NA	NA	NA	NA	NA	NA	NA	NA	NA	NA	NA	NA	NA	NA	NA	NA	NA	NA	NA	NA	NA	NA	NA	NA	NA	NA	NA	NA	NA	NA	NA	NA
s_Bacteria;p_Verrucomicrobia;c_Opitutae;o_Opitutales;f_Opitutaceae;g_Rariglobus	NA	NA	NA	NA	NA	NA	NA	NA	NA	NA	NA	NA	NA	NA	NA	NA	NA	NA	NA	NA	NA	NA	NA	NA	NA	NA	NA	NA	NA	NA	NA	NA	NA	NA	NA	NA	NA	NA	NA	NA	NA	NA	NA	NA	NA	NA	NA	NA	NA
s_Bacteria;p_Verrucomicrobia;c_Opitutae;o_Opitutales;f_Opitutaceae;g_Unclassified Opitutaceae	NA	NA	NA	-5.24697	NA	NA	NA	NA	NA	-6.26534	NA	NA	NA	NA	NA	NA	NA	NA	NA	NA	NA	NA	NA	NA	NA	NA	NA	NA	NA	NA	NA	NA	NA	NA	NA	NA	NA	NA	NA	NA	NA	NA	NA	NA	NA	NA	NA	NA	NA
s_Bacteria;p_Verrucomicrobia;c_Opitutae;o_Opitutales;f_Unclassified Opitutales;g_Unclassified Opitutales	NA	NA	NA	NA	NA	NA	NA	NA	NA	NA	NA	NA	NA	NA	NA	NA	NA	NA	NA	NA	NA	NA	NA	NA	NA	NA	NA	NA	NA	NA	NA	NA	NA	NA	NA	NA	NA	NA	NA	NA	NA	NA	NA	NA	NA	NA	NA	NA	NA
s_Bacteria;p_Verrucomicrobia;c_Opitutae;o_Puniceicoccales;f_Puniceicoccaceae;g_Puniceicoccus	NA	NA	NA	NA	NA	NA	NA	NA	NA	NA	NA	NA	NA	NA	NA	NA	NA	NA	NA	NA	NA	NA	NA	NA	NA	NA	NA	NA	NA	NA	NA	NA	NA	NA	NA	NA	NA	NA	NA	NA	NA	NA	NA	NA	NA	NA	NA	NA	NA
s_Bacteria;p_Verrucomicrobia;c_Opitutae;o_Unclassified Opitutae;f_Unclassified Opitutae;g_Unclassified Opitutae	NA	NA	NA	NA	NA	NA	NA	NA	NA	NA	NA	NA	NA	NA	NA	NA	NA	NA	NA	NA	NA	NA	NA	NA	NA	NA	NA	NA	NA	NA	NA	NA	NA	NA	NA	NA	NA	NA	NA	NA	NA	NA	NA	NA	NA	NA	NA	NA	NA
s_Bacteria;p_Verrucomicrobia;c_Spartobacteria;o_Chthoniobacterales;f_Chthoniobacteraceae;g_Candidatus Udaeobacter	NA	NA	NA	NA	NA	NA	NA	NA	NA	NA	NA	NA	NA	NA	NA	NA	NA	NA	NA	NA	NA	NA	NA	NA	NA	NA	NA	NA	NA	NA	NA	NA	NA	NA	NA	NA	NA	NA	NA	NA	NA	NA	NA	NA	NA	NA	NA	NA	NA
s_Bacteria;p_Verrucomicrobia;c_Spartobacteria;o_Chthoniobacterales;f_Chthoniobacteraceae;g_Chthoniobacter	NA	NA	NA	NA	NA	NA	NA	NA	NA	NA	NA	NA	NA	NA	NA	NA	NA	NA	NA	NA	NA	NA	NA	NA	NA	NA	NA	NA	NA	NA	NA	NA	NA	NA	NA	NA	NA	NA	NA	NA	NA	NA	NA	NA	NA	NA	NA	NA	NA
s_Bacteria;p_Verrucomicrobia;c_Spartobacteria;o_Chthoniobacterales;f_Chthoniobacterales bacterium (no family in NCBI);g_Chthoniobacterales bacterium (no genus in NCBI)	NA	NA	NA	NA	NA	NA	NA	NA	NA	NA	NA	NA	NA	NA	NA	NA	NA	NA	NA	NA	NA	NA	NA	NA	NA	NA	NA	NA	NA	NA	NA	NA	NA	NA	NA	NA	NA	NA	NA	NA	NA	NA	NA	NA	NA	NA	NA	NA	NA
s_Bacteria;p_Verrucomicrobia;c_Spartobacteria;o_Chthoniobacterales;f_Unclassified Chthoniobacterales;g_Unclassified Chthoniobacterales	NA	NA	NA	NA	NA	NA	NA	NA	NA	NA	NA	NA	NA	NA	NA	NA	NA	NA	NA	NA	NA	NA	NA	NA	NA	NA	NA	NA	NA	NA	NA	NA	NA	NA	NA	NA	NA	NA	NA	NA	NA	NA	NA	NA	NA	NA	NA	NA	NA
s_Bacteria;p_Verrucomicrobia;c_Spartobacteria;o_Unclassified Spartobacteria;f_Unclassified Spartobacteria;g_Unclassified Spartobacteria	NA	NA	NA	NA	NA	NA	NA	NA	NA	NA	NA	NA	NA	NA	NA	NA	NA	NA	NA	NA	NA	NA	NA	NA	NA	NA	NA	NA	NA	NA	NA	NA	NA	NA	NA	NA	NA	NA	NA	NA	NA	NA	NA	NA	NA	NA	NA	NA	NA
s_Bacteria;p_Verrucomicrobia;c_Unclassified Verrucomicrobia;o_Unclassified Verrucomicrobia;f_Unclassified Verrucomicrobia;g_Unclassified Verrucomicrobia	NA	NA	NA	NA	NA	NA	NA	NA	NA	-6.15843	NA	NA	NA	NA	NA	NA	NA	NA	NA	NA	NA	NA	NA	NA	NA	NA	NA	NA	NA	NA	NA	NA	NA	NA	NA	NA	NA	NA	NA	NA	NA	NA	NA	NA	NA	NA	NA	NA	NA
s_Bacteria;p_Verrucomicrobia;c_Verrucomicrobia bacterium (no class in NCBI);o_Verrucomicrobia bacterium (no order in NCBI);f_Verrucomicrobia bacterium (no family in NCBI);g_Verrucomicrobia bacterium (no genus in NCBI)	NA	NA	NA	NA	NA	NA	NA	NA	NA	NA	NA	NA	NA	NA	NA	NA	NA	NA	NA	NA	NA	NA	NA	NA	NA	NA	NA	NA	NA	NA	NA	NA	NA	NA	NA	NA	NA	NA	NA	NA	NA	NA	NA	NA	NA	NA	NA	NA	NA
s_Bacteria;p_Verrucomicrobia;c_Verrucomicrobiae;o_Unclassified Verrucomicrobiae;f_Unclassified Verrucomicrobiae;g_Unclassified Verrucomicrobiae	NA	NA	NA	NA	NA	NA	NA	NA	NA	NA	NA	NA	NA	NA	NA	NA	NA	NA	NA	NA	NA	NA	NA	NA	NA	NA	NA	NA	NA	NA	NA	NA	NA	NA	NA	NA	NA	NA	NA	NA	NA	NA	NA	NA	NA	NA	NA	NA	NA
s_Bacteria;p_Verrucomicrobia;c_Verrucomicrobiae;o_Verrucomicrobiales;f_Akkermansiaceae;g_Akkermansiaceae bacterium (no genus in NCBI)	NA	NA	NA	NA	NA	NA	NA	NA	NA	NA	NA	NA	NA	NA	NA	NA	NA	NA	NA	NA	NA	NA	NA	NA	NA	NA	NA	NA	NA	NA	NA	NA	NA	NA	NA	NA	NA	NA	NA	NA	NA	NA	NA	NA	NA	NA	NA	NA	NA
s_Bacteria;p_Verrucomicrobia;c_Verrucomicrobiae;o_Verrucomicrobiales;f_Akkermansiaceae;g_Unclassified Akkermansiaceae	NA	NA	NA	NA	NA	NA	NA	NA	NA	NA	NA	NA	NA	NA	NA	NA	NA	NA	NA	NA	NA	NA	NA	NA	NA	NA	NA	NA	NA	NA	NA	NA	NA	NA	NA	NA	NA	NA	NA	NA	NA	NA	NA	NA	NA	NA	NA	NA	NA
s_Bacteria;p_Verrucomicrobia;c_Verrucomicrobiae;o_Verrucomicrobiales;f_Unclassified Verrucomicrobiales;g_Unclassified Verrucomicrobiales	NA	NA	NA	NA	NA	NA	NA	NA	NA	NA	NA	NA	NA	NA	NA	NA	NA	NA	NA	NA	NA	NA	NA	NA	NA	NA	NA	NA	NA	NA	NA	NA	NA	NA	NA	NA	NA	NA	NA	NA	NA	NA	NA	NA	NA	NA	NA	NA	NA
s_Bacteria;p_Verrucomicrobia;c_Verrucomicrobiae;o_Verrucomicrobiales;f_Verrucomicrobia subdivision 3;g_Pedosphaera	NA	NA	NA	NA	NA	NA	NA	NA	NA	NA	NA	NA	NA	NA	NA	NA	NA	NA	NA	NA	NA	NA	NA	NA	NA	NA	NA	NA	NA	NA	NA	NA	NA	NA	NA	NA	NA	NA	NA	NA	NA	NA	NA	NA	NA	NA	NA	NA	NA
s_Bacteria;p_Verrucomicrobia;c_Verrucomicrobiae;o_Verrucomicrobiales;f_Verrucomicrobia subdivision 6;g_Unclassified Verrucomicrobia subdivision 6	NA	NA	NA	NA	NA	NA	NA	NA	NA	NA	NA	NA	NA	NA	NA	NA	NA	NA	NA	NA	NA	NA	NA	NA	NA	NA	NA	NA	NA	NA	NA	NA	NA	NA	NA	NA	NA	NA	NA	NA	NA	NA	NA	NA	NA	NA	NA	NA	NA
s_Bacteria;p_Verrucomicrobia;c_Verrucomicrobiae;o_Verrucomicrobiales;f_Verrucomicrobiaceae;g_Luteolibacter	NA	NA	NA	NA	NA	NA	NA	NA	NA	NA	NA	NA	NA	NA	NA	NA	NA	NA	NA	NA	NA	NA	NA	NA	NA	NA	NA	NA	NA	NA	NA	NA	NA	NA	NA	NA	NA	NA	NA	NA	NA	NA	NA	NA	NA	NA	NA	NA	NA
s_Bacteria;p_Verrucomicrobia;c_Verrucomicrobiae;o_Verrucomicrobiales;f_Verrucomicrobiaceae;g_Prosthecobacter	NA	NA	NA	NA	NA	NA	NA	NA	NA	NA	NA	NA	NA	NA	NA	NA	NA	NA	NA	NA	NA	NA	NA	NA	NA	NA	NA	NA	NA	NA	NA	NA	NA	NA	NA	NA	NA	NA	NA	NA	NA	NA	NA	NA	NA	NA	NA	NA	NA
s_Bacteria;p_Verrucomicrobia;c_Verrucomicrobiae;o_Verrucomicrobiales;f_Verrucomicrobiaceae;g_Roseimicrobium	NA	NA	NA	NA	NA	NA	NA	NA	NA	NA	NA	NA	NA	NA	NA	NA	NA	NA	NA	NA	NA	NA	NA	NA	NA	NA	NA	NA	NA	NA	NA	NA	NA	NA	NA	NA	NA	NA	NA	NA	NA	NA	NA	NA	NA	NA	NA	NA	NA
s_Bacteria;p_Verrucomicrobia;c_Verrucomicrobiae;o_Verrucomicrobiales;f_Verrucomicrobiaceae;g_Unclassified Verrucomicrobiaceae	NA	NA	NA	NA	NA	NA	NA	NA	NA	NA	NA	NA	NA	NA	NA	NA	NA	NA	NA	NA	NA	NA	NA	NA	NA	NA	NA	NA	NA	NA	NA	NA	NA	NA	NA	NA	NA	NA	NA	NA	NA	NA	NA	NA	NA	NA	NA	NA	NA
s_Bacteria;p_Verrucomicrobia;c_Verrucomicrobiae;o_Verrucomicrobiales;f_Verrucomicrobiaceae;g_Verrucomicrobiaceae bacterium (no genus in NCBI)	NA	NA	NA	NA	NA	NA	NA	NA	NA	NA	NA	NA	NA	NA	NA	NA	NA	NA	NA	NA	NA	NA	NA	NA	NA	NA	NA	NA	NA	NA	NA	NA	NA	NA	NA	NA	NA	NA	NA	NA	NA	NA	NA	NA	NA	NA	NA	NA	NA
s_Bacteria;p_Verrucomicrobia;c_Verrucomicrobiae;o_Verrucomicrobiales;f_Verrucomicrobiaceae;g_Verrucomicrobium	NA	NA	NA	NA	NA	NA	NA	NA	NA	NA	NA	NA	NA	NA	NA	NA	NA	NA	NA	NA	NA	NA	NA	NA	NA	NA	NA	NA	NA	NA	NA	NA	NA	NA	NA	NA	NA	NA	NA	NA	NA	NA	NA	NA	NA	NA	NA	NA	NA
[truncated: 190 more columns]

## Sheet: ED_Fig4_SoilEnriched
	Metabolism|Xenobiotics biodegradation and metabolism|Benzoate degradation	Protein families|Protein families: genetic information processing|Chaperones and folding catalysts	Protein families|Protein families: signaling and cellular processes|Transporters	Metabolism|Carbohydrate metabolism|Pentose phosphate pathway	Metabolism|Metabolism of cofactors and vitamins|Porphyrin and chlorophyll metabolism	Metabolism|Metabolism of other amino acids|Selenocompound metabolism	Metabolism|Nucleotide metabolism|Purine metabolism	Poorly characterized or unclassified |metabolism|Enzymes with EC numbers	Poorly characterized or unclassified |signaling and cellular processes|Transport	Protein families|Protein families: genetic information processing|Transcription factors	Poorly characterized or unclassified |Poorly characterized|Function unknown	Protein families|Protein families: metabolism|Peptidases	Protein families|Protein families: metabolism|Peptidoglycan biosynthesis and degradation proteins	Protein families|Protein families: signaling and cellular processes|Antimicrobial resistance genes	Environmental Information Processing|Signal transduction|Two-component system	Protein families|Protein families: metabolism|Glycosyltransferases	Metabolism|Carbohydrate metabolism|Amino sugar and nucleotide sugar metabolism	Metabolism|Carbohydrate metabolism|Starch and sucrose metabolism	Metabolism|Glycan biosynthesis and metabolism|Other glycan degradation	Protein families|Protein families: genetic information processing|Chromosome and associated proteins	Protein families|Protein families: genetic information processing|DNA repair and recombination proteins	Protein families|Protein families: genetic information processing|DNA replication proteins	Protein families|Protein families: genetic information processing|Membrane trafficking	Protein families|Protein families: genetic information processing|Messenger RNA biogenesis	Protein families|Protein families: genetic information processing|Ribosome	Protein families|Protein families: genetic information processing|Ribosome biogenesis	Protein families|Protein families: genetic information processing|Transcription machinery	Protein families|Protein families: genetic information processing|Transfer RNA biogenesis	Protein families|Protein families: genetic information processing|Translation factors	Protein families|Protein families: metabolism|Amino acid related enzymes	Protein families|Protein families: metabolism|Lipid biosynthesis proteins	Protein families|Protein families: metabolism|Lipopolysaccharide biosynthesis proteins	Protein families|Protein families: metabolism|Polyketide biosynthesis proteins	Protein families|Protein families: metabolism|Prenyltransferases	Protein families|Protein families: metabolism|Protein kinases	Protein families|Protein families: metabolism|Protein phosphatases and associated proteins	Protein families|Protein families: signaling and cellular processes|Bacterial motility proteins	Protein families|Protein families: signaling and cellular processes|Bacterial toxins	Protein families|Protein families: signaling and cellular processes|Cytoskeleton proteins	Protein families|Protein families: signaling and cellular processes|Glycosylphosphatidylinositol (GPI)-anchored proteins	Protein families|Protein families: signaling and cellular processes|Prokaryotic defense system	Protein families|Protein families: signaling and cellular processes|Secretion system	Protein families|Protein families: signaling and cellular processes|Two-component system	Cellular Processes|Cell growth and death|Cell cycle - Caulobacter	Cellular Processes|Cell motility|Bacterial chemotaxis	Cellular Processes|Cell motility|Flagellar assembly	Cellular Processes|Cellular community - prokaryotes|Biofilm formation - Escherichia coli	Cellular Processes|Cellular community - prokaryotes|Biofilm formation - Pseudomonas aeruginosa	Cellular Processes|Cellular community - prokaryotes|Biofilm formation - Vibrio cholerae
s_Bacteria;p_Abditibacteriota;c_Abditibacteria;o_Abditibacteriales;f_Unclassified Abditibacteriales;g_Unclassified Abditibacteriales	NA	NA	NA	NA	NA	NA	NA	NA	NA	NA	NA	NA	NA	NA	NA	NA	NA	NA	NA	NA	NA	NA	NA	NA	NA	NA	-3.06291	NA	NA	NA	NA	NA	NA	NA	NA	NA	NA	NA	NA	NA	NA	NA	NA	NA	NA	NA	NA	NA	NA
s_Bacteria;p_Abditibacteriota;c_Unclassified Abditibacteriota;o_Unclassified Abditibacteriota;f_Unclassified Abditibacteriota;g_Unclassified Abditibacteriota	NA	NA	NA	NA	NA	NA	NA	NA	NA	NA	NA	NA	NA	NA	-2.50362	NA	NA	NA	NA	NA	NA	NA	NA	NA	NA	NA	-2.83994	NA	NA	NA	NA	NA	NA	NA	NA	NA	NA	NA	NA	NA	NA	NA	NA	NA	NA	NA	NA	NA	NA
s_Bacteria;p_Acidobacteria;c_Acidobacteria bacterium (no class in NCBI);o_Acidobacteria bacterium (no order in NCBI);f_Acidobacteria bacterium (no family in NCBI);g_Acidobacteria bacterium (no genus in NCBI)	2.3627	2.02574	6.24176	2.14883	0.208309	0.881795	2.21568	5.83131	-1.67577	4.41407	4.44453	3.47832	NA	3.3369	5.17306	0.518031	2.27471	1.70148	NA	-1.36463	0.796598	1.58063	NA	2.43803	-2.32675	-2.39593	5.62515	-0.844251	-0.235031	-2.63188	0.84318	1.12983	-1.03801	-0.754707	4.90114	-1.60092	3.48487	NA	-0.452057	NA	-3.19319	NA	5.82535	1.29121	NA	NA	-1.04494	-1.03209	-1.04494
s_Bacteria;p_Acidobacteria;c_Acidobacteriia;o_Acidobacteriales;f_Acidobacteriaceae;g_Acidobacteriaceae bacterium (no genus in NCBI)	NA	NA	2.54275	NA	NA	NA	NA	NA	NA	NA	NA	NA	NA	NA	-0.184971	NA	NA	NA	NA	NA	NA	NA	NA	NA	NA	NA	NA	NA	NA	NA	NA	NA	NA	NA	NA	NA	NA	NA	NA	NA	NA	NA	-0.184971	-0.184971	NA	NA	NA	NA	NA
s_Bacteria;p_Acidobacteria;c_Acidobacteriia;o_Acidobacteriales;f_Acidobacteriaceae;g_Acidobacterium	NA	NA	-3.52284	NA	NA	NA	NA	NA	NA	NA	NA	NA	NA	NA	NA	NA	NA	NA	NA	NA	NA	NA	NA	NA	NA	NA	NA	NA	NA	NA	NA	NA	NA	NA	NA	NA	NA	NA	NA	NA	NA	NA	NA	NA	NA	NA	NA	NA	NA
s_Bacteria;p_Acidobacteria;c_Acidobacteriia;o_Acidobacteriales;f_Acidobacteriaceae;g_Alloacidobacterium	NA	NA	NA	NA	NA	NA	NA	NA	NA	NA	NA	NA	NA	NA	NA	NA	NA	NA	NA	NA	NA	NA	NA	NA	NA	NA	NA	NA	NA	NA	NA	NA	NA	NA	-1.84339	NA	NA	NA	NA	NA	NA	NA	NA	NA	NA	NA	NA	NA	NA
s_Bacteria;p_Acidobacteria;c_Acidobacteriia;o_Acidobacteriales;f_Acidobacteriaceae;g_Candidatus Koribacter	NA	NA	NA	NA	NA	NA	NA	NA	NA	NA	NA	NA	NA	NA	NA	NA	NA	NA	NA	NA	NA	NA	NA	NA	NA	NA	NA	NA	NA	NA	NA	NA	NA	NA	-0.392137	NA	NA	NA	NA	NA	NA	NA	NA	NA	NA	NA	NA	NA	NA
s_Bacteria;p_Acidobacteria;c_Acidobacteriia;o_Acidobacteriales;f_Acidobacteriaceae;g_Edaphobacter	NA	NA	NA	NA	NA	NA	NA	-2.59946	NA	NA	NA	NA	NA	NA	NA	NA	NA	NA	NA	NA	NA	NA	NA	NA	NA	NA	NA	NA	NA	NA	NA	NA	NA	NA	NA	NA	NA	NA	NA	NA	NA	NA	NA	NA	NA	NA	NA	NA	NA
s_Bacteria;p_Acidobacteria;c_Acidobacteriia;o_Acidobacteriales;f_Acidobacteriaceae;g_Granulicella	NA	NA	NA	NA	NA	NA	NA	NA	NA	NA	NA	NA	NA	NA	NA	NA	NA	NA	NA	NA	NA	NA	NA	NA	NA	NA	NA	NA	NA	NA	NA	NA	NA	NA	NA	NA	NA	NA	NA	NA	NA	NA	NA	NA	NA	NA	NA	NA	NA
s_Bacteria;p_Acidobacteria;c_Acidobacteriia;o_Acidobacteriales;f_Acidobacteriaceae;g_Silvibacterium	NA	NA	NA	NA	NA	NA	NA	NA	NA	NA	NA	NA	NA	NA	NA	NA	NA	NA	NA	NA	NA	NA	NA	NA	NA	NA	NA	NA	NA	NA	NA	NA	NA	NA	NA	NA	NA	NA	NA	NA	NA	NA	NA	NA	NA	NA	NA	NA	NA
s_Bacteria;p_Acidobacteria;c_Acidobacteriia;o_Acidobacteriales;f_Acidobacteriaceae;g_Terriglobus	NA	NA	-3.25154	NA	NA	NA	NA	NA	NA	NA	NA	1.47335	NA	NA	NA	NA	NA	NA	NA	NA	NA	NA	NA	NA	NA	NA	NA	NA	NA	NA	NA	NA	NA	NA	NA	NA	NA	NA	NA	NA	NA	NA	NA	NA	NA	NA	NA	NA	NA
s_Bacteria;p_Acidobacteria;c_Acidobacteriia;o_Acidobacteriales;f_Acidobacteriaceae;g_Unclassified Acidobacteriaceae	NA	NA	0.784923	NA	NA	NA	NA	-0.320126	NA	NA	NA	-2.33158	NA	NA	NA	NA	NA	NA	NA	NA	NA	NA	NA	NA	NA	NA	0.707819	NA	NA	NA	NA	NA	NA	NA	0.982096	NA	NA	NA	NA	NA	NA	NA	NA	NA	NA	NA	NA	NA	NA
s_Bacteria;p_Acidobacteria;c_Acidobacteriia;o_Acidobacteriales;f_Acidobacteriales bacterium (no family in NCBI);g_Acidobacteriales bacterium (no genus in NCBI)	NA	NA	NA	NA	NA	NA	NA	NA	NA	NA	NA	NA	NA	NA	NA	NA	NA	NA	NA	NA	NA	NA	NA	NA	NA	NA	NA	NA	NA	NA	NA	NA	NA	NA	NA	NA	NA	NA	NA	NA	NA	NA	NA	NA	NA	NA	NA	NA	NA
s_Bacteria;p_Acidobacteria;c_Acidobacteriia;o_Acidobacteriales;f_Unclassified Acidobacteriales;g_Unclassified Acidobacteriales	NA	NA	0.362891	NA	NA	NA	NA	-1.32073	NA	NA	NA	NA	NA	NA	-2.62593	NA	NA	NA	NA	NA	NA	NA	NA	NA	NA	NA	NA	NA	NA	NA	NA	NA	NA	NA	-0.412475	NA	NA	NA	NA	NA	NA	NA	-2.62593	NA	NA	NA	NA	NA	NA
s_Bacteria;p_Acidobacteria;c_Acidobacteriia;o_Acidobacteriia bacterium (no order in NCBI);f_Acidobacteriia bacterium (no family in NCBI);g_Acidobacteriia bacterium (no genus in NCBI)	2.67356	0.31034	4.9221	-1.334	0.923213	NA	-0.423397	4.42405	NA	0.595822	3.26759	3.35741	-1.71154	NA	3.03756	0.137941	-0.180604	0.358771	NA	NA	0.407081	NA	-1.75633	-0.21424	NA	NA	4.24049	-1.17462	-0.438307	NA	0.428321	-0.180604	-2.2863	NA	3.34516	NA	1.77863	NA	NA	NA	NA	NA	3.74896	-0.637109	NA	NA	NA	NA	NA
s_Bacteria;p_Acidobacteria;c_Acidobacteriia;o_Bryobacterales;f_Bryobacteraceae;g_Bryobacter	NA	NA	NA	NA	NA	NA	NA	NA	NA	NA	NA	NA	NA	NA	NA	NA	NA	NA	NA	NA	NA	NA	NA	NA	NA	NA	NA	NA	NA	NA	NA	NA	NA	NA	NA	NA	NA	NA	NA	NA	NA	NA	NA	NA	NA	NA	NA	NA	NA
s_Bacteria;p_Acidobacteria;c_Acidobacteriia;o_Bryobacterales;f_Bryobacteraceae;g_Bryobacteraceae bacterium (no genus in NCBI)	NA	NA	NA	NA	NA	NA	NA	NA	NA	NA	NA	NA	NA	NA	NA	NA	NA	NA	NA	NA	NA	NA	NA	NA	NA	NA	NA	NA	NA	NA	NA	NA	NA	NA	NA	NA	NA	NA	NA	NA	NA	NA	NA	NA	NA	NA	NA	NA	NA
s_Bacteria;p_Acidobacteria;c_Acidobacteriia;o_Bryobacterales;f_Bryobacteraceae;g_Paludibaculum	NA	NA	-2.93236	NA	NA	NA	NA	-2.37832	NA	NA	NA	NA	NA	NA	NA	NA	NA	NA	NA	NA	NA	NA	NA	NA	NA	NA	NA	NA	NA	NA	NA	NA	NA	NA	-3.8365	NA	NA	NA	NA	NA	NA	NA	NA	NA	NA	NA	NA	NA	NA
s_Bacteria;p_Acidobacteria;c_Acidobacteriia;o_Bryobacterales;f_Bryobacteraceae;g_Unclassified Bryobacteraceae	NA	NA	NA	NA	NA	NA	NA	NA	NA	NA	NA	NA	NA	NA	NA	-10.5507	NA	NA	NA	NA	NA	-1.88364	NA	NA	NA	NA	NA	NA	NA	NA	NA	NA	NA	NA	-7.22882	NA	NA	NA	NA	NA	NA	NA	NA	NA	NA	NA	NA	NA	NA
s_Bacteria;p_Acidobacteria;c_Acidobacteriia;o_Bryobacterales;f_Bryobacterales bacterium (no family in NCBI);g_Bryobacterales bacterium (no genus in NCBI)	NA	NA	-6.19319	NA	-5.87832	NA	NA	-0.0159576	NA	NA	NA	-6.96578	NA	NA	-8.96578	NA	NA	NA	NA	NA	NA	NA	NA	NA	NA	NA	NA	NA	NA	NA	NA	NA	NA	NA	-3.98089	NA	NA	NA	NA	NA	NA	NA	-4.45271	-8.96578	NA	NA	NA	NA	NA
s_Bacteria;p_Acidobacteria;c_Acidobacteriia;o_Bryobacterales;f_Solibacteraceae;g_Candidatus Solibacter	NA	NA	NA	NA	NA	NA	NA	NA	NA	NA	NA	-3.4112	NA	NA	NA	NA	NA	NA	NA	NA	NA	NA	NA	NA	NA	NA	NA	NA	NA	NA	NA	NA	NA	NA	-1.745	NA	NA	NA	NA	NA	NA	NA	NA	NA	NA	NA	NA	NA	NA
s_Bacteria;p_Acidobacteria;c_Acidobacteriia;o_Bryobacterales;f_Solibacteraceae;g_Candidatus Sulfopaludibacter	NA	NA	1.88479	NA	NA	NA	NA	-2.24925	NA	NA	-1.81773	-3.15843	NA	NA	NA	NA	NA	NA	NA	NA	NA	NA	NA	NA	NA	NA	1.71179	NA	NA	NA	NA	NA	NA	NA	1.08338	NA	NA	NA	NA	NA	NA	NA	-3.02327	NA	NA	NA	NA	NA	NA
s_Bacteria;p_Acidobacteria;c_Acidobacteriia;o_Bryobacterales;f_Solibacteraceae;g_Unclassified Solibacteraceae	NA	NA	0.535389	NA	NA	NA	NA	NA	NA	NA	NA	NA	NA	NA	NA	NA	NA	NA	NA	NA	NA	NA	-2.02327	NA	NA	NA	-2.35353	NA	NA	NA	NA	NA	NA	NA	-3.24697	NA	NA	NA	NA	NA	NA	NA	NA	NA	NA	NA	NA	NA	NA
s_Bacteria;p_Acidobacteria;c_Acidobacteriia;o_Bryobacterales;f_Unclassified Bryobacterales;g_Unclassified Bryobacterales	NA	-2.53116	1.57773	NA	NA	NA	NA	2.12752	NA	NA	-1.91412	-1.35969	NA	-2.64988	-3.25613	NA	-3.20645	NA	NA	NA	NA	NA	NA	NA	NA	NA	0.209557	NA	NA	NA	NA	-3.20645	-2.66505	NA	0.834846	NA	NA	NA	NA	NA	NA	NA	-1.291	NA	NA	NA	NA	NA	NA
s_Bacteria;p_Acidobacteria;c_Acidobacteriia;o_Candidatus Acidoferrales;f_Candidatus Acidoferrum (no family in NCBI);g_Candidatus Acidoferrum	NA	-1.699	0.958286	NA	NA	NA	NA	0.382206	NA	NA	NA	NA	NA	NA	NA	NA	NA	NA	NA	NA	NA	NA	NA	NA	NA	NA	NA	NA	NA	NA	NA	NA	NA	NA	NA	NA	NA	NA	NA	NA	NA	NA	NA	NA	NA	NA	NA	NA	NA
s_Bacteria;p_Acidobacteria;c_Acidobacteriia;o_Candidatus Acidoferrales;f_Unclassified Candidatus Acidoferrales;g_Unclassified Candidatus Acidoferrales	NA	NA	-2.33886	NA	NA	NA	NA	NA	NA	NA	NA	NA	NA	NA	NA	NA	NA	NA	NA	NA	NA	NA	NA	NA	NA	NA	NA	NA	NA	NA	NA	NA	NA	NA	NA	NA	NA	NA	NA	NA	NA	NA	NA	NA	NA	NA	NA	NA	NA
s_Bacteria;p_Acidobacteria;c_Acidobacteriia;o_Unclassified Acidobacteriia;f_Unclassified Acidobacteriia;g_Unclassified Acidobacteriia	1.63707	0.426175	6.48375	1.3273	1.30548	NA	0.908429	5.12814	-1.99808	2.15607	4.05635	4.82217	NA	NA	4.0143	2.17057	1.25641	0.191984	NA	-0.250966	0.348988	-1.47527	-0.527686	0.991801	NA	NA	5.50031	0.032336	-0.374574	-0.552156	1.04614	-0.025226	0.016734	NA	5.63368	NA	1.95134	NA	-1.5649	NA	1.69495	NA	4.55012	-0.817731	NA	NA	-1.46727	0.311891	-1.46727
s_Bacteria;p_Acidobacteria;c_Blastocatellia;o_Blastocatellales;f_Pyrinomonadaceae;g_Pyrinomonadaceae bacterium (no genus in NCBI)	NA	NA	NA	NA	NA	NA	NA	1.15034	NA	NA	0.44502	NA	NA	NA	NA	NA	NA	NA	NA	NA	NA	NA	NA	NA	NA	NA	NA	NA	NA	NA	NA	NA	NA	NA	-1.03702	NA	NA	NA	NA	NA	NA	NA	NA	NA	NA	NA	NA	NA	NA
s_Bacteria;p_Acidobacteria;c_Blastocatellia;o_Blastocatellales;f_Pyrinomonadaceae;g_Pyrinomonas	NA	NA	NA	NA	NA	NA	NA	NA	NA	NA	NA	NA	NA	-1.5749	NA	NA	NA	NA	NA	NA	NA	NA	NA	NA	NA	NA	NA	NA	NA	NA	NA	NA	NA	NA	NA	NA	NA	NA	NA	NA	NA	NA	NA	NA	NA	NA	NA	NA	NA
s_Bacteria;p_Acidobacteria;c_Blastocatellia;o_Blastocatellales;f_Pyrinomonadaceae;g_Unclassified Pyrinomonadaceae	NA	NA	0.0653425	NA	NA	NA	NA	1.23471	-2.291	NA	NA	NA	NA	NA	-2.47928	NA	-0.909598	NA	NA	NA	NA	NA	-0.77596	NA	NA	NA	-2.77267	NA	NA	NA	NA	-0.909598	-0.768568	NA	2.26203	NA	NA	NA	NA	NA	NA	NA	-2.47928	NA	NA	NA	NA	NA	NA
s_Bacteria;p_Acidobacteria;c_Blastocatellia;o_Blastocatellales;f_Unclassified Blastocatellales;g_Unclassified Blastocatellales	NA	NA	NA	NA	NA	NA	NA	NA	NA	NA	NA	NA	NA	NA	NA	NA	NA	NA	NA	NA	NA	NA	NA	NA	NA	NA	NA	NA	NA	NA	NA	NA	NA	NA	-0.344954	NA	NA	NA	NA	NA	NA	NA	NA	NA	NA	NA	NA	NA	NA
s_Bacteria;p_Acidobacteria;c_Blastocatellia;o_Blastocatellia bacterium (no order in NCBI);f_Blastocatellia bacterium (no family in NCBI);g_Blastocatellia bacterium (no genus in NCBI)	NA	NA	-0.339467	NA	NA	NA	NA	-0.123434	NA	NA	NA	NA	NA	-1.40864	-1.49005	-1.334	NA	NA	NA	NA	NA	-1.06693	NA	NA	NA	NA	0.869213	NA	NA	NA	NA	NA	NA	NA	-0.244685	NA	NA	NA	NA	NA	NA	NA	-1.01937	NA	NA	NA	NA	-3.37582	NA
s_Bacteria;p_Acidobacteria;c_Blastocatellia;o_Chloracidobacterium (no order in NCBI);f_Chloracidobacterium (no family in NCBI);g_Chloracidobacterium	NA	NA	-0.942492	NA	NA	NA	NA	NA	NA	NA	NA	NA	NA	NA	NA	NA	NA	NA	NA	NA	NA	NA	NA	NA	NA	NA	NA	NA	NA	NA	NA	NA	NA	NA	NA	NA	NA	NA	NA	NA	NA	NA	NA	NA	NA	NA	NA	NA	NA
s_Bacteria;p_Acidobacteria;c_Blastocatellia;o_Unclassified Blastocatellia;f_Unclassified Blastocatellia;g_Unclassified Blastocatellia	-2.15628	NA	3.65989	NA	-2.38584	NA	NA	0.669632	NA	-0.815191	-0.172994	-0.354145	-3.71154	NA	1.7891	NA	NA	NA	NA	NA	NA	NA	NA	NA	NA	NA	1.09986	NA	NA	NA	2.70752	NA	NA	NA	4.54224	NA	NA	NA	-1.65139	NA	NA	NA	1.42116	-2.17354	NA	NA	NA	NA	NA
s_Bacteria;p_Acidobacteria;c_Holophagae;o_Holophagales;f_Holophagaceae;g_Geothrix	NA	NA	NA	NA	NA	NA	NA	NA	NA	NA	NA	NA	NA	NA	NA	NA	NA	NA	NA	NA	NA	NA	NA	NA	NA	NA	NA	NA	NA	NA	NA	NA	NA	NA	-1.75309	NA	NA	NA	NA	NA	NA	NA	NA	NA	NA	NA	NA	NA	NA
s_Bacteria;p_Acidobacteria;c_Holophagae;o_Holophagales;f_Holophagaceae;g_Unclassified Holophagaceae	NA	NA	1.03703	NA	NA	NA	-1.22319	0.569491	-1.76284	-1.20534	0.186923	0.24813	NA	NA	-1.22095	NA	NA	NA	NA	NA	NA	NA	NA	-2.18661	NA	NA	0.9308	NA	NA	NA	-0.320126	NA	NA	NA	-0.328556	NA	-2.58496	NA	NA	NA	NA	NA	-1.22095	NA	NA	NA	NA	NA	NA
s_Bacteria;p_Acidobacteria;c_Holophagae;o_Holophagales;f_Unclassified Holophagales;g_Unclassified Holophagales	NA	NA	-0.188803	NA	NA	NA	NA	-1.74018	NA	NA	NA	-1.34373	NA	NA	NA	-1.83307	NA	NA	NA	NA	NA	NA	NA	NA	NA	NA	-1.77761	NA	NA	NA	NA	NA	NA	NA	0.890901	NA	NA	NA	NA	NA	NA	NA	NA	NA	NA	NA	NA	-1.83307	NA
s_Bacteria;p_Acidobacteria;c_Holophagae;o_Unclassified Holophagae;f_Unclassified Holophagae;g_Unclassified Holophagae	NA	NA	NA	NA	NA	NA	NA	NA	NA	NA	-2.401	-2.76284	NA	NA	NA	NA	NA	NA	NA	NA	NA	NA	NA	NA	NA	NA	NA	NA	NA	NA	NA	NA	NA	NA	-0.362776	NA	NA	NA	NA	NA	NA	NA	NA	NA	NA	NA	NA	NA	NA
s_Bacteria;p_Acidobacteria;c_Thermoanaerobaculia;o_Thermoanaerobaculia bacterium (no order in NCBI);f_Thermoanaerobaculia bacterium (no family in NCBI);g_Thermoanaerobaculia bacterium (no genus in NCBI)	NA	NA	NA	NA	NA	NA	NA	NA	NA	NA	NA	NA	NA	NA	-3.62001	NA	NA	NA	NA	NA	NA	NA	NA	NA	NA	NA	NA	NA	NA	NA	NA	NA	NA	NA	-3.5792	NA	-3.62001	NA	NA	NA	NA	NA	-3.62001	NA	NA	NA	NA	NA	NA
s_Bacteria;p_Acidobacteria;c_Thermoanaerobaculia;o_Unclassified Thermoanaerobaculia;f_Unclassified Thermoanaerobaculia;g_Unclassified Thermoanaerobaculia	NA	NA	NA	NA	NA	NA	NA	-3.35107	NA	-2.47126	-2.00965	NA	NA	NA	-2.47126	NA	NA	NA	NA	NA	NA	NA	NA	NA	NA	NA	-3.60238	-3.77596	NA	NA	NA	NA	NA	NA	0.621681	NA	NA	NA	NA	NA	NA	NA	-3.43181	NA	NA	NA	NA	NA	NA
s_Bacteria;p_Acidobacteria;c_Unclassified Acidobacteria;o_Unclassified Acidobacteria;f_Unclassified Acidobacteria;g_Unclassified Acidobacteria	5.87832	6.01041	10.6413	5.58732	5.7053	2.54267	6.40602	9.71931	3.87522	6.57007	8.01807	8.45873	1.72057	4.20875	8.53203	5.98987	7.00867	5.18667	-1.04593	3.91441	5.1571	2.29151	1.10322	3.74075	NA	-0.566328	9.2503	4.56594	4.40497	2.94816	6.19092	5.57502	2.51921	3.9457	10.2149	3.16253	6.06971	NA	4.2211	NA	1.33361	0.11014	8.70708	4.79292	NA	NA	0.366998	3.54654	2.24671
s_Bacteria;p_Acidobacteria;c_Vicinamibacteria;o_Unclassified Vicinamibacteria;f_Unclassified Vicinamibacteria;g_Unclassified Vicinamibacteria	NA	-2.19319	1.40998	NA	NA	NA	NA	NA	NA	NA	NA	0.0398403	NA	NA	-1.77103	NA	NA	NA	NA	NA	NA	NA	NA	NA	NA	NA	NA	NA	NA	NA	NA	NA	NA	NA	1.24042	NA	NA	NA	NA	NA	NA	NA	-1.16165	NA	NA	NA	NA	NA	NA
s_Bacteria;p_Acidobacteria;c_Vicinamibacteria;o_Vicinamibacterales;f_Unclassified Vicinamibacterales;g_Unclassified Vicinamibacterales	NA	NA	-2.31713	NA	NA	NA	NA	NA	NA	NA	NA	NA	NA	NA	NA	NA	NA	NA	NA	NA	NA	NA	NA	NA	NA	NA	-2.50635	NA	NA	NA	NA	NA	NA	NA	-1.96578	NA	NA	NA	NA	NA	NA	NA	NA	NA	NA	NA	NA	NA	NA
s_Bacteria;p_Acidobacteria;c_Vicinamibacteria;o_Vicinamibacterales;f_Vicinamibacteraceae;g_Luteitalea	NA	NA	0.955313	-2.57347	NA	NA	NA	NA	NA	NA	NA	NA	NA	NA	NA	NA	NA	NA	NA	NA	NA	NA	NA	NA	NA	NA	-1.08722	NA	NA	NA	NA	NA	NA	NA	0.711348	NA	NA	NA	NA	NA	NA	NA	NA	NA	NA	NA	NA	NA	NA
s_Bacteria;p_Acidobacteria;c_Vicinamibacteria;o_Vicinamibacterales;f_Vicinamibacteraceae;g_Unclassified Vicinamibacteraceae	NA	NA	-3.18442	NA	NA	NA	NA	NA	NA	NA	NA	NA	NA	NA	NA	NA	NA	NA	NA	NA	NA	NA	NA	NA	NA	NA	NA	NA	NA	NA	NA	NA	NA	NA	0.842375	NA	NA	NA	NA	NA	NA	NA	NA	NA	NA	NA	NA	NA	NA
s_Bacteria;p_Acidobacteria;c_Vicinamibacteria;o_Vicinamibacterales;f_Vicinamibacteraceae;g_Vicinamibacteraceae bacterium (no genus in NCBI)	NA	NA	NA	NA	NA	NA	NA	NA	NA	NA	NA	NA	NA	NA	NA	NA	NA	NA	NA	NA	NA	NA	NA	NA	NA	NA	NA	NA	NA	NA	NA	NA	NA	NA	NA	NA	NA	NA	NA	NA	NA	NA	NA	NA	NA	NA	NA	NA	NA
s_Bacteria;p_Acidobacteria;c_Vicinamibacteria;o_Vicinamibacterales;f_Vicinamibacterales bacterium (no family in NCBI);g_Vicinamibacterales bacterium (no genus in NCBI)	NA	NA	NA	NA	NA	NA	NA	NA	NA	NA	NA	NA	NA	NA	NA	NA	NA	NA	NA	NA	NA	NA	NA	NA	NA	NA	NA	NA	NA	NA	NA	NA	NA	NA	NA	NA	NA	NA	NA	NA	NA	NA	NA	NA	NA	NA	NA	NA	NA
s_Bacteria;p_Acidobacteria;c_Vicinamibacteria;o_Vicinamibacteria bacterium (no order in NCBI);f_Vicinamibacteria bacterium (no family in NCBI);g_Vicinamibacteria bacterium (no genus in NCBI)	NA	NA	NA	NA	NA	NA	NA	NA	NA	NA	NA	NA	NA	NA	NA	NA	NA	NA	NA	NA	NA	NA	NA	NA	NA	NA	-3.24241	NA	NA	NA	NA	NA	NA	NA	NA	NA	NA	NA	NA	NA	NA	NA	NA	NA	NA	NA	NA	NA	NA
s_Bacteria;p_Actinobacteria;c_Acidimicrobiia;o_Acidimicrobiales;f_Acidimicrobiaceae;g_Acidimicrobiaceae bacterium (no genus in NCBI)	-2.68347	NA	NA	NA	NA	NA	NA	-1.1016	NA	NA	-2.5792	NA	NA	NA	NA	NA	NA	NA	NA	NA	NA	NA	NA	NA	NA	NA	NA	NA	NA	NA	NA	NA	NA	NA	NA	NA	NA	NA	NA	NA	NA	NA	NA	NA	NA	NA	NA	NA	NA
s_Bacteria;p_Actinobacteria;c_Acidimicrobiia;o_Acidimicrobiales;f_Acidimicrobiaceae;g_Unclassified Acidimicrobiaceae	-2.37333	NA	-0.659723	NA	-1.88719	NA	NA	0.047771	NA	NA	0.701623	NA	NA	NA	NA	NA	NA	NA	NA	NA	NA	NA	NA	NA	NA	NA	-2.05689	NA	NA	NA	NA	NA	NA	NA	-0.736164	NA	NA	NA	NA	NA	NA	NA	NA	NA	NA	NA	NA	NA	NA
s_Bacteria;p_Actinobacteria;c_Acidimicrobiia;o_Acidimicrobiales;f_Acidimicrobiales bacterium (no family in NCBI);g_Acidimicrobiales bacterium (no genus in NCBI)	NA	NA	NA	NA	NA	NA	NA	NA	NA	NA	NA	NA	NA	NA	NA	NA	NA	NA	NA	NA	NA	NA	NA	NA	NA	NA	NA	NA	NA	NA	NA	NA	NA	NA	NA	NA	NA	NA	NA	NA	NA	NA	NA	NA	NA	NA	NA	NA	NA
s_Bacteria;p_Actinobacteria;c_Acidimicrobiia;o_Acidimicrobiales;f_Iamiaceae;g_Aquihabitans	NA	NA	-1.09029	NA	NA	NA	NA	NA	NA	NA	NA	NA	NA	NA	NA	NA	NA	NA	NA	NA	NA	NA	NA	NA	NA	NA	NA	NA	NA	NA	NA	NA	NA	NA	NA	NA	NA	NA	NA	NA	NA	NA	NA	NA	NA	NA	NA	NA	NA
s_Bacteria;p_Actinobacteria;c_Acidimicrobiia;o_Acidimicrobiales;f_Iamiaceae;g_Unclassified Iamiaceae	NA	NA	NA	NA	NA	NA	NA	NA	NA	NA	NA	NA	NA	NA	NA	NA	NA	NA	NA	NA	NA	NA	NA	NA	NA	NA	NA	NA	NA	NA	NA	NA	NA	NA	NA	NA	NA	NA	NA	NA	NA	NA	NA	NA	NA	NA	NA	NA	NA
s_Bacteria;p_Actinobacteria;c_Acidimicrobiia;o_Acidimicrobiales;f_Ilumatobacteraceae;g_Desertimonas	NA	NA	-1.08416	NA	NA	NA	NA	2.36681	NA	NA	NA	NA	NA	NA	NA	NA	NA	-1.39214	NA	NA	NA	NA	NA	NA	NA	NA	-1.49954	NA	NA	NA	NA	NA	NA	NA	-3.22432	NA	NA	NA	NA	NA	NA	NA	NA	NA	NA	NA	NA	NA	NA
s_Bacteria;p_Actinobacteria;c_Acidimicrobiia;o_Acidimicrobiales;f_Ilumatobacteraceae;g_Ilumatobacter	NA	NA	-2.76939	NA	NA	NA	NA	NA	NA	NA	NA	NA	NA	NA	NA	NA	NA	NA	NA	NA	NA	NA	NA	NA	NA	NA	NA	NA	NA	NA	NA	NA	NA	NA	NA	NA	NA	NA	NA	NA	NA	NA	NA	NA	NA	NA	NA	NA	NA
s_Bacteria;p_Actinobacteria;c_Acidimicrobiia;o_Acidimicrobiales;f_Ilumatobacteraceae;g_Ilumatobacteraceae bacterium (no genus in NCBI)	NA	NA	NA	NA	NA	NA	NA	NA	NA	NA	NA	NA	NA	NA	NA	NA	NA	NA	NA	NA	NA	NA	NA	NA	NA	NA	NA	NA	NA	NA	NA	NA	NA	NA	NA	NA	NA	NA	NA	NA	NA	NA	NA	NA	NA	NA	NA	NA	NA
s_Bacteria;p_Actinobacteria;c_Acidimicrobiia;o_Acidimicrobiales;f_Ilumatobacteraceae;g_Unclassified Ilumatobacteraceae	NA	NA	0.233888	NA	NA	NA	NA	-3.24697	NA	NA	-3.03111	-3.31234	NA	NA	-0.337643	NA	NA	NA	NA	NA	NA	NA	NA	NA	NA	NA	-0.861622	NA	NA	NA	NA	NA	NA	-1.74823	-0.8863	NA	NA	NA	NA	NA	NA	NA	-1.68811	NA	NA	NA	NA	NA	NA
s_Bacteria;p_Actinobacteria;c_Acidimicrobiia;o_Acidimicrobiales;f_Microthrixaceae;g_Microthrixaceae bacterium (no genus in NCBI)	NA	NA	NA	NA	NA	NA	NA	NA	NA	NA	NA	NA	NA	NA	NA	NA	NA	NA	NA	NA	NA	NA	NA	NA	NA	NA	NA	NA	NA	NA	NA	NA	NA	NA	NA	NA	NA	NA	NA	NA	NA	NA	NA	NA	NA	NA	NA	NA	NA
s_Bacteria;p_Actinobacteria;c_Acidimicrobiia;o_Acidimicrobiales;f_Microthrixaceae;g_Unclassified Microthrixaceae	NA	NA	NA	NA	NA	NA	NA	NA	NA	NA	-3.40609	NA	NA	NA	NA	NA	NA	NA	NA	NA	NA	NA	NA	NA	NA	NA	NA	NA	NA	NA	NA	NA	NA	NA	NA	NA	NA	NA	NA	NA	NA	NA	NA	NA	NA	NA	NA	NA	NA
s_Bacteria;p_Actinobacteria;c_Acidimicrobiia;o_Acidimicrobiales;f_Unclassified Acidimicrobiales;g_Unclassified Acidimicrobiales	0.323082	-1.21759	2.24336	NA	NA	NA	-2.18661	3.45268	NA	0.499442	2.19535	NA	NA	-0.759584	-2.84684	-3.28865	NA	NA	NA	NA	NA	NA	NA	NA	NA	NA	-0.140826	NA	NA	NA	-1.07704	NA	-0.106249	-1.48466	-0.821976	NA	NA	NA	NA	NA	NA	NA	-2.84684	NA	NA	NA	NA	-3.28865	NA
s_Bacteria;p_Actinobacteria;c_Acidimicrobiia;o_Acidimicrobiia bacterium (no order in NCBI);f_Acidimicrobiia bacterium (no family in NCBI);g_Acidimicrobiia bacterium (no genus in NCBI)	-1.7084	NA	2.53265	0.54893	NA	-0.0714718	0.610385	4.2955	NA	0.209973	1.94873	0.0431112	NA	-2.93604	0.621056	-2.76939	1.09018	1.39671	NA	NA	-1.23673	NA	NA	NA	NA	NA	3.22856	0.536385	-7.09132	NA	0.293959	NA	NA	NA	2.24479	NA	NA	NA	NA	NA	-1.4686	NA	0.294351	NA	NA	NA	NA	NA	NA
s_Bacteria;p_Actinobacteria;c_Acidimicrobiia;o_Unclassified Acidimicrobiia;f_Unclassified Acidimicrobiia;g_Unclassified Acidimicrobiia	-1.94527	0.345964	4.36219	-0.795859	-0.0213162	-2.38584	0.575958	4.97502	NA	0.801848	4.01495	1.72872	NA	-0.528379	1.63753	1.53854	-1.44092	1.26283	NA	0.73321	NA	NA	0.361394	NA	NA	-1.9342	4.04229	-0.184971	-0.8863	NA	2.48474	-2.43181	-3.33158	-1.58496	3.74986	NA	NA	NA	-0.222633	NA	NA	NA	1.46971	NA	NA	NA	NA	-2.53952	NA
s_Bacteria;p_Actinobacteria;c_Actinomycetia;o_Acidothermales;f_Acidothermaceae;g_Acidothermus	NA	NA	NA	NA	NA	NA	NA	NA	NA	NA	NA	-0.027675	NA	NA	NA	NA	NA	NA	NA	NA	NA	NA	NA	NA	NA	NA	NA	NA	NA	NA	NA	NA	NA	NA	NA	NA	NA	NA	NA	NA	NA	NA	NA	NA	NA	NA	NA	NA	NA
s_Bacteria;p_Actinobacteria;c_Actinomycetia;o_Acidothermales;f_Acidothermaceae;g_Unclassified Acidothermaceae	NA	NA	NA	NA	NA	NA	NA	NA	NA	NA	NA	NA	NA	NA	NA	NA	NA	NA	NA	NA	NA	NA	NA	NA	NA	NA	NA	NA	NA	NA	NA	NA	NA	NA	NA	NA	NA	NA	NA	NA	NA	NA	NA	NA	NA	NA	NA	NA	NA
s_Bacteria;p_Actinobacteria;c_Actinomycetia;o_Acidothermales;f_Unclassified Acidothermales;g_Unclassified Acidothermales	NA	NA	NA	NA	NA	NA	NA	NA	NA	NA	NA	NA	NA	NA	NA	NA	NA	NA	NA	NA	NA	NA	NA	NA	NA	NA	NA	NA	NA	NA	NA	NA	NA	NA	NA	NA	NA	NA	NA	NA	NA	NA	NA	NA	NA	NA	NA	NA	NA
s_Bacteria;p_Actinobacteria;c_Actinomycetia;o_Actinobacteria bacterium (no order in NCBI);f_Actinobacteria bacterium (no family in NCBI);g_Actinobacteria bacterium (no genus in NCBI)	1.8844	3.41877	5.22896	3.02438	0.635058	-0.402906	2.42501	5.06946	NA	2.85293	5.21012	2.60755	NA	2.33142	3.93216	-1.00482	3.85596	2.99922	NA	1.40889	2.14796	NA	1.40889	2.39643	NA	-0.733763	6.30331	1.85864	-1.70997	-0.915936	0.655046	3.08933	NA	1.36233	4.10573	2.37397	NA	NA	NA	NA	0.261431	NA	3.65241	2.0777	NA	NA	0.507245	0.507245	0.507245
s_Bacteria;p_Actinobacteria;c_Actinomycetia;o_Actinomycetia bacterium (no order in NCBI);f_Actinomycetia bacterium (no family in NCBI);g_Actinomycetia bacterium (no genus in NCBI)	-4.24697	NA	4.01949	1.20122	-0.905088	-1.191	-0.635614	4.83619	NA	1.12322	3.3226	0.181845	NA	NA	1.7546	0.980635	1.70605	0.86895	NA	0.298658	-0.21201	-2.02523	0.298658	-1.06391	NA	NA	3.89362	0.602489	NA	NA	1.63923	1.04893	1.06511	NA	2.55524	NA	NA	NA	NA	NA	-1.50226	NA	1.71326	0.608494	NA	NA	-2.30282	-2.30282	-2.30282
s_Bacteria;p_Actinobacteria;c_Actinomycetia;o_Bifidobacteriales;f_Bifidobacteriaceae;g_Bifidobacterium	NA	NA	NA	NA	NA	NA	NA	NA	NA	NA	NA	NA	NA	NA	NA	NA	NA	NA	NA	NA	NA	NA	NA	NA	NA	NA	NA	NA	NA	NA	NA	NA	NA	NA	NA	NA	NA	NA	NA	NA	NA	NA	NA	NA	NA	NA	NA	NA	NA
s_Bacteria;p_Actinobacteria;c_Actinomycetia;o_Catenulisporales;f_Actinospicaceae;g_Actinospica	NA	NA	NA	NA	NA	NA	NA	NA	NA	NA	NA	NA	NA	NA	NA	NA	NA	NA	NA	NA	NA	NA	NA	NA	NA	NA	NA	NA	NA	NA	NA	NA	NA	NA	NA	NA	NA	NA	NA	NA	NA	NA	NA	NA	NA	NA	NA	NA	NA
s_Bacteria;p_Actinobacteria;c_Actinomycetia;o_Catenulisporales;f_Catenulisporaceae;g_Catenulispora	NA	NA	1.47231	-1.34862	-3.29808	NA	-3.53952	1.39067	NA	NA	-0.118727	0.840497	NA	-0.272297	-0.741783	-1.68501	0.175045	NA	NA	NA	-2.41889	NA	NA	NA	NA	NA	2.43287	NA	NA	NA	1.37685	-2.51457	-0.74823	-2.76939	1.13269	NA	NA	NA	NA	NA	NA	NA	-0.741783	NA	NA	NA	NA	NA	NA
s_Bacteria;p_Actinobacteria;c_Actinomycetia;o_Catenulisporales;f_Catenulisporaceae;g_Unclassified Catenulisporaceae	NA	NA	NA	NA	NA	NA	NA	NA	NA	NA	NA	-3.1888	NA	NA	NA	NA	NA	NA	NA	NA	NA	NA	NA	NA	NA	NA	-2.93236	NA	NA	NA	NA	NA	NA	NA	NA	NA	NA	NA	NA	NA	NA	NA	NA	NA	NA	NA	NA	NA	NA
s_Bacteria;p_Actinobacteria;c_Actinomycetia;o_Catenulisporales;f_Unclassified Catenulisporales;g_Unclassified Catenulisporales	NA	NA	-1.45799	NA	NA	NA	NA	-1.29454	NA	NA	NA	NA	NA	NA	-1.11925	NA	NA	NA	NA	NA	NA	NA	NA	NA	NA	NA	-2.91412	-2.30519	NA	-2.30519	NA	NA	NA	NA	-1.38836	NA	NA	NA	NA	NA	NA	NA	-1.93236	NA	NA	NA	NA	NA	NA
s_Bacteria;p_Actinobacteria;c_Actinomycetia;o_Corynebacteriales;f_Gordoniaceae;g_Gordonia	NA	NA	NA	NA	NA	NA	NA	NA	NA	NA	NA	NA	NA	NA	NA	NA	NA	NA	NA	NA	NA	NA	NA	NA	NA	NA	NA	NA	NA	NA	-2.03899	NA	NA	NA	NA	NA	NA	NA	NA	NA	NA	NA	NA	NA	NA	NA	NA	NA	NA
s_Bacteria;p_Actinobacteria;c_Actinomycetia;o_Corynebacteriales;f_Mycobacteriaceae;g_Mycobacteriaceae bacterium (no genus in NCBI)	NA	NA	NA	NA	NA	NA	NA	NA	NA	NA	NA	NA	NA	NA	NA	NA	NA	NA	NA	NA	NA	NA	NA	NA	NA	NA	NA	NA	NA	NA	NA	NA	NA	NA	NA	NA	NA	NA	NA	NA	NA	NA	NA	NA	NA	NA	NA	NA	NA
s_Bacteria;p_Actinobacteria;c_Actinomycetia;o_Corynebacteriales;f_Mycobacteriaceae;g_Mycobacterium	-3.87127	-1.3934	1.27878	-1.64988	-2.32916	NA	NA	3.67442	NA	-0.620009	2.05705	-0.195946	-2.22207	-0.896111	0.206643	-1.22995	NA	NA	NA	NA	NA	NA	-0.630394	NA	NA	-1.4686	1.9631	NA	-1.92869	NA	2.45374	NA	-2.86075	NA	2.29885	NA	NA	NA	NA	NA	NA	NA	0.032336	NA	NA	NA	NA	NA	NA
s_Bacteria;p_Actinobacteria;c_Actinomycetia;o_Corynebacteriales;f_Mycobacteriaceae;g_Mycobacteroides	NA	NA	NA	NA	NA	NA	NA	NA	NA	NA	NA	NA	NA	NA	NA	NA	NA	NA	NA	NA	NA	NA	NA	NA	NA	NA	NA	NA	NA	NA	NA	NA	NA	NA	NA	NA	NA	NA	NA	NA	NA	NA	NA	NA	NA	NA	NA	NA	NA
s_Bacteria;p_Actinobacteria;c_Actinomycetia;o_Corynebacteriales;f_Mycobacteriaceae;g_Mycolicibacterium	-2.78256	-1.91412	2.13115	NA	NA	NA	NA	1.43865	NA	NA	0.489885	-0.699779	NA	-2.5009	-2.65896	-1.00965	NA	NA	NA	-2.5649	NA	NA	NA	NA	NA	NA	0.490228	NA	NA	NA	-2.68656	NA	-2.69277	-1.96016	0.133125	NA	NA	NA	NA	NA	NA	NA	-2.65896	NA	NA	NA	NA	NA	NA
s_Bacteria;p_Actinobacteria;c_Actinomycetia;o_Corynebacteriales;f_Mycobacteriaceae;g_Unclassified Mycobacteriaceae	-2.91775	1.51551	5.16611	0.955809	1.8153	NA	0.985015	5.6879	NA	1.28076	3.90849	2.35144	-0.351688	0.786875	2.88153	3.25222	0.348988	1.05728	NA	0.546627	NA	NA	-0.145073	NA	NA	-1.64235	4.11711	NA	NA	NA	3.11758	-1.69277	-1.58352	-2.01547	3.8403	-0.112475	NA	-1.20756	NA	NA	NA	NA	2.70207	-1.45667	NA	NA	NA	NA	NA
s_Bacteria;p_Actinobacteria;c_Actinomycetia;o_Corynebacteriales;f_Nocardiaceae;g_Aldersonia	NA	NA	NA	NA	NA	NA	NA	NA	NA	NA	NA	NA	NA	NA	NA	NA	NA	NA	NA	NA	NA	NA	NA	NA	NA	NA	NA	NA	NA	NA	NA	NA	NA	NA	-1.59655	NA	NA	NA	NA	NA	NA	NA	NA	NA	NA	NA	NA	NA	NA
s_Bacteria;p_Actinobacteria;c_Actinomycetia;o_Corynebacteriales;f_Nocardiaceae;g_Nocardia	NA	NA	NA	NA	NA	NA	NA	-0.659723	NA	NA	NA	NA	NA	NA	NA	NA	NA	NA	NA	NA	NA	NA	NA	NA	NA	NA	1.37629	NA	NA	NA	NA	NA	NA	NA	-2.67423	NA	NA	NA	NA	NA	NA	NA	NA	NA	NA	NA	NA	NA	NA
s_Bacteria;p_Actinobacteria;c_Actinomycetia;o_Corynebacteriales;f_Nocardiaceae;g_Rhodococcus	NA	NA	NA	NA	-0.898798	NA	-2.76611	1.81585	NA	NA	0.12212	NA	NA	NA	NA	NA	NA	NA	NA	NA	NA	NA	NA	NA	NA	NA	NA	NA	NA	NA	NA	NA	NA	NA	NA	NA	NA	NA	NA	NA	NA	NA	NA	NA	NA	NA	NA	NA	NA
s_Bacteria;p_Actinobacteria;c_Actinomycetia;o_Corynebacteriales;f_Nocardiaceae;g_Unclassified Nocardiaceae	NA	NA	-2.58496	NA	-2.77596	NA	-1.73216	-1.1488	NA	-1.47126	-2.51183	NA	NA	NA	-3.06291	NA	NA	NA	NA	NA	NA	NA	NA	NA	NA	NA	NA	NA	NA	NA	0.273416	NA	NA	NA	NA	NA	NA	NA	NA	NA	NA	NA	-3.06291	NA	NA	NA	NA	NA	NA
s_Bacteria;p_Actinobacteria;c_Actinomycetia;o_Corynebacteriales;f_Unclassified Corynebacteriales;g_Unclassified Corynebacteriales	-2.35599	0.347099	-1.48331	NA	-0.0409718	NA	-1.74662	2.09198	NA	-1.46063	1.95146	-2.00965	NA	-3.03111	NA	-3.38082	NA	NA	NA	NA	NA	NA	NA	NA	NA	NA	1.46223	NA	NA	NA	-1.07501	NA	-2.64085	NA	0.140997	NA	NA	NA	NA	NA	-1.41376	NA	NA	NA	NA	NA	NA	NA	NA
s_Bacteria;p_Actinobacteria;c_Actinomycetia;o_Cryptosporangiales;f_Cryptosporangiaceae;g_Unclassified Cryptosporangiaceae	NA	NA	NA	NA	NA	NA	NA	NA	NA	NA	NA	NA	NA	NA	NA	NA	NA	NA	NA	NA	NA	NA	NA	NA	NA	NA	-5.38082	NA	NA	NA	NA	NA	NA	NA	NA	NA	NA	NA	NA	NA	NA	NA	NA	NA	NA	NA	NA	NA	NA
s_Bacteria;p_Actinobacteria;c_Actinomycetia;o_Frankiales;f_Frankiaceae;g_Frankia	NA	NA	-0.448771	NA	NA	NA	NA	1.36401	NA	NA	-0.365871	NA	NA	-1.22544	NA	NA	-2.93236	NA	NA	NA	NA	NA	NA	NA	NA	NA	-1.56206	NA	NA	NA	-10.5507	NA	NA	NA	NA	NA	NA	NA	NA	NA	NA	NA	NA	NA	NA	NA	NA	NA	NA
s_Bacteria;p_Actinobacteria;c_Actinomycetia;o_Frankiales;f_Frankiaceae;g_Unclassified Frankiaceae	NA	NA	-0.512514	NA	NA	NA	NA	-1.98469	NA	-3.87127	-2.59074	-9.22882	NA	-1.401	-3.17571	-3.24697	NA	-3.50635	NA	NA	NA	NA	NA	NA	NA	NA	-2.78256	NA	NA	NA	NA	-3.71154	NA	NA	-3.17571	NA	NA	NA	NA	NA	NA	NA	-3.17571	NA	NA	NA	NA	NA	NA
s_Bacteria;p_Actinobacteria;c_Actinomycetia;o_Frankiales;f_Frankiales bacterium (no family in NCBI);g_Frankiales bacterium (no genus in NCBI)	NA	NA	NA	NA	NA	NA	NA	-6.79586	NA	NA	NA	-1.40227	NA	NA	NA	NA	NA	NA	NA	NA	NA	NA	NA	NA	NA	NA	NA	NA	NA	NA	-3.13289	NA	NA	NA	NA	NA	NA	NA	NA	NA	NA	NA	NA	NA	NA	NA	NA	NA	NA
s_Bacteria;p_Actinobacteria;c_Actinomycetia;o_Frankiales;f_Unclassified Frankiales;g_Unclassified Frankiales	NA	-7.55075	0.0722202	NA	-1.43051	NA	NA	-0.575615	NA	-5.85031	-3.09542	-7.74339	NA	NA	-3.07501	-6.50635	-6.96578	NA	NA	NA	NA	NA	NA	-4.76939	NA	NA	0.885965	NA	NA	NA	-3.57347	-6.96578	NA	NA	-0.908695	NA	NA	NA	NA	NA	NA	NA	NA	NA	NA	NA	-4.76939	-4.74339	-4.76939
s_Bacteria;p_Actinobacteria;c_Actinomycetia;o_Geodermatophilales;f_Geodermatophilaceae;g_Blastococcus	NA	NA	NA	NA	NA	NA	NA	-0.773491	NA	NA	NA	NA	NA	NA	NA	NA	NA	NA	NA	NA	NA	NA	NA	NA	NA	NA	NA	NA	NA	NA	NA	NA	NA	NA	NA	NA	NA	NA	NA	NA	NA	NA	NA	NA	NA	NA	NA	NA	NA
s_Bacteria;p_Actinobacteria;c_Actinomycetia;o_Geodermatophilales;f_Geodermatophilaceae;g_Geodermatophilus	NA	NA	NA	NA	-3.699	NA	NA	NA	NA	NA	NA	NA	NA	NA	NA	NA	NA	NA	NA	NA	NA	NA	NA	NA	NA	NA	-2.63487	NA	NA	NA	NA	NA	NA	NA	NA	NA	NA	NA	NA	NA	NA	NA	NA	NA	NA	NA	NA	NA	NA
s_Bacteria;p_Actinobacteria;c_Actinomycetia;o_Geodermatophilales;f_Geodermatophilaceae;g_Unclassified Geodermatophilaceae	NA	NA	NA	NA	NA	NA	NA	-2.15843	NA	NA	-5.17571	NA	NA	NA	NA	NA	NA	NA	NA	NA	NA	NA	NA	NA	NA	NA	NA	NA	NA	NA	NA	NA	NA	NA	NA	NA	NA	NA	NA	NA	NA	NA	NA	NA	NA	NA	NA	NA	NA
s_Bacteria;p_Actinobacteria;c_Actinomycetia;o_Geodermatophilales;f_Geodermatophilales bacterium (no family in NCBI);g_Geodermatophilales bacterium (no genus in NCBI)	NA	NA	-0.611902	NA	NA	NA	NA	NA	NA	NA	NA	NA	NA	NA	NA	NA	NA	NA	NA	NA	NA	NA	NA	NA	NA	NA	NA	NA	NA	NA	NA	NA	NA	NA	NA	NA	NA	NA	NA	NA	NA	NA	NA	NA	NA	NA	NA	NA	NA
s_Bacteria;p_Actinobacteria;c_Actinomycetia;o_Geodermatophilales;f_Unclassified Geodermatophilales;g_Unclassified Geodermatophilales	NA	NA	NA	NA	NA	NA	NA	NA	NA	NA	NA	NA	NA	NA	NA	NA	NA	NA	NA	NA	NA	NA	NA	NA	NA	NA	NA	NA	NA	NA	NA	NA	NA	NA	-3.04692	NA	NA	NA	NA	NA	NA	NA	NA	NA	NA	NA	NA	NA	NA
s_Bacteria;p_Actinobacteria;c_Actinomycetia;o_Jatrophihabitantales;f_Jatrophihabitantaceae;g_Jatrophihabitans	NA	NA	NA	NA	NA	NA	NA	-2.82965	NA	-0.622228	NA	NA	NA	NA	NA	NA	NA	NA	NA	NA	NA	NA	NA	NA	NA	NA	NA	NA	NA	NA	NA	NA	NA	NA	NA	NA	NA	NA	NA	NA	NA	NA	NA	NA	NA	NA	NA	NA	NA
s_Bacteria;p_Actinobacteria;c_Actinomycetia;o_Jatrophihabitantales;f_Unclassified Jatrophihabitantales;g_Unclassified Jatrophihabitantales	NA	NA	NA	NA	NA	NA	NA	NA	NA	NA	NA	NA	NA	NA	NA	-2.75633	NA	NA	NA	NA	NA	NA	NA	NA	NA	NA	-2.91412	NA	NA	NA	NA	NA	NA	NA	-2.91412	NA	NA	NA	NA	NA	NA	NA	NA	NA	NA	NA	NA	NA	NA
s_Bacteria;p_Actinobacteria;c_Actinomycetia;o_Kineosporiales;f_Kineosporiaceae;g_Pseudokineococcus	NA	NA	NA	NA	NA	NA	NA	NA	NA	NA	NA	NA	NA	NA	NA	NA	NA	NA	NA	NA	NA	NA	NA	NA	NA	NA	NA	NA	NA	NA	NA	NA	NA	NA	-6.30282	NA	NA	NA	NA	NA	NA	NA	NA	NA	NA	NA	NA	NA	NA
s_Bacteria;p_Actinobacteria;c_Actinomycetia;o_Kineosporiales;f_Kineosporiaceae;g_Unclassified Kineosporiaceae	NA	NA	NA	NA	NA	NA	NA	NA	NA	NA	NA	NA	NA	NA	NA	NA	NA	NA	NA	NA	NA	NA	NA	NA	NA	NA	NA	NA	NA	NA	NA	NA	NA	NA	-3.05889	NA	NA	NA	NA	NA	NA	NA	NA	NA	NA	NA	NA	NA	NA
s_Bacteria;p_Actinobacteria;c_Actinomycetia;o_Micrococcales;f_Bogoriellaceae;g_Georgenia	NA	NA	NA	NA	NA	NA	NA	NA	NA	NA	NA	NA	NA	NA	NA	NA	NA	NA	NA	NA	NA	NA	NA	NA	NA	NA	NA	NA	NA	NA	NA	NA	NA	NA	NA	NA	NA	NA	NA	NA	NA	NA	NA	NA	NA	NA	NA	NA	NA
s_Bacteria;p_Actinobacteria;c_Actinomycetia;o_Micrococcales;f_Cellulomonadaceae;g_Cellulomonas	NA	NA	NA	NA	NA	NA	NA	NA	NA	NA	NA	NA	NA	NA	NA	NA	NA	NA	NA	NA	NA	NA	NA	NA	NA	NA	NA	NA	NA	NA	NA	NA	NA	NA	NA	NA	NA	NA	NA	NA	NA	NA	NA	NA	NA	NA	NA	NA	NA
s_Bacteria;p_Actinobacteria;c_Actinomycetia;o_Micrococcales;f_Cellulomonadaceae;g_Unclassified Cellulomonadaceae	NA	NA	NA	NA	NA	NA	NA	NA	NA	NA	NA	NA	NA	NA	NA	NA	NA	NA	NA	NA	NA	NA	NA	NA	NA	NA	NA	NA	NA	NA	NA	NA	NA	NA	NA	NA	NA	NA	NA	NA	NA	NA	NA	NA	NA	NA	NA	NA	NA
s_Bacteria;p_Actinobacteria;c_Actinomycetia;o_Micrococcales;f_Dermatophilaceae;g_Dermatophilaceae bacterium (no genus in NCBI)	NA	NA	NA	NA	NA	NA	NA	-0.790027	NA	NA	NA	NA	NA	NA	NA	NA	NA	NA	NA	NA	NA	NA	NA	NA	NA	NA	NA	NA	NA	NA	NA	NA	NA	NA	NA	NA	NA	NA	NA	NA	NA	NA	NA	NA	NA	NA	NA	NA	NA
s_Bacteria;p_Actinobacteria;c_Actinomycetia;o_Micrococcales;f_Dermatophilaceae;g_Unclassified Dermatophilaceae	NA	NA	NA	NA	NA	NA	NA	NA	NA	NA	NA	-0.87479	NA	NA	NA	NA	NA	NA	NA	NA	NA	NA	NA	NA	NA	NA	NA	NA	NA	NA	NA	NA	NA	NA	NA	NA	NA	NA	NA	NA	NA	NA	NA	NA	NA	NA	NA	NA	NA
s_Bacteria;p_Actinobacteria;c_Actinomycetia;o_Micrococcales;f_Intrasporangiaceae;g_Intrasporangium	NA	NA	-2.64988	NA	NA	NA	NA	NA	NA	NA	NA	NA	NA	NA	NA	NA	NA	NA	NA	NA	NA	NA	NA	NA	NA	NA	NA	NA	NA	NA	NA	NA	NA	NA	NA	NA	NA	NA	NA	NA	NA	NA	NA	NA	NA	NA	NA	NA	NA
s_Bacteria;p_Actinobacteria;c_Actinomycetia;o_Micrococcales;f_Intrasporangiaceae;g_Ornithinicoccus	NA	NA	NA	NA	NA	NA	NA	NA	NA	NA	NA	NA	NA	NA	NA	NA	NA	NA	NA	NA	NA	NA	NA	NA	NA	NA	NA	NA	NA	NA	NA	NA	NA	NA	NA	NA	NA	NA	NA	NA	NA	NA	NA	NA	NA	NA	NA	NA	NA
s_Bacteria;p_Actinobacteria;c_Actinomycetia;o_Micrococcales;f_Intrasporangiaceae;g_Pedococcus	NA	NA	NA	NA	NA	NA	NA	NA	NA	NA	NA	NA	NA	NA	NA	NA	NA	NA	NA	NA	NA	NA	NA	NA	NA	NA	NA	NA	NA	NA	NA	NA	NA	NA	-2.7892	NA	NA	NA	NA	NA	NA	NA	NA	NA	NA	NA	NA	NA	NA
s_Bacteria;p_Actinobacteria;c_Actinomycetia;o_Micrococcales;f_Intrasporangiaceae;g_Phycicoccus	NA	NA	NA	NA	NA	NA	NA	NA	NA	-0.990414	NA	NA	NA	NA	NA	NA	NA	NA	NA	NA	NA	NA	NA	NA	NA	NA	-1.79586	NA	NA	NA	NA	NA	NA	NA	NA	NA	NA	NA	NA	NA	NA	NA	NA	NA	NA	NA	NA	NA	NA
s_Bacteria;p_Actinobacteria;c_Actinomycetia;o_Micrococcales;f_Intrasporangiaceae;g_Terrabacter	NA	NA	NA	NA	NA	NA	NA	NA	NA	NA	NA	NA	NA	NA	-0.930527	NA	NA	NA	NA	NA	NA	NA	NA	NA	NA	NA	NA	NA	NA	NA	NA	NA	NA	NA	NA	NA	NA	NA	NA	NA	NA	NA	NA	NA	NA	NA	NA	NA	NA
s_Bacteria;p_Actinobacteria;c_Actinomycetia;o_Micrococcales;f_Intrasporangiaceae;g_Tetrasphaera	NA	NA	-2.27462	NA	NA	NA	NA	NA	NA	NA	-2.15628	NA	NA	NA	NA	NA	NA	-2.88186	NA	NA	NA	NA	NA	NA	NA	NA	NA	NA	NA	NA	NA	NA	NA	NA	NA	NA	NA	NA	NA	NA	NA	NA	NA	NA	NA	NA	NA	NA	NA
s_Bacteria;p_Actinobacteria;c_Actinomycetia;o_Micrococcales;f_Intrasporangiaceae;g_Unclassified Intrasporangiaceae	NA	NA	2.08429	NA	-1.24355	NA	-1.69277	1.93847	NA	-0.126056	0.542341	1.01126	NA	NA	0.149259	-0.55498	-0.210897	-0.483985	NA	NA	NA	NA	NA	NA	NA	NA	2.34889	NA	NA	-2.0609	-1.0609	-1.7147	NA	NA	1.16779	NA	NA	NA	NA	NA	NA	NA	-0.65139	-2.1016	NA	NA	NA	NA	NA
s_Bacteria;p_Actinobacteria;c_Actinomycetia;o_Micrococcales;f_Microbacteriaceae;g_Agromyces	NA	NA	NA	NA	NA	NA	NA	NA	NA	NA	-1.35845	NA	NA	NA	-1.60238	NA	NA	NA	NA	NA	NA	NA	NA	NA	NA	NA	NA	NA	NA	NA	NA	NA	NA	NA	NA	NA	NA	NA	NA	NA	NA	NA	-1.60238	-1.60238	NA	NA	NA	NA	NA
s_Bacteria;p_Actinobacteria;c_Actinomycetia;o_Micrococcales;f_Microbacteriaceae;g_Chryseoglobus	NA	NA	NA	NA	NA	NA	NA	NA	NA	NA	NA	NA	NA	NA	NA	NA	NA	NA	NA	NA	NA	NA	NA	NA	NA	NA	NA	NA	NA	NA	NA	NA	NA	NA	NA	NA	NA	NA	NA	NA	NA	NA	NA	NA	NA	NA	NA	NA	NA
s_Bacteria;p_Actinobacteria;c_Actinomycetia;o_Micrococcales;f_Microbacteriaceae;g_Clavibacter	NA	-5.401	-5.17571	NA	NA	NA	-4.42146	-2.4344	NA	-5.14136	-3.45271	-11.5507	NA	NA	-6.50635	-7.15843	-4.62001	-4.2109	NA	NA	NA	NA	NA	NA	NA	NA	-3.16704	NA	NA	NA	NA	NA	-5.42146	-5.07501	-2.03899	NA	NA	NA	NA	NA	NA	NA	-6.50635	NA	NA	NA	NA	NA	NA
s_Bacteria;p_Actinobacteria;c_Actinomycetia;o_Micrococcales;f_Microbacteriaceae;g_Cryobacterium	NA	NA	NA	NA	NA	NA	NA	-5.55075	NA	NA	NA	NA	NA	NA	NA	NA	NA	NA	NA	NA	NA	NA	NA	NA	NA	NA	NA	NA	NA	NA	NA	NA	NA	NA	NA	NA	NA	NA	NA	NA	NA	NA	NA	NA	NA	NA	NA	NA	NA
s_Bacteria;p_Actinobacteria;c_Actinomycetia;o_Micrococcales;f_Microbacteriaceae;g_Curtobacterium	NA	-6.09132	-1.5893	-2.49818	-6.02718	NA	-3.14136	-2.21983	NA	-4.04295	-2.58208	-7.02718	NA	-9.55075	-4.13289	-9.55075	-2.27462	-4.27462	NA	NA	NA	NA	NA	-5.74339	NA	NA	-2.37084	NA	NA	NA	-6.69277	-5.32193	-6.69277	NA	-0.12134	NA	NA	NA	NA	NA	NA	NA	-4.70526	NA	NA	NA	-5.74339	-5.74339	-5.74339
s_Bacteria;p_Actinobacteria;c_Actinomycetia;o_Micrococcales;f_Microbacteriaceae;g_Frigoribacterium	NA	-5.12448	-2.75633	-3.71154	NA	NA	-3.22432	-2.39846	NA	-3.76939	-4.93604	-6.90689	NA	NA	-4.85031	-5.44222	-3.31713	-2.98469	NA	-6.59655	NA	NA	NA	-6.90689	NA	NA	-2.17137	NA	NA	NA	NA	-5.71786	NA	NA	-1.02621	NA	NA	NA	NA	NA	NA	NA	-5.79586	NA	NA	NA	-6.90689	-6.90689	-6.90689
[truncated: 772 more rows]
[truncated: 190 more columns]
