# Supplementary material for: Seed-borne bacteria drive wheat rhizosphere microbiome assembly via niche partitioning and facilitation
Source: Nat Microbiol. 2025 Mar 26;10(5):1130–44. doi: 10.1038/s41564-025-01973-1 (PMC12055584; doi:10.1038/s41564-025-01973-1)
Supplement: Supplementary file 13 — Source data. [file 41564_2025_1973_MOESM13_ESM.xlsx]

## Sheet: ED_Fig5
sample_name	strain_name	carbon_sour	bio_rep	Experiment	CFUs_mL	CFUs.mL_M9	CFUs.mL_growth	Experiment_Label	mean_CFUs	partner_strain	x
Glu_DGS16	DGS16	1_Glucose	Bio1	monoculture	1200000000	906667	1.19909e+09	Monoculture	1.33243e+09	NA	DGS16
Glu_DGS16	DGS16	1_Glucose	Bio2	monoculture	600000000	906667	5.99093e+08	Monoculture	1.33243e+09	NA	DGS16
Glu_DGS16	DGS16	1_Glucose	Bio3	monoculture	2200000000	906667	2.19909e+09	Monoculture	1.33243e+09	NA	DGS16
Fru_DGS16	DGS16	2_Fructose	Bio1	monoculture	360000000	906667	3.59093e+08	Monoculture	3.59093e+08	NA	DGS16
Fru_DGS16	DGS16	2_Fructose	Bio2	monoculture	240000000	906667	2.39093e+08	Monoculture	3.59093e+08	NA	DGS16
Fru_DGS16	DGS16	2_Fructose	Bio3	monoculture	480000000	906667	4.79093e+08	Monoculture	3.59093e+08	NA	DGS16
D31-D16_Sucr	DGS16	3_Sucrose	Bio1	coculture_DGS31	2900000000	906667	2.89909e+09	DGS31 Coculture	2.79909e+09	DGS16	DGS16-DGS31
D31-D16_Sucr	DGS16	3_Sucrose	Bio2	coculture_DGS31	4200000000	906667	4.19909e+09	DGS31 Coculture	2.79909e+09	DGS16	DGS16-DGS31
D31-D16_Sucr	DGS16	3_Sucrose	Bio3	coculture_DGS31	1300000000	906667	1.29909e+09	DGS31 Coculture	2.79909e+09	DGS16	DGS16-DGS31
Sb3-D16_Sucr	DGS16	3_Sucrose	Bio1	coculture_SbRB3	900000000	906667	8.99093e+08	SbRB3 Coculture	6.99093e+08	DGS16	DGS16-SbRB3
Sb3-D16_Sucr	DGS16	3_Sucrose	Bio2	coculture_SbRB3	600000000	906667	5.99093e+08	SbRB3 Coculture	6.99093e+08	DGS16	DGS16-SbRB3
Sb3-D16_Sucr	DGS16	3_Sucrose	Bio3	coculture_SbRB3	600000000	906667	5.99093e+08	SbRB3 Coculture	6.99093e+08	DGS16	DGS16-SbRB3
Sucr_DGS16	DGS16	3_Sucrose	Bio1	monoculture	1600000000	906667	1.59909e+09	Monoculture	2.53243e+09	NA	DGS16
Sucr_DGS16	DGS16	3_Sucrose	Bio2	monoculture	400000000	906667	3.99093e+08	Monoculture	2.53243e+09	NA	DGS16
Sucr_DGS16	DGS16	3_Sucrose	Bio3	monoculture	5600000000	906667	5.59909e+09	Monoculture	2.53243e+09	NA	DGS16
D31-D16_Tre	DGS16	4_Trehalose	Bio1	coculture_DGS31	200000000	906667	1.99093e+08	DGS31 Coculture	165760000	DGS16	DGS16-DGS31
D31-D16_Tre	DGS16	4_Trehalose	Bio2	coculture_DGS31	140000000	906667	1.39093e+08	DGS31 Coculture	165760000	DGS16	DGS16-DGS31
D31-D16_Tre	DGS16	4_Trehalose	Bio3	coculture_DGS31	160000000	906667	1.59093e+08	DGS31 Coculture	165760000	DGS16	DGS16-DGS31
Sb3-D16_Tre	DGS16	4_Trehalose	Bio1	coculture_SbRB3	230000000	906667	2.29093e+08	SbRB3 Coculture	1.62427e+08	DGS16	DGS16-SbRB3
Sb3-D16_Tre	DGS16	4_Trehalose	Bio2	coculture_SbRB3	130000000	906667	1.29093e+08	SbRB3 Coculture	1.62427e+08	DGS16	DGS16-SbRB3
Sb3-D16_Tre	DGS16	4_Trehalose	Bio3	coculture_SbRB3	130000000	906667	1.29093e+08	SbRB3 Coculture	1.62427e+08	DGS16	DGS16-SbRB3
Tre_DGS16	DGS16	4_Trehalose	Bio1	monoculture	800000	906667	-106667	Monoculture	-280000	NA	DGS16
Tre_DGS16	DGS16	4_Trehalose	Bio2	monoculture	400000	906667	-506667	Monoculture	-280000	NA	DGS16
Tre_DGS16	DGS16	4_Trehalose	Bio3	monoculture	680000	906667	-226667	Monoculture	-280000	NA	DGS16
D31-D16_Malt	DGS16	5_Maltose	Bio1	coculture_DGS31	120000000	906667	1.19093e+08	DGS31 Coculture	2.19093e+08	DGS16	DGS16-DGS31
D31-D16_Malt	DGS16	5_Maltose	Bio2	coculture_DGS31	140000000	906667	1.39093e+08	DGS31 Coculture	2.19093e+08	DGS16	DGS16-DGS31
D31-D16_Malt	DGS16	5_Maltose	Bio3	coculture_DGS31	400000000	906667	3.99093e+08	DGS31 Coculture	2.19093e+08	DGS16	DGS16-DGS31
Sb3-D16_Malt	DGS16	5_Maltose	Bio1	coculture_SbRB3	240000000	906667	2.39093e+08	SbRB3 Coculture	1.59093e+08	DGS16	DGS16-SbRB3
Sb3-D16_Malt	DGS16	5_Maltose	Bio2	coculture_SbRB3	140000000	906667	1.39093e+08	SbRB3 Coculture	1.59093e+08	DGS16	DGS16-SbRB3
Sb3-D16_Malt	DGS16	5_Maltose	Bio3	coculture_SbRB3	100000000	906667	9.90933e+07	SbRB3 Coculture	1.59093e+08	DGS16	DGS16-SbRB3
Malt_DGS16	DGS16	5_Maltose	Bio1	monoculture	380000	906667	-526667	Monoculture	20000	NA	DGS16
Malt_DGS16	DGS16	5_Maltose	Bio2	monoculture	1200000	906667	293333	Monoculture	20000	NA	DGS16
Malt_DGS16	DGS16	5_Maltose	Bio3	monoculture	1200000	906667	293333	Monoculture	20000	NA	DGS16
D31-D16_Cell	DGS16	6_Cellobiose	Bio1	coculture_DGS31	1000000000	906667	9.99093e+08	DGS31 Coculture	595760000	DGS16	DGS16-DGS31
D31-D16_Cell	DGS16	6_Cellobiose	Bio2	coculture_DGS31	600000000	906667	5.99093e+08	DGS31 Coculture	595760000	DGS16	DGS16-DGS31
D31-D16_Cell	DGS16	6_Cellobiose	Bio3	coculture_DGS31	190000000	906667	1.89093e+08	DGS31 Coculture	595760000	DGS16	DGS16-DGS31
Sb3-D16_Cell	DGS16	6_Cellobiose	Bio1	coculture_SbRB3	2300000	906667	1.39333e+06	SbRB3 Coculture	393333	DGS16	DGS16-SbRB3
Sb3-D16_Cell	DGS16	6_Cellobiose	Bio2	coculture_SbRB3	0	906667	-906667	SbRB3 Coculture	393333	DGS16	DGS16-SbRB3
Sb3-D16_Cell	DGS16	6_Cellobiose	Bio3	coculture_SbRB3	1600000	906667	693333	SbRB3 Coculture	393333	DGS16	DGS16-SbRB3
Cell_DGS16	DGS16	6_Cellobiose	Bio1	monoculture	280000	906667	-626667	Monoculture	-253333	NA	DGS16
Cell_DGS16	DGS16	6_Cellobiose	Bio2	monoculture	1200000	906667	293333	Monoculture	-253333	NA	DGS16
Cell_DGS16	DGS16	6_Cellobiose	Bio3	monoculture	480000	906667	-426667	Monoculture	-253333	NA	DGS16
Glu_DGS2	DGS2	1_Glucose	Bio1	monoculture	20000000	6.46667e+06	1.35333e+07	Monoculture	3.68667e+07	NA	DGS2
Glu_DGS2	DGS2	1_Glucose	Bio2	monoculture	24000000	6.46667e+06	1.75333e+07	Monoculture	3.68667e+07	NA	DGS2
Glu_DGS2	DGS2	1_Glucose	Bio3	monoculture	86000000	6.46667e+06	7.95333e+07	Monoculture	3.68667e+07	NA	DGS2
Fru_DGS2	DGS2	2_Fructose	Bio1	monoculture	140000000	6.46667e+06	1.33533e+08	Monoculture	1.51533e+08	NA	DGS2
Fru_DGS2	DGS2	2_Fructose	Bio2	monoculture	74000000	6.46667e+06	6.75333e+07	Monoculture	1.51533e+08	NA	DGS2
Fru_DGS2	DGS2	2_Fructose	Bio3	monoculture	260000000	6.46667e+06	2.53533e+08	Monoculture	1.51533e+08	NA	DGS2
D31-D2_Sucr	DGS2	3_Sucrose	Bio1	coculture_DGS31	700000000	6.46667e+06	6.93533e+08	DGS31 Coculture	6.26867e+08	DGS2	DGS2-DGS31
D31-D2_Sucr	DGS2	3_Sucrose	Bio2	coculture_DGS31	300000000	6.46667e+06	2.93533e+08	DGS31 Coculture	6.26867e+08	DGS2	DGS2-DGS31
D31-D2_Sucr	DGS2	3_Sucrose	Bio3	coculture_DGS31	900000000	6.46667e+06	8.93533e+08	DGS31 Coculture	6.26867e+08	DGS2	DGS2-DGS31
Sb3-D2_Sucr	DGS2	3_Sucrose	Bio1	coculture_SbRB3	100000000	6.46667e+06	9.35333e+07	SbRB3 Coculture	110200000	DGS2	DGS2-SbRB3
Sb3-D2_Sucr	DGS2	3_Sucrose	Bio2	coculture_SbRB3	140000000	6.46667e+06	1.33533e+08	SbRB3 Coculture	110200000	DGS2	DGS2-SbRB3
Sb3-D2_Sucr	DGS2	3_Sucrose	Bio3	coculture_SbRB3	110000000	6.46667e+06	1.03533e+08	SbRB3 Coculture	110200000	DGS2	DGS2-SbRB3
Sucr_DGS2	DGS2	3_Sucrose	Bio1	monoculture	10000000	6.46667e+06	3.53333e+06	Monoculture	11400000	NA	DGS2
Sucr_DGS2	DGS2	3_Sucrose	Bio2	monoculture	11600000	6.46667e+06	5.13333e+06	Monoculture	11400000	NA	DGS2
Sucr_DGS2	DGS2	3_Sucrose	Bio3	monoculture	32000000	6.46667e+06	2.55333e+07	Monoculture	11400000	NA	DGS2
D31-D2_Tre	DGS2	4_Trehalose	Bio1	coculture_DGS31	170000000	6.46667e+06	1.63533e+08	DGS31 Coculture	1.16867e+08	DGS2	DGS2-DGS31
D31-D2_Tre	DGS2	4_Trehalose	Bio2	coculture_DGS31	110000000	6.46667e+06	1.03533e+08	DGS31 Coculture	1.16867e+08	DGS2	DGS2-DGS31
D31-D2_Tre	DGS2	4_Trehalose	Bio3	coculture_DGS31	90000000	6.46667e+06	8.35333e+07	DGS31 Coculture	1.16867e+08	DGS2	DGS2-DGS31
Sb3-D2_Tre	DGS2	4_Trehalose	Bio1	coculture_SbRB3	150000000	6.46667e+06	1.43533e+08	SbRB3 Coculture	1.16867e+08	DGS2	DGS2-SbRB3
Sb3-D2_Tre	DGS2	4_Trehalose	Bio2	coculture_SbRB3	120000000	6.46667e+06	1.13533e+08	SbRB3 Coculture	1.16867e+08	DGS2	DGS2-SbRB3
Sb3-D2_Tre	DGS2	4_Trehalose	Bio3	coculture_SbRB3	100000000	6.46667e+06	9.35333e+07	SbRB3 Coculture	1.16867e+08	DGS2	DGS2-SbRB3
Tre_DGS2	DGS2	4_Trehalose	Bio1	monoculture	12000000	6.46667e+06	5.53333e+06	Monoculture	10200000	NA	DGS2
Tre_DGS2	DGS2	4_Trehalose	Bio2	monoculture	20000000	6.46667e+06	1.35333e+07	Monoculture	10200000	NA	DGS2
Tre_DGS2	DGS2	4_Trehalose	Bio3	monoculture	18000000	6.46667e+06	1.15333e+07	Monoculture	10200000	NA	DGS2
D31-D2_Malt	DGS2	5_Maltose	Bio1	coculture_DGS31	120000000	6.46667e+06	1.13533e+08	DGS31 Coculture	110200000	DGS2	DGS2-DGS31
D31-D2_Malt	DGS2	5_Maltose	Bio2	coculture_DGS31	40000000	6.46667e+06	3.35333e+07	DGS31 Coculture	110200000	DGS2	DGS2-DGS31
D31-D2_Malt	DGS2	5_Maltose	Bio3	coculture_DGS31	190000000	6.46667e+06	1.83533e+08	DGS31 Coculture	110200000	DGS2	DGS2-DGS31
Sb3-D2_Malt	DGS2	5_Maltose	Bio1	coculture_SbRB3	70000000	6.46667e+06	6.35333e+07	SbRB3 Coculture	110200000	DGS2	DGS2-SbRB3
Sb3-D2_Malt	DGS2	5_Maltose	Bio2	coculture_SbRB3	130000000	6.46667e+06	1.23533e+08	SbRB3 Coculture	110200000	DGS2	DGS2-SbRB3
Sb3-D2_Malt	DGS2	5_Maltose	Bio3	coculture_SbRB3	150000000	6.46667e+06	1.43533e+08	SbRB3 Coculture	110200000	DGS2	DGS2-SbRB3
Malt_DGS2	DGS2	5_Maltose	Bio1	monoculture	16000000	6.46667e+06	9.53333e+06	Monoculture	8.86667e+06	NA	DGS2
Malt_DGS2	DGS2	5_Maltose	Bio2	monoculture	16000000	6.46667e+06	9.53333e+06	Monoculture	8.86667e+06	NA	DGS2
Malt_DGS2	DGS2	5_Maltose	Bio3	monoculture	14000000	6.46667e+06	7.53333e+06	Monoculture	8.86667e+06	NA	DGS2
D31-D2_Cell	DGS2	6_Cellobiose	Bio1	coculture_DGS31	90000000	6.46667e+06	8.35333e+07	DGS31 Coculture	1.36867e+08	DGS2	DGS2-DGS31
D31-D2_Cell	DGS2	6_Cellobiose	Bio2	coculture_DGS31	80000000	6.46667e+06	7.35333e+07	DGS31 Coculture	1.36867e+08	DGS2	DGS2-DGS31
D31-D2_Cell	DGS2	6_Cellobiose	Bio3	coculture_DGS31	260000000	6.46667e+06	2.53533e+08	DGS31 Coculture	1.36867e+08	DGS2	DGS2-DGS31
Sb3-D2_Cell	DGS2	6_Cellobiose	Bio1	coculture_SbRB3	10600000	6.46667e+06	4.13333e+06	SbRB3 Coculture	4.83333e+06	DGS2	DGS2-SbRB3
Sb3-D2_Cell	DGS2	6_Cellobiose	Bio2	coculture_SbRB3	11400000	6.46667e+06	4.93333e+06	SbRB3 Coculture	4.83333e+06	DGS2	DGS2-SbRB3
Sb3-D2_Cell	DGS2	6_Cellobiose	Bio3	coculture_SbRB3	11900000	6.46667e+06	5.43333e+06	SbRB3 Coculture	4.83333e+06	DGS2	DGS2-SbRB3
Cell_DGS2	DGS2	6_Cellobiose	Bio1	monoculture	36000000	6.46667e+06	2.95333e+07	Monoculture	2.35333e+07	NA	DGS2
Cell_DGS2	DGS2	6_Cellobiose	Bio2	monoculture	26000000	6.46667e+06	1.95333e+07	Monoculture	2.35333e+07	NA	DGS2
Cell_DGS2	DGS2	6_Cellobiose	Bio3	monoculture	28000000	6.46667e+06	2.15333e+07	Monoculture	2.35333e+07	NA	DGS2
Glu_DGS31	DGS31	1_Glucose	Bio1	monoculture	80000000	31333.3	7.99687e+07	Monoculture	1.99969e+08	NA	DGS31
Glu_DGS31	DGS31	1_Glucose	Bio2	monoculture	260000000	31333.3	2.59969e+08	Monoculture	1.99969e+08	NA	DGS31
Glu_DGS31	DGS31	1_Glucose	Bio3	monoculture	260000000	31333.3	2.59969e+08	Monoculture	1.99969e+08	NA	DGS31
Fru_DGS31	DGS31	2_Fructose	Bio1	monoculture	140000000	31333.3	1.39969e+08	Monoculture	117302000	NA	DGS31
Fru_DGS31	DGS31	2_Fructose	Bio2	monoculture	52000000	31333.3	5.19687e+07	Monoculture	117302000	NA	DGS31
Fru_DGS31	DGS31	2_Fructose	Bio3	monoculture	160000000	31333.3	1.59969e+08	Monoculture	117302000	NA	DGS31
D31-D2_Sucr	DGS31	3_Sucrose	Bio1	coculture_DGS31	400000000	31333.3	3.99969e+08	DGS31 Coculture	4.66635e+08	DGS2	DGS31-DGS2
D31-D4_Sucr	DGS31	3_Sucrose	Bio1	coculture_DGS31	300000000	31333.3	2.99969e+08	DGS31 Coculture	1.89969e+08	DGS4	DGS31-DGS4
D31-D16_Sucr	DGS31	3_Sucrose	Bio1	coculture_DGS31	22000000	31333.3	2.19687e+07	DGS31 Coculture	2.56353e+07	DGS16	DGS31-DGS16
D31-D2_Sucr	DGS31	3_Sucrose	Bio2	coculture_DGS31	400000000	31333.3	3.99969e+08	DGS31 Coculture	4.66635e+08	DGS2	DGS31-DGS2
D31-D4_Sucr	DGS31	3_Sucrose	Bio2	coculture_DGS31	140000000	31333.3	1.39969e+08	DGS31 Coculture	1.89969e+08	DGS4	DGS31-DGS4
D31-D16_Sucr	DGS31	3_Sucrose	Bio2	coculture_DGS31	39000000	31333.3	3.89687e+07	DGS31 Coculture	2.56353e+07	DGS16	DGS31-DGS16
D31-D2_Sucr	DGS31	3_Sucrose	Bio3	coculture_DGS31	600000000	31333.3	5.99969e+08	DGS31 Coculture	4.66635e+08	DGS2	DGS31-DGS2
D31-D4_Sucr	DGS31	3_Sucrose	Bio3	coculture_DGS31	130000000	31333.3	1.29969e+08	DGS31 Coculture	1.89969e+08	DGS4	DGS31-DGS4
D31-D16_Sucr	DGS31	3_Sucrose	Bio3	coculture_DGS31	16000000	31333.3	1.59687e+07	DGS31 Coculture	2.56353e+07	DGS16	DGS31-DGS16
Sb3-D31_Sucr	DGS31	3_Sucrose	Bio1	coculture_SbRB3	6000000	31333.3	5.96867e+06	SbRB3 Coculture	15302000	DGS31	DGS31-SbRB3
Sb3-D31_Sucr	DGS31	3_Sucrose	Bio2	coculture_SbRB3	20000000	31333.3	1.99687e+07	SbRB3 Coculture	15302000	DGS31	DGS31-SbRB3
Sb3-D31_Sucr	DGS31	3_Sucrose	Bio3	coculture_SbRB3	20000000	31333.3	1.99687e+07	SbRB3 Coculture	15302000	DGS31	DGS31-SbRB3
Sucr_DGS31	DGS31	3_Sucrose	Bio1	monoculture	400000000	31333.3	3.99969e+08	Monoculture	333302000	NA	DGS31
Sucr_DGS31	DGS31	3_Sucrose	Bio2	monoculture	80000000	31333.3	7.99687e+07	Monoculture	333302000	NA	DGS31
Sucr_DGS31	DGS31	3_Sucrose	Bio3	monoculture	520000000	31333.3	5.19969e+08	Monoculture	333302000	NA	DGS31
D31-D2_Tre	DGS31	4_Trehalose	Bio1	coculture_DGS31	110000000	31333.3	1.09969e+08	DGS31 Coculture	1.56635e+08	DGS2	DGS31-DGS2
D31-D4_Tre	DGS31	4_Trehalose	Bio1	coculture_DGS31	100000000	31333.3	9.99687e+07	DGS31 Coculture	113302000	DGS4	DGS31-DGS4
D31-D16_Tre	DGS31	4_Trehalose	Bio1	coculture_DGS31	170000000	31333.3	1.69969e+08	DGS31 Coculture	1.49969e+08	DGS16	DGS31-DGS16
D31-D2_Tre	DGS31	4_Trehalose	Bio2	coculture_DGS31	140000000	31333.3	1.39969e+08	DGS31 Coculture	1.56635e+08	DGS2	DGS31-DGS2
D31-D4_Tre	DGS31	4_Trehalose	Bio2	coculture_DGS31	130000000	31333.3	1.29969e+08	DGS31 Coculture	113302000	DGS4	DGS31-DGS4
D31-D16_Tre	DGS31	4_Trehalose	Bio2	coculture_DGS31	110000000	31333.3	1.09969e+08	DGS31 Coculture	1.49969e+08	DGS16	DGS31-DGS16
D31-D2_Tre	DGS31	4_Trehalose	Bio3	coculture_DGS31	220000000	31333.3	2.19969e+08	DGS31 Coculture	1.56635e+08	DGS2	DGS31-DGS2
D31-D4_Tre	DGS31	4_Trehalose	Bio3	coculture_DGS31	110000000	31333.3	1.09969e+08	DGS31 Coculture	113302000	DGS4	DGS31-DGS4
D31-D16_Tre	DGS31	4_Trehalose	Bio3	coculture_DGS31	170000000	31333.3	1.69969e+08	DGS31 Coculture	1.49969e+08	DGS16	DGS31-DGS16
Sb3-D31_Tre	DGS31	4_Trehalose	Bio1	coculture_SbRB3	80000000	31333.3	7.99687e+07	SbRB3 Coculture	83302000	DGS31	DGS31-SbRB3
Sb3-D31_Tre	DGS31	4_Trehalose	Bio2	coculture_SbRB3	110000000	31333.3	1.09969e+08	SbRB3 Coculture	83302000	DGS31	DGS31-SbRB3
Sb3-D31_Tre	DGS31	4_Trehalose	Bio3	coculture_SbRB3	60000000	31333.3	5.99687e+07	SbRB3 Coculture	83302000	DGS31	DGS31-SbRB3
Tre_DGS31	DGS31	4_Trehalose	Bio1	monoculture	100000000	31333.3	9.99687e+07	Monoculture	1.66635e+08	NA	DGS31
Tre_DGS31	DGS31	4_Trehalose	Bio2	monoculture	100000000	31333.3	9.99687e+07	Monoculture	1.66635e+08	NA	DGS31
Tre_DGS31	DGS31	4_Trehalose	Bio3	monoculture	300000000	31333.3	2.99969e+08	Monoculture	1.66635e+08	NA	DGS31
D31-D2_Malt	DGS31	5_Maltose	Bio1	coculture_DGS31	160000000	31333.3	1.59969e+08	DGS31 Coculture	133302000	DGS2	DGS31-DGS2
D31-D4_Malt	DGS31	5_Maltose	Bio1	coculture_DGS31	180000000	31333.3	1.79969e+08	DGS31 Coculture	1.99969e+08	DGS4	DGS31-DGS4
D31-D16_Malt	DGS31	5_Maltose	Bio1	coculture_DGS31	290000000	31333.3	2.89969e+08	DGS31 Coculture	2.39969e+08	DGS16	DGS31-DGS16
D31-D2_Malt	DGS31	5_Maltose	Bio2	coculture_DGS31	130000000	31333.3	1.29969e+08	DGS31 Coculture	133302000	DGS2	DGS31-DGS2
D31-D4_Malt	DGS31	5_Maltose	Bio2	coculture_DGS31	240000000	31333.3	2.39969e+08	DGS31 Coculture	1.99969e+08	DGS4	DGS31-DGS4
D31-D16_Malt	DGS31	5_Maltose	Bio2	coculture_DGS31	220000000	31333.3	2.19969e+08	DGS31 Coculture	2.39969e+08	DGS16	DGS31-DGS16
D31-D2_Malt	DGS31	5_Maltose	Bio3	coculture_DGS31	110000000	31333.3	1.09969e+08	DGS31 Coculture	133302000	DGS2	DGS31-DGS2
D31-D4_Malt	DGS31	5_Maltose	Bio3	coculture_DGS31	180000000	31333.3	1.79969e+08	DGS31 Coculture	1.99969e+08	DGS4	DGS31-DGS4
D31-D16_Malt	DGS31	5_Maltose	Bio3	coculture_DGS31	210000000	31333.3	2.09969e+08	DGS31 Coculture	2.39969e+08	DGS16	DGS31-DGS16
Sb3-D31_Malt	DGS31	5_Maltose	Bio1	coculture_SbRB3	60000000	31333.3	5.99687e+07	SbRB3 Coculture	5.99687e+07	DGS31	DGS31-SbRB3
Sb3-D31_Malt	DGS31	5_Maltose	Bio2	coculture_SbRB3	60000000	31333.3	5.99687e+07	SbRB3 Coculture	5.99687e+07	DGS31	DGS31-SbRB3
Sb3-D31_Malt	DGS31	5_Maltose	Bio3	coculture_SbRB3	60000000	31333.3	5.99687e+07	SbRB3 Coculture	5.99687e+07	DGS31	DGS31-SbRB3
Malt_DGS31	DGS31	5_Maltose	Bio1	monoculture	140000000	31333.3	1.39969e+08	Monoculture	1.59969e+08	NA	DGS31
Malt_DGS31	DGS31	5_Maltose	Bio2	monoculture	60000000	31333.3	5.99687e+07	Monoculture	1.59969e+08	NA	DGS31
Malt_DGS31	DGS31	5_Maltose	Bio3	monoculture	280000000	31333.3	2.79969e+08	Monoculture	1.59969e+08	NA	DGS31
D31-D2_Cell	DGS31	6_Cellobiose	Bio1	coculture_DGS31	400000000	31333.3	3.99969e+08	DGS31 Coculture	3.99969e+08	DGS2	DGS31-DGS2
D31-D4_Cell	DGS31	6_Cellobiose	Bio1	coculture_DGS31	300000000	31333.3	2.99969e+08	DGS31 Coculture	2.36635e+08	DGS4	DGS31-DGS4
D31-D16_Cell	DGS31	6_Cellobiose	Bio1	coculture_DGS31	1100000000	31333.3	1.09997e+09	DGS31 Coculture	6.99969e+08	DGS16	DGS31-DGS16
D31-D2_Cell	DGS31	6_Cellobiose	Bio2	coculture_DGS31	400000000	31333.3	3.99969e+08	DGS31 Coculture	3.99969e+08	DGS2	DGS31-DGS2
D31-D4_Cell	DGS31	6_Cellobiose	Bio2	coculture_DGS31	10000000	31333.3	9.96867e+06	DGS31 Coculture	2.36635e+08	DGS4	DGS31-DGS4
D31-D16_Cell	DGS31	6_Cellobiose	Bio2	coculture_DGS31	700000000	31333.3	6.99969e+08	DGS31 Coculture	6.99969e+08	DGS16	DGS31-DGS16
D31-D2_Cell	DGS31	6_Cellobiose	Bio3	coculture_DGS31	400000000	31333.3	3.99969e+08	DGS31 Coculture	3.99969e+08	DGS2	DGS31-DGS2
D31-D4_Cell	DGS31	6_Cellobiose	Bio3	coculture_DGS31	400000000	31333.3	3.99969e+08	DGS31 Coculture	2.36635e+08	DGS4	DGS31-DGS4
D31-D16_Cell	DGS31	6_Cellobiose	Bio3	coculture_DGS31	300000000	31333.3	2.99969e+08	DGS31 Coculture	6.99969e+08	DGS16	DGS31-DGS16
Sb3-D31_Cell	DGS31	6_Cellobiose	Bio1	coculture_SbRB3	50000000	31333.3	4.99687e+07	SbRB3 Coculture	103302000	DGS31	DGS31-SbRB3
Sb3-D31_Cell	DGS31	6_Cellobiose	Bio2	coculture_SbRB3	110000000	31333.3	1.09969e+08	SbRB3 Coculture	103302000	DGS31	DGS31-SbRB3
Sb3-D31_Cell	DGS31	6_Cellobiose	Bio3	coculture_SbRB3	150000000	31333.3	1.49969e+08	SbRB3 Coculture	103302000	DGS31	DGS31-SbRB3
Cell_DGS31	DGS31	6_Cellobiose	Bio1	monoculture	200000000	31333.3	1.99969e+08	Monoculture	173302000	NA	DGS31
Cell_DGS31	DGS31	6_Cellobiose	Bio2	monoculture	160000000	31333.3	1.59969e+08	Monoculture	173302000	NA	DGS31
Cell_DGS31	DGS31	6_Cellobiose	Bio3	monoculture	160000000	31333.3	1.59969e+08	Monoculture	173302000	NA	DGS31
Glu_DGS4	DGS4	1_Glucose	Bio1	monoculture	700000	102667	597333	Monoculture	510667	NA	DGS4
Glu_DGS4	DGS4	1_Glucose	Bio2	monoculture	440000	102667	337333	Monoculture	510667	NA	DGS4
Glu_DGS4	DGS4	1_Glucose	Bio3	monoculture	700000	102667	597333	Monoculture	510667	NA	DGS4
Fru_DGS4	DGS4	2_Fructose	Bio1	monoculture	600000	102667	497333	Monoculture	577333	NA	DGS4
Fru_DGS4	DGS4	2_Fructose	Bio2	monoculture	460000	102667	357333	Monoculture	577333	NA	DGS4
Fru_DGS4	DGS4	2_Fructose	Bio3	monoculture	980000	102667	877333	Monoculture	577333	NA	DGS4
D31-D4_Sucr	DGS4	3_Sucrose	Bio1	coculture_DGS31	40000000	102667	3.98973e+07	DGS31 Coculture	7.32307e+07	DGS4	DGS4-DGS31
D31-D4_Sucr	DGS4	3_Sucrose	Bio2	coculture_DGS31	100000000	102667	9.98973e+07	DGS31 Coculture	7.32307e+07	DGS4	DGS4-DGS31
D31-D4_Sucr	DGS4	3_Sucrose	Bio3	coculture_DGS31	80000000	102667	7.98973e+07	DGS31 Coculture	7.32307e+07	DGS4	DGS4-DGS31
Sb3-D4_Sucr	DGS4	3_Sucrose	Bio1	coculture_SbRB3	10000000	102667	9.89733e+06	SbRB3 Coculture	2.32307e+07	DGS4	DGS4-SbRB3
Sb3-D4_Sucr	DGS4	3_Sucrose	Bio2	coculture_SbRB3	40000000	102667	3.98973e+07	SbRB3 Coculture	2.32307e+07	DGS4	DGS4-SbRB3
Sb3-D4_Sucr	DGS4	3_Sucrose	Bio3	coculture_SbRB3	20000000	102667	1.98973e+07	SbRB3 Coculture	2.32307e+07	DGS4	DGS4-SbRB3
Sucr_DGS4	DGS4	3_Sucrose	Bio1	monoculture	84000	102667	-18666.7	Monoculture	-24666.7	NA	DGS4
Sucr_DGS4	DGS4	3_Sucrose	Bio2	monoculture	54000	102667	-48666.7	Monoculture	-24666.7	NA	DGS4
Sucr_DGS4	DGS4	3_Sucrose	Bio3	monoculture	96000	102667	-6666.67	Monoculture	-24666.7	NA	DGS4
D31-D4_Tre	DGS4	4_Trehalose	Bio1	coculture_DGS31	70000000	102667	6.98973e+07	DGS31 Coculture	6.98973e+07	DGS4	DGS4-DGS31
D31-D4_Tre	DGS4	4_Trehalose	Bio2	coculture_DGS31	100000000	102667	9.98973e+07	DGS31 Coculture	6.98973e+07	DGS4	DGS4-DGS31
D31-D4_Tre	DGS4	4_Trehalose	Bio3	coculture_DGS31	40000000	102667	3.98973e+07	DGS31 Coculture	6.98973e+07	DGS4	DGS4-DGS31
Sb3-D4_Tre	DGS4	4_Trehalose	Bio1	coculture_SbRB3	40000000	102667	3.98973e+07	SbRB3 Coculture	3.32307e+07	DGS4	DGS4-SbRB3
Sb3-D4_Tre	DGS4	4_Trehalose	Bio2	coculture_SbRB3	40000000	102667	3.98973e+07	SbRB3 Coculture	3.32307e+07	DGS4	DGS4-SbRB3
Sb3-D4_Tre	DGS4	4_Trehalose	Bio3	coculture_SbRB3	20000000	102667	1.98973e+07	SbRB3 Coculture	3.32307e+07	DGS4	DGS4-SbRB3
Tre_DGS4	DGS4	4_Trehalose	Bio1	monoculture	54000	102667	-48666.7	Monoculture	-41333.3	NA	DGS4
Tre_DGS4	DGS4	4_Trehalose	Bio2	monoculture	60000	102667	-42666.7	Monoculture	-41333.3	NA	DGS4
Tre_DGS4	DGS4	4_Trehalose	Bio3	monoculture	70000	102667	-32666.7	Monoculture	-41333.3	NA	DGS4
D31-D4_Malt	DGS4	5_Maltose	Bio1	coculture_DGS31	10000000	102667	9.89733e+06	DGS31 Coculture	2.32307e+07	DGS4	DGS4-DGS31
D31-D4_Malt	DGS4	5_Maltose	Bio2	coculture_DGS31	30000000	102667	2.98973e+07	DGS31 Coculture	2.32307e+07	DGS4	DGS4-DGS31
D31-D4_Malt	DGS4	5_Maltose	Bio3	coculture_DGS31	30000000	102667	2.98973e+07	DGS31 Coculture	2.32307e+07	DGS4	DGS4-DGS31
Sb3-D4_Malt	DGS4	5_Maltose	Bio1	coculture_SbRB3	30000000	102667	2.98973e+07	SbRB3 Coculture	1.98973e+07	DGS4	DGS4-SbRB3
Sb3-D4_Malt	DGS4	5_Maltose	Bio2	coculture_SbRB3	10000000	102667	9.89733e+06	SbRB3 Coculture	1.98973e+07	DGS4	DGS4-SbRB3
Sb3-D4_Malt	DGS4	5_Maltose	Bio3	coculture_SbRB3	20000000	102667	1.98973e+07	SbRB3 Coculture	1.98973e+07	DGS4	DGS4-SbRB3
Malt_DGS4	DGS4	5_Maltose	Bio1	monoculture	46000	102667	-56666.7	Monoculture	-2666.67	NA	DGS4
Malt_DGS4	DGS4	5_Maltose	Bio2	monoculture	98000	102667	-4666.67	Monoculture	-2666.67	NA	DGS4
Malt_DGS4	DGS4	5_Maltose	Bio3	monoculture	156000	102667	53333.3	Monoculture	-2666.67	NA	DGS4
D31-D4_Cell	DGS4	6_Cellobiose	Bio1	coculture_DGS31	40000000	102667	3.98973e+07	DGS31 Coculture	3.32307e+07	DGS4	DGS4-DGS31
D31-D4_Cell	DGS4	6_Cellobiose	Bio2	coculture_DGS31	20000000	102667	1.98973e+07	DGS31 Coculture	3.32307e+07	DGS4	DGS4-DGS31
D31-D4_Cell	DGS4	6_Cellobiose	Bio3	coculture_DGS31	40000000	102667	3.98973e+07	DGS31 Coculture	3.32307e+07	DGS4	DGS4-DGS31
Sb3-D4_Cell	DGS4	6_Cellobiose	Bio1	coculture_SbRB3	250000	102667	147333	SbRB3 Coculture	204000	DGS4	DGS4-SbRB3
Sb3-D4_Cell	DGS4	6_Cellobiose	Bio2	coculture_SbRB3	340000	102667	237333	SbRB3 Coculture	204000	DGS4	DGS4-SbRB3
Sb3-D4_Cell	DGS4	6_Cellobiose	Bio3	coculture_SbRB3	330000	102667	227333	SbRB3 Coculture	204000	DGS4	DGS4-SbRB3
Cell_DGS4	DGS4	6_Cellobiose	Bio1	monoculture	70000	102667	-32666.7	Monoculture	8000	NA	DGS4
Cell_DGS4	DGS4	6_Cellobiose	Bio2	monoculture	124000	102667	21333.3	Monoculture	8000	NA	DGS4
Cell_DGS4	DGS4	6_Cellobiose	Bio3	monoculture	138000	102667	35333.3	Monoculture	8000	NA	DGS4
Glu_SbRB3	SbRB3	1_Glucose	Bio1	monoculture	600000000	106000	599894000	Monoculture	1.26656e+09	NA	SbRB3
Glu_SbRB3	SbRB3	1_Glucose	Bio2	monoculture	800000000	106000	799894000	Monoculture	1.26656e+09	NA	SbRB3
Glu_SbRB3	SbRB3	1_Glucose	Bio3	monoculture	2400000000	106000	2399894000	Monoculture	1.26656e+09	NA	SbRB3
Fru_SbRB3	SbRB3	2_Fructose	Bio1	monoculture	1000000000	106000	999894000	Monoculture	2.85323e+09	NA	SbRB3
Fru_SbRB3	SbRB3	2_Fructose	Bio2	monoculture	760000000	106000	759894000	Monoculture	2.85323e+09	NA	SbRB3
Fru_SbRB3	SbRB3	2_Fructose	Bio3	monoculture	6800000000	106000	6799894000	Monoculture	2.85323e+09	NA	SbRB3
Sb3-D2_Sucr	SbRB3	3_Sucrose	Bio1	coculture_SbRB3	1400000000	106000	1399894000	SbRB3 Coculture	1599894000	DGS2	SbRB3-DGS2
Sb3-D4_Sucr	SbRB3	3_Sucrose	Bio1	coculture_SbRB3	800000000	106000	799894000	SbRB3 Coculture	1.43323e+09	DGS4	SbRB3-DGS4
Sb3-D16_Sucr	SbRB3	3_Sucrose	Bio1	coculture_SbRB3	900000000	106000	899894000	SbRB3 Coculture	6.96561e+08	DGS16	SbRB3-DGS16
Sb3-D31_Sucr	SbRB3	3_Sucrose	Bio1	coculture_SbRB3	800000000	106000	799894000	SbRB3 Coculture	1.06656e+09	DGS31	SbRB3-DGS31
Sb3-D2_Sucr	SbRB3	3_Sucrose	Bio2	coculture_SbRB3	2100000000	106000	2099894000	SbRB3 Coculture	1599894000	DGS2	SbRB3-DGS2
Sb3-D4_Sucr	SbRB3	3_Sucrose	Bio2	coculture_SbRB3	1500000000	106000	1499894000	SbRB3 Coculture	1.43323e+09	DGS4	SbRB3-DGS4
Sb3-D16_Sucr	SbRB3	3_Sucrose	Bio2	coculture_SbRB3	800000000	106000	799894000	SbRB3 Coculture	6.96561e+08	DGS16	SbRB3-DGS16
Sb3-D31_Sucr	SbRB3	3_Sucrose	Bio2	coculture_SbRB3	1000000000	106000	999894000	SbRB3 Coculture	1.06656e+09	DGS31	SbRB3-DGS31
Sb3-D2_Sucr	SbRB3	3_Sucrose	Bio3	coculture_SbRB3	1300000000	106000	1299894000	SbRB3 Coculture	1599894000	DGS2	SbRB3-DGS2
Sb3-D4_Sucr	SbRB3	3_Sucrose	Bio3	coculture_SbRB3	2000000000	106000	1999894000	SbRB3 Coculture	1.43323e+09	DGS4	SbRB3-DGS4
Sb3-D16_Sucr	SbRB3	3_Sucrose	Bio3	coculture_SbRB3	390000000	106000	389894000	SbRB3 Coculture	6.96561e+08	DGS16	SbRB3-DGS16
Sb3-D31_Sucr	SbRB3	3_Sucrose	Bio3	coculture_SbRB3	1400000000	106000	1399894000	SbRB3 Coculture	1.06656e+09	DGS31	SbRB3-DGS31
Sucr_SbRB3	SbRB3	3_Sucrose	Bio1	monoculture	800000000	106000	799894000	Monoculture	1.29323e+09	NA	SbRB3
Sucr_SbRB3	SbRB3	3_Sucrose	Bio2	monoculture	80000000	106000	79894000	Monoculture	1.29323e+09	NA	SbRB3
Sucr_SbRB3	SbRB3	3_Sucrose	Bio3	monoculture	3000000000	106000	2999894000	Monoculture	1.29323e+09	NA	SbRB3
Sb3-D2_Tre	SbRB3	4_Trehalose	Bio1	coculture_SbRB3	1400000000	106000	1399894000	SbRB3 Coculture	1499894000	DGS2	SbRB3-DGS2
Sb3-D4_Tre	SbRB3	4_Trehalose	Bio1	coculture_SbRB3	1400000000	106000	1399894000	SbRB3 Coculture	1.56656e+09	DGS4	SbRB3-DGS4
Sb3-D16_Tre	SbRB3	4_Trehalose	Bio1	coculture_SbRB3	800000000	106000	799894000	SbRB3 Coculture	709894000	DGS16	SbRB3-DGS16
Sb3-D31_Tre	SbRB3	4_Trehalose	Bio1	coculture_SbRB3	1500000000	106000	1499894000	SbRB3 Coculture	1.12323e+09	DGS31	SbRB3-DGS31
Sb3-D2_Tre	SbRB3	4_Trehalose	Bio2	coculture_SbRB3	1500000000	106000	1499894000	SbRB3 Coculture	1499894000	DGS2	SbRB3-DGS2
Sb3-D4_Tre	SbRB3	4_Trehalose	Bio2	coculture_SbRB3	1400000000	106000	1399894000	SbRB3 Coculture	1.56656e+09	DGS4	SbRB3-DGS4
Sb3-D16_Tre	SbRB3	4_Trehalose	Bio2	coculture_SbRB3	650000000	106000	649894000	SbRB3 Coculture	709894000	DGS16	SbRB3-DGS16
Sb3-D31_Tre	SbRB3	4_Trehalose	Bio2	coculture_SbRB3	1300000000	106000	1299894000	SbRB3 Coculture	1.12323e+09	DGS31	SbRB3-DGS31
Sb3-D2_Tre	SbRB3	4_Trehalose	Bio3	coculture_SbRB3	1600000000	106000	1599894000	SbRB3 Coculture	1499894000	DGS2	SbRB3-DGS2
Sb3-D4_Tre	SbRB3	4_Trehalose	Bio3	coculture_SbRB3	1900000000	106000	1899894000	SbRB3 Coculture	1.56656e+09	DGS4	SbRB3-DGS4
Sb3-D16_Tre	SbRB3	4_Trehalose	Bio3	coculture_SbRB3	680000000	106000	679894000	SbRB3 Coculture	709894000	DGS16	SbRB3-DGS16
Sb3-D31_Tre	SbRB3	4_Trehalose	Bio3	coculture_SbRB3	570000000	106000	569894000	SbRB3 Coculture	1.12323e+09	DGS31	SbRB3-DGS31
Tre_SbRB3	SbRB3	4_Trehalose	Bio1	monoculture	1000000000	106000	999894000	Monoculture	1799894000	NA	SbRB3
Tre_SbRB3	SbRB3	4_Trehalose	Bio2	monoculture	1200000000	106000	1199894000	Monoculture	1799894000	NA	SbRB3
Tre_SbRB3	SbRB3	4_Trehalose	Bio3	monoculture	3200000000	106000	3199894000	Monoculture	1799894000	NA	SbRB3
Sb3-D2_Malt	SbRB3	5_Maltose	Bio1	coculture_SbRB3	800000000	106000	799894000	SbRB3 Coculture	999894000	DGS2	SbRB3-DGS2
Sb3-D4_Malt	SbRB3	5_Maltose	Bio1	coculture_SbRB3	1400000000	106000	1399894000	SbRB3 Coculture	1.53323e+09	DGS4	SbRB3-DGS4
Sb3-D16_Malt	SbRB3	5_Maltose	Bio1	coculture_SbRB3	560000000	106000	559894000	SbRB3 Coculture	6.56561e+08	DGS16	SbRB3-DGS16
Sb3-D31_Malt	SbRB3	5_Maltose	Bio1	coculture_SbRB3	730000000	106000	729894000	SbRB3 Coculture	819894000	DGS31	SbRB3-DGS31
Sb3-D2_Malt	SbRB3	5_Maltose	Bio2	coculture_SbRB3	900000000	106000	899894000	SbRB3 Coculture	999894000	DGS2	SbRB3-DGS2
Sb3-D4_Malt	SbRB3	5_Maltose	Bio2	coculture_SbRB3	1800000000	106000	1799894000	SbRB3 Coculture	1.53323e+09	DGS4	SbRB3-DGS4
Sb3-D16_Malt	SbRB3	5_Maltose	Bio2	coculture_SbRB3	680000000	106000	679894000	SbRB3 Coculture	6.56561e+08	DGS16	SbRB3-DGS16
Sb3-D31_Malt	SbRB3	5_Maltose	Bio2	coculture_SbRB3	890000000	106000	889894000	SbRB3 Coculture	819894000	DGS31	SbRB3-DGS31
Sb3-D2_Malt	SbRB3	5_Maltose	Bio3	coculture_SbRB3	1300000000	106000	1299894000	SbRB3 Coculture	999894000	DGS2	SbRB3-DGS2
Sb3-D4_Malt	SbRB3	5_Maltose	Bio3	coculture_SbRB3	1400000000	106000	1399894000	SbRB3 Coculture	1.53323e+09	DGS4	SbRB3-DGS4
Sb3-D16_Malt	SbRB3	5_Maltose	Bio3	coculture_SbRB3	730000000	106000	729894000	SbRB3 Coculture	6.56561e+08	DGS16	SbRB3-DGS16
Sb3-D31_Malt	SbRB3	5_Maltose	Bio3	coculture_SbRB3	840000000	106000	839894000	SbRB3 Coculture	819894000	DGS31	SbRB3-DGS31
Malt_SbRB3	SbRB3	5_Maltose	Bio1	monoculture	1600000000	106000	1599894000	Monoculture	1.73323e+09	NA	SbRB3
Malt_SbRB3	SbRB3	5_Maltose	Bio2	monoculture	1400000000	106000	1399894000	Monoculture	1.73323e+09	NA	SbRB3
Malt_SbRB3	SbRB3	5_Maltose	Bio3	monoculture	2200000000	106000	2199894000	Monoculture	1.73323e+09	NA	SbRB3
Sb3-D2_Cell	SbRB3	6_Cellobiose	Bio1	coculture_SbRB3	1400000	106000	1294000	SbRB3 Coculture	1.02733e+06	DGS2	SbRB3-DGS2
Sb3-D4_Cell	SbRB3	6_Cellobiose	Bio1	coculture_SbRB3	530000	106000	424000	SbRB3 Coculture	517333	DGS4	SbRB3-DGS4
Sb3-D16_Cell	SbRB3	6_Cellobiose	Bio1	coculture_SbRB3	200000	106000	94000	SbRB3 Coculture	60666.7	DGS16	SbRB3-DGS16
Sb3-D31_Cell	SbRB3	6_Cellobiose	Bio1	coculture_SbRB3	20000000	106000	19894000	SbRB3 Coculture	3.32273e+07	DGS31	SbRB3-DGS31
Sb3-D2_Cell	SbRB3	6_Cellobiose	Bio2	coculture_SbRB3	800000	106000	694000	SbRB3 Coculture	1.02733e+06	DGS2	SbRB3-DGS2
Sb3-D4_Cell	SbRB3	6_Cellobiose	Bio2	coculture_SbRB3	640000	106000	534000	SbRB3 Coculture	517333	DGS4	SbRB3-DGS4
Sb3-D16_Cell	SbRB3	6_Cellobiose	Bio2	coculture_SbRB3	0	106000	-106000	SbRB3 Coculture	60666.7	DGS16	SbRB3-DGS16
Sb3-D31_Cell	SbRB3	6_Cellobiose	Bio2	coculture_SbRB3	30000000	106000	29894000	SbRB3 Coculture	3.32273e+07	DGS31	SbRB3-DGS31
Sb3-D2_Cell	SbRB3	6_Cellobiose	Bio3	coculture_SbRB3	1200000	106000	1094000	SbRB3 Coculture	1.02733e+06	DGS2	SbRB3-DGS2
Sb3-D4_Cell	SbRB3	6_Cellobiose	Bio3	coculture_SbRB3	700000	106000	594000	SbRB3 Coculture	517333	DGS4	SbRB3-DGS4
Sb3-D16_Cell	SbRB3	6_Cellobiose	Bio3	coculture_SbRB3	300000	106000	194000	SbRB3 Coculture	60666.7	DGS16	SbRB3-DGS16
Sb3-D31_Cell	SbRB3	6_Cellobiose	Bio3	coculture_SbRB3	50000000	106000	49894000	SbRB3 Coculture	3.32273e+07	DGS31	SbRB3-DGS31
Cell_SbRB3	SbRB3	6_Cellobiose	Bio1	monoculture	540000	106000	434000	Monoculture	447333	NA	SbRB3
Cell_SbRB3	SbRB3	6_Cellobiose	Bio2	monoculture	440000	106000	334000	Monoculture	447333	NA	SbRB3
Cell_SbRB3	SbRB3	6_Cellobiose	Bio3	monoculture	680000	106000	574000	Monoculture	447333	NA	SbRB3
